# Supplementary material for: Molecular models of multiple sclerosis severity identify heterogeneity of pathogenic mechanisms
Source: Nat Commun. 2022 Dec 12;13:7670. doi: 10.1038/s41467-022-35357-4 (PMC9744737; doi:10.1038/s41467-022-35357-4)
Supplement: Supplementary file 4 — Supplementary Data 1 [file 41467_2022_35357_MOESM4_ESM.xlsx]

## Sheet: STRING Annotations
Supplementary Data 1: Search Tool for the Retrieval of Interacting Genes/Proteins (STRING) annotation for age associated SOMAmers with concordant directionality between healthy volunteers and multiple sclerosis patients. See also Figure 2.
#node	annotation
DCN	Decorin; May affect the rate of fibrils formation; Small leucine rich repeat proteoglycans
FSTL3	Follistatin-related protein 3; Isoform 1 or the secreted form is a binding and antagonizing protein for members of the TGF-beta family, such us activin, BMP2 and MSTN. Inhibits activin A-, activin B-, BMP2- and MSDT-induced cellular signaling; more effective on activin A than on activin B. Involved in bone formation; inhibits osteoclast differentiationc. Involved in hematopoiesis; involved in dif…
NTN1	Netrin-1; Netrins control guidance of CNS commissural axons and peripheral motor axons. Its association with either DCC or some UNC5 receptors will lead to axon attraction or repulsion, respectively. It also serve as a survival factor via its association with its receptors which prevent the initiation of apoptosis. Involved in tumorigenesis by regulating apoptosis
DKK4	Dickkopf-related protein 4; Antagonizes canonical Wnt signaling by inhibiting LRP5/6 interaction with Wnt and by forming a ternary complex with the transmembrane protein KREMEN that promotes internalization of LRP5/6. DKKs play an important role in vertebrate development, where they locally inhibit Wnt regulated processes such as antero- posterior axial patterning, limb development, somitogenesis…
LHB	Lutropin subunit beta; Promotes spermatogenesis and ovulation by stimulating the testes and ovaries to synthesize steroids; Endogenous ligands
SERPINE1	Plasminogen activator inhibitor 1; Serine protease inhibitor. This inhibitor acts as 'bait' for tissue plasminogen activator, urokinase, protein C and matriptase-3/TMPRSS7. Its rapid interaction with PLAT may function as a major control point in the regulation of fibrinolysis; Serpin peptidase inhibitors
TFPI	Tissue factor pathway inhibitor; Inhibits factor X (X(a)) directly and, in a Xa-dependent way, inhibits VIIa/tissue factor activity, presumably by forming a quaternary Xa/LACI/VIIa/TF complex. It possesses an antithrombotic action and also the ability to associate with lipoproteins in plasma
GDF15	Growth differentiation factor 15; Belongs to the TGF-beta family
LAMC1	Laminin subunit gamma-1; Binding to cells via a high affinity receptor, laminin is thought to mediate the attachment, migration and organization of cells into tissues during embryonic development by interacting with other extracellular matrix components
CFC1	Cryptic protein; NODAL coreceptor involved in the correct establishment of the left-right axis. May play a role in mesoderm and/or neural patterning during gastrulation; Belongs to the EGF-CFC (Cripto-1/FRL1/Cryptic) family
MAPK3	Mitogen-activated protein kinase 3; Serine/threonine kinase which acts as an essential component of the MAP kinase signal transduction pathway. MAPK1/ERK2 and MAPK3/ERK1 are the 2 MAPKs which play an important role in the MAPK/ERK cascade. They participate also in a signaling cascade initiated by activated KIT and KITLG/SCF. Depending on the cellular context, the MAPK/ERK cascade mediates diverse…
NOTCH3	Neurogenic locus notch homolog protein 3; Functions as a receptor for membrane-bound ligands Jagged1, Jagged2 and Delta1 to regulate cell-fate determination. Upon ligand activation through the released notch intracellular domain (NICD) it forms a transcriptional activator complex with RBPJ/RBPSUH and activates genes of the enhancer of split locus. Affects the implementation of differentiation, pr…
SELP	P-selectin; Ca(2+)-dependent receptor for myeloid cells that binds to carbohydrates on neutrophils and monocytes. Mediates the interaction of activated endothelial cells or platelets with leukocytes. The ligand recognized is sialyl-Lewis X. Mediates rapid rolling of leukocyte rolling over vascular surfaces during the initial steps in inflammation through interaction with PSGL1; Belongs to the sel…
LUM	Lumican; Small leucine rich repeat proteoglycans; Belongs to the small leucine-rich proteoglycan (SLRP) family. SLRP class II subfamily
CA3	Carbonic anhydrase 3; Reversible hydration of carbon dioxide; Carbonic anhydrases
ITGB5	Integrin beta-5; Integrin alpha-V/beta-5 (ITGAV:ITGB5) is a receptor for fibronectin. It recognizes the sequence R-G-D in its ligand
SPINT2	Kunitz-type protease inhibitor 2; Inhibitor of HGF activator. Also inhibits plasmin, plasma and tissue kallikrein, and factor XIa
SOST	Sclerostin; Negative regulator of bone growth that acts through inhibition of Wnt signaling and bone formation; DAN family
IGF1	Insulin-like growth factor I; The insulin-like growth factors, isolated from plasma, are structurally and functionally related to insulin but have a much higher growth-promoting activity. May be a physiological regulator of [1-14C]-2-deoxy-D-glucose (2DG) transport and glycogen synthesis in osteoblasts. Stimulates glucose transport in bone-derived osteoblastic (PyMS) cells and is effective at muc…
FGB	Fibrinogen beta chain; Cleaved by the protease thrombin to yield monomers which, together with fibrinogen alpha (FGA) and fibrinogen gamma (FGG), polymerize to form an insoluble fibrin matrix. Fibrin has a major function in hemostasis as one of the primary components of blood clots. In addition, functions during the early stages of wound repair to stabilize the lesion and guide cell migration dur…
LTBP4	Latent-transforming growth factor beta-binding protein 4; May be involved in the assembly, secretion and targeting of TGFB1 to sites at which it is stored and/or activated. May play critical roles in controlling and directing the activity of TGFB1. May have a structural role in the extracellular matrix (ECM) (By similarity); Belongs to the LTBP family
BID	BH3-interacting domain death agonist; The major proteolytic product p15 BID allows the release of cytochrome c (By similarity). Isoform 1, isoform 2 and isoform 4 induce ICE-like proteases and apoptosis. Isoform 3 does not induce apoptosis. Counters the protective effect of Bcl-2; BCL2 homology region 3 only
DCTPP1	dCTP pyrophosphatase 1; Hydrolyzes deoxynucleoside triphosphates (dNTPs) to the corresponding nucleoside monophosphates. Has a strong preference for dCTP and its analogs including 5-iodo-dCTP and 5-methyl-dCTP for which it may even have a higher efficiency. May protect DNA or RNA against the incorporation of these genotoxic nucleotide analogs through their catabolism
BGN	Biglycan; May be involved in collagen fiber assembly; Small leucine rich repeat proteoglycans
PTPN11	Tyrosine-protein phosphatase non-receptor type 11; Acts downstream of various receptor and cytoplasmic protein tyrosine kinases to participate in the signal transduction from the cell surface to the nucleus. Positively regulates MAPK signal transduction pathway. Dephosphorylates GAB1, ARHGAP35 and EGFR. Dephosphorylates ROCK2 at 'Tyr-722' resulting in stimulatation of its RhoA binding activity. D…
PTN	Pleiotrophin; Secreted growth factor that induces neurite outgrowth and which is mitogenic for fibroblasts, epithelial, and endothelial cells. Binds anaplastic lymphoma kinase (ALK) which induces MAPK pathway activation, an important step in the anti-apoptotic signaling of PTN and regulation of cell proliferation. Binds to cell-surface target proteins via their chondroitin sulfate groups. Down-re…
SLPI	Antileukoproteinase; Acid-stable proteinase inhibitor with strong affinities for trypsin, chymotrypsin, elastase, and cathepsin G. Modulates the inflammatory and immune responses after bacterial infection, and after infection by the intracellular parasite L.major. Down-regulates responses to bacterial lipopolysaccharide (LPS) (By similarity). Plays a role in regulating the activation of NF-kappa-…
REG4	Regenerating islet-derived protein 4; Calcium-independent lectin displaying mannose-binding specificity and able to maintain carbohydrate recognition activity in an acidic environment. May be involved in inflammatory and metaplastic responses of the gastrointestinal epithelium; C-type lectin domain containing
GFRA1	GDNF family receptor alpha-1; Receptor for GDNF. Mediates the GDNF-induced autophosphorylation and activation of the RET receptor (By similarity); Belongs to the GDNFR family
FAS	Tumor necrosis factor receptor superfamily member 6; Receptor for TNFSF6/FASLG. The adapter molecule FADD recruits caspase-8 to the activated receptor. The resulting death- inducing signaling complex (DISC) performs caspase-8 proteolytic activation which initiates the subsequent cascade of caspases (aspartate-specific cysteine proteases) mediating apoptosis. FAS- mediated apoptosis may have a rol…
CD163	Scavenger receptor cysteine-rich type 1 protein M130; Acute phase-regulated receptor involved in clearance and endocytosis of hemoglobin/haptoglobin complexes by macrophages and may thereby protect tissues from free hemoglobin-mediated oxidative damage. May play a role in the uptake and recycling of iron, via endocytosis of hemoglobin/haptoglobin and subsequent breakdown of heme. Binds hemoglobin…
TAGLN2	Transgelin-2; Transgelin 2
CHRDL1	Chordin-like protein 1; Antagonizes the function of BMP4 by binding to it and preventing its interaction with receptors. Alters the fate commitment of neural stem cells from gliogenesis to neurogenesis. Contributes to neuronal differentiation of neural stem cells in the brain by preventing the adoption of a glial fate. May play a crucial role in dorsoventral axis formation. May play a role in emb…
DKK1	Dickkopf-related protein 1; Antagonizes canonical Wnt signaling by inhibiting LRP5/6 interaction with Wnt and by forming a ternary complex with the transmembrane protein KREMEN that promotes internalization of LRP5/6. DKKs play an important role in vertebrate development, where they locally inhibit Wnt regulated processes such as antero-posterior axial patterning, limb development, somitogenesis …
NPPB	Natriuretic peptides B; Cardiac hormone which may function as a paracrine antifibrotic factor in the heart. Also plays a key role in cardiovascular homeostasis through natriuresis, diuresis, vasorelaxation, and inhibition of renin and aldosterone secretion. Specifically binds and stimulates the cGMP production of the NPR1 receptor. Binds the clearance receptor NPR3; Belongs to the natriuretic pep…
YWHAQ	14-3-3 protein theta; Adapter protein implicated in the regulation of a large spectrum of both general and specialized signaling pathways. Binds to a large number of partners, usually by recognition of a phosphoserine or phosphothreonine motif. Binding generally results in the modulation of the activity of the binding partner. Negatively regulates the kinase activity of PDPK1; Belongs to the 14-3…
SOD3	Extracellular superoxide dismutase [Cu-Zn]; Protect the extracellular space from toxic effect of reactive oxygen intermediates by converting superoxide radicals into hydrogen peroxide and oxygen
LILRB2	Leukocyte immunoglobulin-like receptor subfamily B member 2; Receptor for class I MHC antigens. Recognizes a broad spectrum of HLA-A, HLA-B, HLA-C and HLA-G alleles. Involved in the down-regulation of the immune response and the development of tolerance. Competes with CD8A for binding to class I MHC antigens. Inhibits FCGR1A-mediated phosphorylation of cellular proteins and mobilization of intrac…
EFEMP1	EGF-containing fibulin-like extracellular matrix protein 1; Binds EGFR, the EGF receptor, inducing EGFR autophosphorylation and the activation of downstream signaling pathways. May play a role in cell adhesion and migration. May function as a negative regulator of chondrocyte differentiation. In the olfactory epithelium, it may regulate glial cell migration, differentiation and the ability of gli…
BMP7	Bone morphogenetic protein 7; Induces cartilage and bone formation. May be the osteoinductive factor responsible for the phenomenon of epithelial osteogenesis. Plays a role in calcium regulation and bone homeostasis; Bone morphogenetic proteins
EDA2R	Tumor necrosis factor receptor superfamily member 27; Receptor for EDA isoform A2, but not for EDA isoform A1. Mediates the activation of the NF-kappa-B and JNK pathways. Activation seems to be mediated by binding to TRAF3 and TRAF6; Tumor necrosis factor receptor superfamily
GSTP1	Glutathione S-transferase P; Conjugation of reduced glutathione to a wide number of exogenous and endogenous hydrophobic electrophiles. Regulates negatively CDK5 activity via p25/p35 translocation to prevent neurodegeneration; Soluble glutathione S-transferases
FSHB	Follitropin subunit beta; Stimulates development of follicle and spermatogenesis in the reproductive organs; Belongs to the glycoprotein hormones subunit beta family
DBNL	Drebrin-like protein; Adapter protein that binds F-actin and DNM1, and thereby plays a role in receptor-mediated endocytosis. Plays a role in the reorganization of the actin cytoskeleton, formation of cell projections, such as neurites, in neuron morphogenesis and synapse formation via its interaction with WASL and COBL. Does not bind G- actin and promote actin polymerization by itself. Required …
ANGPT1	Angiopoietin-1; Binds and activates TEK/TIE2 receptor by inducing its dimerization and tyrosine phosphorylation. Plays an important role in the regulation of angiogenesis, endothelial cell survival, proliferation, migration, adhesion and cell spreading, reorganization of the actin cytoskeleton, but also maintenance of vascular quiescence. Required for normal angiogenesis and heart development dur…
FCGR3B	Low affinity immunoglobulin gamma Fc region receptor III-B; Receptor for the Fc region of immunoglobulins gamma. Low affinity receptor. Binds complexed or aggregated IgG and also monomeric IgG. Contrary to III-A, is not capable to mediate antibody-dependent cytotoxicity and phagocytosis. May serve as a trap for immune complexes in the peripheral circulation which does not activate neutrophils; CD…
PAFAH1B2	Platelet-activating factor acetylhydrolase IB subunit beta; Inactivates PAF by removing the acetyl group at the sn-2 position. This is a catalytic subunit
PGF	Placenta growth factor; Growth factor active in angiogenesis and endothelial cell growth, stimulating their proliferation and migration. It binds to the receptor FLT1/VEGFR-1. Isoform PlGF-2 binds NRP1/neuropilin-1 and NRP2/neuropilin-2 in a heparin-dependent manner. Also promotes cell tumor growth
MRC1	Macrophage mannose receptor 1; Mediates the endocytosis of glycoproteins by macrophages. Binds both sulfated and non-sulfated polysaccharide chains; C-type lectin domain containing
TPT1	Translationally-controlled tumor protein; Involved in calcium binding and microtubule stabilization
VEGFA	Vascular endothelial growth factor A; Growth factor active in angiogenesis, vasculogenesis and endothelial cell growth. Induces endothelial cell proliferation, promotes cell migration, inhibits apoptosis and induces permeabilization of blood vessels. Binds to the FLT1/VEGFR1 and KDR/VEGFR2 receptors, heparan sulfate and heparin. NRP1/Neuropilin-1 binds isoforms VEGF-165 and VEGF-145. Isoform VEGF…
CCL18	C-C motif chemokine 18; Chemotactic factor that attracts lymphocytes but not monocytes or granulocytes. May be involved in B-cell migration into B-cell follicles in lymph nodes. Attracts naive T-lymphocytes toward dendritic cells and activated macrophages in lymph nodes, has chemotactic activity for naive T-cells, CD4+ and CD8+ T-cells and thus may play a role in both humoral and cell-mediated im…
PRSS3P2	Trypsin-2; In the ileum, may be involved in defensin processing, including DEFA5; Belongs to the peptidase S1 family

## Sheet: Biological Process (GO)
#term ID	term description	observed gene count	background gene count	false discovery rate	matching proteins in your network (IDs)	matching proteins in your network (labels)
GO:0050896	response to stimulus	49	7824	3.23e-12	ENSP00000052754,ENSP00000166139,ENSP00000173229,ENSP00000220812,ENSP00000221421,ENSP00000223095,ENSP00000233156,ENSP00000252809,ENSP00000259216,ENSP00000263025,ENSP00000263388,ENSP00000263686,ENSP00000266718,ENSP00000285381,ENSP00000296181,ENSP00000301244,ENSP00000301691,ENSP00000302665,ENSP00000306099,ENSP00000311905,ENSP00000318822,ENSP00000322524,ENSP00000327336,ENSP00000340944,ENSP00000341170…	ANGPT1,BGN,BID,BMP7,CA3,CCL18,CD163,CFC1,CHRDL1,DBNL,DCN,DCTPP1,DKK1,DKK4,EDA2R,EFEMP1,FAS,FCGR3B,FGB,FSHB,FSTL3,GDF15,GFRA1,GSTP1,IGF1,ITGB5,LHB,LILRB2,LTBP4,LUM,MAPK3,MRC1,NOTCH3,NPPB,NTN1,PAFAH1B2,PGF,PRSS3P2,PTN,PTPN11,SELP,SERPINE1,SLPI,SOD3,SOST,SPINT2,TFPI,TPT1,VEGFA
GO:0009966	regulation of signal transduction	33	3033	2e-11	ENSP00000052754,ENSP00000166139,ENSP00000220812,ENSP00000221421,ENSP00000223095,ENSP00000252809,ENSP00000263025,ENSP00000263388,ENSP00000263686,ENSP00000301691,ENSP00000302665,ENSP00000306099,ENSP00000311905,ENSP00000318822,ENSP00000327336,ENSP00000340944,ENSP00000341170,ENSP00000347979,ENSP00000361112,ENSP00000363081,ENSP00000365651,ENSP00000371267,ENSP00000378058,ENSP00000379204,ENSP00000379365…	ANGPT1,BGN,BID,BMP7,CCL18,CHRDL1,DBNL,DCN,DKK1,DKK4,EDA2R,EFEMP1,FAS,FGB,FSHB,FSTL3,GDF15,GSTP1,IGF1,LHB,LTBP4,MAPK3,NOTCH3,NPPB,PGF,PTN,PTPN11,SELP,SERPINE1,SOST,TPT1,VEGFA,YWHAQ
GO:0010033	response to organic substance	32	2815	2e-11	ENSP00000052754,ENSP00000221421,ENSP00000223095,ENSP00000233156,ENSP00000252809,ENSP00000263025,ENSP00000263686,ENSP00000266718,ENSP00000285381,ENSP00000296181,ENSP00000301244,ENSP00000301691,ENSP00000302665,ENSP00000306099,ENSP00000311905,ENSP00000327336,ENSP00000340944,ENSP00000341170,ENSP00000342082,ENSP00000347591,ENSP00000347979,ENSP00000361112,ENSP00000363081,ENSP00000375629,ENSP00000379204…	BGN,BMP7,CA3,CCL18,CHRDL1,DCN,DKK1,EDA2R,FAS,FGB,FSHB,GDF15,GFRA1,GSTP1,IGF1,ITGB5,LHB,LILRB2,LTBP4,LUM,MAPK3,MRC1,PGF,PTN,PTPN11,SELP,SERPINE1,SLPI,SOST,SPINT2,TFPI,VEGFA
GO:0010646	regulation of cell communication	34	3327	2e-11	ENSP00000052754,ENSP00000166139,ENSP00000220812,ENSP00000221421,ENSP00000223095,ENSP00000252809,ENSP00000263025,ENSP00000263388,ENSP00000263686,ENSP00000301691,ENSP00000302665,ENSP00000306099,ENSP00000311905,ENSP00000318822,ENSP00000327336,ENSP00000340944,ENSP00000341170,ENSP00000347979,ENSP00000361112,ENSP00000363081,ENSP00000365651,ENSP00000371267,ENSP00000375629,ENSP00000378058,ENSP00000379204…	ANGPT1,BGN,BID,BMP7,CCL18,CHRDL1,DBNL,DCN,DKK1,DKK4,EDA2R,EFEMP1,FAS,FGB,FSHB,FSTL3,GDF15,GSTP1,IGF1,LHB,LILRB2,LTBP4,MAPK3,NOTCH3,NPPB,PGF,PTN,PTPN11,SELP,SERPINE1,SOST,TPT1,VEGFA,YWHAQ
GO:0023051	regulation of signaling	34	3360	2e-11	ENSP00000052754,ENSP00000166139,ENSP00000220812,ENSP00000221421,ENSP00000223095,ENSP00000252809,ENSP00000263025,ENSP00000263388,ENSP00000263686,ENSP00000301691,ENSP00000302665,ENSP00000306099,ENSP00000311905,ENSP00000318822,ENSP00000327336,ENSP00000340944,ENSP00000341170,ENSP00000347979,ENSP00000361112,ENSP00000363081,ENSP00000365651,ENSP00000371267,ENSP00000375629,ENSP00000378058,ENSP00000379204…	ANGPT1,BGN,BID,BMP7,CCL18,CHRDL1,DBNL,DCN,DKK1,DKK4,EDA2R,EFEMP1,FAS,FGB,FSHB,FSTL3,GDF15,GSTP1,IGF1,LHB,LILRB2,LTBP4,MAPK3,NOTCH3,NPPB,PGF,PTN,PTPN11,SELP,SERPINE1,SOST,TPT1,VEGFA,YWHAQ
GO:0007166	cell surface receptor signaling pathway	28	2198	6.02e-11	ENSP00000052754,ENSP00000220812,ENSP00000252809,ENSP00000259216,ENSP00000263025,ENSP00000263388,ENSP00000296181,ENSP00000301691,ENSP00000302665,ENSP00000311905,ENSP00000318822,ENSP00000327336,ENSP00000340944,ENSP00000341170,ENSP00000347591,ENSP00000347979,ENSP00000361112,ENSP00000363081,ENSP00000365651,ENSP00000375629,ENSP00000378058,ENSP00000379204,ENSP00000379365,ENSP00000416606,ENSP00000428340…	ANGPT1,BGN,BID,BMP7,CCL18,CFC1,CHRDL1,DCN,DKK1,DKK4,EDA2R,EFEMP1,FAS,FSHB,GDF15,GFRA1,IGF1,ITGB5,LILRB2,LTBP4,MAPK3,NOTCH3,NPPB,PGF,PTN,PTPN11,SOST,VEGFA
GO:0009605	response to external stimulus	26	1857	7.34e-11	ENSP00000052754,ENSP00000173229,ENSP00000223095,ENSP00000233156,ENSP00000252809,ENSP00000263025,ENSP00000263686,ENSP00000285381,ENSP00000301691,ENSP00000306099,ENSP00000322524,ENSP00000340944,ENSP00000341170,ENSP00000342082,ENSP00000347591,ENSP00000347979,ENSP00000365651,ENSP00000375629,ENSP00000379204,ENSP00000381607,ENSP00000428340,ENSP00000455897,ENSP00000477781,ENSP00000478570,ENSP00000479955…	ANGPT1,BMP7,CA3,CCL18,DCN,DCTPP1,FAS,FGB,GDF15,GFRA1,GSTP1,LILRB2,MAPK3,MRC1,NPPB,NTN1,PRSS3P2,PTN,PTPN11,SELP,SERPINE1,SLPI,SOST,TFPI,TPT1,VEGFA
GO:0042221	response to chemical	36	4153	1.17e-10	ENSP00000052754,ENSP00000166139,ENSP00000173229,ENSP00000221421,ENSP00000223095,ENSP00000233156,ENSP00000252809,ENSP00000263025,ENSP00000263686,ENSP00000266718,ENSP00000285381,ENSP00000296181,ENSP00000301244,ENSP00000301691,ENSP00000302665,ENSP00000306099,ENSP00000311905,ENSP00000327336,ENSP00000340944,ENSP00000341170,ENSP00000342082,ENSP00000347591,ENSP00000347979,ENSP00000361112,ENSP00000363081…	ANGPT1,BGN,BMP7,CA3,CCL18,CHRDL1,DCN,DKK1,EDA2R,FAS,FGB,FSHB,FSTL3,GDF15,GFRA1,GSTP1,IGF1,ITGB5,LHB,LILRB2,LTBP4,LUM,MAPK3,MRC1,NTN1,PGF,PTN,PTPN11,SELP,SERPINE1,SLPI,SOD3,SOST,SPINT2,TFPI,VEGFA
GO:0048583	regulation of response to stimulus	35	3882	1.17e-10	ENSP00000052754,ENSP00000166139,ENSP00000220812,ENSP00000221421,ENSP00000223095,ENSP00000233156,ENSP00000252809,ENSP00000263025,ENSP00000263388,ENSP00000263686,ENSP00000301691,ENSP00000302665,ENSP00000306099,ENSP00000311905,ENSP00000318822,ENSP00000327336,ENSP00000340944,ENSP00000341170,ENSP00000347979,ENSP00000361112,ENSP00000363081,ENSP00000365651,ENSP00000371267,ENSP00000375629,ENSP00000378058…	ANGPT1,BGN,BID,BMP7,CCL18,CHRDL1,DBNL,DCN,DKK1,DKK4,EDA2R,EFEMP1,FAS,FGB,FSHB,FSTL3,GDF15,GSTP1,IGF1,LHB,LILRB2,LTBP4,MAPK3,NOTCH3,NPPB,PGF,PTN,PTPN11,SELP,SERPINE1,SOST,TFPI,TPT1,VEGFA,YWHAQ
GO:0071310	cellular response to organic substance	27	2219	3.84e-10	ENSP00000052754,ENSP00000221421,ENSP00000223095,ENSP00000233156,ENSP00000252809,ENSP00000263025,ENSP00000296181,ENSP00000301244,ENSP00000301691,ENSP00000302665,ENSP00000306099,ENSP00000311905,ENSP00000327336,ENSP00000340944,ENSP00000341170,ENSP00000347591,ENSP00000347979,ENSP00000361112,ENSP00000375629,ENSP00000379204,ENSP00000379365,ENSP00000381607,ENSP00000416606,ENSP00000451040,ENSP00000455897…	BGN,BMP7,CCL18,CHRDL1,DCN,EDA2R,FAS,FGB,FSHB,GDF15,GFRA1,GSTP1,IGF1,ITGB5,LHB,LILRB2,LTBP4,MAPK3,MRC1,PGF,PTN,PTPN11,SERPINE1,SOST,SPINT2,TFPI,VEGFA
GO:0070887	cellular response to chemical stimulus	29	2672	5.29e-10	ENSP00000052754,ENSP00000166139,ENSP00000221421,ENSP00000223095,ENSP00000233156,ENSP00000252809,ENSP00000263025,ENSP00000296181,ENSP00000301244,ENSP00000301691,ENSP00000302665,ENSP00000306099,ENSP00000311905,ENSP00000327336,ENSP00000340944,ENSP00000341170,ENSP00000347591,ENSP00000347979,ENSP00000361112,ENSP00000371554,ENSP00000375629,ENSP00000379204,ENSP00000379365,ENSP00000381607,ENSP00000416606…	BGN,BMP7,CCL18,CHRDL1,DCN,EDA2R,FAS,FGB,FSHB,FSTL3,GDF15,GFRA1,GSTP1,IGF1,ITGB5,LHB,LILRB2,LTBP4,MAPK3,MRC1,PGF,PTN,PTPN11,SERPINE1,SOD3,SOST,SPINT2,TFPI,VEGFA
GO:0007167	enzyme linked receptor protein signaling pathway	17	698	5.47e-10	ENSP00000252809,ENSP00000259216,ENSP00000263025,ENSP00000296181,ENSP00000302665,ENSP00000311905,ENSP00000340944,ENSP00000341170,ENSP00000347591,ENSP00000361112,ENSP00000365651,ENSP00000378058,ENSP00000379204,ENSP00000416606,ENSP00000428340,ENSP00000451040,ENSP00000478570	ANGPT1,BMP7,CFC1,CHRDL1,EFEMP1,FSHB,GDF15,GFRA1,IGF1,ITGB5,LTBP4,MAPK3,NPPB,PGF,PTN,PTPN11,VEGFA
GO:0051716	cellular response to stimulus	41	6212	2.29e-09	ENSP00000052754,ENSP00000166139,ENSP00000173229,ENSP00000220812,ENSP00000221421,ENSP00000223095,ENSP00000233156,ENSP00000252809,ENSP00000259216,ENSP00000263025,ENSP00000263388,ENSP00000263686,ENSP00000296181,ENSP00000301244,ENSP00000301691,ENSP00000302665,ENSP00000306099,ENSP00000311905,ENSP00000318822,ENSP00000322524,ENSP00000327336,ENSP00000340944,ENSP00000341170,ENSP00000347591,ENSP00000347979…	ANGPT1,BGN,BID,BMP7,CCL18,CFC1,CHRDL1,DBNL,DCN,DCTPP1,DKK1,DKK4,EDA2R,EFEMP1,FAS,FGB,FSHB,FSTL3,GDF15,GFRA1,GSTP1,IGF1,ITGB5,LHB,LILRB2,LTBP4,MAPK3,MRC1,NOTCH3,NPPB,NTN1,PGF,PTN,PTPN11,SELP,SERPINE1,SOD3,SOST,SPINT2,TFPI,VEGFA
GO:0051241	negative regulation of multicellular organismal process	19	1098	6.13e-09	ENSP00000052754,ENSP00000166139,ENSP00000173229,ENSP00000220812,ENSP00000223095,ENSP00000233156,ENSP00000252809,ENSP00000263388,ENSP00000301691,ENSP00000302665,ENSP00000306099,ENSP00000340944,ENSP00000341170,ENSP00000363081,ENSP00000365651,ENSP00000378058,ENSP00000379204,ENSP00000381607,ENSP00000428340	ANGPT1,BMP7,DCN,DKK1,DKK4,EFEMP1,FGB,FSTL3,GDF15,GSTP1,IGF1,NOTCH3,NPPB,NTN1,PTN,PTPN11,SERPINE1,SOST,TFPI
GO:0007154	cell communication	36	5219	7.1e-08	ENSP00000052754,ENSP00000173229,ENSP00000220812,ENSP00000221421,ENSP00000252809,ENSP00000259216,ENSP00000263025,ENSP00000263388,ENSP00000263686,ENSP00000296181,ENSP00000301691,ENSP00000302665,ENSP00000306099,ENSP00000311905,ENSP00000318822,ENSP00000322524,ENSP00000327336,ENSP00000340944,ENSP00000341170,ENSP00000347591,ENSP00000347979,ENSP00000361112,ENSP00000363081,ENSP00000365651,ENSP00000375629…	ANGPT1,BGN,BID,BMP7,CCL18,CFC1,CHRDL1,DBNL,DCN,DCTPP1,DKK1,DKK4,EDA2R,EFEMP1,FAS,FGB,FSHB,GDF15,GFRA1,GSTP1,IGF1,ITGB5,LHB,LILRB2,LTBP4,MAPK3,MRC1,NOTCH3,NPPB,NTN1,PGF,PTN,PTPN11,SELP,SOST,VEGFA
GO:0051707	response to other organism	16	835	7.1e-08	ENSP00000052754,ENSP00000223095,ENSP00000233156,ENSP00000263025,ENSP00000263686,ENSP00000285381,ENSP00000306099,ENSP00000342082,ENSP00000347979,ENSP00000365651,ENSP00000375629,ENSP00000381607,ENSP00000455897,ENSP00000477781,ENSP00000479955,ENSP00000485444	CA3,CCL18,DCN,FAS,FGB,GSTP1,LILRB2,MAPK3,MRC1,NPPB,PRSS3P2,SELP,SERPINE1,SLPI,TFPI,TPT1
GO:0048585	negative regulation of response to stimulus	20	1483	9.79e-08	ENSP00000052754,ENSP00000166139,ENSP00000220812,ENSP00000223095,ENSP00000233156,ENSP00000252809,ENSP00000263388,ENSP00000301691,ENSP00000302665,ENSP00000306099,ENSP00000318822,ENSP00000327336,ENSP00000340944,ENSP00000347979,ENSP00000361112,ENSP00000363081,ENSP00000379204,ENSP00000381607,ENSP00000428340,ENSP00000477781	ANGPT1,BGN,BID,BMP7,CHRDL1,DCN,DKK1,DKK4,FAS,FGB,FSTL3,GDF15,GSTP1,IGF1,NOTCH3,PTPN11,SERPINE1,SOST,TFPI,TPT1
GO:0007165	signal transduction	34	4738	1.04e-07	ENSP00000052754,ENSP00000173229,ENSP00000220812,ENSP00000221421,ENSP00000252809,ENSP00000259216,ENSP00000263025,ENSP00000263388,ENSP00000263686,ENSP00000296181,ENSP00000301691,ENSP00000302665,ENSP00000306099,ENSP00000311905,ENSP00000318822,ENSP00000327336,ENSP00000340944,ENSP00000341170,ENSP00000347591,ENSP00000347979,ENSP00000361112,ENSP00000363081,ENSP00000365651,ENSP00000375629,ENSP00000378058…	ANGPT1,BGN,BID,BMP7,CCL18,CFC1,CHRDL1,DBNL,DCN,DKK1,DKK4,EDA2R,EFEMP1,FAS,FGB,FSHB,GDF15,GFRA1,IGF1,ITGB5,LHB,LILRB2,LTBP4,MAPK3,MRC1,NOTCH3,NPPB,NTN1,PGF,PTN,PTPN11,SELP,SOST,VEGFA
GO:0070848	response to growth factor	13	507	1.04e-07	ENSP00000252809,ENSP00000263025,ENSP00000266718,ENSP00000296181,ENSP00000301244,ENSP00000311905,ENSP00000340944,ENSP00000341170,ENSP00000361112,ENSP00000379204,ENSP00000381607,ENSP00000416606,ENSP00000478570	BMP7,CHRDL1,FSHB,GDF15,GSTP1,ITGB5,LTBP4,LUM,MAPK3,PTN,PTPN11,SPINT2,VEGFA
GO:0051239	regulation of multicellular organismal process	26	2788	2.12e-07	ENSP00000052754,ENSP00000166139,ENSP00000173229,ENSP00000220812,ENSP00000223095,ENSP00000233156,ENSP00000252809,ENSP00000263025,ENSP00000263388,ENSP00000263686,ENSP00000266718,ENSP00000301691,ENSP00000302665,ENSP00000306099,ENSP00000340944,ENSP00000341170,ENSP00000363081,ENSP00000365651,ENSP00000375629,ENSP00000378058,ENSP00000379204,ENSP00000381607,ENSP00000416606,ENSP00000428340,ENSP00000451040…	ANGPT1,BMP7,DCN,DKK1,DKK4,EFEMP1,FGB,FSHB,FSTL3,GDF15,GSTP1,IGF1,LILRB2,LUM,MAPK3,NOTCH3,NPPB,NTN1,PGF,PTN,PTPN11,SELP,SERPINE1,SOST,TFPI,VEGFA
GO:0010648	negative regulation of cell communication	18	1255	2.78e-07	ENSP00000052754,ENSP00000166139,ENSP00000220812,ENSP00000223095,ENSP00000252809,ENSP00000263388,ENSP00000301691,ENSP00000302665,ENSP00000306099,ENSP00000318822,ENSP00000327336,ENSP00000340944,ENSP00000347979,ENSP00000361112,ENSP00000363081,ENSP00000379204,ENSP00000381607,ENSP00000477781	BGN,BID,BMP7,CHRDL1,DCN,DKK1,DKK4,FAS,FGB,FSTL3,GDF15,GSTP1,IGF1,NOTCH3,PTPN11,SERPINE1,SOST,TPT1
GO:0023057	negative regulation of signaling	18	1258	2.78e-07	ENSP00000052754,ENSP00000166139,ENSP00000220812,ENSP00000223095,ENSP00000252809,ENSP00000263388,ENSP00000301691,ENSP00000302665,ENSP00000306099,ENSP00000318822,ENSP00000327336,ENSP00000340944,ENSP00000347979,ENSP00000361112,ENSP00000363081,ENSP00000379204,ENSP00000381607,ENSP00000477781	BGN,BID,BMP7,CHRDL1,DCN,DKK1,DKK4,FAS,FGB,FSTL3,GDF15,GSTP1,IGF1,NOTCH3,PTPN11,SERPINE1,SOST,TPT1
GO:0071495	cellular response to endogenous stimulus	17	1106	2.91e-07	ENSP00000221421,ENSP00000233156,ENSP00000252809,ENSP00000263025,ENSP00000296181,ENSP00000301244,ENSP00000301691,ENSP00000302665,ENSP00000306099,ENSP00000311905,ENSP00000340944,ENSP00000341170,ENSP00000361112,ENSP00000379204,ENSP00000381607,ENSP00000416606,ENSP00000451040	BMP7,CHRDL1,FGB,FSHB,GDF15,GSTP1,IGF1,ITGB5,LHB,LTBP4,MAPK3,PGF,PTN,PTPN11,SOST,SPINT2,TFPI
GO:0010469	regulation of signaling receptor activity	13	577	3.67e-07	ENSP00000221421,ENSP00000223095,ENSP00000252809,ENSP00000302665,ENSP00000341170,ENSP00000363081,ENSP00000365651,ENSP00000378058,ENSP00000379204,ENSP00000416606,ENSP00000451040,ENSP00000478570,ENSP00000479955	BMP7,CCL18,DKK1,EFEMP1,FSHB,GDF15,IGF1,LHB,NPPB,PGF,PTN,SERPINE1,VEGFA
GO:0043408	regulation of MAPK cascade	14	712	4.41e-07	ENSP00000252809,ENSP00000263025,ENSP00000302665,ENSP00000306099,ENSP00000340944,ENSP00000347979,ENSP00000363081,ENSP00000379204,ENSP00000379365,ENSP00000381607,ENSP00000417653,ENSP00000428340,ENSP00000478570,ENSP00000479955	ANGPT1,BMP7,CCL18,DBNL,DKK1,EDA2R,FAS,FGB,GDF15,GSTP1,IGF1,MAPK3,PTPN11,VEGFA
GO:0071363	cellular response to growth factor stimulus	12	477	4.49e-07	ENSP00000252809,ENSP00000263025,ENSP00000296181,ENSP00000301244,ENSP00000311905,ENSP00000340944,ENSP00000341170,ENSP00000361112,ENSP00000379204,ENSP00000381607,ENSP00000416606,ENSP00000478570	BMP7,CHRDL1,FSHB,GDF15,GSTP1,ITGB5,LTBP4,MAPK3,PTN,PTPN11,SPINT2,VEGFA
GO:0009968	negative regulation of signal transduction	17	1160	5.07e-07	ENSP00000052754,ENSP00000166139,ENSP00000220812,ENSP00000223095,ENSP00000252809,ENSP00000263388,ENSP00000301691,ENSP00000302665,ENSP00000306099,ENSP00000318822,ENSP00000327336,ENSP00000347979,ENSP00000361112,ENSP00000363081,ENSP00000379204,ENSP00000381607,ENSP00000477781	BGN,BID,BMP7,CHRDL1,DCN,DKK1,DKK4,FAS,FGB,FSTL3,GDF15,GSTP1,IGF1,NOTCH3,SERPINE1,SOST,TPT1
GO:0032496	response to lipopolysaccharide	10	298	6.45e-07	ENSP00000052754,ENSP00000223095,ENSP00000233156,ENSP00000263025,ENSP00000263686,ENSP00000342082,ENSP00000347979,ENSP00000375629,ENSP00000381607,ENSP00000455897	DCN,FAS,GSTP1,LILRB2,MAPK3,MRC1,SELP,SERPINE1,SLPI,TFPI
GO:0032501	multicellular organismal process	38	6507	9.44e-07	ENSP00000052754,ENSP00000166139,ENSP00000173229,ENSP00000220812,ENSP00000221421,ENSP00000223095,ENSP00000233156,ENSP00000252809,ENSP00000259216,ENSP00000263025,ENSP00000263388,ENSP00000266718,ENSP00000296181,ENSP00000301244,ENSP00000301691,ENSP00000302665,ENSP00000306099,ENSP00000311905,ENSP00000327336,ENSP00000340944,ENSP00000341170,ENSP00000347591,ENSP00000347979,ENSP00000361112,ENSP00000363081…	ANGPT1,BGN,BMP7,CFC1,CHRDL1,DBNL,DCN,DKK1,DKK4,EDA2R,EFEMP1,FAS,FGB,FSHB,FSTL3,GDF15,GFRA1,GSTP1,IGF1,ITGB5,LHB,LILRB2,LTBP4,LUM,MAPK3,NOTCH3,NPPB,NTN1,PAFAH1B2,PGF,PRSS3P2,PTN,PTPN11,SERPINE1,SOST,SPINT2,TFPI,VEGFA
GO:0065009	regulation of molecular function	27	3322	1.13e-06	ENSP00000052754,ENSP00000221421,ENSP00000223095,ENSP00000233156,ENSP00000252809,ENSP00000263025,ENSP00000301244,ENSP00000302665,ENSP00000318822,ENSP00000327336,ENSP00000340944,ENSP00000341170,ENSP00000342082,ENSP00000347591,ENSP00000347979,ENSP00000363081,ENSP00000365651,ENSP00000378058,ENSP00000379204,ENSP00000379365,ENSP00000381607,ENSP00000416606,ENSP00000417653,ENSP00000428340,ENSP00000451040…	ANGPT1,BGN,BID,BMP7,CCL18,DBNL,DCN,DKK1,EDA2R,EFEMP1,FAS,FSHB,GDF15,GFRA1,GSTP1,IGF1,LHB,MAPK3,NPPB,PGF,PTN,PTPN11,SERPINE1,SLPI,SPINT2,TFPI,VEGFA
GO:0051246	regulation of protein metabolic process	24	2668	1.58e-06	ENSP00000052754,ENSP00000223095,ENSP00000233156,ENSP00000252809,ENSP00000263025,ENSP00000301244,ENSP00000302665,ENSP00000306099,ENSP00000311905,ENSP00000318822,ENSP00000327336,ENSP00000340944,ENSP00000341170,ENSP00000342082,ENSP00000347979,ENSP00000363081,ENSP00000375629,ENSP00000379204,ENSP00000379365,ENSP00000381607,ENSP00000417653,ENSP00000428340,ENSP00000478570,ENSP00000479955	ANGPT1,BGN,BID,BMP7,CCL18,DBNL,DCN,DKK1,EDA2R,FAS,FGB,GDF15,GSTP1,IGF1,LILRB2,LTBP4,MAPK3,PTN,PTPN11,SERPINE1,SLPI,SPINT2,TFPI,VEGFA
GO:0051704	multi-organism process	22	2222	1.58e-06	ENSP00000052754,ENSP00000166139,ENSP00000221421,ENSP00000223095,ENSP00000233156,ENSP00000263025,ENSP00000263686,ENSP00000285381,ENSP00000296181,ENSP00000306099,ENSP00000342082,ENSP00000347979,ENSP00000365651,ENSP00000375629,ENSP00000381607,ENSP00000416606,ENSP00000435289,ENSP00000451040,ENSP00000455897,ENSP00000477781,ENSP00000479955,ENSP00000485444	CA3,CCL18,DCN,FAS,FGB,FSHB,FSTL3,GSTP1,ITGB5,LHB,LILRB2,MAPK3,MRC1,NPPB,PAFAH1B2,PGF,PRSS3P2,SELP,SERPINE1,SLPI,TFPI,TPT1
GO:2000145	regulation of cell motility	14	807	1.58e-06	ENSP00000052754,ENSP00000173229,ENSP00000223095,ENSP00000263025,ENSP00000263686,ENSP00000301244,ENSP00000302665,ENSP00000341170,ENSP00000379204,ENSP00000381607,ENSP00000416606,ENSP00000428340,ENSP00000451040,ENSP00000478570	ANGPT1,BMP7,DCN,FSHB,GSTP1,IGF1,MAPK3,NTN1,PGF,PTN,SELP,SERPINE1,SPINT2,VEGFA
GO:0009617	response to bacterium	12	555	1.71e-06	ENSP00000052754,ENSP00000223095,ENSP00000233156,ENSP00000263025,ENSP00000263686,ENSP00000285381,ENSP00000306099,ENSP00000342082,ENSP00000347979,ENSP00000375629,ENSP00000381607,ENSP00000455897	CA3,DCN,FAS,FGB,GSTP1,LILRB2,MAPK3,MRC1,SELP,SERPINE1,SLPI,TFPI
GO:0048856	anatomical structure development	33	5085	1.93e-06	ENSP00000052754,ENSP00000166139,ENSP00000173229,ENSP00000220812,ENSP00000221421,ENSP00000223095,ENSP00000252809,ENSP00000258341,ENSP00000259216,ENSP00000263025,ENSP00000263388,ENSP00000266718,ENSP00000296181,ENSP00000301244,ENSP00000302665,ENSP00000311905,ENSP00000340944,ENSP00000341170,ENSP00000347591,ENSP00000347979,ENSP00000357076,ENSP00000361112,ENSP00000363081,ENSP00000378058,ENSP00000379204…	ANGPT1,BMP7,CFC1,CHRDL1,DBNL,DCN,DKK1,DKK4,EDA2R,EFEMP1,FAS,FSHB,FSTL3,GDF15,GFRA1,GSTP1,IGF1,ITGB5,LAMC1,LHB,LTBP4,LUM,MAPK3,NOTCH3,NTN1,PAFAH1B2,PGF,PTN,PTPN11,SERPINE1,SPINT2,TAGLN2,VEGFA
GO:0032268	regulation of cellular protein metabolic process	23	2486	1.94e-06	ENSP00000052754,ENSP00000223095,ENSP00000233156,ENSP00000252809,ENSP00000263025,ENSP00000301244,ENSP00000302665,ENSP00000306099,ENSP00000318822,ENSP00000327336,ENSP00000340944,ENSP00000341170,ENSP00000342082,ENSP00000347979,ENSP00000363081,ENSP00000375629,ENSP00000379204,ENSP00000379365,ENSP00000381607,ENSP00000417653,ENSP00000428340,ENSP00000478570,ENSP00000479955	ANGPT1,BGN,BID,BMP7,CCL18,DBNL,DCN,DKK1,EDA2R,FAS,FGB,GDF15,GSTP1,IGF1,LILRB2,MAPK3,PTN,PTPN11,SERPINE1,SLPI,SPINT2,TFPI,VEGFA
GO:0032502	developmental process	34	5401	1.94e-06	ENSP00000052754,ENSP00000166139,ENSP00000173229,ENSP00000220812,ENSP00000221421,ENSP00000223095,ENSP00000252809,ENSP00000258341,ENSP00000259216,ENSP00000263025,ENSP00000263388,ENSP00000266718,ENSP00000296181,ENSP00000301244,ENSP00000302665,ENSP00000311905,ENSP00000340944,ENSP00000341170,ENSP00000347591,ENSP00000347979,ENSP00000357076,ENSP00000361112,ENSP00000363081,ENSP00000378058,ENSP00000379204…	ANGPT1,BMP7,CFC1,CHRDL1,DBNL,DCN,DKK1,DKK4,EDA2R,EFEMP1,FAS,FSHB,FSTL3,GDF15,GFRA1,GSTP1,IGF1,ITGB5,LAMC1,LHB,LTBP4,LUM,MAPK3,NOTCH3,NTN1,PAFAH1B2,PGF,PTN,PTPN11,SERPINE1,SPINT2,TAGLN2,TPT1,VEGFA
GO:0045055	regulated exocytosis	13	691	1.94e-06	ENSP00000223095,ENSP00000263686,ENSP00000302665,ENSP00000306099,ENSP00000342082,ENSP00000357076,ENSP00000375629,ENSP00000381607,ENSP00000417653,ENSP00000433642,ENSP00000435289,ENSP00000478570,ENSP00000485444	DBNL,FCGR3B,FGB,GSTP1,IGF1,LILRB2,PAFAH1B2,PRSS3P2,SELP,SERPINE1,SLPI,TAGLN2,VEGFA
GO:0007178	transmembrane receptor protein serine/threonine kinase signaling pathway	8	189	2.97e-06	ENSP00000252809,ENSP00000259216,ENSP00000263025,ENSP00000296181,ENSP00000311905,ENSP00000361112,ENSP00000379204,ENSP00000416606	BMP7,CFC1,CHRDL1,FSHB,GDF15,ITGB5,LTBP4,MAPK3
GO:0045785	positive regulation of cell adhesion	10	375	3.65e-06	ENSP00000166139,ENSP00000302665,ENSP00000306099,ENSP00000340944,ENSP00000341170,ENSP00000375629,ENSP00000379204,ENSP00000428340,ENSP00000478570,ENSP00000485444	ANGPT1,BMP7,FGB,FSTL3,IGF1,LILRB2,PRSS3P2,PTN,PTPN11,VEGFA
GO:1902531	regulation of intracellular signal transduction	19	1764	4.24e-06	ENSP00000052754,ENSP00000252809,ENSP00000263025,ENSP00000263686,ENSP00000302665,ENSP00000306099,ENSP00000318822,ENSP00000327336,ENSP00000340944,ENSP00000347979,ENSP00000363081,ENSP00000379204,ENSP00000379365,ENSP00000381607,ENSP00000417653,ENSP00000428340,ENSP00000477781,ENSP00000478570,ENSP00000479955	ANGPT1,BGN,BID,BMP7,CCL18,DBNL,DCN,DKK1,EDA2R,FAS,FGB,GDF15,GSTP1,IGF1,MAPK3,PTPN11,SELP,TPT1,VEGFA
GO:0030334	regulation of cell migration	13	753	4.25e-06	ENSP00000052754,ENSP00000173229,ENSP00000223095,ENSP00000263025,ENSP00000263686,ENSP00000302665,ENSP00000341170,ENSP00000379204,ENSP00000381607,ENSP00000416606,ENSP00000428340,ENSP00000451040,ENSP00000478570	ANGPT1,BMP7,DCN,FSHB,GSTP1,IGF1,MAPK3,NTN1,PGF,PTN,SELP,SERPINE1,VEGFA
GO:0030155	regulation of cell adhesion	12	623	4.47e-06	ENSP00000166139,ENSP00000223095,ENSP00000301244,ENSP00000302665,ENSP00000306099,ENSP00000340944,ENSP00000341170,ENSP00000375629,ENSP00000379204,ENSP00000428340,ENSP00000478570,ENSP00000485444	ANGPT1,BMP7,FGB,FSTL3,IGF1,LILRB2,PRSS3P2,PTN,PTPN11,SERPINE1,SPINT2,VEGFA
GO:0051093	negative regulation of developmental process	14	910	4.8e-06	ENSP00000052754,ENSP00000166139,ENSP00000173229,ENSP00000220812,ENSP00000223095,ENSP00000252809,ENSP00000263388,ENSP00000301691,ENSP00000302665,ENSP00000341170,ENSP00000363081,ENSP00000365651,ENSP00000378058,ENSP00000379204	BMP7,DCN,DKK1,DKK4,EFEMP1,FSTL3,GDF15,IGF1,NOTCH3,NPPB,NTN1,PTN,SERPINE1,SOST
GO:0046903	secretion	15	1070	4.92e-06	ENSP00000223095,ENSP00000263686,ENSP00000302665,ENSP00000306099,ENSP00000311905,ENSP00000342082,ENSP00000357076,ENSP00000365651,ENSP00000375629,ENSP00000381607,ENSP00000417653,ENSP00000433642,ENSP00000435289,ENSP00000478570,ENSP00000485444	DBNL,FCGR3B,FGB,GSTP1,IGF1,LILRB2,LTBP4,NPPB,PAFAH1B2,PRSS3P2,SELP,SERPINE1,SLPI,TAGLN2,VEGFA
GO:0030198	extracellular matrix organization	9	296	5.13e-06	ENSP00000052754,ENSP00000223095,ENSP00000258341,ENSP00000266718,ENSP00000296181,ENSP00000301244,ENSP00000306099,ENSP00000327336,ENSP00000485444	BGN,DCN,FGB,ITGB5,LAMC1,LUM,PRSS3P2,SERPINE1,SPINT2
GO:0043410	positive regulation of MAPK cascade	11	512	5.27e-06	ENSP00000252809,ENSP00000263025,ENSP00000302665,ENSP00000306099,ENSP00000340944,ENSP00000363081,ENSP00000379365,ENSP00000417653,ENSP00000428340,ENSP00000478570,ENSP00000479955	ANGPT1,CCL18,DBNL,DKK1,EDA2R,FGB,GDF15,IGF1,MAPK3,PTPN11,VEGFA
GO:0010647	positive regulation of cell communication	18	1631	6.28e-06	ENSP00000052754,ENSP00000252809,ENSP00000263025,ENSP00000263686,ENSP00000302665,ENSP00000306099,ENSP00000318822,ENSP00000340944,ENSP00000341170,ENSP00000347979,ENSP00000363081,ENSP00000371267,ENSP00000379204,ENSP00000379365,ENSP00000417653,ENSP00000428340,ENSP00000478570,ENSP00000479955	ANGPT1,BID,BMP7,CCL18,DBNL,DCN,DKK1,EDA2R,FAS,FGB,GDF15,IGF1,MAPK3,PTN,PTPN11,SELP,VEGFA,YWHAQ
GO:0023056	positive regulation of signaling	18	1638	6.58e-06	ENSP00000052754,ENSP00000252809,ENSP00000263025,ENSP00000263686,ENSP00000302665,ENSP00000306099,ENSP00000318822,ENSP00000340944,ENSP00000341170,ENSP00000347979,ENSP00000363081,ENSP00000371267,ENSP00000379204,ENSP00000379365,ENSP00000417653,ENSP00000428340,ENSP00000478570,ENSP00000479955	ANGPT1,BID,BMP7,CCL18,DBNL,DCN,DKK1,EDA2R,FAS,FGB,GDF15,IGF1,MAPK3,PTN,PTPN11,SELP,VEGFA,YWHAQ
GO:0019220	regulation of phosphate metabolic process	18	1657	7.68e-06	ENSP00000052754,ENSP00000252809,ENSP00000263025,ENSP00000302665,ENSP00000306099,ENSP00000327336,ENSP00000340944,ENSP00000341170,ENSP00000347979,ENSP00000363081,ENSP00000375629,ENSP00000379204,ENSP00000379365,ENSP00000381607,ENSP00000417653,ENSP00000428340,ENSP00000478570,ENSP00000479955	ANGPT1,BGN,BMP7,CCL18,DBNL,DCN,DKK1,EDA2R,FAS,FGB,GDF15,GSTP1,IGF1,LILRB2,MAPK3,PTN,PTPN11,VEGFA
GO:0032940	secretion by cell	14	959	7.69e-06	ENSP00000223095,ENSP00000263686,ENSP00000302665,ENSP00000306099,ENSP00000311905,ENSP00000342082,ENSP00000357076,ENSP00000375629,ENSP00000381607,ENSP00000417653,ENSP00000433642,ENSP00000435289,ENSP00000478570,ENSP00000485444	DBNL,FCGR3B,FGB,GSTP1,IGF1,LILRB2,LTBP4,PAFAH1B2,PRSS3P2,SELP,SERPINE1,SLPI,TAGLN2,VEGFA
GO:1902533	positive regulation of intracellular signal transduction	14	959	7.69e-06	ENSP00000052754,ENSP00000252809,ENSP00000263025,ENSP00000263686,ENSP00000302665,ENSP00000306099,ENSP00000318822,ENSP00000340944,ENSP00000363081,ENSP00000379365,ENSP00000417653,ENSP00000428340,ENSP00000478570,ENSP00000479955	ANGPT1,BID,CCL18,DBNL,DCN,DKK1,EDA2R,FGB,GDF15,IGF1,MAPK3,PTPN11,SELP,VEGFA
GO:0009967	positive regulation of signal transduction	17	1493	9.07e-06	ENSP00000052754,ENSP00000252809,ENSP00000263025,ENSP00000263686,ENSP00000302665,ENSP00000306099,ENSP00000318822,ENSP00000340944,ENSP00000347979,ENSP00000363081,ENSP00000371267,ENSP00000379204,ENSP00000379365,ENSP00000417653,ENSP00000428340,ENSP00000478570,ENSP00000479955	ANGPT1,BID,BMP7,CCL18,DBNL,DCN,DKK1,EDA2R,FAS,FGB,GDF15,IGF1,MAPK3,PTPN11,SELP,VEGFA,YWHAQ
GO:0051128	regulation of cellular component organization	21	2306	9.07e-06	ENSP00000052754,ENSP00000173229,ENSP00000223095,ENSP00000252809,ENSP00000263025,ENSP00000263686,ENSP00000301691,ENSP00000302665,ENSP00000306099,ENSP00000311905,ENSP00000318822,ENSP00000340944,ENSP00000341170,ENSP00000363081,ENSP00000365651,ENSP00000371267,ENSP00000375629,ENSP00000379204,ENSP00000428340,ENSP00000478570,ENSP00000485444	ANGPT1,BID,BMP7,DCN,DKK1,FGB,GDF15,IGF1,LILRB2,LTBP4,MAPK3,NPPB,NTN1,PRSS3P2,PTN,PTPN11,SELP,SERPINE1,SOST,VEGFA,YWHAQ
GO:0033993	response to lipid	13	825	9.16e-06	ENSP00000052754,ENSP00000223095,ENSP00000233156,ENSP00000263025,ENSP00000263686,ENSP00000341170,ENSP00000342082,ENSP00000347979,ENSP00000363081,ENSP00000375629,ENSP00000379204,ENSP00000381607,ENSP00000455897	BMP7,DCN,DKK1,FAS,GSTP1,LILRB2,MAPK3,MRC1,PTN,SELP,SERPINE1,SLPI,TFPI
GO:0048522	positive regulation of cellular process	31	4898	9.16e-06	ENSP00000052754,ENSP00000166139,ENSP00000173229,ENSP00000223095,ENSP00000252809,ENSP00000258341,ENSP00000263025,ENSP00000263388,ENSP00000263686,ENSP00000266718,ENSP00000301691,ENSP00000302665,ENSP00000306099,ENSP00000318822,ENSP00000340944,ENSP00000341170,ENSP00000347979,ENSP00000363081,ENSP00000371267,ENSP00000375629,ENSP00000379204,ENSP00000379365,ENSP00000381607,ENSP00000416606,ENSP00000417653…	ANGPT1,BID,BMP7,CCL18,DBNL,DCN,DKK1,EDA2R,FAS,FGB,FSHB,FSTL3,GDF15,GSTP1,IGF1,LAMC1,LILRB2,LUM,MAPK3,NOTCH3,NTN1,PAFAH1B2,PGF,PRSS3P2,PTN,PTPN11,SELP,SERPINE1,SOST,VEGFA,YWHAQ
GO:0050794	regulation of cellular process	46	10484	1.09e-05	ENSP00000052754,ENSP00000166139,ENSP00000173229,ENSP00000220812,ENSP00000221421,ENSP00000223095,ENSP00000233156,ENSP00000252809,ENSP00000258341,ENSP00000259216,ENSP00000263025,ENSP00000263388,ENSP00000263686,ENSP00000266718,ENSP00000296181,ENSP00000301244,ENSP00000301691,ENSP00000302665,ENSP00000306099,ENSP00000311905,ENSP00000318822,ENSP00000327336,ENSP00000340944,ENSP00000341170,ENSP00000342082…	ANGPT1,BGN,BID,BMP7,CCL18,CFC1,CHRDL1,DBNL,DCN,DKK1,DKK4,EDA2R,EFEMP1,FAS,FGB,FSHB,FSTL3,GDF15,GFRA1,GSTP1,IGF1,ITGB5,LAMC1,LHB,LILRB2,LTBP4,LUM,MAPK3,MRC1,NOTCH3,NPPB,NTN1,PAFAH1B2,PGF,PRSS3P2,PTN,PTPN11,SELP,SERPINE1,SLPI,SOST,SPINT2,TFPI,TPT1,VEGFA,YWHAQ
GO:0043405	regulation of MAP kinase activity	9	337	1.18e-05	ENSP00000252809,ENSP00000263025,ENSP00000302665,ENSP00000340944,ENSP00000363081,ENSP00000379204,ENSP00000381607,ENSP00000417653,ENSP00000478570	BMP7,DBNL,DKK1,GDF15,GSTP1,IGF1,MAPK3,PTPN11,VEGFA
GO:0031325	positive regulation of cellular metabolic process	24	3060	1.2e-05	ENSP00000052754,ENSP00000166139,ENSP00000223095,ENSP00000252809,ENSP00000263025,ENSP00000263388,ENSP00000266718,ENSP00000301691,ENSP00000302665,ENSP00000306099,ENSP00000318822,ENSP00000340944,ENSP00000347979,ENSP00000363081,ENSP00000375629,ENSP00000379204,ENSP00000379365,ENSP00000381607,ENSP00000416606,ENSP00000417653,ENSP00000428340,ENSP00000435289,ENSP00000478570,ENSP00000479955	ANGPT1,BID,BMP7,CCL18,DBNL,DCN,DKK1,EDA2R,FAS,FGB,FSHB,FSTL3,GDF15,GSTP1,IGF1,LILRB2,LUM,MAPK3,NOTCH3,PAFAH1B2,PTPN11,SERPINE1,SOST,VEGFA
GO:0031399	regulation of protein modification process	18	1747	1.39e-05	ENSP00000052754,ENSP00000252809,ENSP00000263025,ENSP00000302665,ENSP00000306099,ENSP00000327336,ENSP00000340944,ENSP00000341170,ENSP00000347979,ENSP00000363081,ENSP00000375629,ENSP00000379204,ENSP00000379365,ENSP00000381607,ENSP00000417653,ENSP00000428340,ENSP00000478570,ENSP00000479955	ANGPT1,BGN,BMP7,CCL18,DBNL,DCN,DKK1,EDA2R,FAS,FGB,GDF15,GSTP1,IGF1,LILRB2,MAPK3,PTN,PTPN11,VEGFA
GO:0001932	regulation of protein phosphorylation	16	1370	1.43e-05	ENSP00000052754,ENSP00000252809,ENSP00000263025,ENSP00000302665,ENSP00000306099,ENSP00000327336,ENSP00000340944,ENSP00000347979,ENSP00000363081,ENSP00000379204,ENSP00000379365,ENSP00000381607,ENSP00000417653,ENSP00000428340,ENSP00000478570,ENSP00000479955	ANGPT1,BGN,BMP7,CCL18,DBNL,DCN,DKK1,EDA2R,FAS,FGB,GDF15,GSTP1,IGF1,MAPK3,PTPN11,VEGFA
GO:0007275	multicellular organism development	30	4726	1.49e-05	ENSP00000052754,ENSP00000166139,ENSP00000173229,ENSP00000220812,ENSP00000221421,ENSP00000223095,ENSP00000259216,ENSP00000263025,ENSP00000263388,ENSP00000266718,ENSP00000296181,ENSP00000301244,ENSP00000302665,ENSP00000311905,ENSP00000340944,ENSP00000341170,ENSP00000347591,ENSP00000347979,ENSP00000361112,ENSP00000363081,ENSP00000378058,ENSP00000379204,ENSP00000379365,ENSP00000381607,ENSP00000416606…	ANGPT1,BMP7,CFC1,CHRDL1,DBNL,DCN,DKK1,DKK4,EDA2R,EFEMP1,FAS,FSHB,FSTL3,GFRA1,GSTP1,IGF1,ITGB5,LHB,LTBP4,LUM,MAPK3,NOTCH3,NTN1,PAFAH1B2,PGF,PTN,PTPN11,SERPINE1,SPINT2,VEGFA
GO:0048523	negative regulation of cellular process	29	4454	1.6e-05	ENSP00000052754,ENSP00000166139,ENSP00000173229,ENSP00000220812,ENSP00000223095,ENSP00000233156,ENSP00000252809,ENSP00000263388,ENSP00000301244,ENSP00000301691,ENSP00000302665,ENSP00000306099,ENSP00000318822,ENSP00000327336,ENSP00000340944,ENSP00000341170,ENSP00000342082,ENSP00000347979,ENSP00000361112,ENSP00000363081,ENSP00000365651,ENSP00000371267,ENSP00000375629,ENSP00000378058,ENSP00000379204…	ANGPT1,BGN,BID,BMP7,CHRDL1,DCN,DKK1,DKK4,EFEMP1,FAS,FGB,FSTL3,GDF15,GSTP1,IGF1,LILRB2,NOTCH3,NPPB,NTN1,PTN,PTPN11,SERPINE1,SLPI,SOST,SPINT2,TFPI,TPT1,VEGFA,YWHAQ
GO:0050793	regulation of developmental process	21	2416	1.66e-05	ENSP00000052754,ENSP00000166139,ENSP00000173229,ENSP00000220812,ENSP00000223095,ENSP00000252809,ENSP00000263388,ENSP00000301691,ENSP00000302665,ENSP00000306099,ENSP00000311905,ENSP00000340944,ENSP00000341170,ENSP00000363081,ENSP00000365651,ENSP00000375629,ENSP00000378058,ENSP00000379204,ENSP00000416606,ENSP00000451040,ENSP00000478570	BMP7,DCN,DKK1,DKK4,EFEMP1,FGB,FSHB,FSTL3,GDF15,IGF1,LILRB2,LTBP4,NOTCH3,NPPB,NTN1,PGF,PTN,PTPN11,SERPINE1,SOST,VEGFA
GO:2000147	positive regulation of cell motility	10	469	1.66e-05	ENSP00000173229,ENSP00000223095,ENSP00000263025,ENSP00000263686,ENSP00000302665,ENSP00000379204,ENSP00000416606,ENSP00000428340,ENSP00000451040,ENSP00000478570	ANGPT1,BMP7,FSHB,IGF1,MAPK3,NTN1,PGF,SELP,SERPINE1,VEGFA
GO:0009653	anatomical structure morphogenesis	19	1992	1.77e-05	ENSP00000052754,ENSP00000173229,ENSP00000223095,ENSP00000258341,ENSP00000259216,ENSP00000263025,ENSP00000263388,ENSP00000296181,ENSP00000301244,ENSP00000340944,ENSP00000341170,ENSP00000347591,ENSP00000363081,ENSP00000378058,ENSP00000379204,ENSP00000417653,ENSP00000428340,ENSP00000451040,ENSP00000478570	ANGPT1,BMP7,CFC1,DBNL,DCN,DKK1,EFEMP1,GFRA1,ITGB5,LAMC1,MAPK3,NOTCH3,NTN1,PGF,PTN,PTPN11,SERPINE1,SPINT2,VEGFA
GO:0045937	positive regulation of phosphate metabolic process	14	1052	1.81e-05	ENSP00000252809,ENSP00000263025,ENSP00000302665,ENSP00000306099,ENSP00000340944,ENSP00000347979,ENSP00000363081,ENSP00000375629,ENSP00000379204,ENSP00000379365,ENSP00000417653,ENSP00000428340,ENSP00000478570,ENSP00000479955	ANGPT1,BMP7,CCL18,DBNL,DKK1,EDA2R,FAS,FGB,GDF15,IGF1,LILRB2,MAPK3,PTPN11,VEGFA
GO:1901700	response to oxygen-containing compound	16	1427	2.19e-05	ENSP00000052754,ENSP00000223095,ENSP00000233156,ENSP00000263025,ENSP00000263686,ENSP00000285381,ENSP00000302665,ENSP00000341170,ENSP00000342082,ENSP00000347979,ENSP00000363081,ENSP00000371554,ENSP00000375629,ENSP00000379204,ENSP00000381607,ENSP00000455897	BMP7,CA3,DCN,DKK1,FAS,GSTP1,IGF1,LILRB2,MAPK3,MRC1,PTN,SELP,SERPINE1,SLPI,SOD3,TFPI
GO:0050790	regulation of catalytic activity	20	2249	2.25e-05	ENSP00000052754,ENSP00000223095,ENSP00000233156,ENSP00000252809,ENSP00000263025,ENSP00000301244,ENSP00000302665,ENSP00000318822,ENSP00000327336,ENSP00000340944,ENSP00000341170,ENSP00000342082,ENSP00000347979,ENSP00000363081,ENSP00000379204,ENSP00000381607,ENSP00000417653,ENSP00000428340,ENSP00000478570,ENSP00000479955	ANGPT1,BGN,BID,BMP7,CCL18,DBNL,DCN,DKK1,FAS,GDF15,GSTP1,IGF1,MAPK3,PTN,PTPN11,SERPINE1,SLPI,SPINT2,TFPI,VEGFA
GO:0048518	positive regulation of biological process	32	5459	2.38e-05	ENSP00000052754,ENSP00000166139,ENSP00000173229,ENSP00000223095,ENSP00000252809,ENSP00000258341,ENSP00000263025,ENSP00000263388,ENSP00000263686,ENSP00000266718,ENSP00000301691,ENSP00000302665,ENSP00000306099,ENSP00000318822,ENSP00000340944,ENSP00000341170,ENSP00000347979,ENSP00000363081,ENSP00000365651,ENSP00000371267,ENSP00000375629,ENSP00000379204,ENSP00000379365,ENSP00000381607,ENSP00000416606…	ANGPT1,BID,BMP7,CCL18,DBNL,DCN,DKK1,EDA2R,FAS,FGB,FSHB,FSTL3,GDF15,GSTP1,IGF1,LAMC1,LILRB2,LUM,MAPK3,NOTCH3,NPPB,NTN1,PAFAH1B2,PGF,PRSS3P2,PTN,PTPN11,SELP,SERPINE1,SOST,VEGFA,YWHAQ
GO:0048584	positive regulation of response to stimulus	19	2054	2.58e-05	ENSP00000052754,ENSP00000223095,ENSP00000252809,ENSP00000263025,ENSP00000263686,ENSP00000302665,ENSP00000306099,ENSP00000318822,ENSP00000340944,ENSP00000347979,ENSP00000363081,ENSP00000371267,ENSP00000379204,ENSP00000379365,ENSP00000417653,ENSP00000428340,ENSP00000451040,ENSP00000478570,ENSP00000479955	ANGPT1,BID,BMP7,CCL18,DBNL,DCN,DKK1,EDA2R,FAS,FGB,GDF15,IGF1,MAPK3,PGF,PTPN11,SELP,SERPINE1,VEGFA,YWHAQ
GO:0001934	positive regulation of protein phosphorylation	13	941	2.95e-05	ENSP00000252809,ENSP00000263025,ENSP00000302665,ENSP00000306099,ENSP00000340944,ENSP00000347979,ENSP00000363081,ENSP00000379204,ENSP00000379365,ENSP00000417653,ENSP00000428340,ENSP00000478570,ENSP00000479955	ANGPT1,BMP7,CCL18,DBNL,DKK1,EDA2R,FAS,FGB,GDF15,IGF1,MAPK3,PTPN11,VEGFA
GO:0032879	regulation of localization	21	2524	2.95e-05	ENSP00000052754,ENSP00000173229,ENSP00000223095,ENSP00000263025,ENSP00000263686,ENSP00000301244,ENSP00000302665,ENSP00000306099,ENSP00000318822,ENSP00000340944,ENSP00000341170,ENSP00000363081,ENSP00000365651,ENSP00000371267,ENSP00000375629,ENSP00000379204,ENSP00000381607,ENSP00000416606,ENSP00000428340,ENSP00000451040,ENSP00000478570	ANGPT1,BID,BMP7,DCN,DKK1,FGB,FSHB,GSTP1,IGF1,LILRB2,MAPK3,NPPB,NTN1,PGF,PTN,PTPN11,SELP,SERPINE1,SPINT2,VEGFA,YWHAQ
GO:0045859	regulation of protein kinase activity	12	788	3e-05	ENSP00000052754,ENSP00000252809,ENSP00000263025,ENSP00000302665,ENSP00000327336,ENSP00000340944,ENSP00000363081,ENSP00000379204,ENSP00000381607,ENSP00000417653,ENSP00000428340,ENSP00000478570	ANGPT1,BGN,BMP7,DBNL,DCN,DKK1,GDF15,GSTP1,IGF1,MAPK3,PTPN11,VEGFA
GO:0006950	response to stress	24	3267	3.1e-05	ENSP00000052754,ENSP00000223095,ENSP00000233156,ENSP00000263025,ENSP00000263686,ENSP00000285381,ENSP00000302665,ENSP00000306099,ENSP00000318822,ENSP00000322524,ENSP00000340944,ENSP00000341170,ENSP00000342082,ENSP00000347979,ENSP00000352071,ENSP00000371554,ENSP00000375629,ENSP00000379204,ENSP00000381607,ENSP00000417653,ENSP00000451040,ENSP00000455897,ENSP00000478570,ENSP00000479955	BID,BMP7,CA3,CCL18,CD163,DBNL,DCN,DCTPP1,FAS,FGB,GSTP1,IGF1,LILRB2,MAPK3,MRC1,PGF,PTN,PTPN11,SELP,SERPINE1,SLPI,SOD3,TFPI,VEGFA
GO:0080134	regulation of response to stress	15	1299	3.3e-05	ENSP00000223095,ENSP00000233156,ENSP00000263025,ENSP00000263686,ENSP00000306099,ENSP00000318822,ENSP00000340944,ENSP00000347979,ENSP00000363081,ENSP00000379204,ENSP00000379365,ENSP00000381607,ENSP00000417653,ENSP00000477781,ENSP00000478570	BID,BMP7,DBNL,DKK1,EDA2R,FAS,FGB,GSTP1,MAPK3,PTPN11,SELP,SERPINE1,TFPI,TPT1,VEGFA
GO:0002576	platelet degranulation	6	129	4.29e-05	ENSP00000223095,ENSP00000263686,ENSP00000302665,ENSP00000306099,ENSP00000357076,ENSP00000478570	FGB,IGF1,SELP,SERPINE1,TAGLN2,VEGFA
GO:0031401	positive regulation of protein modification process	14	1149	4.29e-05	ENSP00000252809,ENSP00000263025,ENSP00000302665,ENSP00000306099,ENSP00000340944,ENSP00000347979,ENSP00000363081,ENSP00000375629,ENSP00000379204,ENSP00000379365,ENSP00000417653,ENSP00000428340,ENSP00000478570,ENSP00000479955	ANGPT1,BMP7,CCL18,DBNL,DKK1,EDA2R,FAS,FGB,GDF15,IGF1,LILRB2,MAPK3,PTPN11,VEGFA
GO:0032872	regulation of stress-activated MAPK cascade	7	208	4.36e-05	ENSP00000263025,ENSP00000347979,ENSP00000363081,ENSP00000379365,ENSP00000381607,ENSP00000417653,ENSP00000478570	DBNL,DKK1,EDA2R,FAS,GSTP1,MAPK3,VEGFA
GO:0051240	positive regulation of multicellular organismal process	16	1551	5.37e-05	ENSP00000173229,ENSP00000223095,ENSP00000263025,ENSP00000263686,ENSP00000266718,ENSP00000302665,ENSP00000306099,ENSP00000341170,ENSP00000363081,ENSP00000365651,ENSP00000375629,ENSP00000379204,ENSP00000416606,ENSP00000428340,ENSP00000451040,ENSP00000478570	ANGPT1,BMP7,DKK1,FGB,FSHB,IGF1,LILRB2,LUM,MAPK3,NPPB,NTN1,PGF,PTN,SELP,SERPINE1,VEGFA
GO:2001234	negative regulation of apoptotic signaling pathway	7	218	5.66e-05	ENSP00000223095,ENSP00000302665,ENSP00000306099,ENSP00000318822,ENSP00000347979,ENSP00000381607,ENSP00000477781	BID,FAS,FGB,GSTP1,IGF1,SERPINE1,TPT1
GO:0090092	regulation of transmembrane receptor protein serine/threonine kinase signaling pathway	7	220	5.88e-05	ENSP00000166139,ENSP00000252809,ENSP00000301691,ENSP00000311905,ENSP00000361112,ENSP00000363081,ENSP00000379204	BMP7,CHRDL1,DKK1,FSTL3,GDF15,LTBP4,SOST
GO:0048513	animal organ development	22	2926	6.74e-05	ENSP00000052754,ENSP00000166139,ENSP00000173229,ENSP00000221421,ENSP00000223095,ENSP00000263025,ENSP00000263388,ENSP00000266718,ENSP00000301244,ENSP00000302665,ENSP00000340944,ENSP00000341170,ENSP00000361112,ENSP00000363081,ENSP00000378058,ENSP00000379204,ENSP00000381607,ENSP00000416606,ENSP00000428340,ENSP00000435289,ENSP00000451040,ENSP00000478570	ANGPT1,BMP7,CHRDL1,DCN,DKK1,EFEMP1,FSHB,FSTL3,GSTP1,IGF1,LHB,LUM,MAPK3,NOTCH3,NTN1,PAFAH1B2,PGF,PTN,PTPN11,SERPINE1,SPINT2,VEGFA
GO:0051173	positive regulation of nitrogen compound metabolic process	22	2946	7.49e-05	ENSP00000052754,ENSP00000166139,ENSP00000223095,ENSP00000252809,ENSP00000263025,ENSP00000263388,ENSP00000266718,ENSP00000301691,ENSP00000302665,ENSP00000306099,ENSP00000318822,ENSP00000340944,ENSP00000347979,ENSP00000363081,ENSP00000375629,ENSP00000379204,ENSP00000379365,ENSP00000416606,ENSP00000417653,ENSP00000428340,ENSP00000478570,ENSP00000479955	ANGPT1,BID,BMP7,CCL18,DBNL,DCN,DKK1,EDA2R,FAS,FGB,FSHB,FSTL3,GDF15,IGF1,LILRB2,LUM,MAPK3,NOTCH3,PTPN11,SERPINE1,SOST,VEGFA
GO:0071222	cellular response to lipopolysaccharide	6	146	7.59e-05	ENSP00000223095,ENSP00000233156,ENSP00000263025,ENSP00000375629,ENSP00000381607,ENSP00000455897	GSTP1,LILRB2,MAPK3,MRC1,SERPINE1,TFPI
GO:0030335	positive regulation of cell migration	9	452	8.07e-05	ENSP00000223095,ENSP00000263025,ENSP00000263686,ENSP00000302665,ENSP00000379204,ENSP00000416606,ENSP00000428340,ENSP00000451040,ENSP00000478570	ANGPT1,BMP7,FSHB,IGF1,MAPK3,PGF,SELP,SERPINE1,VEGFA
GO:0051171	regulation of nitrogen compound metabolic process	32	5827	8.73e-05	ENSP00000052754,ENSP00000166139,ENSP00000223095,ENSP00000233156,ENSP00000252809,ENSP00000263025,ENSP00000263388,ENSP00000266718,ENSP00000301244,ENSP00000301691,ENSP00000302665,ENSP00000306099,ENSP00000311905,ENSP00000318822,ENSP00000327336,ENSP00000340944,ENSP00000341170,ENSP00000342082,ENSP00000347979,ENSP00000361112,ENSP00000363081,ENSP00000371267,ENSP00000375629,ENSP00000378058,ENSP00000379204…	ANGPT1,BGN,BID,BMP7,CCL18,CHRDL1,DBNL,DCN,DKK1,EDA2R,EFEMP1,FAS,FGB,FSHB,FSTL3,GDF15,GSTP1,IGF1,LILRB2,LTBP4,LUM,MAPK3,NOTCH3,PTN,PTPN11,SERPINE1,SLPI,SOST,SPINT2,TFPI,VEGFA,YWHAQ
GO:0051248	negative regulation of protein metabolic process	13	1075	0.0001	ENSP00000052754,ENSP00000223095,ENSP00000233156,ENSP00000301244,ENSP00000327336,ENSP00000341170,ENSP00000342082,ENSP00000363081,ENSP00000375629,ENSP00000379204,ENSP00000381607,ENSP00000428340,ENSP00000478570	ANGPT1,BGN,BMP7,DCN,DKK1,GSTP1,LILRB2,PTN,SERPINE1,SLPI,SPINT2,TFPI,VEGFA
GO:0048869	cellular developmental process	24	3533	0.00011	ENSP00000166139,ENSP00000173229,ENSP00000223095,ENSP00000252809,ENSP00000258341,ENSP00000263025,ENSP00000263388,ENSP00000296181,ENSP00000301244,ENSP00000302665,ENSP00000340944,ENSP00000341170,ENSP00000347591,ENSP00000357076,ENSP00000361112,ENSP00000363081,ENSP00000379204,ENSP00000379365,ENSP00000381607,ENSP00000417653,ENSP00000428340,ENSP00000451040,ENSP00000477781,ENSP00000478570	ANGPT1,BMP7,CHRDL1,DBNL,DKK1,EDA2R,FSTL3,GDF15,GFRA1,GSTP1,IGF1,ITGB5,LAMC1,MAPK3,NOTCH3,NTN1,PGF,PTN,PTPN11,SERPINE1,SPINT2,TAGLN2,TPT1,VEGFA
GO:2001236	regulation of extrinsic apoptotic signaling pathway	6	158	0.00011	ENSP00000223095,ENSP00000302665,ENSP00000306099,ENSP00000318822,ENSP00000347979,ENSP00000381607	BID,FAS,FGB,GSTP1,IGF1,SERPINE1
GO:0001822	kidney development	7	251	0.00012	ENSP00000052754,ENSP00000166139,ENSP00000263388,ENSP00000379204,ENSP00000428340,ENSP00000451040,ENSP00000478570	ANGPT1,BMP7,DCN,FSTL3,NOTCH3,PGF,VEGFA
GO:0080135	regulation of cellular response to stress	10	618	0.00012	ENSP00000263025,ENSP00000318822,ENSP00000347979,ENSP00000363081,ENSP00000379204,ENSP00000379365,ENSP00000381607,ENSP00000417653,ENSP00000477781,ENSP00000478570	BID,BMP7,DBNL,DKK1,EDA2R,FAS,GSTP1,MAPK3,TPT1,VEGFA
GO:2000026	regulation of multicellular organismal development	17	1876	0.00012	ENSP00000052754,ENSP00000166139,ENSP00000173229,ENSP00000220812,ENSP00000223095,ENSP00000263388,ENSP00000301691,ENSP00000302665,ENSP00000341170,ENSP00000363081,ENSP00000365651,ENSP00000375629,ENSP00000378058,ENSP00000379204,ENSP00000416606,ENSP00000451040,ENSP00000478570	BMP7,DCN,DKK1,DKK4,EFEMP1,FSHB,FSTL3,IGF1,LILRB2,NOTCH3,NPPB,NTN1,PGF,PTN,SERPINE1,SOST,VEGFA
GO:0000902	cell morphogenesis	10	626	0.00013	ENSP00000173229,ENSP00000258341,ENSP00000263025,ENSP00000301244,ENSP00000340944,ENSP00000347591,ENSP00000363081,ENSP00000379204,ENSP00000417653,ENSP00000478570	BMP7,DBNL,DKK1,GFRA1,LAMC1,MAPK3,NTN1,PTPN11,SPINT2,VEGFA
GO:0090287	regulation of cellular response to growth factor stimulus	7	254	0.00013	ENSP00000052754,ENSP00000166139,ENSP00000301691,ENSP00000311905,ENSP00000361112,ENSP00000363081,ENSP00000478570	CHRDL1,DCN,DKK1,FSTL3,LTBP4,SOST,VEGFA
GO:0010604	positive regulation of macromolecule metabolic process	22	3081	0.00014	ENSP00000052754,ENSP00000166139,ENSP00000223095,ENSP00000252809,ENSP00000263025,ENSP00000263388,ENSP00000266718,ENSP00000301691,ENSP00000302665,ENSP00000306099,ENSP00000318822,ENSP00000340944,ENSP00000347979,ENSP00000363081,ENSP00000375629,ENSP00000379204,ENSP00000379365,ENSP00000416606,ENSP00000417653,ENSP00000428340,ENSP00000478570,ENSP00000479955	ANGPT1,BID,BMP7,CCL18,DBNL,DCN,DKK1,EDA2R,FAS,FGB,FSHB,FSTL3,GDF15,IGF1,LILRB2,LUM,MAPK3,NOTCH3,PTPN11,SERPINE1,SOST,VEGFA
GO:0016192	vesicle-mediated transport	16	1699	0.00014	ENSP00000223095,ENSP00000263025,ENSP00000263686,ENSP00000302665,ENSP00000306099,ENSP00000342082,ENSP00000352071,ENSP00000357076,ENSP00000375629,ENSP00000381607,ENSP00000417653,ENSP00000433642,ENSP00000435289,ENSP00000455897,ENSP00000478570,ENSP00000485444	CD163,DBNL,FCGR3B,FGB,GSTP1,IGF1,LILRB2,MAPK3,MRC1,PAFAH1B2,PRSS3P2,SELP,SERPINE1,SLPI,TAGLN2,VEGFA
GO:0032270	positive regulation of cellular protein metabolic process	15	1496	0.00014	ENSP00000252809,ENSP00000263025,ENSP00000302665,ENSP00000306099,ENSP00000318822,ENSP00000340944,ENSP00000347979,ENSP00000363081,ENSP00000375629,ENSP00000379204,ENSP00000379365,ENSP00000417653,ENSP00000428340,ENSP00000478570,ENSP00000479955	ANGPT1,BID,BMP7,CCL18,DBNL,DKK1,EDA2R,FAS,FGB,GDF15,IGF1,LILRB2,MAPK3,PTPN11,VEGFA
GO:0080090	regulation of primary metabolic process	32	5982	0.00014	ENSP00000052754,ENSP00000166139,ENSP00000223095,ENSP00000233156,ENSP00000252809,ENSP00000263025,ENSP00000263388,ENSP00000266718,ENSP00000301244,ENSP00000301691,ENSP00000302665,ENSP00000306099,ENSP00000311905,ENSP00000318822,ENSP00000327336,ENSP00000340944,ENSP00000341170,ENSP00000342082,ENSP00000347979,ENSP00000361112,ENSP00000363081,ENSP00000371267,ENSP00000375629,ENSP00000378058,ENSP00000379204…	ANGPT1,BGN,BID,BMP7,CCL18,CHRDL1,DBNL,DCN,DKK1,EDA2R,EFEMP1,FAS,FGB,FSHB,FSTL3,GDF15,GSTP1,IGF1,LILRB2,LTBP4,LUM,MAPK3,NOTCH3,PTN,PTPN11,SERPINE1,SLPI,SOST,SPINT2,TFPI,VEGFA,YWHAQ
GO:0000904	cell morphogenesis involved in differentiation	9	498	0.00015	ENSP00000173229,ENSP00000258341,ENSP00000263025,ENSP00000301244,ENSP00000340944,ENSP00000347591,ENSP00000363081,ENSP00000379204,ENSP00000478570	BMP7,DKK1,GFRA1,LAMC1,MAPK3,NTN1,PTPN11,SPINT2,VEGFA
GO:0002376	immune system process	19	2370	0.00015	ENSP00000166139,ENSP00000263025,ENSP00000263686,ENSP00000296181,ENSP00000306099,ENSP00000340944,ENSP00000342082,ENSP00000347979,ENSP00000365651,ENSP00000375629,ENSP00000381607,ENSP00000417653,ENSP00000428340,ENSP00000433642,ENSP00000435289,ENSP00000455897,ENSP00000478570,ENSP00000479955,ENSP00000485444	ANGPT1,CCL18,DBNL,FAS,FCGR3B,FGB,FSTL3,GSTP1,ITGB5,LILRB2,MAPK3,MRC1,NPPB,PAFAH1B2,PRSS3P2,PTPN11,SELP,SLPI,VEGFA
GO:0007169	transmembrane receptor protein tyrosine kinase signaling pathway	9	499	0.00015	ENSP00000252809,ENSP00000263025,ENSP00000302665,ENSP00000340944,ENSP00000347591,ENSP00000378058,ENSP00000428340,ENSP00000451040,ENSP00000478570	ANGPT1,EFEMP1,GDF15,GFRA1,IGF1,MAPK3,PGF,PTPN11,VEGFA
GO:0014066	regulation of phosphatidylinositol 3-kinase signaling	5	97	0.00015	ENSP00000052754,ENSP00000263025,ENSP00000263686,ENSP00000302665,ENSP00000428340	ANGPT1,DCN,IGF1,MAPK3,SELP
GO:0022603	regulation of anatomical structure morphogenesis	12	961	0.00015	ENSP00000052754,ENSP00000173229,ENSP00000220812,ENSP00000223095,ENSP00000252809,ENSP00000306099,ENSP00000341170,ENSP00000363081,ENSP00000365651,ENSP00000379204,ENSP00000451040,ENSP00000478570	BMP7,DCN,DKK1,DKK4,FGB,GDF15,NPPB,NTN1,PGF,PTN,SERPINE1,VEGFA
GO:0035295	tube development	11	793	0.00015	ENSP00000166139,ENSP00000173229,ENSP00000223095,ENSP00000263025,ENSP00000263388,ENSP00000301244,ENSP00000341170,ENSP00000379204,ENSP00000428340,ENSP00000451040,ENSP00000478570	ANGPT1,BMP7,FSTL3,MAPK3,NOTCH3,NTN1,PGF,PTN,SERPINE1,SPINT2,VEGFA
GO:0043406	positive regulation of MAP kinase activity	7	264	0.00015	ENSP00000252809,ENSP00000263025,ENSP00000302665,ENSP00000340944,ENSP00000363081,ENSP00000417653,ENSP00000478570	DBNL,DKK1,GDF15,IGF1,MAPK3,PTPN11,VEGFA
GO:0051130	positive regulation of cellular component organization	13	1128	0.00015	ENSP00000052754,ENSP00000173229,ENSP00000223095,ENSP00000252809,ENSP00000263025,ENSP00000302665,ENSP00000306099,ENSP00000318822,ENSP00000341170,ENSP00000371267,ENSP00000379204,ENSP00000428340,ENSP00000478570	ANGPT1,BID,BMP7,DCN,FGB,GDF15,IGF1,MAPK3,NTN1,PTN,SERPINE1,VEGFA,YWHAQ
GO:0071345	cellular response to cytokine stimulus	12	953	0.00015	ENSP00000052754,ENSP00000233156,ENSP00000263025,ENSP00000306099,ENSP00000327336,ENSP00000340944,ENSP00000347591,ENSP00000347979,ENSP00000379365,ENSP00000455897,ENSP00000478570,ENSP00000479955	BGN,CCL18,DCN,EDA2R,FAS,FGB,GFRA1,MAPK3,MRC1,PTPN11,TFPI,VEGFA
GO:0031323	regulation of cellular metabolic process	32	6082	0.00018	ENSP00000052754,ENSP00000166139,ENSP00000223095,ENSP00000233156,ENSP00000252809,ENSP00000263025,ENSP00000263388,ENSP00000266718,ENSP00000301244,ENSP00000301691,ENSP00000302665,ENSP00000306099,ENSP00000318822,ENSP00000327336,ENSP00000340944,ENSP00000341170,ENSP00000342082,ENSP00000347979,ENSP00000361112,ENSP00000363081,ENSP00000371267,ENSP00000375629,ENSP00000378058,ENSP00000379204,ENSP00000379365…	ANGPT1,BGN,BID,BMP7,CCL18,CHRDL1,DBNL,DCN,DKK1,EDA2R,EFEMP1,FAS,FGB,FSHB,FSTL3,GDF15,GSTP1,IGF1,LILRB2,LUM,MAPK3,NOTCH3,PAFAH1B2,PTN,PTPN11,SERPINE1,SLPI,SOST,SPINT2,TFPI,VEGFA,YWHAQ
GO:0060255	regulation of macromolecule metabolic process	32	6072	0.00018	ENSP00000052754,ENSP00000166139,ENSP00000223095,ENSP00000233156,ENSP00000252809,ENSP00000263025,ENSP00000263388,ENSP00000266718,ENSP00000301244,ENSP00000301691,ENSP00000302665,ENSP00000306099,ENSP00000311905,ENSP00000318822,ENSP00000327336,ENSP00000340944,ENSP00000341170,ENSP00000342082,ENSP00000347979,ENSP00000361112,ENSP00000363081,ENSP00000371267,ENSP00000375629,ENSP00000378058,ENSP00000379204…	ANGPT1,BGN,BID,BMP7,CCL18,CHRDL1,DBNL,DCN,DKK1,EDA2R,EFEMP1,FAS,FGB,FSHB,FSTL3,GDF15,GSTP1,IGF1,LILRB2,LTBP4,LUM,MAPK3,NOTCH3,PTN,PTPN11,SERPINE1,SLPI,SOST,SPINT2,TFPI,VEGFA,YWHAQ
GO:0070372	regulation of ERK1 and ERK2 cascade	7	274	0.00018	ENSP00000263025,ENSP00000306099,ENSP00000340944,ENSP00000381607,ENSP00000428340,ENSP00000478570,ENSP00000479955	ANGPT1,CCL18,FGB,GSTP1,MAPK3,PTPN11,VEGFA
GO:2001233	regulation of apoptotic signaling pathway	8	388	0.00018	ENSP00000223095,ENSP00000302665,ENSP00000306099,ENSP00000318822,ENSP00000347979,ENSP00000371267,ENSP00000381607,ENSP00000477781	BID,FAS,FGB,GSTP1,IGF1,SERPINE1,TPT1,YWHAQ
GO:2001237	negative regulation of extrinsic apoptotic signaling pathway	5	104	0.00019	ENSP00000223095,ENSP00000302665,ENSP00000306099,ENSP00000347979,ENSP00000381607	FAS,FGB,GSTP1,IGF1,SERPINE1
GO:0030154	cell differentiation	23	3457	0.00021	ENSP00000166139,ENSP00000173229,ENSP00000252809,ENSP00000258341,ENSP00000263025,ENSP00000263388,ENSP00000296181,ENSP00000301244,ENSP00000302665,ENSP00000340944,ENSP00000341170,ENSP00000347591,ENSP00000357076,ENSP00000361112,ENSP00000363081,ENSP00000379204,ENSP00000379365,ENSP00000381607,ENSP00000417653,ENSP00000428340,ENSP00000451040,ENSP00000477781,ENSP00000478570	ANGPT1,BMP7,CHRDL1,DBNL,DKK1,EDA2R,FSTL3,GDF15,GFRA1,GSTP1,IGF1,ITGB5,LAMC1,MAPK3,NOTCH3,NTN1,PGF,PTN,PTPN11,SPINT2,TAGLN2,TPT1,VEGFA
GO:0030514	negative regulation of BMP signaling pathway	4	49	0.00021	ENSP00000166139,ENSP00000301691,ENSP00000361112,ENSP00000363081	CHRDL1,DKK1,FSTL3,SOST
GO:0048646	anatomical structure formation involved in morphogenesis	11	831	0.00021	ENSP00000223095,ENSP00000263025,ENSP00000263388,ENSP00000296181,ENSP00000301244,ENSP00000340944,ENSP00000363081,ENSP00000379204,ENSP00000428340,ENSP00000451040,ENSP00000478570	ANGPT1,BMP7,DKK1,ITGB5,MAPK3,NOTCH3,PGF,PTPN11,SERPINE1,SPINT2,VEGFA
GO:0071773	cellular response to BMP stimulus	5	107	0.00021	ENSP00000252809,ENSP00000263025,ENSP00000301244,ENSP00000361112,ENSP00000379204	BMP7,CHRDL1,GDF15,MAPK3,SPINT2
GO:0032269	negative regulation of cellular protein metabolic process	12	1014	0.00023	ENSP00000052754,ENSP00000223095,ENSP00000233156,ENSP00000301244,ENSP00000327336,ENSP00000341170,ENSP00000342082,ENSP00000363081,ENSP00000379204,ENSP00000381607,ENSP00000428340,ENSP00000478570	ANGPT1,BGN,BMP7,DCN,DKK1,GSTP1,PTN,SERPINE1,SLPI,SPINT2,TFPI,VEGFA
GO:0048608	reproductive structure development	8	405	0.00023	ENSP00000052754,ENSP00000166139,ENSP00000221421,ENSP00000301244,ENSP00000340944,ENSP00000379204,ENSP00000416606,ENSP00000478570	BMP7,DCN,FSHB,FSTL3,LHB,PTPN11,SPINT2,VEGFA
GO:0042127	regulation of cell population proliferation	15	1594	0.00024	ENSP00000173229,ENSP00000258341,ENSP00000263388,ENSP00000301244,ENSP00000302665,ENSP00000318822,ENSP00000341170,ENSP00000347979,ENSP00000375629,ENSP00000379204,ENSP00000381607,ENSP00000416606,ENSP00000428340,ENSP00000451040,ENSP00000478570	ANGPT1,BID,BMP7,FAS,FSHB,GSTP1,IGF1,LAMC1,LILRB2,NOTCH3,NTN1,PGF,PTN,SPINT2,VEGFA
GO:0019222	regulation of metabolic process	33	6516	0.00025	ENSP00000052754,ENSP00000166139,ENSP00000223095,ENSP00000233156,ENSP00000252809,ENSP00000263025,ENSP00000263388,ENSP00000266718,ENSP00000301244,ENSP00000301691,ENSP00000302665,ENSP00000306099,ENSP00000311905,ENSP00000318822,ENSP00000327336,ENSP00000340944,ENSP00000341170,ENSP00000342082,ENSP00000347979,ENSP00000361112,ENSP00000363081,ENSP00000371267,ENSP00000375629,ENSP00000378058,ENSP00000379204…	ANGPT1,BGN,BID,BMP7,CCL18,CHRDL1,DBNL,DCN,DKK1,EDA2R,EFEMP1,FAS,FGB,FSHB,FSTL3,GDF15,GSTP1,IGF1,LILRB2,LTBP4,LUM,MAPK3,NOTCH3,PAFAH1B2,PTN,PTPN11,SERPINE1,SLPI,SOST,SPINT2,TFPI,VEGFA,YWHAQ
GO:1901343	negative regulation of vasculature development	5	112	0.00025	ENSP00000052754,ENSP00000223095,ENSP00000341170,ENSP00000365651,ENSP00000379204	BMP7,DCN,NPPB,PTN,SERPINE1
GO:0043066	negative regulation of apoptotic process	11	859	0.00027	ENSP00000223095,ENSP00000302665,ENSP00000306099,ENSP00000318822,ENSP00000347979,ENSP00000363081,ENSP00000379204,ENSP00000381607,ENSP00000428340,ENSP00000477781,ENSP00000478570	ANGPT1,BID,BMP7,DKK1,FAS,FGB,GSTP1,IGF1,SERPINE1,TPT1,VEGFA
GO:0070374	positive regulation of ERK1 and ERK2 cascade	6	196	0.00027	ENSP00000263025,ENSP00000306099,ENSP00000340944,ENSP00000428340,ENSP00000478570,ENSP00000479955	ANGPT1,CCL18,FGB,MAPK3,PTPN11,VEGFA
GO:0052547	regulation of peptidase activity	8	420	0.00028	ENSP00000223095,ENSP00000233156,ENSP00000263025,ENSP00000301244,ENSP00000318822,ENSP00000342082,ENSP00000347979,ENSP00000478570	BID,FAS,MAPK3,SERPINE1,SLPI,SPINT2,TFPI,VEGFA
GO:0009888	tissue development	15	1626	0.00029	ENSP00000052754,ENSP00000173229,ENSP00000258341,ENSP00000263025,ENSP00000266718,ENSP00000296181,ENSP00000301244,ENSP00000302665,ENSP00000341170,ENSP00000357076,ENSP00000363081,ENSP00000379204,ENSP00000379365,ENSP00000451040,ENSP00000478570	BMP7,DCN,DKK1,EDA2R,IGF1,ITGB5,LAMC1,LUM,MAPK3,NTN1,PGF,PTN,SPINT2,TAGLN2,VEGFA
GO:1901342	regulation of vasculature development	7	305	0.0003	ENSP00000052754,ENSP00000223095,ENSP00000341170,ENSP00000365651,ENSP00000379204,ENSP00000451040,ENSP00000478570	BMP7,DCN,NPPB,PGF,PTN,SERPINE1,VEGFA
GO:0032870	cellular response to hormone stimulus	9	585	0.0004	ENSP00000221421,ENSP00000233156,ENSP00000301691,ENSP00000306099,ENSP00000340944,ENSP00000379204,ENSP00000381607,ENSP00000416606,ENSP00000451040	BMP7,FGB,FSHB,GSTP1,LHB,PGF,PTPN11,SOST,TFPI
GO:0001503	ossification	6	215	0.00041	ENSP00000166139,ENSP00000301691,ENSP00000302665,ENSP00000341170,ENSP00000361112,ENSP00000379204	BMP7,CHRDL1,FSTL3,IGF1,PTN,SOST
GO:0002687	positive regulation of leukocyte migration	5	127	0.00041	ENSP00000223095,ENSP00000263025,ENSP00000263686,ENSP00000451040,ENSP00000478570	MAPK3,PGF,SELP,SERPINE1,VEGFA
GO:0045595	regulation of cell differentiation	15	1695	0.00045	ENSP00000166139,ENSP00000173229,ENSP00000223095,ENSP00000252809,ENSP00000263388,ENSP00000302665,ENSP00000306099,ENSP00000311905,ENSP00000341170,ENSP00000363081,ENSP00000375629,ENSP00000378058,ENSP00000379204,ENSP00000416606,ENSP00000478570	BMP7,DKK1,EFEMP1,FGB,FSHB,FSTL3,GDF15,IGF1,LILRB2,LTBP4,NOTCH3,NTN1,PTN,SERPINE1,VEGFA
GO:0007411	axon guidance	6	220	0.00046	ENSP00000173229,ENSP00000263025,ENSP00000340944,ENSP00000347591,ENSP00000379204,ENSP00000478570	BMP7,GFRA1,MAPK3,NTN1,PTPN11,VEGFA
GO:0042981	regulation of apoptotic process	14	1501	0.00049	ENSP00000223095,ENSP00000252809,ENSP00000302665,ENSP00000306099,ENSP00000318822,ENSP00000341170,ENSP00000347979,ENSP00000363081,ENSP00000371267,ENSP00000379204,ENSP00000381607,ENSP00000428340,ENSP00000477781,ENSP00000478570	ANGPT1,BID,BMP7,DKK1,FAS,FGB,GDF15,GSTP1,IGF1,PTN,SERPINE1,TPT1,VEGFA,YWHAQ
GO:0014068	positive regulation of phosphatidylinositol 3-kinase signaling	4	65	0.00051	ENSP00000052754,ENSP00000263686,ENSP00000302665,ENSP00000428340	ANGPT1,DCN,IGF1,SELP
GO:0044092	negative regulation of molecular function	12	1119	0.00053	ENSP00000052754,ENSP00000223095,ENSP00000233156,ENSP00000263025,ENSP00000301244,ENSP00000327336,ENSP00000341170,ENSP00000342082,ENSP00000363081,ENSP00000379204,ENSP00000381607,ENSP00000478570	BGN,BMP7,DCN,DKK1,GSTP1,MAPK3,PTN,SERPINE1,SLPI,SPINT2,TFPI,VEGFA
GO:0009987	cellular process	51	14652	0.00054	ENSP00000052754,ENSP00000166139,ENSP00000173229,ENSP00000220812,ENSP00000221421,ENSP00000223095,ENSP00000233156,ENSP00000252809,ENSP00000258341,ENSP00000259216,ENSP00000263025,ENSP00000263388,ENSP00000263686,ENSP00000266718,ENSP00000285381,ENSP00000296181,ENSP00000301244,ENSP00000301691,ENSP00000302665,ENSP00000306099,ENSP00000311905,ENSP00000318822,ENSP00000322524,ENSP00000327336,ENSP00000340944…	ANGPT1,BGN,BID,BMP7,CA3,CCL18,CFC1,CHRDL1,DBNL,DCN,DCTPP1,DKK1,DKK4,EDA2R,EFEMP1,FAS,FCGR3B,FGB,FSHB,FSTL3,GDF15,GFRA1,GSTP1,IGF1,ITGB5,LAMC1,LHB,LILRB2,LTBP4,LUM,MAPK3,MRC1,NOTCH3,NPPB,NTN1,PAFAH1B2,PGF,PRSS3P2,PTN,PTPN11,SELP,SERPINE1,SLPI,SOD3,SOST,SPINT2,TAGLN2,TFPI,TPT1,VEGFA,YWHAQ
GO:0090288	negative regulation of cellular response to growth factor stimulus	5	137	0.00055	ENSP00000052754,ENSP00000166139,ENSP00000301691,ENSP00000361112,ENSP00000363081	CHRDL1,DCN,DKK1,FSTL3,SOST
GO:0032147	activation of protein kinase activity	7	347	0.0006	ENSP00000252809,ENSP00000263025,ENSP00000302665,ENSP00000340944,ENSP00000417653,ENSP00000428340,ENSP00000478570	ANGPT1,DBNL,GDF15,IGF1,MAPK3,PTPN11,VEGFA
GO:0050878	regulation of body fluid levels	8	483	0.00065	ENSP00000223095,ENSP00000233156,ENSP00000263025,ENSP00000263686,ENSP00000306099,ENSP00000340944,ENSP00000365651,ENSP00000478570	FGB,MAPK3,NPPB,PTPN11,SELP,SERPINE1,TFPI,VEGFA
GO:0019730	antimicrobial humoral response	5	143	0.00066	ENSP00000306099,ENSP00000342082,ENSP00000365651,ENSP00000479955,ENSP00000485444	CCL18,FGB,NPPB,PRSS3P2,SLPI
GO:0022409	positive regulation of cell-cell adhesion	6	238	0.00066	ENSP00000166139,ENSP00000302665,ENSP00000306099,ENSP00000340944,ENSP00000375629,ENSP00000379204	BMP7,FGB,FSTL3,IGF1,LILRB2,PTPN11
GO:0071396	cellular response to lipid	8	486	0.00066	ENSP00000223095,ENSP00000233156,ENSP00000263025,ENSP00000341170,ENSP00000375629,ENSP00000379204,ENSP00000381607,ENSP00000455897	BMP7,GSTP1,LILRB2,MAPK3,MRC1,PTN,SERPINE1,TFPI
GO:0051179	localization	28	5233	0.00068	ENSP00000173229,ENSP00000223095,ENSP00000258341,ENSP00000263025,ENSP00000263686,ENSP00000285381,ENSP00000302665,ENSP00000306099,ENSP00000311905,ENSP00000318822,ENSP00000340944,ENSP00000342082,ENSP00000352071,ENSP00000357076,ENSP00000365651,ENSP00000371267,ENSP00000375629,ENSP00000379204,ENSP00000381607,ENSP00000417653,ENSP00000428340,ENSP00000433642,ENSP00000435289,ENSP00000455897,ENSP00000477781…	ANGPT1,BID,BMP7,CA3,CCL18,CD163,DBNL,FCGR3B,FGB,GSTP1,IGF1,LAMC1,LILRB2,LTBP4,MAPK3,MRC1,NPPB,NTN1,PAFAH1B2,PRSS3P2,PTPN11,SELP,SERPINE1,SLPI,TAGLN2,TPT1,VEGFA,YWHAQ
GO:0006935	chemotaxis	8	491	0.0007	ENSP00000173229,ENSP00000263025,ENSP00000340944,ENSP00000347591,ENSP00000379204,ENSP00000428340,ENSP00000478570,ENSP00000479955	ANGPT1,BMP7,CCL18,GFRA1,MAPK3,NTN1,PTPN11,VEGFA
GO:0043086	negative regulation of catalytic activity	10	809	0.00075	ENSP00000052754,ENSP00000223095,ENSP00000233156,ENSP00000301244,ENSP00000327336,ENSP00000341170,ENSP00000342082,ENSP00000379204,ENSP00000381607,ENSP00000478570	BGN,BMP7,DCN,GSTP1,PTN,SERPINE1,SLPI,SPINT2,TFPI,VEGFA
GO:0000187	activation of MAPK activity	5	149	0.00076	ENSP00000252809,ENSP00000263025,ENSP00000302665,ENSP00000340944,ENSP00000417653	DBNL,GDF15,IGF1,MAPK3,PTPN11
GO:0090596	sensory organ morphogenesis	6	248	0.00078	ENSP00000173229,ENSP00000263025,ENSP00000341170,ENSP00000378058,ENSP00000379204,ENSP00000478570	BMP7,EFEMP1,MAPK3,NTN1,PTN,VEGFA
GO:0022407	regulation of cell-cell adhesion	7	366	0.00079	ENSP00000166139,ENSP00000301244,ENSP00000302665,ENSP00000306099,ENSP00000340944,ENSP00000375629,ENSP00000379204	BMP7,FGB,FSTL3,IGF1,LILRB2,PTPN11,SPINT2
GO:0019221	cytokine-mediated signaling pathway	9	655	0.00082	ENSP00000052754,ENSP00000263025,ENSP00000327336,ENSP00000340944,ENSP00000347591,ENSP00000347979,ENSP00000379365,ENSP00000478570,ENSP00000479955	BGN,CCL18,DCN,EDA2R,FAS,GFRA1,MAPK3,PTPN11,VEGFA
GO:0030193	regulation of blood coagulation	4	77	0.00085	ENSP00000223095,ENSP00000233156,ENSP00000263686,ENSP00000306099	FGB,SELP,SERPINE1,TFPI
GO:0065008	regulation of biological quality	22	3559	0.00086	ENSP00000052754,ENSP00000173229,ENSP00000221421,ENSP00000223095,ENSP00000233156,ENSP00000263025,ENSP00000263686,ENSP00000302665,ENSP00000306099,ENSP00000311905,ENSP00000318822,ENSP00000340944,ENSP00000341170,ENSP00000363081,ENSP00000365651,ENSP00000371267,ENSP00000375629,ENSP00000381607,ENSP00000416606,ENSP00000428340,ENSP00000477781,ENSP00000478570	ANGPT1,BID,DCN,DKK1,FGB,FSHB,GSTP1,IGF1,LHB,LILRB2,LTBP4,MAPK3,NPPB,NTN1,PTN,PTPN11,SELP,SERPINE1,TFPI,TPT1,VEGFA,YWHAQ
GO:0007423	sensory organ development	8	515	0.00093	ENSP00000173229,ENSP00000263025,ENSP00000340944,ENSP00000341170,ENSP00000361112,ENSP00000378058,ENSP00000379204,ENSP00000478570	BMP7,CHRDL1,EFEMP1,MAPK3,NTN1,PTN,PTPN11,VEGFA
GO:0045860	positive regulation of protein kinase activity	8	517	0.00095	ENSP00000252809,ENSP00000263025,ENSP00000302665,ENSP00000340944,ENSP00000363081,ENSP00000417653,ENSP00000428340,ENSP00000478570	ANGPT1,DBNL,DKK1,GDF15,IGF1,MAPK3,PTPN11,VEGFA
GO:0048731	system development	24	4144	0.00095	ENSP00000052754,ENSP00000166139,ENSP00000173229,ENSP00000221421,ENSP00000223095,ENSP00000263025,ENSP00000263388,ENSP00000266718,ENSP00000301244,ENSP00000302665,ENSP00000340944,ENSP00000341170,ENSP00000347591,ENSP00000361112,ENSP00000363081,ENSP00000378058,ENSP00000379204,ENSP00000381607,ENSP00000416606,ENSP00000417653,ENSP00000428340,ENSP00000435289,ENSP00000451040,ENSP00000478570	ANGPT1,BMP7,CHRDL1,DBNL,DCN,DKK1,EFEMP1,FSHB,FSTL3,GFRA1,GSTP1,IGF1,LHB,LUM,MAPK3,NOTCH3,NTN1,PAFAH1B2,PGF,PTN,PTPN11,SERPINE1,SPINT2,VEGFA
GO:2000352	negative regulation of endothelial cell apoptotic process	3	28	0.00097	ENSP00000223095,ENSP00000306099,ENSP00000428340	ANGPT1,FGB,SERPINE1
GO:0001775	cell activation	11	1024	0.00099	ENSP00000263025,ENSP00000302665,ENSP00000306099,ENSP00000340944,ENSP00000342082,ENSP00000375629,ENSP00000381607,ENSP00000417653,ENSP00000433642,ENSP00000435289,ENSP00000485444	DBNL,FCGR3B,FGB,GSTP1,IGF1,LILRB2,MAPK3,PAFAH1B2,PRSS3P2,PTPN11,SLPI
GO:0048259	regulation of receptor-mediated endocytosis	4	81	0.00099	ENSP00000223095,ENSP00000363081,ENSP00000428340,ENSP00000478570	ANGPT1,DKK1,SERPINE1,VEGFA
GO:0009725	response to hormone	10	854	0.0011	ENSP00000221421,ENSP00000233156,ENSP00000301691,ENSP00000306099,ENSP00000340944,ENSP00000341170,ENSP00000379204,ENSP00000381607,ENSP00000416606,ENSP00000451040	BMP7,FGB,FSHB,GSTP1,LHB,PGF,PTN,PTPN11,SOST,TFPI
GO:0052548	regulation of endopeptidase activity	7	393	0.0011	ENSP00000223095,ENSP00000233156,ENSP00000301244,ENSP00000318822,ENSP00000342082,ENSP00000347979,ENSP00000478570	BID,FAS,SERPINE1,SLPI,SPINT2,TFPI,VEGFA
GO:0110110	positive regulation of animal organ morphogenesis	4	83	0.0011	ENSP00000341170,ENSP00000363081,ENSP00000379204,ENSP00000478570	BMP7,DKK1,PTN,VEGFA
GO:0009628	response to abiotic stimulus	11	1052	0.0012	ENSP00000052754,ENSP00000263025,ENSP00000301691,ENSP00000302665,ENSP00000340944,ENSP00000341170,ENSP00000347979,ENSP00000371554,ENSP00000379204,ENSP00000451040,ENSP00000478570	BMP7,DCN,FAS,IGF1,MAPK3,PGF,PTN,PTPN11,SOD3,SOST,VEGFA
GO:0007179	transforming growth factor beta receptor signaling pathway	4	88	0.0013	ENSP00000252809,ENSP00000296181,ENSP00000311905,ENSP00000416606	FSHB,GDF15,ITGB5,LTBP4
GO:0044272	sulfur compound biosynthetic process	5	172	0.0013	ENSP00000052754,ENSP00000266718,ENSP00000327336,ENSP00000381607,ENSP00000428340	ANGPT1,BGN,DCN,GSTP1,LUM
GO:0045765	regulation of angiogenesis	6	277	0.0013	ENSP00000052754,ENSP00000223095,ENSP00000341170,ENSP00000365651,ENSP00000451040,ENSP00000478570	DCN,NPPB,PGF,PTN,SERPINE1,VEGFA
GO:0048598	embryonic morphogenesis	8	545	0.0013	ENSP00000173229,ENSP00000259216,ENSP00000263025,ENSP00000296181,ENSP00000301244,ENSP00000363081,ENSP00000378058,ENSP00000379204	BMP7,CFC1,DKK1,EFEMP1,ITGB5,MAPK3,NTN1,SPINT2
GO:0002690	positive regulation of leukocyte chemotaxis	4	91	0.0014	ENSP00000223095,ENSP00000263025,ENSP00000451040,ENSP00000478570	MAPK3,PGF,SERPINE1,VEGFA
GO:0009790	embryo development	10	890	0.0014	ENSP00000173229,ENSP00000259216,ENSP00000263025,ENSP00000296181,ENSP00000301244,ENSP00000363081,ENSP00000378058,ENSP00000379204,ENSP00000428340,ENSP00000478570	ANGPT1,BMP7,CFC1,DKK1,EFEMP1,ITGB5,MAPK3,NTN1,SPINT2,VEGFA
GO:0051050	positive regulation of transport	10	892	0.0014	ENSP00000223095,ENSP00000263025,ENSP00000302665,ENSP00000306099,ENSP00000318822,ENSP00000340944,ENSP00000365651,ENSP00000371267,ENSP00000428340,ENSP00000478570	ANGPT1,BID,FGB,IGF1,MAPK3,NPPB,PTPN11,SERPINE1,VEGFA,YWHAQ
GO:0030509	BMP signaling pathway	4	92	0.0015	ENSP00000252809,ENSP00000263025,ENSP00000361112,ENSP00000379204	BMP7,CHRDL1,GDF15,MAPK3
GO:0043114	regulation of vascular permeability	3	34	0.0015	ENSP00000365651,ENSP00000428340,ENSP00000478570	ANGPT1,NPPB,VEGFA
GO:0048468	cell development	13	1493	0.0015	ENSP00000173229,ENSP00000252809,ENSP00000258341,ENSP00000263025,ENSP00000301244,ENSP00000302665,ENSP00000340944,ENSP00000347591,ENSP00000363081,ENSP00000379204,ENSP00000381607,ENSP00000417653,ENSP00000478570	BMP7,DBNL,DKK1,GDF15,GFRA1,GSTP1,IGF1,LAMC1,MAPK3,NTN1,PTPN11,SPINT2,VEGFA
GO:0050679	positive regulation of epithelial cell proliferation	5	178	0.0015	ENSP00000258341,ENSP00000302665,ENSP00000341170,ENSP00000451040,ENSP00000478570	IGF1,LAMC1,PGF,PTN,VEGFA
GO:0051094	positive regulation of developmental process	12	1286	0.0015	ENSP00000052754,ENSP00000173229,ENSP00000223095,ENSP00000252809,ENSP00000302665,ENSP00000306099,ENSP00000341170,ENSP00000363081,ENSP00000375629,ENSP00000379204,ENSP00000451040,ENSP00000478570	BMP7,DCN,DKK1,FGB,GDF15,IGF1,LILRB2,NTN1,PGF,PTN,SERPINE1,VEGFA
GO:0006701	progesterone biosynthetic process	2	5	0.0016	ENSP00000221421,ENSP00000416606	FSHB,LHB
GO:0030278	regulation of ossification	5	181	0.0016	ENSP00000263025,ENSP00000301691,ENSP00000302665,ENSP00000363081,ENSP00000379204	BMP7,DKK1,IGF1,MAPK3,SOST
GO:0045597	positive regulation of cell differentiation	10	908	0.0016	ENSP00000173229,ENSP00000223095,ENSP00000252809,ENSP00000302665,ENSP00000306099,ENSP00000341170,ENSP00000363081,ENSP00000375629,ENSP00000379204,ENSP00000478570	BMP7,DKK1,FGB,GDF15,IGF1,LILRB2,NTN1,PTN,SERPINE1,VEGFA
GO:1902042	negative regulation of extrinsic apoptotic signaling pathway via death domain receptors	3	36	0.0017	ENSP00000223095,ENSP00000306099,ENSP00000347979	FAS,FGB,SERPINE1
GO:0016525	negative regulation of angiogenesis	4	99	0.0018	ENSP00000052754,ENSP00000223095,ENSP00000341170,ENSP00000365651	DCN,NPPB,PTN,SERPINE1
GO:0030162	regulation of proteolysis	9	742	0.0018	ENSP00000223095,ENSP00000233156,ENSP00000263025,ENSP00000301244,ENSP00000311905,ENSP00000318822,ENSP00000342082,ENSP00000347979,ENSP00000478570	BID,FAS,LTBP4,MAPK3,SERPINE1,SLPI,SPINT2,TFPI,VEGFA
GO:0050920	regulation of chemotaxis	5	188	0.0018	ENSP00000223095,ENSP00000263025,ENSP00000381607,ENSP00000451040,ENSP00000478570	GSTP1,MAPK3,PGF,SERPINE1,VEGFA
GO:0006024	glycosaminoglycan biosynthetic process	4	101	0.0019	ENSP00000052754,ENSP00000266718,ENSP00000327336,ENSP00000428340	ANGPT1,BGN,DCN,LUM
GO:0071496	cellular response to external stimulus	6	305	0.0019	ENSP00000263025,ENSP00000322524,ENSP00000340944,ENSP00000341170,ENSP00000347979,ENSP00000381607	DCTPP1,FAS,GSTP1,MAPK3,PTN,PTPN11
GO:0019800	peptide cross-linking via chondroitin 4-sulfate glycosaminoglycan	2	6	0.002	ENSP00000052754,ENSP00000327336	BGN,DCN
GO:0060754	positive regulation of mast cell chemotaxis	2	6	0.002	ENSP00000451040,ENSP00000478570	PGF,VEGFA
GO:0002090	regulation of receptor internalization	3	40	0.0022	ENSP00000363081,ENSP00000428340,ENSP00000478570	ANGPT1,DKK1,VEGFA
GO:0006810	transport	23	4130	0.0022	ENSP00000173229,ENSP00000223095,ENSP00000263025,ENSP00000263686,ENSP00000285381,ENSP00000302665,ENSP00000306099,ENSP00000311905,ENSP00000318822,ENSP00000342082,ENSP00000352071,ENSP00000357076,ENSP00000365651,ENSP00000371267,ENSP00000375629,ENSP00000381607,ENSP00000417653,ENSP00000433642,ENSP00000435289,ENSP00000455897,ENSP00000477781,ENSP00000478570,ENSP00000485444	BID,CA3,CD163,DBNL,FCGR3B,FGB,GSTP1,IGF1,LILRB2,LTBP4,MAPK3,MRC1,NPPB,NTN1,PAFAH1B2,PRSS3P2,SELP,SERPINE1,SLPI,TAGLN2,TPT1,VEGFA,YWHAQ
GO:0040011	locomotion	11	1144	0.0022	ENSP00000173229,ENSP00000258341,ENSP00000263025,ENSP00000263686,ENSP00000340944,ENSP00000347591,ENSP00000379204,ENSP00000428340,ENSP00000478570,ENSP00000479955,ENSP00000485444	ANGPT1,BMP7,CCL18,GFRA1,LAMC1,MAPK3,NTN1,PRSS3P2,PTPN11,SELP,VEGFA
GO:0048812	neuron projection morphogenesis	7	448	0.0022	ENSP00000173229,ENSP00000263025,ENSP00000340944,ENSP00000347591,ENSP00000379204,ENSP00000417653,ENSP00000478570	BMP7,DBNL,GFRA1,MAPK3,NTN1,PTPN11,VEGFA
GO:0051781	positive regulation of cell division	4	107	0.0023	ENSP00000302665,ENSP00000341170,ENSP00000451040,ENSP00000478570	IGF1,PGF,PTN,VEGFA
GO:0035239	tube morphogenesis	8	615	0.0024	ENSP00000173229,ENSP00000223095,ENSP00000263388,ENSP00000301244,ENSP00000379204,ENSP00000428340,ENSP00000451040,ENSP00000478570	ANGPT1,BMP7,NOTCH3,NTN1,PGF,SERPINE1,SPINT2,VEGFA
GO:0070482	response to oxygen levels	6	321	0.0024	ENSP00000341170,ENSP00000347979,ENSP00000371554,ENSP00000379204,ENSP00000451040,ENSP00000478570	BMP7,FAS,PGF,PTN,SOD3,VEGFA
GO:1903510	mucopolysaccharide metabolic process	4	109	0.0024	ENSP00000052754,ENSP00000266718,ENSP00000327336,ENSP00000428340	ANGPT1,BGN,DCN,LUM
GO:1903827	regulation of cellular protein localization	7	465	0.0026	ENSP00000302665,ENSP00000318822,ENSP00000340944,ENSP00000341170,ENSP00000371267,ENSP00000428340,ENSP00000478570	ANGPT1,BID,IGF1,PTN,PTPN11,VEGFA,YWHAQ
GO:0009612	response to mechanical stimulus	5	210	0.0027	ENSP00000052754,ENSP00000263025,ENSP00000301691,ENSP00000340944,ENSP00000347979	DCN,FAS,MAPK3,PTPN11,SOST
GO:0070849	response to epidermal growth factor	3	44	0.0027	ENSP00000263025,ENSP00000340944,ENSP00000381607	GSTP1,MAPK3,PTPN11
GO:1905207	regulation of cardiocyte differentiation	3	44	0.0027	ENSP00000302665,ENSP00000363081,ENSP00000379204	BMP7,DKK1,IGF1
GO:0002682	regulation of immune system process	12	1391	0.0028	ENSP00000166139,ENSP00000223095,ENSP00000263025,ENSP00000263686,ENSP00000302665,ENSP00000306099,ENSP00000340944,ENSP00000375629,ENSP00000416606,ENSP00000428340,ENSP00000451040,ENSP00000478570	ANGPT1,FGB,FSHB,FSTL3,IGF1,LILRB2,MAPK3,PGF,PTPN11,SELP,SERPINE1,VEGFA
GO:0002040	sprouting angiogenesis	3	46	0.0029	ENSP00000428340,ENSP00000451040,ENSP00000478570	ANGPT1,PGF,VEGFA
GO:0035860	glial cell-derived neurotrophic factor receptor signaling pathway	2	8	0.0029	ENSP00000252809,ENSP00000347591	GDF15,GFRA1
GO:0060020	Bergmann glial cell differentiation	2	8	0.0029	ENSP00000263025,ENSP00000340944	MAPK3,PTPN11
GO:0072359	circulatory system development	9	807	0.0029	ENSP00000223095,ENSP00000263025,ENSP00000263388,ENSP00000340944,ENSP00000341170,ENSP00000379204,ENSP00000428340,ENSP00000451040,ENSP00000478570	ANGPT1,BMP7,MAPK3,NOTCH3,PGF,PTN,PTPN11,SERPINE1,VEGFA
GO:0009991	response to extracellular stimulus	7	486	0.0031	ENSP00000252809,ENSP00000263025,ENSP00000322524,ENSP00000341170,ENSP00000347979,ENSP00000379204,ENSP00000381607	BMP7,DCTPP1,FAS,GDF15,GSTP1,MAPK3,PTN
GO:0043312	neutrophil degranulation	7	485	0.0031	ENSP00000342082,ENSP00000375629,ENSP00000381607,ENSP00000417653,ENSP00000433642,ENSP00000435289,ENSP00000485444	DBNL,FCGR3B,GSTP1,LILRB2,PAFAH1B2,PRSS3P2,SLPI
GO:0010720	positive regulation of cell development	7	491	0.0032	ENSP00000173229,ENSP00000302665,ENSP00000306099,ENSP00000341170,ENSP00000363081,ENSP00000379204,ENSP00000478570	BMP7,DKK1,FGB,IGF1,NTN1,PTN,VEGFA
GO:0030195	negative regulation of blood coagulation	3	48	0.0032	ENSP00000223095,ENSP00000233156,ENSP00000306099	FGB,SERPINE1,TFPI
GO:0060324	face development	3	48	0.0032	ENSP00000263025,ENSP00000340944,ENSP00000363081	DKK1,MAPK3,PTPN11
GO:0072006	nephron development	4	121	0.0032	ENSP00000263388,ENSP00000379204,ENSP00000428340,ENSP00000451040	ANGPT1,BMP7,NOTCH3,PGF
GO:0040008	regulation of growth	8	663	0.0035	ENSP00000173229,ENSP00000252809,ENSP00000302665,ENSP00000311905,ENSP00000340944,ENSP00000365651,ENSP00000478570,ENSP00000485444	GDF15,IGF1,LTBP4,NPPB,NTN1,PRSS3P2,PTPN11,VEGFA
GO:0048260	positive regulation of receptor-mediated endocytosis	3	50	0.0035	ENSP00000223095,ENSP00000428340,ENSP00000478570	ANGPT1,SERPINE1,VEGFA
GO:0071347	cellular response to interleukin-1	4	124	0.0035	ENSP00000233156,ENSP00000263025,ENSP00000306099,ENSP00000479955	CCL18,FGB,MAPK3,TFPI
GO:0032355	response to estradiol	4	126	0.0036	ENSP00000233156,ENSP00000341170,ENSP00000379204,ENSP00000381607	BMP7,GSTP1,PTN,TFPI
GO:0031668	cellular response to extracellular stimulus	5	235	0.004	ENSP00000263025,ENSP00000322524,ENSP00000341170,ENSP00000347979,ENSP00000381607	DCTPP1,FAS,GSTP1,MAPK3,PTN
GO:0033629	negative regulation of cell adhesion mediated by integrin	2	10	0.004	ENSP00000223095,ENSP00000340944	PTPN11,SERPINE1
GO:0044273	sulfur compound catabolic process	3	53	0.004	ENSP00000052754,ENSP00000266718,ENSP00000327336	BGN,DCN,LUM
GO:0060688	regulation of morphogenesis of a branching structure	3	53	0.004	ENSP00000379204,ENSP00000451040,ENSP00000478570	BMP7,PGF,VEGFA
GO:0009887	animal organ morphogenesis	9	865	0.0042	ENSP00000052754,ENSP00000173229,ENSP00000223095,ENSP00000263025,ENSP00000341170,ENSP00000378058,ENSP00000379204,ENSP00000451040,ENSP00000478570	BMP7,DCN,EFEMP1,MAPK3,NTN1,PGF,PTN,SERPINE1,VEGFA
GO:0045596	negative regulation of cell differentiation	8	683	0.0042	ENSP00000166139,ENSP00000173229,ENSP00000263388,ENSP00000302665,ENSP00000341170,ENSP00000363081,ENSP00000378058,ENSP00000379204	BMP7,DKK1,EFEMP1,FSTL3,IGF1,NOTCH3,NTN1,PTN
GO:0010951	negative regulation of endopeptidase activity	5	242	0.0044	ENSP00000223095,ENSP00000233156,ENSP00000301244,ENSP00000342082,ENSP00000478570	SERPINE1,SLPI,SPINT2,TFPI,VEGFA
GO:0030166	proteoglycan biosynthetic process	3	56	0.0045	ENSP00000052754,ENSP00000302665,ENSP00000327336	BGN,DCN,IGF1
GO:0007162	negative regulation of cell adhesion	5	245	0.0046	ENSP00000223095,ENSP00000301244,ENSP00000340944,ENSP00000375629,ENSP00000428340	ANGPT1,LILRB2,PTPN11,SERPINE1,SPINT2
GO:0007267	cell-cell signaling	10	1073	0.0046	ENSP00000220812,ENSP00000221421,ENSP00000252809,ENSP00000301691,ENSP00000311905,ENSP00000363081,ENSP00000375629,ENSP00000416606,ENSP00000451040,ENSP00000479955	CCL18,DKK1,DKK4,FSHB,GDF15,LHB,LILRB2,LTBP4,PGF,SOST
GO:0008284	positive regulation of cell population proliferation	9	878	0.0046	ENSP00000173229,ENSP00000258341,ENSP00000263388,ENSP00000302665,ENSP00000341170,ENSP00000375629,ENSP00000416606,ENSP00000451040,ENSP00000478570	FSHB,IGF1,LAMC1,LILRB2,NOTCH3,NTN1,PGF,PTN,VEGFA
GO:0002684	positive regulation of immune system process	9	882	0.0047	ENSP00000223095,ENSP00000263025,ENSP00000263686,ENSP00000302665,ENSP00000306099,ENSP00000340944,ENSP00000375629,ENSP00000451040,ENSP00000478570	FGB,IGF1,LILRB2,MAPK3,PGF,PTPN11,SELP,SERPINE1,VEGFA
GO:0016239	positive regulation of macroautophagy	3	59	0.005	ENSP00000052754,ENSP00000263025,ENSP00000435289	DCN,MAPK3,PAFAH1B2
GO:0007548	sex differentiation	5	252	0.0051	ENSP00000166139,ENSP00000221421,ENSP00000340944,ENSP00000416606,ENSP00000478570	FSHB,FSTL3,LHB,PTPN11,VEGFA
GO:0030208	dermatan sulfate biosynthetic process	2	12	0.0051	ENSP00000052754,ENSP00000327336	BGN,DCN
GO:1901701	cellular response to oxygen-containing compound	9	896	0.0051	ENSP00000223095,ENSP00000233156,ENSP00000263025,ENSP00000302665,ENSP00000341170,ENSP00000371554,ENSP00000375629,ENSP00000381607,ENSP00000455897	GSTP1,IGF1,LILRB2,MAPK3,MRC1,PTN,SERPINE1,SOD3,TFPI
GO:2000146	negative regulation of cell motility	5	253	0.0051	ENSP00000052754,ENSP00000223095,ENSP00000301244,ENSP00000341170,ENSP00000381607	DCN,GSTP1,PTN,SERPINE1,SPINT2
GO:0032880	regulation of protein localization	9	901	0.0053	ENSP00000263025,ENSP00000302665,ENSP00000306099,ENSP00000318822,ENSP00000340944,ENSP00000341170,ENSP00000371267,ENSP00000428340,ENSP00000478570	ANGPT1,BID,FGB,IGF1,MAPK3,PTN,PTPN11,VEGFA,YWHAQ
GO:0014910	regulation of smooth muscle cell migration	3	61	0.0054	ENSP00000223095,ENSP00000302665,ENSP00000381607	GSTP1,IGF1,SERPINE1
GO:0045944	positive regulation of transcription by RNA polymerase II	10	1104	0.0054	ENSP00000052754,ENSP00000166139,ENSP00000223095,ENSP00000263025,ENSP00000263388,ENSP00000266718,ENSP00000302665,ENSP00000379204,ENSP00000416606,ENSP00000478570	BMP7,DCN,FSHB,FSTL3,IGF1,LUM,MAPK3,NOTCH3,SERPINE1,VEGFA
GO:0048592	eye morphogenesis	4	145	0.0054	ENSP00000341170,ENSP00000378058,ENSP00000379204,ENSP00000478570	BMP7,EFEMP1,PTN,VEGFA
GO:0048732	gland development	6	395	0.0055	ENSP00000166139,ENSP00000173229,ENSP00000263025,ENSP00000341170,ENSP00000379204,ENSP00000478570	BMP7,FSTL3,MAPK3,NTN1,PTN,VEGFA
GO:0006027	glycosaminoglycan catabolic process	3	62	0.0056	ENSP00000052754,ENSP00000266718,ENSP00000327336	BGN,DCN,LUM
GO:0030205	dermatan sulfate metabolic process	2	13	0.0056	ENSP00000052754,ENSP00000327336	BGN,DCN
GO:0034116	positive regulation of heterotypic cell-cell adhesion	2	13	0.0056	ENSP00000306099,ENSP00000379204	BMP7,FGB
GO:0010821	regulation of mitochondrion organization	4	148	0.0057	ENSP00000052754,ENSP00000302665,ENSP00000318822,ENSP00000371267	BID,DCN,IGF1,YWHAQ
GO:0032874	positive regulation of stress-activated MAPK cascade	4	148	0.0057	ENSP00000363081,ENSP00000379365,ENSP00000417653,ENSP00000478570	DBNL,DKK1,EDA2R,VEGFA
GO:0060393	regulation of pathway-restricted SMAD protein phosphorylation	3	63	0.0057	ENSP00000252809,ENSP00000363081,ENSP00000379204	BMP7,DKK1,GDF15
GO:0001558	regulation of cell growth	6	402	0.0058	ENSP00000173229,ENSP00000302665,ENSP00000311905,ENSP00000365651,ENSP00000478570,ENSP00000485444	IGF1,LTBP4,NPPB,NTN1,PRSS3P2,VEGFA
GO:0032101	regulation of response to external stimulus	8	732	0.0058	ENSP00000223095,ENSP00000233156,ENSP00000263025,ENSP00000263686,ENSP00000306099,ENSP00000381607,ENSP00000451040,ENSP00000478570	FGB,GSTP1,MAPK3,PGF,SELP,SERPINE1,TFPI,VEGFA
GO:0006955	immune response	12	1560	0.006	ENSP00000306099,ENSP00000342082,ENSP00000347979,ENSP00000365651,ENSP00000375629,ENSP00000381607,ENSP00000417653,ENSP00000433642,ENSP00000435289,ENSP00000455897,ENSP00000479955,ENSP00000485444	CCL18,DBNL,FAS,FCGR3B,FGB,GSTP1,LILRB2,MRC1,NPPB,PAFAH1B2,PRSS3P2,SLPI
GO:0045936	negative regulation of phosphate metabolic process	7	562	0.006	ENSP00000052754,ENSP00000327336,ENSP00000341170,ENSP00000363081,ENSP00000379204,ENSP00000381607,ENSP00000428340	ANGPT1,BGN,BMP7,DCN,DKK1,GSTP1,PTN
GO:0002739	regulation of cytokine secretion involved in immune response	2	14	0.0061	ENSP00000263025,ENSP00000428340	ANGPT1,MAPK3
GO:0030207	chondroitin sulfate catabolic process	2	14	0.0061	ENSP00000052754,ENSP00000327336	BGN,DCN
GO:0042448	progesterone metabolic process	2	14	0.0061	ENSP00000221421,ENSP00000416606	FSHB,LHB
GO:0022414	reproductive process	11	1350	0.0063	ENSP00000052754,ENSP00000166139,ENSP00000221421,ENSP00000301244,ENSP00000340944,ENSP00000341170,ENSP00000379204,ENSP00000416606,ENSP00000435289,ENSP00000451040,ENSP00000478570	BMP7,DCN,FSHB,FSTL3,LHB,PAFAH1B2,PGF,PTN,PTPN11,SPINT2,VEGFA
GO:0006928	movement of cell or subcellular component	11	1355	0.0064	ENSP00000173229,ENSP00000258341,ENSP00000263025,ENSP00000263686,ENSP00000340944,ENSP00000347591,ENSP00000379204,ENSP00000428340,ENSP00000478570,ENSP00000479955,ENSP00000485444	ANGPT1,BMP7,CCL18,GFRA1,LAMC1,MAPK3,NTN1,PRSS3P2,PTPN11,SELP,VEGFA
GO:0010605	negative regulation of macromolecule metabolic process	16	2558	0.0064	ENSP00000052754,ENSP00000223095,ENSP00000233156,ENSP00000263388,ENSP00000301244,ENSP00000302665,ENSP00000327336,ENSP00000341170,ENSP00000342082,ENSP00000363081,ENSP00000371267,ENSP00000375629,ENSP00000379204,ENSP00000381607,ENSP00000428340,ENSP00000478570	ANGPT1,BGN,BMP7,DCN,DKK1,GSTP1,IGF1,LILRB2,NOTCH3,PTN,SERPINE1,SLPI,SPINT2,TFPI,VEGFA,YWHAQ
GO:0030182	neuron differentiation	9	940	0.0064	ENSP00000173229,ENSP00000263025,ENSP00000263388,ENSP00000340944,ENSP00000341170,ENSP00000347591,ENSP00000379204,ENSP00000417653,ENSP00000478570	BMP7,DBNL,GFRA1,MAPK3,NOTCH3,NTN1,PTN,PTPN11,VEGFA
GO:0051172	negative regulation of nitrogen compound metabolic process	15	2307	0.0065	ENSP00000052754,ENSP00000223095,ENSP00000233156,ENSP00000263388,ENSP00000301244,ENSP00000327336,ENSP00000341170,ENSP00000342082,ENSP00000363081,ENSP00000371267,ENSP00000375629,ENSP00000379204,ENSP00000381607,ENSP00000428340,ENSP00000478570	ANGPT1,BGN,BMP7,DCN,DKK1,GSTP1,LILRB2,NOTCH3,PTN,SERPINE1,SLPI,SPINT2,TFPI,VEGFA,YWHAQ
GO:0098609	cell-cell adhesion	6	416	0.0065	ENSP00000173229,ENSP00000263686,ENSP00000296181,ENSP00000306099,ENSP00000375629,ENSP00000379204	BMP7,FGB,ITGB5,LILRB2,NTN1,SELP
GO:0007369	gastrulation	4	158	0.0066	ENSP00000259216,ENSP00000296181,ENSP00000363081,ENSP00000379204	BMP7,CFC1,DKK1,ITGB5
GO:0048568	embryonic organ development	6	417	0.0066	ENSP00000173229,ENSP00000263025,ENSP00000301244,ENSP00000378058,ENSP00000379204,ENSP00000478570	BMP7,EFEMP1,MAPK3,NTN1,SPINT2,VEGFA
GO:0048569	post-embryonic animal organ development	2	15	0.0066	ENSP00000378058,ENSP00000478570	EFEMP1,VEGFA
GO:0050930	induction of positive chemotaxis	2	15	0.0066	ENSP00000451040,ENSP00000478570	PGF,VEGFA
GO:0030307	positive regulation of cell growth	4	159	0.0067	ENSP00000173229,ENSP00000302665,ENSP00000478570,ENSP00000485444	IGF1,NTN1,PRSS3P2,VEGFA
GO:0040014	regulation of multicellular organism growth	3	69	0.0067	ENSP00000252809,ENSP00000302665,ENSP00000340944	GDF15,IGF1,PTPN11
GO:0001933	negative regulation of protein phosphorylation	6	422	0.0069	ENSP00000052754,ENSP00000327336,ENSP00000363081,ENSP00000379204,ENSP00000381607,ENSP00000428340	ANGPT1,BGN,BMP7,DCN,DKK1,GSTP1
GO:0061138	morphogenesis of a branching epithelium	4	160	0.0069	ENSP00000301244,ENSP00000379204,ENSP00000451040,ENSP00000478570	BMP7,PGF,SPINT2,VEGFA
GO:0003018	vascular process in circulatory system	4	162	0.0071	ENSP00000306099,ENSP00000365651,ENSP00000428340,ENSP00000478570	ANGPT1,FGB,NPPB,VEGFA
GO:0030324	lung development	4	162	0.0071	ENSP00000166139,ENSP00000263025,ENSP00000341170,ENSP00000478570	FSTL3,MAPK3,PTN,VEGFA
GO:0031589	cell-substrate adhesion	4	162	0.0071	ENSP00000258341,ENSP00000296181,ENSP00000306099,ENSP00000428340	ANGPT1,FGB,ITGB5,LAMC1
GO:0043085	positive regulation of catalytic activity	11	1381	0.0071	ENSP00000252809,ENSP00000263025,ENSP00000302665,ENSP00000318822,ENSP00000340944,ENSP00000347979,ENSP00000363081,ENSP00000417653,ENSP00000428340,ENSP00000478570,ENSP00000479955	ANGPT1,BID,CCL18,DBNL,DKK1,FAS,GDF15,IGF1,MAPK3,PTPN11,VEGFA
GO:0043254	regulation of protein complex assembly	6	425	0.0071	ENSP00000263686,ENSP00000301691,ENSP00000318822,ENSP00000340944,ENSP00000363081,ENSP00000478570	BID,DKK1,PTPN11,SELP,SOST,VEGFA
GO:0060341	regulation of cellular localization	8	766	0.0071	ENSP00000263025,ENSP00000302665,ENSP00000318822,ENSP00000340944,ENSP00000341170,ENSP00000371267,ENSP00000428340,ENSP00000478570	ANGPT1,BID,IGF1,MAPK3,PTN,PTPN11,VEGFA,YWHAQ
GO:0031400	negative regulation of protein modification process	7	592	0.0072	ENSP00000052754,ENSP00000327336,ENSP00000341170,ENSP00000363081,ENSP00000379204,ENSP00000381607,ENSP00000428340	ANGPT1,BGN,BMP7,DCN,DKK1,GSTP1,PTN
GO:0071453	cellular response to oxygen levels	4	164	0.0073	ENSP00000341170,ENSP00000347979,ENSP00000379204,ENSP00000478570	BMP7,FAS,PTN,VEGFA
GO:0001666	response to hypoxia	5	288	0.0075	ENSP00000341170,ENSP00000371554,ENSP00000379204,ENSP00000451040,ENSP00000478570	BMP7,PGF,PTN,SOD3,VEGFA
GO:1903829	positive regulation of cellular protein localization	5	287	0.0075	ENSP00000302665,ENSP00000318822,ENSP00000341170,ENSP00000371267,ENSP00000478570	BID,IGF1,PTN,VEGFA,YWHAQ
GO:0051346	negative regulation of hydrolase activity	6	438	0.0079	ENSP00000223095,ENSP00000233156,ENSP00000301244,ENSP00000341170,ENSP00000342082,ENSP00000478570	PTN,SERPINE1,SLPI,SPINT2,TFPI,VEGFA
GO:0046328	regulation of JNK cascade	4	169	0.008	ENSP00000363081,ENSP00000379365,ENSP00000381607,ENSP00000417653	DBNL,DKK1,EDA2R,GSTP1
GO:0007492	endoderm development	3	76	0.0082	ENSP00000258341,ENSP00000296181,ENSP00000363081	DKK1,ITGB5,LAMC1
GO:0009755	hormone-mediated signaling pathway	4	171	0.0082	ENSP00000221421,ENSP00000340944,ENSP00000379204,ENSP00000416606	BMP7,FSHB,LHB,PTPN11
GO:0050900	leukocyte migration	5	296	0.0083	ENSP00000263686,ENSP00000340944,ENSP00000428340,ENSP00000478570,ENSP00000479955	ANGPT1,CCL18,PTPN11,SELP,VEGFA
GO:0001525	angiogenesis	5	297	0.0084	ENSP00000223095,ENSP00000263388,ENSP00000428340,ENSP00000451040,ENSP00000478570	ANGPT1,NOTCH3,PGF,SERPINE1,VEGFA
GO:0072012	glomerulus vasculature development	2	18	0.0084	ENSP00000263388,ENSP00000428340	ANGPT1,NOTCH3
GO:0010721	negative regulation of cell development	5	298	0.0085	ENSP00000173229,ENSP00000263388,ENSP00000302665,ENSP00000341170,ENSP00000379204	BMP7,IGF1,NOTCH3,NTN1,PTN
GO:0060562	epithelial tube morphogenesis	5	298	0.0085	ENSP00000173229,ENSP00000301244,ENSP00000379204,ENSP00000451040,ENSP00000478570	BMP7,NTN1,PGF,SPINT2,VEGFA
GO:0071260	cellular response to mechanical stimulus	3	78	0.0087	ENSP00000263025,ENSP00000340944,ENSP00000347979	FAS,MAPK3,PTPN11
GO:1901136	carbohydrate derivative catabolic process	4	175	0.0087	ENSP00000052754,ENSP00000266718,ENSP00000322524,ENSP00000327336	BGN,DCN,DCTPP1,LUM
GO:0048638	regulation of developmental growth	5	302	0.0088	ENSP00000173229,ENSP00000252809,ENSP00000302665,ENSP00000340944,ENSP00000478570	GDF15,IGF1,NTN1,PTPN11,VEGFA
GO:0045893	positive regulation of transcription, DNA-templated	11	1435	0.0089	ENSP00000052754,ENSP00000166139,ENSP00000223095,ENSP00000263025,ENSP00000263388,ENSP00000266718,ENSP00000301691,ENSP00000302665,ENSP00000379204,ENSP00000416606,ENSP00000478570	BMP7,DCN,FSHB,FSTL3,IGF1,LUM,MAPK3,NOTCH3,SERPINE1,SOST,VEGFA
GO:0010631	epithelial cell migration	3	80	0.0091	ENSP00000340944,ENSP00000478570,ENSP00000485444	PRSS3P2,PTPN11,VEGFA
GO:0031667	response to nutrient levels	6	455	0.0091	ENSP00000252809,ENSP00000263025,ENSP00000341170,ENSP00000347979,ENSP00000379204,ENSP00000381607	BMP7,FAS,GDF15,GSTP1,MAPK3,PTN
GO:0016477	cell migration	8	812	0.0092	ENSP00000173229,ENSP00000258341,ENSP00000263686,ENSP00000340944,ENSP00000428340,ENSP00000478570,ENSP00000479955,ENSP00000485444	ANGPT1,CCL18,LAMC1,NTN1,PRSS3P2,PTPN11,SELP,VEGFA
GO:0006029	proteoglycan metabolic process	3	82	0.0096	ENSP00000052754,ENSP00000302665,ENSP00000327336	BGN,DCN,IGF1
GO:0042060	wound healing	6	461	0.0096	ENSP00000052754,ENSP00000233156,ENSP00000263025,ENSP00000302665,ENSP00000306099,ENSP00000340944	DCN,FGB,IGF1,MAPK3,PTPN11,TFPI
GO:0051129	negative regulation of cellular component organization	7	632	0.0096	ENSP00000173229,ENSP00000301691,ENSP00000302665,ENSP00000341170,ENSP00000363081,ENSP00000375629,ENSP00000379204	BMP7,DKK1,IGF1,LILRB2,NTN1,PTN,SOST
GO:0060713	labyrinthine layer morphogenesis	2	20	0.0097	ENSP00000301244,ENSP00000379204	BMP7,SPINT2
GO:0051336	regulation of hydrolase activity	10	1238	0.0099	ENSP00000223095,ENSP00000233156,ENSP00000263025,ENSP00000301244,ENSP00000318822,ENSP00000341170,ENSP00000342082,ENSP00000347979,ENSP00000478570,ENSP00000479955	BID,CCL18,FAS,MAPK3,PTN,SERPINE1,SLPI,SPINT2,TFPI,VEGFA
GO:0042730	fibrinolysis	2	21	0.0104	ENSP00000223095,ENSP00000306099	FGB,SERPINE1
GO:0043506	regulation of JUN kinase activity	3	86	0.0106	ENSP00000363081,ENSP00000381607,ENSP00000417653	DBNL,DKK1,GSTP1
GO:0007399	nervous system development	14	2206	0.0107	ENSP00000173229,ENSP00000263025,ENSP00000263388,ENSP00000301244,ENSP00000340944,ENSP00000341170,ENSP00000347591,ENSP00000361112,ENSP00000363081,ENSP00000379204,ENSP00000381607,ENSP00000417653,ENSP00000435289,ENSP00000478570	BMP7,CHRDL1,DBNL,DKK1,GFRA1,GSTP1,MAPK3,NOTCH3,NTN1,PAFAH1B2,PTN,PTPN11,SPINT2,VEGFA
GO:0010810	regulation of cell-substrate adhesion	4	189	0.0107	ENSP00000223095,ENSP00000306099,ENSP00000341170,ENSP00000478570	FGB,PTN,SERPINE1,VEGFA
GO:0044093	positive regulation of molecular function	12	1713	0.0107	ENSP00000252809,ENSP00000263025,ENSP00000302665,ENSP00000318822,ENSP00000340944,ENSP00000347979,ENSP00000363081,ENSP00000379365,ENSP00000417653,ENSP00000428340,ENSP00000478570,ENSP00000479955	ANGPT1,BID,CCL18,DBNL,DKK1,EDA2R,FAS,GDF15,IGF1,MAPK3,PTPN11,VEGFA
GO:0033273	response to vitamin	3	87	0.0108	ENSP00000341170,ENSP00000379204,ENSP00000381607	BMP7,GSTP1,PTN
GO:0000165	MAPK cascade	5	323	0.011	ENSP00000263025,ENSP00000302665,ENSP00000347591,ENSP00000417653,ENSP00000428340	ANGPT1,DBNL,GFRA1,IGF1,MAPK3
GO:0007155	cell adhesion	8	843	0.0111	ENSP00000173229,ENSP00000258341,ENSP00000263686,ENSP00000296181,ENSP00000306099,ENSP00000375629,ENSP00000379204,ENSP00000428340	ANGPT1,BMP7,FGB,ITGB5,LAMC1,LILRB2,NTN1,SELP
GO:0014912	negative regulation of smooth muscle cell migration	2	22	0.0111	ENSP00000223095,ENSP00000381607	GSTP1,SERPINE1
GO:0060627	regulation of vesicle-mediated transport	6	480	0.0111	ENSP00000223095,ENSP00000263025,ENSP00000306099,ENSP00000363081,ENSP00000428340,ENSP00000478570	ANGPT1,DKK1,FGB,MAPK3,SERPINE1,VEGFA
GO:1905809	negative regulation of synapse organization	2	22	0.0111	ENSP00000341170,ENSP00000375629	LILRB2,PTN
GO:0060284	regulation of cell development	8	846	0.0112	ENSP00000173229,ENSP00000263388,ENSP00000302665,ENSP00000306099,ENSP00000341170,ENSP00000363081,ENSP00000379204,ENSP00000478570	BMP7,DKK1,FGB,IGF1,NOTCH3,NTN1,PTN,VEGFA
GO:0010822	positive regulation of mitochondrion organization	3	89	0.0113	ENSP00000052754,ENSP00000318822,ENSP00000371267	BID,DCN,YWHAQ
GO:0051049	regulation of transport	12	1732	0.0114	ENSP00000223095,ENSP00000263025,ENSP00000302665,ENSP00000306099,ENSP00000318822,ENSP00000340944,ENSP00000363081,ENSP00000365651,ENSP00000371267,ENSP00000375629,ENSP00000428340,ENSP00000478570	ANGPT1,BID,DKK1,FGB,IGF1,LILRB2,MAPK3,NPPB,PTPN11,SERPINE1,VEGFA,YWHAQ
GO:0070201	regulation of establishment of protein localization	7	662	0.0117	ENSP00000263025,ENSP00000302665,ENSP00000306099,ENSP00000318822,ENSP00000340944,ENSP00000371267,ENSP00000428340	ANGPT1,BID,FGB,IGF1,MAPK3,PTPN11,YWHAQ
GO:0071356	cellular response to tumor necrosis factor	4	197	0.012	ENSP00000263025,ENSP00000347979,ENSP00000379365,ENSP00000479955	CCL18,EDA2R,FAS,MAPK3
GO:0007417	central nervous system development	8	861	0.0122	ENSP00000263025,ENSP00000263388,ENSP00000340944,ENSP00000341170,ENSP00000363081,ENSP00000379204,ENSP00000381607,ENSP00000435289	BMP7,DKK1,GSTP1,MAPK3,NOTCH3,PAFAH1B2,PTN,PTPN11
GO:0008406	gonad development	4	198	0.0122	ENSP00000166139,ENSP00000221421,ENSP00000416606,ENSP00000478570	FSHB,FSTL3,LHB,VEGFA
GO:0022008	neurogenesis	11	1519	0.0126	ENSP00000173229,ENSP00000263025,ENSP00000263388,ENSP00000340944,ENSP00000341170,ENSP00000347591,ENSP00000363081,ENSP00000379204,ENSP00000381607,ENSP00000417653,ENSP00000478570	BMP7,DBNL,DKK1,GFRA1,GSTP1,MAPK3,NOTCH3,NTN1,PTN,PTPN11,VEGFA
GO:0045666	positive regulation of neuron differentiation	5	337	0.0127	ENSP00000173229,ENSP00000341170,ENSP00000363081,ENSP00000379204,ENSP00000478570	BMP7,DKK1,NTN1,PTN,VEGFA
GO:0001654	eye development	5	339	0.0129	ENSP00000341170,ENSP00000361112,ENSP00000378058,ENSP00000379204,ENSP00000478570	BMP7,CHRDL1,EFEMP1,PTN,VEGFA
GO:0006790	sulfur compound metabolic process	5	343	0.0133	ENSP00000052754,ENSP00000266718,ENSP00000327336,ENSP00000381607,ENSP00000428340	ANGPT1,BGN,DCN,GSTP1,LUM
GO:0030206	chondroitin sulfate biosynthetic process	2	25	0.0133	ENSP00000052754,ENSP00000327336	BGN,DCN
GO:0051153	regulation of striated muscle cell differentiation	3	96	0.0133	ENSP00000252809,ENSP00000302665,ENSP00000363081	DKK1,GDF15,IGF1
GO:1900740	positive regulation of protein insertion into mitochondrial membrane involved in apoptotic signaling pathway	2	25	0.0133	ENSP00000318822,ENSP00000371267	BID,YWHAQ
GO:0044281	small molecule metabolic process	12	1779	0.0136	ENSP00000052754,ENSP00000221421,ENSP00000263025,ENSP00000266718,ENSP00000302665,ENSP00000318822,ENSP00000322524,ENSP00000327336,ENSP00000365651,ENSP00000381607,ENSP00000416606,ENSP00000428340	ANGPT1,BGN,BID,DCN,DCTPP1,FSHB,GSTP1,IGF1,LHB,LUM,MAPK3,NPPB
GO:0002092	positive regulation of receptor internalization	2	26	0.014	ENSP00000428340,ENSP00000478570	ANGPT1,VEGFA
GO:0030194	positive regulation of blood coagulation	2	26	0.014	ENSP00000223095,ENSP00000263686	SELP,SERPINE1
GO:0045992	negative regulation of embryonic development	2	26	0.014	ENSP00000363081,ENSP00000379204	BMP7,DKK1
GO:0060322	head development	7	692	0.014	ENSP00000263025,ENSP00000263388,ENSP00000340944,ENSP00000341170,ENSP00000363081,ENSP00000379204,ENSP00000435289	BMP7,DKK1,MAPK3,NOTCH3,PAFAH1B2,PTN,PTPN11
GO:1905209	positive regulation of cardiocyte differentiation	2	26	0.014	ENSP00000302665,ENSP00000379204	BMP7,IGF1
GO:1902532	negative regulation of intracellular signal transduction	6	514	0.0143	ENSP00000052754,ENSP00000318822,ENSP00000327336,ENSP00000379204,ENSP00000381607,ENSP00000477781	BGN,BID,BMP7,DCN,GSTP1,TPT1
GO:0043393	regulation of protein binding	4	213	0.0147	ENSP00000263025,ENSP00000342082,ENSP00000363081,ENSP00000428340	ANGPT1,DKK1,MAPK3,SLPI
GO:0070371	ERK1 and ERK2 cascade	2	27	0.0147	ENSP00000263025,ENSP00000302665	IGF1,MAPK3
GO:0072378	blood coagulation, fibrin clot formation	2	27	0.0147	ENSP00000233156,ENSP00000306099	FGB,TFPI
GO:0032091	negative regulation of protein binding	3	102	0.015	ENSP00000263025,ENSP00000342082,ENSP00000363081	DKK1,MAPK3,SLPI
GO:0051098	regulation of binding	5	356	0.015	ENSP00000263025,ENSP00000302665,ENSP00000342082,ENSP00000363081,ENSP00000428340	ANGPT1,DKK1,IGF1,MAPK3,SLPI
GO:0048729	tissue morphogenesis	6	522	0.0152	ENSP00000173229,ENSP00000301244,ENSP00000363081,ENSP00000379204,ENSP00000451040,ENSP00000478570	BMP7,DKK1,NTN1,PGF,SPINT2,VEGFA
GO:0003008	system process	12	1827	0.0161	ENSP00000263025,ENSP00000266718,ENSP00000296181,ENSP00000302665,ENSP00000306099,ENSP00000341170,ENSP00000363081,ENSP00000365651,ENSP00000375629,ENSP00000378058,ENSP00000428340,ENSP00000478570	ANGPT1,DKK1,EFEMP1,FGB,IGF1,ITGB5,LILRB2,LUM,MAPK3,NPPB,PTN,VEGFA
GO:0010628	positive regulation of gene expression	12	1826	0.0161	ENSP00000052754,ENSP00000166139,ENSP00000223095,ENSP00000263025,ENSP00000263388,ENSP00000266718,ENSP00000301691,ENSP00000302665,ENSP00000363081,ENSP00000379204,ENSP00000416606,ENSP00000478570	BMP7,DCN,DKK1,FSHB,FSTL3,IGF1,LUM,MAPK3,NOTCH3,SERPINE1,SOST,VEGFA
GO:0051254	positive regulation of RNA metabolic process	11	1596	0.0169	ENSP00000052754,ENSP00000166139,ENSP00000223095,ENSP00000263025,ENSP00000263388,ENSP00000266718,ENSP00000301691,ENSP00000302665,ENSP00000379204,ENSP00000416606,ENSP00000478570	BMP7,DCN,FSHB,FSTL3,IGF1,LUM,MAPK3,NOTCH3,SERPINE1,SOST,VEGFA
GO:0033280	response to vitamin D	2	30	0.0172	ENSP00000341170,ENSP00000379204	BMP7,PTN
GO:1902230	negative regulation of intrinsic apoptotic signaling pathway in response to DNA damage	2	30	0.0172	ENSP00000318822,ENSP00000477781	BID,TPT1
GO:0002252	immune effector process	8	927	0.0173	ENSP00000263025,ENSP00000342082,ENSP00000375629,ENSP00000381607,ENSP00000417653,ENSP00000433642,ENSP00000435289,ENSP00000485444	DBNL,FCGR3B,GSTP1,LILRB2,MAPK3,PAFAH1B2,PRSS3P2,SLPI
GO:0010811	positive regulation of cell-substrate adhesion	3	109	0.0175	ENSP00000306099,ENSP00000341170,ENSP00000478570	FGB,PTN,VEGFA
GO:0048593	camera-type eye morphogenesis	3	109	0.0175	ENSP00000341170,ENSP00000379204,ENSP00000478570	BMP7,PTN,VEGFA
GO:0060325	face morphogenesis	2	31	0.0181	ENSP00000340944,ENSP00000363081	DKK1,PTPN11
GO:0010638	positive regulation of organelle organization	6	552	0.019	ENSP00000052754,ENSP00000263025,ENSP00000302665,ENSP00000318822,ENSP00000371267,ENSP00000478570	BID,DCN,IGF1,MAPK3,VEGFA,YWHAQ
GO:0046822	regulation of nucleocytoplasmic transport	3	113	0.019	ENSP00000302665,ENSP00000340944,ENSP00000428340	ANGPT1,IGF1,PTPN11
GO:2000725	regulation of cardiac muscle cell differentiation	2	32	0.019	ENSP00000302665,ENSP00000363081	DKK1,IGF1
GO:0001704	formation of primary germ layer	3	115	0.0198	ENSP00000296181,ENSP00000363081,ENSP00000379204	BMP7,DKK1,ITGB5
GO:0007498	mesoderm development	3	115	0.0198	ENSP00000363081,ENSP00000379204,ENSP00000478570	BMP7,DKK1,VEGFA
GO:0016486	peptide hormone processing	2	33	0.0199	ENSP00000221421,ENSP00000416606	FSHB,LHB
GO:0030336	negative regulation of cell migration	4	237	0.0199	ENSP00000052754,ENSP00000223095,ENSP00000341170,ENSP00000381607	DCN,GSTP1,PTN,SERPINE1
GO:0048048	embryonic eye morphogenesis	2	33	0.0199	ENSP00000378058,ENSP00000379204	BMP7,EFEMP1
GO:0090322	regulation of superoxide metabolic process	2	33	0.0199	ENSP00000379204,ENSP00000381607	BMP7,GSTP1
GO:1905477	positive regulation of protein localization to membrane	3	117	0.0205	ENSP00000318822,ENSP00000341170,ENSP00000371267	BID,PTN,YWHAQ
GO:0048008	platelet-derived growth factor receptor signaling pathway	2	34	0.0208	ENSP00000340944,ENSP00000478570	PTPN11,VEGFA
GO:0051047	positive regulation of secretion	5	393	0.021	ENSP00000263025,ENSP00000302665,ENSP00000306099,ENSP00000340944,ENSP00000365651	FGB,IGF1,MAPK3,NPPB,PTPN11
GO:0010656	negative regulation of muscle cell apoptotic process	2	35	0.0217	ENSP00000302665,ENSP00000379204	BMP7,IGF1
GO:0030168	platelet activation	3	120	0.0217	ENSP00000263025,ENSP00000306099,ENSP00000340944	FGB,MAPK3,PTPN11
GO:0048699	generation of neurons	10	1422	0.0218	ENSP00000173229,ENSP00000263025,ENSP00000263388,ENSP00000340944,ENSP00000341170,ENSP00000347591,ENSP00000363081,ENSP00000379204,ENSP00000417653,ENSP00000478570	BMP7,DBNL,DKK1,GFRA1,MAPK3,NOTCH3,NTN1,PTN,PTPN11,VEGFA
GO:1904951	positive regulation of establishment of protein localization	5	397	0.0218	ENSP00000263025,ENSP00000302665,ENSP00000306099,ENSP00000318822,ENSP00000371267	BID,FGB,IGF1,MAPK3,YWHAQ
GO:0010464	regulation of mesenchymal cell proliferation	2	36	0.0227	ENSP00000341170,ENSP00000478570	PTN,VEGFA
GO:0090090	negative regulation of canonical Wnt signaling pathway	3	123	0.023	ENSP00000220812,ENSP00000301691,ENSP00000363081	DKK1,DKK4,SOST
GO:0042742	defense response to bacterium	4	250	0.0234	ENSP00000223095,ENSP00000263686,ENSP00000306099,ENSP00000342082	FGB,SELP,SERPINE1,SLPI
GO:0010976	positive regulation of neuron projection development	4	251	0.0236	ENSP00000173229,ENSP00000341170,ENSP00000379204,ENSP00000478570	BMP7,NTN1,PTN,VEGFA
GO:0045746	negative regulation of Notch signaling pathway	2	37	0.0237	ENSP00000263388,ENSP00000379204	BMP7,NOTCH3
GO:0031324	negative regulation of cellular metabolic process	14	2463	0.0238	ENSP00000052754,ENSP00000223095,ENSP00000233156,ENSP00000263388,ENSP00000301244,ENSP00000327336,ENSP00000341170,ENSP00000342082,ENSP00000363081,ENSP00000371267,ENSP00000379204,ENSP00000381607,ENSP00000428340,ENSP00000478570	ANGPT1,BGN,BMP7,DCN,DKK1,GSTP1,NOTCH3,PTN,SERPINE1,SLPI,SPINT2,TFPI,VEGFA,YWHAQ
GO:0045995	regulation of embryonic development	3	125	0.0238	ENSP00000302665,ENSP00000363081,ENSP00000379204	BMP7,DKK1,IGF1
GO:0046330	positive regulation of JNK cascade	3	126	0.0242	ENSP00000363081,ENSP00000379365,ENSP00000417653	DBNL,DKK1,EDA2R
GO:0048660	regulation of smooth muscle cell proliferation	3	126	0.0242	ENSP00000263388,ENSP00000302665,ENSP00000381607	GSTP1,IGF1,NOTCH3
GO:0006469	negative regulation of protein kinase activity	4	254	0.0243	ENSP00000052754,ENSP00000327336,ENSP00000379204,ENSP00000381607	BGN,BMP7,DCN,GSTP1
GO:0003156	regulation of animal organ formation	2	38	0.0245	ENSP00000363081,ENSP00000379204	BMP7,DKK1
GO:0045664	regulation of neuron differentiation	6	595	0.0254	ENSP00000173229,ENSP00000263388,ENSP00000341170,ENSP00000363081,ENSP00000379204,ENSP00000478570	BMP7,DKK1,NOTCH3,NTN1,PTN,VEGFA
GO:0045773	positive regulation of axon extension	2	39	0.0255	ENSP00000173229,ENSP00000478570	NTN1,VEGFA
GO:1905330	regulation of morphogenesis of an epithelium	3	130	0.0258	ENSP00000363081,ENSP00000379204,ENSP00000478570	BMP7,DKK1,VEGFA
GO:0050768	negative regulation of neurogenesis	4	260	0.0259	ENSP00000173229,ENSP00000263388,ENSP00000341170,ENSP00000379204	BMP7,NOTCH3,NTN1,PTN
GO:0006952	defense response	9	1234	0.0261	ENSP00000223095,ENSP00000263686,ENSP00000306099,ENSP00000342082,ENSP00000347979,ENSP00000352071,ENSP00000375629,ENSP00000455897,ENSP00000479955	CCL18,CD163,FAS,FGB,LILRB2,MRC1,SELP,SERPINE1,SLPI
GO:0016310	phosphorylation	9	1236	0.0264	ENSP00000263025,ENSP00000302665,ENSP00000311905,ENSP00000318822,ENSP00000340944,ENSP00000347591,ENSP00000378058,ENSP00000417653,ENSP00000428340	ANGPT1,BID,DBNL,EFEMP1,GFRA1,IGF1,LTBP4,MAPK3,PTPN11
GO:0071364	cellular response to epidermal growth factor stimulus	2	40	0.0265	ENSP00000340944,ENSP00000381607	GSTP1,PTPN11
GO:2000826	regulation of heart morphogenesis	2	40	0.0265	ENSP00000363081,ENSP00000379204	BMP7,DKK1
GO:0008584	male gonad development	3	132	0.0266	ENSP00000166139,ENSP00000221421,ENSP00000416606	FSHB,FSTL3,LHB
GO:0050708	regulation of protein secretion	5	422	0.0266	ENSP00000263025,ENSP00000302665,ENSP00000306099,ENSP00000340944,ENSP00000428340	ANGPT1,FGB,IGF1,MAPK3,PTPN11
GO:0048754	branching morphogenesis of an epithelial tube	3	134	0.0274	ENSP00000379204,ENSP00000451040,ENSP00000478570	BMP7,PGF,VEGFA
GO:0010770	positive regulation of cell morphogenesis involved in differentiation	3	136	0.0285	ENSP00000173229,ENSP00000306099,ENSP00000478570	FGB,NTN1,VEGFA
GO:0033135	regulation of peptidyl-serine phosphorylation	3	136	0.0285	ENSP00000363081,ENSP00000428340,ENSP00000478570	ANGPT1,DKK1,VEGFA
GO:0071675	regulation of mononuclear cell migration	2	42	0.0285	ENSP00000223095,ENSP00000263025	MAPK3,SERPINE1
GO:0001817	regulation of cytokine production	6	615	0.0287	ENSP00000223095,ENSP00000263025,ENSP00000266718,ENSP00000375629,ENSP00000381607,ENSP00000428340	ANGPT1,GSTP1,LILRB2,LUM,MAPK3,SERPINE1
GO:0030282	bone mineralization	2	43	0.0295	ENSP00000302665,ENSP00000341170	IGF1,PTN
GO:0046326	positive regulation of glucose import	2	43	0.0295	ENSP00000302665,ENSP00000340944	IGF1,PTPN11
GO:0050918	positive chemotaxis	2	43	0.0295	ENSP00000428340,ENSP00000478570	ANGPT1,VEGFA
GO:0071456	cellular response to hypoxia	3	139	0.0296	ENSP00000341170,ENSP00000379204,ENSP00000478570	BMP7,PTN,VEGFA
GO:0017144	drug metabolic process	6	622	0.0298	ENSP00000052754,ENSP00000221421,ENSP00000302665,ENSP00000318822,ENSP00000327336,ENSP00000416606	BGN,BID,DCN,FSHB,IGF1,LHB
GO:1901137	carbohydrate derivative biosynthetic process	6	625	0.0303	ENSP00000052754,ENSP00000266718,ENSP00000302665,ENSP00000327336,ENSP00000365651,ENSP00000428340	ANGPT1,BGN,DCN,IGF1,LUM,NPPB
GO:0016485	protein processing	3	142	0.0311	ENSP00000221421,ENSP00000306099,ENSP00000416606	FGB,FSHB,LHB
GO:0035148	tube formation	3	142	0.0311	ENSP00000301244,ENSP00000379204,ENSP00000478570	BMP7,SPINT2,VEGFA
GO:0048562	embryonic organ morphogenesis	4	279	0.0312	ENSP00000173229,ENSP00000263025,ENSP00000378058,ENSP00000379204	BMP7,EFEMP1,MAPK3,NTN1
GO:0034198	cellular response to amino acid starvation	2	45	0.0313	ENSP00000263025,ENSP00000347979	FAS,MAPK3
GO:0090199	regulation of release of cytochrome c from mitochondria	2	45	0.0313	ENSP00000302665,ENSP00000318822	BID,IGF1
GO:0032102	negative regulation of response to external stimulus	4	281	0.0317	ENSP00000223095,ENSP00000233156,ENSP00000306099,ENSP00000381607	FGB,GSTP1,SERPINE1,TFPI
GO:0060429	epithelium development	8	1055	0.0317	ENSP00000173229,ENSP00000301244,ENSP00000341170,ENSP00000357076,ENSP00000363081,ENSP00000379204,ENSP00000451040,ENSP00000478570	BMP7,DKK1,NTN1,PGF,PTN,SPINT2,TAGLN2,VEGFA
GO:0030902	hindbrain development	3	144	0.0318	ENSP00000340944,ENSP00000341170,ENSP00000379204	BMP7,PTN,PTPN11
GO:0071214	cellular response to abiotic stimulus	4	282	0.0319	ENSP00000263025,ENSP00000340944,ENSP00000341170,ENSP00000347979	FAS,MAPK3,PTN,PTPN11
GO:1901564	organonitrogen compound metabolic process	23	5281	0.0319	ENSP00000052754,ENSP00000166139,ENSP00000221421,ENSP00000233156,ENSP00000258341,ENSP00000263025,ENSP00000266718,ENSP00000302665,ENSP00000306099,ENSP00000311905,ENSP00000318822,ENSP00000322524,ENSP00000327336,ENSP00000340944,ENSP00000347591,ENSP00000361112,ENSP00000365651,ENSP00000378058,ENSP00000381607,ENSP00000416606,ENSP00000417653,ENSP00000428340,ENSP00000485444	ANGPT1,BGN,BID,CHRDL1,DBNL,DCN,DCTPP1,EFEMP1,FGB,FSHB,FSTL3,GFRA1,GSTP1,IGF1,LAMC1,LHB,LTBP4,LUM,MAPK3,NPPB,PRSS3P2,PTPN11,TFPI
GO:0001754	eye photoreceptor cell differentiation	2	46	0.032	ENSP00000341170,ENSP00000478570	PTN,VEGFA
GO:0001890	placenta development	3	145	0.032	ENSP00000052754,ENSP00000301244,ENSP00000379204	BMP7,DCN,SPINT2
GO:0019731	antibacterial humoral response	2	47	0.033	ENSP00000306099,ENSP00000342082	FGB,SLPI
GO:0051216	cartilage development	3	147	0.033	ENSP00000263025,ENSP00000266718,ENSP00000379204	BMP7,LUM,MAPK3
GO:0007596	blood coagulation	4	288	0.0334	ENSP00000233156,ENSP00000263025,ENSP00000306099,ENSP00000340944	FGB,MAPK3,PTPN11,TFPI
GO:0001501	skeletal system development	5	457	0.0337	ENSP00000263025,ENSP00000266718,ENSP00000302665,ENSP00000340944,ENSP00000379204	BMP7,IGF1,LUM,MAPK3,PTPN11
GO:0010594	regulation of endothelial cell migration	3	150	0.0342	ENSP00000052754,ENSP00000428340,ENSP00000478570	ANGPT1,DCN,VEGFA
GO:0006796	phosphate-containing compound metabolic process	12	2065	0.0344	ENSP00000263025,ENSP00000285381,ENSP00000302665,ENSP00000311905,ENSP00000318822,ENSP00000322524,ENSP00000340944,ENSP00000347591,ENSP00000365651,ENSP00000378058,ENSP00000417653,ENSP00000428340	ANGPT1,BID,CA3,DBNL,DCTPP1,EFEMP1,GFRA1,IGF1,LTBP4,MAPK3,NPPB,PTPN11
GO:0007420	brain development	6	650	0.0344	ENSP00000263388,ENSP00000340944,ENSP00000341170,ENSP00000363081,ENSP00000379204,ENSP00000435289	BMP7,DKK1,NOTCH3,PAFAH1B2,PTN,PTPN11
GO:0033554	cellular response to stress	10	1553	0.0344	ENSP00000263025,ENSP00000318822,ENSP00000322524,ENSP00000340944,ENSP00000341170,ENSP00000347979,ENSP00000371554,ENSP00000379204,ENSP00000417653,ENSP00000478570	BID,BMP7,DBNL,DCTPP1,FAS,MAPK3,PTN,PTPN11,SOD3,VEGFA
GO:0001541	ovarian follicle development	2	49	0.0345	ENSP00000416606,ENSP00000478570	FSHB,VEGFA
GO:0001959	regulation of cytokine-mediated signaling pathway	3	151	0.0345	ENSP00000340944,ENSP00000381607,ENSP00000428340	ANGPT1,GSTP1,PTPN11
GO:0007159	leukocyte cell-cell adhesion	2	49	0.0345	ENSP00000263686,ENSP00000379204	BMP7,SELP
GO:0010862	positive regulation of pathway-restricted SMAD protein phosphorylation	2	49	0.0345	ENSP00000252809,ENSP00000379204	BMP7,GDF15
GO:0031099	regeneration	3	151	0.0345	ENSP00000302665,ENSP00000381607,ENSP00000451040	GSTP1,IGF1,PGF
GO:0043010	camera-type eye development	4	292	0.0345	ENSP00000341170,ENSP00000378058,ENSP00000379204,ENSP00000478570	BMP7,EFEMP1,PTN,VEGFA
GO:0046425	regulation of receptor signaling pathway via JAK-STAT	3	151	0.0345	ENSP00000052754,ENSP00000302665,ENSP00000327336	BGN,DCN,IGF1
GO:1904705	regulation of vascular smooth muscle cell proliferation	2	49	0.0345	ENSP00000302665,ENSP00000381607	GSTP1,IGF1
GO:1901135	carbohydrate derivative metabolic process	8	1083	0.0346	ENSP00000052754,ENSP00000266718,ENSP00000302665,ENSP00000318822,ENSP00000322524,ENSP00000327336,ENSP00000365651,ENSP00000428340	ANGPT1,BGN,BID,DCN,DCTPP1,IGF1,LUM,NPPB
GO:0010001	glial cell differentiation	3	154	0.0356	ENSP00000263025,ENSP00000340944,ENSP00000381607	GSTP1,MAPK3,PTPN11
GO:0044087	regulation of cellular component biogenesis	7	867	0.0356	ENSP00000263686,ENSP00000301691,ENSP00000318822,ENSP00000340944,ENSP00000363081,ENSP00000379204,ENSP00000478570	BID,BMP7,DKK1,PTPN11,SELP,SOST,VEGFA
GO:0006357	regulation of transcription by RNA polymerase II	14	2633	0.0361	ENSP00000052754,ENSP00000166139,ENSP00000223095,ENSP00000252809,ENSP00000263025,ENSP00000263388,ENSP00000266718,ENSP00000301691,ENSP00000302665,ENSP00000361112,ENSP00000363081,ENSP00000379204,ENSP00000416606,ENSP00000478570	BMP7,CHRDL1,DCN,DKK1,FSHB,FSTL3,GDF15,IGF1,LUM,MAPK3,NOTCH3,SERPINE1,SOST,VEGFA
GO:0007265	Ras protein signal transduction	3	155	0.0361	ENSP00000173229,ENSP00000302665,ENSP00000417653	DBNL,IGF1,NTN1
GO:0010942	positive regulation of cell death	6	663	0.0362	ENSP00000318822,ENSP00000341170,ENSP00000347979,ENSP00000363081,ENSP00000371267,ENSP00000379204	BID,BMP7,DKK1,FAS,PTN,YWHAQ
GO:0046426	negative regulation of receptor signaling pathway via JAK-STAT	2	51	0.0362	ENSP00000052754,ENSP00000327336	BGN,DCN
GO:0051897	positive regulation of protein kinase B signaling	3	157	0.0368	ENSP00000252809,ENSP00000340944,ENSP00000428340	ANGPT1,GDF15,PTPN11
GO:0001706	endoderm formation	2	52	0.0371	ENSP00000296181,ENSP00000363081	DKK1,ITGB5
GO:0007173	epidermal growth factor receptor signaling pathway	2	52	0.0371	ENSP00000340944,ENSP00000378058	EFEMP1,PTPN11
GO:0032787	monocarboxylic acid metabolic process	5	477	0.0377	ENSP00000052754,ENSP00000263025,ENSP00000302665,ENSP00000327336,ENSP00000381607	BGN,DCN,GSTP1,IGF1,MAPK3
GO:0001701	in utero embryonic development	4	306	0.0383	ENSP00000301244,ENSP00000379204,ENSP00000428340,ENSP00000478570	ANGPT1,BMP7,SPINT2,VEGFA
GO:0050807	regulation of synapse organization	3	161	0.0388	ENSP00000341170,ENSP00000363081,ENSP00000375629	DKK1,LILRB2,PTN
GO:0050867	positive regulation of cell activation	4	308	0.039	ENSP00000263686,ENSP00000302665,ENSP00000340944,ENSP00000375629	IGF1,LILRB2,PTPN11,SELP
GO:0045766	positive regulation of angiogenesis	3	162	0.0392	ENSP00000223095,ENSP00000451040,ENSP00000478570	PGF,SERPINE1,VEGFA
GO:0090183	regulation of kidney development	2	54	0.0392	ENSP00000379204,ENSP00000478570	BMP7,VEGFA
GO:0007507	heart development	5	485	0.0396	ENSP00000263025,ENSP00000340944,ENSP00000341170,ENSP00000379204,ENSP00000478570	BMP7,MAPK3,PTN,PTPN11,VEGFA
GO:0043536	positive regulation of blood vessel endothelial cell migration	2	55	0.0401	ENSP00000428340,ENSP00000478570	ANGPT1,VEGFA
GO:0048639	positive regulation of developmental growth	3	165	0.0406	ENSP00000173229,ENSP00000302665,ENSP00000478570	IGF1,NTN1,VEGFA
GO:0043122	regulation of I-kappaB kinase/NF-kappaB signaling	3	167	0.0418	ENSP00000379365,ENSP00000381607,ENSP00000428340	ANGPT1,EDA2R,GSTP1
GO:0051155	positive regulation of striated muscle cell differentiation	2	57	0.0424	ENSP00000252809,ENSP00000302665	GDF15,IGF1
GO:2000242	negative regulation of reproductive process	2	57	0.0424	ENSP00000302665,ENSP00000379204	BMP7,IGF1
GO:0022617	extracellular matrix disassembly	2	58	0.0435	ENSP00000258341,ENSP00000485444	LAMC1,PRSS3P2
GO:0045669	positive regulation of osteoblast differentiation	2	58	0.0435	ENSP00000302665,ENSP00000379204	BMP7,IGF1
GO:0060395	SMAD protein signal transduction	2	58	0.0435	ENSP00000252809,ENSP00000379204	BMP7,GDF15
GO:2001235	positive regulation of apoptotic signaling pathway	3	171	0.0437	ENSP00000318822,ENSP00000347979,ENSP00000371267	BID,FAS,YWHAQ
GO:0001101	response to acid chemical	4	323	0.044	ENSP00000341170,ENSP00000363081,ENSP00000381607,ENSP00000478570	DKK1,GSTP1,PTN,VEGFA
GO:0048545	response to steroid hormone	4	324	0.0444	ENSP00000233156,ENSP00000341170,ENSP00000379204,ENSP00000381607	BMP7,GSTP1,PTN,TFPI
GO:0048844	artery morphogenesis	2	59	0.0444	ENSP00000263388,ENSP00000478570	NOTCH3,VEGFA
GO:0099175	regulation of postsynapse organization	2	59	0.0444	ENSP00000341170,ENSP00000375629	LILRB2,PTN
GO:0071407	cellular response to organic cyclic compound	5	505	0.0447	ENSP00000233156,ENSP00000263025,ENSP00000341170,ENSP00000379204,ENSP00000381607	BMP7,GSTP1,MAPK3,PTN,TFPI
GO:0016043	cellular component organization	22	5163	0.0449	ENSP00000052754,ENSP00000173229,ENSP00000223095,ENSP00000258341,ENSP00000263025,ENSP00000266718,ENSP00000296181,ENSP00000301244,ENSP00000306099,ENSP00000318822,ENSP00000322524,ENSP00000327336,ENSP00000340944,ENSP00000347591,ENSP00000347979,ENSP00000363081,ENSP00000371267,ENSP00000379204,ENSP00000417653,ENSP00000428340,ENSP00000478570,ENSP00000485444	ANGPT1,BGN,BID,BMP7,DBNL,DCN,DCTPP1,DKK1,FAS,FGB,GFRA1,ITGB5,LAMC1,LUM,MAPK3,NTN1,PRSS3P2,PTPN11,SERPINE1,SPINT2,VEGFA,YWHAQ
GO:0006468	protein phosphorylation	7	923	0.045	ENSP00000263025,ENSP00000302665,ENSP00000311905,ENSP00000347591,ENSP00000378058,ENSP00000417653,ENSP00000428340	ANGPT1,DBNL,EFEMP1,GFRA1,IGF1,LTBP4,MAPK3
GO:0033043	regulation of organelle organization	8	1155	0.0454	ENSP00000052754,ENSP00000263025,ENSP00000302665,ENSP00000318822,ENSP00000371267,ENSP00000375629,ENSP00000379204,ENSP00000478570	BID,BMP7,DCN,IGF1,LILRB2,MAPK3,VEGFA,YWHAQ
GO:0010817	regulation of hormone levels	5	511	0.0465	ENSP00000221421,ENSP00000306099,ENSP00000311905,ENSP00000340944,ENSP00000416606	FGB,FSHB,LHB,LTBP4,PTPN11
GO:0043542	endothelial cell migration	2	61	0.0465	ENSP00000478570,ENSP00000485444	PRSS3P2,VEGFA
GO:0010952	positive regulation of peptidase activity	3	178	0.0476	ENSP00000263025,ENSP00000318822,ENSP00000347979	BID,FAS,MAPK3
GO:0042698	ovulation cycle	2	62	0.0478	ENSP00000341170,ENSP00000416606	FSHB,PTN
GO:0032386	regulation of intracellular transport	4	335	0.0484	ENSP00000263025,ENSP00000302665,ENSP00000340944,ENSP00000428340	ANGPT1,IGF1,MAPK3,PTPN11
GO:0050731	positive regulation of peptidyl-tyrosine phosphorylation	3	180	0.0487	ENSP00000302665,ENSP00000428340,ENSP00000478570	ANGPT1,IGF1,VEGFA
GO:0043436	oxoacid metabolic process	7	943	0.0493	ENSP00000052754,ENSP00000263025,ENSP00000266718,ENSP00000302665,ENSP00000327336,ENSP00000381607,ENSP00000428340	ANGPT1,BGN,DCN,GSTP1,IGF1,LUM,MAPK3
GO:0044419	interspecies interaction between organisms	6	724	0.0493	ENSP00000263025,ENSP00000296181,ENSP00000342082,ENSP00000365651,ENSP00000455897,ENSP00000479955	CCL18,ITGB5,MAPK3,MRC1,NPPB,SLPI
GO:0035821	modification of morphology or physiology of other organism	3	182	0.0499	ENSP00000342082,ENSP00000365651,ENSP00000479955	CCL18,NPPB,SLPI
GO:0010038	response to metal ion	4	339	0.05	ENSP00000166139,ENSP00000263025,ENSP00000306099,ENSP00000371554	FGB,FSTL3,MAPK3,SOD3

## Sheet: Molecular Function (GO)
#term ID	term description	observed gene count	background gene count	false discovery rate	matching proteins in your network (IDs)	matching proteins in your network (labels)
GO:0005539	glycosaminoglycan binding	11	219	5.68e-09	ENSP00000052754,ENSP00000263686,ENSP00000301691,ENSP00000311905,ENSP00000327336,ENSP00000341170,ENSP00000346158,ENSP00000371554,ENSP00000379204,ENSP00000451040,ENSP00000478570	BGN,BMP7,DCN,LTBP4,PGF,PTN,REG4,SELP,SOD3,SOST,VEGFA
GO:0098772	molecular function regulator	22	1793	5.56e-08	ENSP00000052754,ENSP00000221421,ENSP00000223095,ENSP00000233156,ENSP00000252809,ENSP00000301244,ENSP00000302665,ENSP00000327336,ENSP00000341170,ENSP00000342082,ENSP00000347591,ENSP00000363081,ENSP00000365651,ENSP00000378058,ENSP00000379204,ENSP00000381607,ENSP00000416606,ENSP00000417653,ENSP00000428340,ENSP00000451040,ENSP00000478570,ENSP00000479955	ANGPT1,BGN,BMP7,CCL18,DBNL,DCN,DKK1,EFEMP1,FSHB,GDF15,GFRA1,GSTP1,IGF1,LHB,NPPB,PGF,PTN,SERPINE1,SLPI,SPINT2,TFPI,VEGFA
GO:0005102	signaling receptor binding	20	1513	8.9e-08	ENSP00000221421,ENSP00000223095,ENSP00000252809,ENSP00000302665,ENSP00000306099,ENSP00000311905,ENSP00000318822,ENSP00000340944,ENSP00000341170,ENSP00000347591,ENSP00000363081,ENSP00000365651,ENSP00000375629,ENSP00000378058,ENSP00000379204,ENSP00000416606,ENSP00000428340,ENSP00000451040,ENSP00000478570,ENSP00000479955	ANGPT1,BID,BMP7,CCL18,DKK1,EFEMP1,FGB,FSHB,GDF15,GFRA1,IGF1,LHB,LILRB2,LTBP4,NPPB,PGF,PTN,PTPN11,SERPINE1,VEGFA
GO:0048018	receptor ligand activity	12	458	2.16e-07	ENSP00000221421,ENSP00000252809,ENSP00000302665,ENSP00000341170,ENSP00000363081,ENSP00000365651,ENSP00000378058,ENSP00000379204,ENSP00000416606,ENSP00000451040,ENSP00000478570,ENSP00000479955	BMP7,CCL18,DKK1,EFEMP1,FSHB,GDF15,IGF1,LHB,NPPB,PGF,PTN,VEGFA
GO:0008083	growth factor activity	8	160	6.61e-07	ENSP00000252809,ENSP00000302665,ENSP00000341170,ENSP00000363081,ENSP00000378058,ENSP00000379204,ENSP00000451040,ENSP00000478570	BMP7,DKK1,EFEMP1,GDF15,IGF1,PGF,PTN,VEGFA
GO:0008201	heparin binding	8	161	6.61e-07	ENSP00000263686,ENSP00000301691,ENSP00000341170,ENSP00000346158,ENSP00000371554,ENSP00000379204,ENSP00000451040,ENSP00000478570	BMP7,PGF,PTN,REG4,SELP,SOD3,SOST,VEGFA
GO:1901681	sulfur compound binding	9	234	6.61e-07	ENSP00000263686,ENSP00000301691,ENSP00000341170,ENSP00000346158,ENSP00000371554,ENSP00000379204,ENSP00000381607,ENSP00000451040,ENSP00000478570	BMP7,GSTP1,PGF,PTN,REG4,SELP,SOD3,SOST,VEGFA
GO:0005515	protein binding	35	6605	4.72e-05	ENSP00000052754,ENSP00000166139,ENSP00000221421,ENSP00000223095,ENSP00000252809,ENSP00000259216,ENSP00000263025,ENSP00000263388,ENSP00000263686,ENSP00000301691,ENSP00000302665,ENSP00000306099,ENSP00000311905,ENSP00000318822,ENSP00000322524,ENSP00000340944,ENSP00000341170,ENSP00000342082,ENSP00000347591,ENSP00000347979,ENSP00000363081,ENSP00000365651,ENSP00000371267,ENSP00000375629,ENSP00000378058…	ANGPT1,BID,BMP7,CCL18,CFC1,DBNL,DCN,DCTPP1,DKK1,EFEMP1,FAS,FGB,FSHB,FSTL3,GDF15,GFRA1,GSTP1,IGF1,LHB,LILRB2,LTBP4,MAPK3,NOTCH3,NPPB,PAFAH1B2,PGF,PTN,PTPN11,SELP,SERPINE1,SLPI,SOST,TPT1,VEGFA,YWHAQ
GO:0004857	enzyme inhibitor activity	7	388	0.0022	ENSP00000052754,ENSP00000223095,ENSP00000233156,ENSP00000301244,ENSP00000327336,ENSP00000341170,ENSP00000342082	BGN,DCN,PTN,SERPINE1,SLPI,SPINT2,TFPI
GO:0005126	cytokine receptor binding	6	272	0.0023	ENSP00000252809,ENSP00000318822,ENSP00000379204,ENSP00000451040,ENSP00000478570,ENSP00000479955	BID,BMP7,CCL18,GDF15,PGF,VEGFA
GO:0004867	serine-type endopeptidase inhibitor activity	4	94	0.003	ENSP00000223095,ENSP00000233156,ENSP00000301244,ENSP00000342082	SERPINE1,SLPI,SPINT2,TFPI
GO:0005179	hormone activity	4	123	0.0075	ENSP00000221421,ENSP00000302665,ENSP00000365651,ENSP00000416606	FSHB,IGF1,LHB,NPPB
GO:0005488	binding	44	11878	0.0075	ENSP00000052754,ENSP00000166139,ENSP00000221421,ENSP00000223095,ENSP00000252809,ENSP00000259216,ENSP00000263025,ENSP00000263388,ENSP00000263686,ENSP00000266718,ENSP00000285381,ENSP00000296181,ENSP00000301691,ENSP00000302665,ENSP00000306099,ENSP00000311905,ENSP00000318822,ENSP00000322524,ENSP00000327336,ENSP00000340944,ENSP00000341170,ENSP00000342082,ENSP00000346158,ENSP00000347591,ENSP00000347979…	ANGPT1,BGN,BID,BMP7,CA3,CCL18,CFC1,DBNL,DCN,DCTPP1,DKK1,EFEMP1,FAS,FCGR3B,FGB,FSHB,FSTL3,GDF15,GFRA1,GSTP1,IGF1,ITGB5,LHB,LILRB2,LTBP4,LUM,MAPK3,MRC1,NOTCH3,NPPB,PAFAH1B2,PGF,PRSS3P2,PTN,PTPN11,REG4,SELP,SERPINE1,SLPI,SOD3,SOST,TPT1,VEGFA,YWHAQ
GO:0050840	extracellular matrix binding	3	51	0.0075	ENSP00000052754,ENSP00000327336,ENSP00000478570	BGN,DCN,VEGFA
GO:0005172	vascular endothelial growth factor receptor binding	2	11	0.0087	ENSP00000451040,ENSP00000478570	PGF,VEGFA
GO:0005201	extracellular matrix structural constituent	3	73	0.0166	ENSP00000258341,ENSP00000266718,ENSP00000327336	BGN,LAMC1,LUM
GO:0044877	protein-containing complex binding	9	968	0.0166	ENSP00000052754,ENSP00000166139,ENSP00000266718,ENSP00000302665,ENSP00000311905,ENSP00000340944,ENSP00000375629,ENSP00000417653,ENSP00000433642	DBNL,DCN,FCGR3B,FSTL3,IGF1,LILRB2,LTBP4,LUM,PTPN11
GO:0030234	enzyme regulator activity	9	1016	0.018	ENSP00000052754,ENSP00000223095,ENSP00000233156,ENSP00000301244,ENSP00000327336,ENSP00000341170,ENSP00000342082,ENSP00000381607,ENSP00000417653	BGN,DBNL,DCN,GSTP1,PTN,SERPINE1,SLPI,SPINT2,TFPI
GO:0005158	insulin receptor binding	2	23	0.0228	ENSP00000302665,ENSP00000340944	IGF1,PTPN11
GO:0050839	cell adhesion molecule binding	4	200	0.0236	ENSP00000302665,ENSP00000311905,ENSP00000340944,ENSP00000375629	IGF1,LILRB2,LTBP4,PTPN11
GO:0001968	fibronectin binding	2	26	0.0245	ENSP00000166139,ENSP00000478570	FSTL3,VEGFA
GO:0005031	tumor necrosis factor-activated receptor activity	2	25	0.0245	ENSP00000347979,ENSP00000379365	EDA2R,FAS
GO:0005125	cytokine activity	4	216	0.0257	ENSP00000252809,ENSP00000379204,ENSP00000478570,ENSP00000479955	BMP7,CCL18,GDF15,VEGFA
GO:0097367	carbohydrate derivative binding	13	2163	0.0373	ENSP00000052754,ENSP00000263025,ENSP00000263686,ENSP00000301691,ENSP00000311905,ENSP00000322524,ENSP00000327336,ENSP00000341170,ENSP00000346158,ENSP00000371554,ENSP00000379204,ENSP00000451040,ENSP00000478570	BGN,BMP7,DCN,DCTPP1,LTBP4,MAPK3,PGF,PTN,REG4,SELP,SOD3,SOST,VEGFA
GO:0001784	phosphotyrosine residue binding	2	37	0.0408	ENSP00000263025,ENSP00000340944	MAPK3,PTPN11
GO:0070851	growth factor receptor binding	3	131	0.0452	ENSP00000378058,ENSP00000451040,ENSP00000478570	EFEMP1,PGF,VEGFA

## Sheet: Cellular Component (GO)
#term ID	term description	observed gene count	background gene count	false discovery rate	matching proteins in your network (IDs)	matching proteins in your network (labels)
GO:0005576	extracellular region	42	2505	1.56e-25	ENSP00000166139,ENSP00000173229,ENSP00000220812,ENSP00000221421,ENSP00000223095,ENSP00000233156,ENSP00000252809,ENSP00000258341,ENSP00000259216,ENSP00000263388,ENSP00000263686,ENSP00000266718,ENSP00000301244,ENSP00000301691,ENSP00000302665,ENSP00000306099,ENSP00000311905,ENSP00000327336,ENSP00000341170,ENSP00000342082,ENSP00000346158,ENSP00000347979,ENSP00000352071,ENSP00000357076,ENSP00000361112…	ANGPT1,BGN,BMP7,CCL18,CD163,CFC1,CHRDL1,DBNL,DKK1,DKK4,EFEMP1,FAS,FCGR3B,FGB,FSHB,FSTL3,GDF15,GSTP1,IGF1,LAMC1,LHB,LILRB2,LTBP4,LUM,NOTCH3,NPPB,NTN1,PAFAH1B2,PGF,PRSS3P2,PTN,REG4,SELP,SERPINE1,SLPI,SOD3,SOST,SPINT2,TAGLN2,TFPI,TPT1,VEGFA
GO:0044421	extracellular region part	29	1375	6.97e-18	ENSP00000166139,ENSP00000173229,ENSP00000221421,ENSP00000223095,ENSP00000233156,ENSP00000252809,ENSP00000258341,ENSP00000263686,ENSP00000266718,ENSP00000301691,ENSP00000302665,ENSP00000306099,ENSP00000311905,ENSP00000327336,ENSP00000341170,ENSP00000342082,ENSP00000363081,ENSP00000365651,ENSP00000371554,ENSP00000375629,ENSP00000378058,ENSP00000379204,ENSP00000416606,ENSP00000428340,ENSP00000451040…	ANGPT1,BGN,BMP7,CCL18,DKK1,EFEMP1,FGB,FSHB,FSTL3,GDF15,IGF1,LAMC1,LHB,LILRB2,LTBP4,LUM,NPPB,NTN1,PGF,PRSS3P2,PTN,SELP,SERPINE1,SLPI,SOD3,SOST,TFPI,TPT1,VEGFA
GO:0005615	extracellular space	25	1134	1.9e-15	ENSP00000166139,ENSP00000221421,ENSP00000223095,ENSP00000233156,ENSP00000252809,ENSP00000258341,ENSP00000263686,ENSP00000301691,ENSP00000302665,ENSP00000306099,ENSP00000341170,ENSP00000342082,ENSP00000363081,ENSP00000365651,ENSP00000371554,ENSP00000375629,ENSP00000378058,ENSP00000379204,ENSP00000416606,ENSP00000428340,ENSP00000451040,ENSP00000477781,ENSP00000478570,ENSP00000479955,ENSP00000485444	ANGPT1,BMP7,CCL18,DKK1,EFEMP1,FGB,FSHB,FSTL3,GDF15,IGF1,LAMC1,LHB,LILRB2,NPPB,PGF,PRSS3P2,PTN,SELP,SERPINE1,SLPI,SOD3,SOST,TFPI,TPT1,VEGFA
GO:0031012	extracellular matrix	11	283	1.6e-08	ENSP00000173229,ENSP00000223095,ENSP00000258341,ENSP00000266718,ENSP00000311905,ENSP00000327336,ENSP00000341170,ENSP00000378058,ENSP00000379204,ENSP00000478570,ENSP00000485444	BGN,BMP7,EFEMP1,LAMC1,LTBP4,LUM,NTN1,PRSS3P2,PTN,SERPINE1,VEGFA
GO:0012505	endomembrane system	29	4347	9.73e-06	ENSP00000052754,ENSP00000166139,ENSP00000221421,ENSP00000223095,ENSP00000233156,ENSP00000252809,ENSP00000258341,ENSP00000263025,ENSP00000263388,ENSP00000263686,ENSP00000266718,ENSP00000301691,ENSP00000302665,ENSP00000306099,ENSP00000327336,ENSP00000341170,ENSP00000342082,ENSP00000361112,ENSP00000363081,ENSP00000371554,ENSP00000375629,ENSP00000381607,ENSP00000417653,ENSP00000433642,ENSP00000435289…	BGN,CHRDL1,DBNL,DCN,DKK1,FCGR3B,FGB,FSTL3,GDF15,GSTP1,IGF1,LAMC1,LHB,LILRB2,LUM,MAPK3,MRC1,NOTCH3,PAFAH1B2,PRSS3P2,PTN,SELP,SERPINE1,SLPI,SOD3,SOST,TFPI,TPT1,VEGFA
GO:0030141	secretory granule	13	828	9.73e-06	ENSP00000166139,ENSP00000223095,ENSP00000263686,ENSP00000302665,ENSP00000306099,ENSP00000342082,ENSP00000375629,ENSP00000381607,ENSP00000417653,ENSP00000433642,ENSP00000435289,ENSP00000478570,ENSP00000485444	DBNL,FCGR3B,FGB,FSTL3,GSTP1,IGF1,LILRB2,PAFAH1B2,PRSS3P2,SELP,SERPINE1,SLPI,VEGFA
GO:0031982	vesicle	21	2318	9.73e-06	ENSP00000166139,ENSP00000223095,ENSP00000263025,ENSP00000263686,ENSP00000296181,ENSP00000302665,ENSP00000306099,ENSP00000327336,ENSP00000342082,ENSP00000352071,ENSP00000363081,ENSP00000375629,ENSP00000379204,ENSP00000381607,ENSP00000417653,ENSP00000433642,ENSP00000435289,ENSP00000455897,ENSP00000477781,ENSP00000478570,ENSP00000485444	BGN,BMP7,CD163,DBNL,DKK1,FCGR3B,FGB,FSTL3,GSTP1,IGF1,ITGB5,LILRB2,MAPK3,MRC1,PAFAH1B2,PRSS3P2,SELP,SERPINE1,SLPI,TPT1,VEGFA
GO:0034774	secretory granule lumen	9	323	9.73e-06	ENSP00000223095,ENSP00000302665,ENSP00000306099,ENSP00000342082,ENSP00000381607,ENSP00000417653,ENSP00000435289,ENSP00000478570,ENSP00000485444	DBNL,FGB,GSTP1,IGF1,PAFAH1B2,PRSS3P2,SERPINE1,SLPI,VEGFA
GO:0031410	cytoplasmic vesicle	20	2226	1.23e-05	ENSP00000166139,ENSP00000223095,ENSP00000263025,ENSP00000263686,ENSP00000296181,ENSP00000302665,ENSP00000306099,ENSP00000327336,ENSP00000342082,ENSP00000352071,ENSP00000363081,ENSP00000375629,ENSP00000381607,ENSP00000417653,ENSP00000433642,ENSP00000435289,ENSP00000455897,ENSP00000477781,ENSP00000478570,ENSP00000485444	BGN,CD163,DBNL,DKK1,FCGR3B,FGB,FSTL3,GSTP1,IGF1,ITGB5,LILRB2,MAPK3,MRC1,PAFAH1B2,PRSS3P2,SELP,SERPINE1,SLPI,TPT1,VEGFA
GO:0009986	cell surface	11	690	3.21e-05	ENSP00000233156,ENSP00000263686,ENSP00000296181,ENSP00000306099,ENSP00000327336,ENSP00000341170,ENSP00000347979,ENSP00000352071,ENSP00000375629,ENSP00000455897,ENSP00000478570	BGN,CD163,FAS,FGB,ITGB5,LILRB2,MRC1,PTN,SELP,TFPI,VEGFA
GO:0062023	collagen-containing extracellular matrix	6	144	4.26e-05	ENSP00000173229,ENSP00000223095,ENSP00000258341,ENSP00000266718,ENSP00000341170,ENSP00000378058	EFEMP1,LAMC1,LUM,NTN1,PTN,SERPINE1
GO:0044433	cytoplasmic vesicle part	15	1447	6.1e-05	ENSP00000223095,ENSP00000263686,ENSP00000302665,ENSP00000306099,ENSP00000342082,ENSP00000352071,ENSP00000363081,ENSP00000375629,ENSP00000381607,ENSP00000417653,ENSP00000433642,ENSP00000435289,ENSP00000455897,ENSP00000478570,ENSP00000485444	CD163,DBNL,DKK1,FCGR3B,FGB,GSTP1,IGF1,LILRB2,MRC1,PAFAH1B2,PRSS3P2,SELP,SERPINE1,SLPI,VEGFA
GO:0031091	platelet alpha granule	5	91	7.33e-05	ENSP00000223095,ENSP00000263686,ENSP00000302665,ENSP00000306099,ENSP00000478570	FGB,IGF1,SELP,SERPINE1,VEGFA
GO:0005796	Golgi lumen	5	101	0.00011	ENSP00000052754,ENSP00000221421,ENSP00000266718,ENSP00000327336,ENSP00000371554	BGN,DCN,LHB,LUM,SOD3
GO:0031093	platelet alpha granule lumen	4	68	0.00046	ENSP00000223095,ENSP00000302665,ENSP00000306099,ENSP00000478570	FGB,IGF1,SERPINE1,VEGFA
GO:0044444	cytoplasmic part	38	9377	0.0041	ENSP00000052754,ENSP00000166139,ENSP00000221421,ENSP00000223095,ENSP00000233156,ENSP00000252809,ENSP00000258341,ENSP00000263025,ENSP00000263388,ENSP00000263686,ENSP00000266718,ENSP00000285381,ENSP00000296181,ENSP00000301691,ENSP00000302665,ENSP00000306099,ENSP00000318822,ENSP00000322524,ENSP00000327336,ENSP00000340944,ENSP00000341170,ENSP00000342082,ENSP00000347979,ENSP00000352071,ENSP00000357076…	BGN,BID,CA3,CD163,CHRDL1,DBNL,DCN,DCTPP1,DKK1,FAS,FCGR3B,FGB,FSTL3,GDF15,GSTP1,IGF1,ITGB5,LAMC1,LHB,LILRB2,LUM,MAPK3,MRC1,NOTCH3,PAFAH1B2,PRSS3P2,PTN,PTPN11,SELP,SERPINE1,SLPI,SOD3,SOST,TAGLN2,TFPI,TPT1,VEGFA,YWHAQ
GO:0005737	cytoplasm	42	11238	0.0072	ENSP00000052754,ENSP00000166139,ENSP00000173229,ENSP00000221421,ENSP00000223095,ENSP00000233156,ENSP00000252809,ENSP00000258341,ENSP00000263025,ENSP00000263388,ENSP00000263686,ENSP00000266718,ENSP00000285381,ENSP00000296181,ENSP00000301244,ENSP00000301691,ENSP00000302665,ENSP00000306099,ENSP00000318822,ENSP00000322524,ENSP00000327336,ENSP00000340944,ENSP00000341170,ENSP00000342082,ENSP00000346158…	BGN,BID,CA3,CD163,CHRDL1,DBNL,DCN,DCTPP1,DKK1,FAS,FCGR3B,FGB,FSHB,FSTL3,GDF15,GSTP1,IGF1,ITGB5,LAMC1,LHB,LILRB2,LUM,MAPK3,MRC1,NOTCH3,NTN1,PAFAH1B2,PRSS3P2,PTN,PTPN11,REG4,SELP,SERPINE1,SLPI,SOD3,SOST,SPINT2,TAGLN2,TFPI,TPT1,VEGFA,YWHAQ
GO:0098805	whole membrane	12	1554	0.0074	ENSP00000233156,ENSP00000263025,ENSP00000263686,ENSP00000318822,ENSP00000347979,ENSP00000352071,ENSP00000363081,ENSP00000375629,ENSP00000417653,ENSP00000428340,ENSP00000433642,ENSP00000455897	ANGPT1,BID,CD163,DBNL,DKK1,FAS,FCGR3B,LILRB2,MAPK3,MRC1,SELP,TFPI
GO:0031225	anchored component of membrane	4	156	0.0082	ENSP00000233156,ENSP00000259216,ENSP00000347591,ENSP00000433642	CFC1,FCGR3B,GFRA1,TFPI
GO:0005775	vacuolar lumen	4	172	0.0112	ENSP00000052754,ENSP00000266718,ENSP00000327336,ENSP00000485444	BGN,DCN,LUM,PRSS3P2
GO:0005794	Golgi apparatus	11	1474	0.0143	ENSP00000052754,ENSP00000166139,ENSP00000221421,ENSP00000252809,ENSP00000263025,ENSP00000263388,ENSP00000266718,ENSP00000301691,ENSP00000327336,ENSP00000371554,ENSP00000417653	BGN,DBNL,DCN,FSTL3,GDF15,LHB,LUM,MAPK3,NOTCH3,SOD3,SOST
GO:0101002	ficolin-1-rich granule	4	186	0.0143	ENSP00000375629,ENSP00000381607,ENSP00000417653,ENSP00000435289	DBNL,GSTP1,LILRB2,PAFAH1B2
GO:0005604	basement membrane	3	91	0.0161	ENSP00000173229,ENSP00000258341,ENSP00000341170	LAMC1,NTN1,PTN
GO:0043202	lysosomal lumen	3	94	0.017	ENSP00000052754,ENSP00000266718,ENSP00000327336	BGN,DCN,LUM
GO:1904813	ficolin-1-rich granule lumen	3	125	0.0358	ENSP00000381607,ENSP00000417653,ENSP00000435289	DBNL,GSTP1,PAFAH1B2
GO:0005886	plasma membrane	23	5159	0.0378	ENSP00000223095,ENSP00000233156,ENSP00000259216,ENSP00000263025,ENSP00000263388,ENSP00000263686,ENSP00000296181,ENSP00000301244,ENSP00000302665,ENSP00000306099,ENSP00000327336,ENSP00000347591,ENSP00000347979,ENSP00000352071,ENSP00000363081,ENSP00000375629,ENSP00000379365,ENSP00000381607,ENSP00000417653,ENSP00000428340,ENSP00000433642,ENSP00000435289,ENSP00000455897	ANGPT1,BGN,CD163,CFC1,DBNL,DKK1,EDA2R,FAS,FCGR3B,FGB,GFRA1,GSTP1,IGF1,ITGB5,LILRB2,MAPK3,MRC1,NOTCH3,PAFAH1B2,SELP,SERPINE1,SPINT2,TFPI

## Sheet: Reference Publications
#term ID	term description	observed gene count	background gene count	false discovery rate	matching proteins in your network (IDs)	matching proteins in your network (labels)
PMID:28586402	(2017) Effect of food intake on 92 biomarkers for cardiovascular disease.	9	96	2.88e-06	ENSP00000223095,ENSP00000233156,ENSP00000252809,ENSP00000263388,ENSP00000263686,ENSP00000302665,ENSP00000347979,ENSP00000352071,ENSP00000365651	CD163,FAS,GDF15,IGF1,NOTCH3,NPPB,SELP,SERPINE1,TFPI
PMID:21798099	(2011) Aberrant repair and fibrosis development in skeletal muscle.	8	65	2.99e-06	ENSP00000052754,ENSP00000223095,ENSP00000263388,ENSP00000302665,ENSP00000327336,ENSP00000363081,ENSP00000451040,ENSP00000455897	BGN,DCN,DKK1,IGF1,MRC1,NOTCH3,PGF,SERPINE1
PMID:22934054	(2012) The genetic pleiotropy of musculoskeletal aging.	8	65	2.99e-06	ENSP00000052754,ENSP00000166139,ENSP00000266718,ENSP00000301691,ENSP00000302665,ENSP00000327336,ENSP00000363081,ENSP00000478570	BGN,DCN,DKK1,FSTL3,IGF1,LUM,SOST,VEGFA
PMID:24616441	(2014) Deletion of TNF-like weak inducer of apoptosis (TWEAK) protects mice from adipose and systemic impacts of severe obesity.	7	38	2.99e-06	ENSP00000052754,ENSP00000223095,ENSP00000263025,ENSP00000266718,ENSP00000352071,ENSP00000455897,ENSP00000478570	CD163,DCN,LUM,MAPK3,MRC1,SERPINE1,VEGFA
PMID:21593863	(2011) Lessons on the pathogenesis of aneurysm from heritable conditions.	7	44	4.58e-06	ENSP00000052754,ENSP00000223095,ENSP00000263025,ENSP00000302665,ENSP00000311905,ENSP00000340944,ENSP00000379204	BMP7,DCN,IGF1,LTBP4,MAPK3,PTPN11,SERPINE1
PMID:21597472	(2011) Fibrocytes: emerging effector cells in chronic inflammation.	7	48	6.63e-06	ENSP00000052754,ENSP00000302665,ENSP00000327336,ENSP00000352071,ENSP00000455897,ENSP00000478570,ENSP00000479955	BGN,CCL18,CD163,DCN,IGF1,MRC1,VEGFA
PMID:25937967	(2014) Tumor microenvironment: a new treatment target for cancer.	7	48	6.63e-06	ENSP00000263025,ENSP00000340944,ENSP00000352071,ENSP00000451040,ENSP00000455897,ENSP00000478570,ENSP00000479955	CCL18,CD163,MAPK3,MRC1,PGF,PTPN11,VEGFA
PMID:21636802	(2011) Placental growth factor regulates cardiac adaptation and hypertrophy through a paracrine mechanism.	6	25	7.9e-06	ENSP00000263025,ENSP00000302665,ENSP00000365651,ENSP00000428340,ENSP00000451040,ENSP00000478570	ANGPT1,IGF1,MAPK3,NPPB,PGF,VEGFA
PMID:20029966	(2010) Angiogenesis and vascular targeting in Ewing sarcoma: a review of preclinical and clinical data.	6	28	1.27e-05	ENSP00000233156,ENSP00000263025,ENSP00000302665,ENSP00000428340,ENSP00000451040,ENSP00000478570	ANGPT1,IGF1,MAPK3,PGF,TFPI,VEGFA
PMID:27847443	(2016) Increasing injection frequency enhances the survival of injected bone marrow derived mesenchymal stem cells in a critical limb ischemia animal model.	6	29	1.27e-05	ENSP00000263025,ENSP00000302665,ENSP00000428340,ENSP00000451040,ENSP00000455897,ENSP00000478570	ANGPT1,IGF1,MAPK3,MRC1,PGF,VEGFA
PMID:28194237	(2017) The impact of micronutrient status on health: correlation network analysis to understand the role of micronutrients in metabolic-inflammatory processes regulating homeostasis and phenotypic flexibility.	8	98	1.27e-05	ENSP00000223095,ENSP00000302665,ENSP00000341170,ENSP00000342082,ENSP00000347591,ENSP00000375629,ENSP00000379204,ENSP00000478570	BMP7,GFRA1,IGF1,LILRB2,PTN,SERPINE1,SLPI,VEGFA
PMID:19453519	(2009) Cartilage repair: past and future--lessons for regenerative medicine.	6	30	1.38e-05	ENSP00000052754,ENSP00000266718,ENSP00000302665,ENSP00000327336,ENSP00000379204,ENSP00000478570	BGN,BMP7,DCN,IGF1,LUM,VEGFA
PMID:20017699	(2010) Stem cell paracrine actions and tissue regeneration.	7	60	1.38e-05	ENSP00000052754,ENSP00000302665,ENSP00000327336,ENSP00000341170,ENSP00000428340,ENSP00000478570,ENSP00000479955	ANGPT1,BGN,CCL18,DCN,IGF1,PTN,VEGFA
PMID:28067804	(2017) Stromal Modulators of TGF-Beta in Cancer.	7	60	1.38e-05	ENSP00000052754,ENSP00000263025,ENSP00000266718,ENSP00000327336,ENSP00000378058,ENSP00000379204,ENSP00000478570	BGN,BMP7,DCN,EFEMP1,LUM,MAPK3,VEGFA
PMID:22220179	(2012) Biological strategies to enhance healing of the avascular area of the meniscus.	5	12	1.49e-05	ENSP00000052754,ENSP00000302665,ENSP00000327336,ENSP00000379204,ENSP00000478570	BGN,BMP7,DCN,IGF1,VEGFA
PMID:26197361	(2015) Progress in corneal wound healing.	8	106	1.49e-05	ENSP00000052754,ENSP00000223095,ENSP00000263025,ENSP00000263686,ENSP00000266718,ENSP00000302665,ENSP00000379204,ENSP00000478570	BMP7,DCN,IGF1,LUM,MAPK3,SELP,SERPINE1,VEGFA
PMID:28066501	(2016) Adipose, Bone Marrow and Synovial Joint-Derived Mesenchymal Stem Cells for Cartilage Repair.	7	63	1.49e-05	ENSP00000052754,ENSP00000263025,ENSP00000302665,ENSP00000327336,ENSP00000379204,ENSP00000428340,ENSP00000478570	ANGPT1,BGN,BMP7,DCN,IGF1,MAPK3,VEGFA
PMID:29506506	(2018) Cancer stem cells as key drivers of tumour progression.	7	65	1.55e-05	ENSP00000052754,ENSP00000263025,ENSP00000266718,ENSP00000302665,ENSP00000379204,ENSP00000451040,ENSP00000478570	BMP7,DCN,IGF1,LUM,MAPK3,PGF,VEGFA
PMID:9628250	(1998) Pregnancy induces complex changes in the the pattern of mRNA expression in knee ligaments of the adolescent rabbit.	5	13	1.62e-05	ENSP00000052754,ENSP00000223095,ENSP00000266718,ENSP00000302665,ENSP00000327336	BGN,DCN,IGF1,LUM,SERPINE1
PMID:27809279	(2016) Extracellular Matrix, a Hard Player in Angiogenesis.	7	67	1.7e-05	ENSP00000052754,ENSP00000266718,ENSP00000302665,ENSP00000327336,ENSP00000428340,ENSP00000451040,ENSP00000478570	ANGPT1,BGN,DCN,IGF1,LUM,PGF,VEGFA
PMID:24007660	(2013) Proteomic analysis of human dental cementum and alveolar bone.	6	35	1.8e-05	ENSP00000052754,ENSP00000266718,ENSP00000302665,ENSP00000306099,ENSP00000327336,ENSP00000371554	BGN,DCN,FGB,IGF1,LUM,SOD3
PMID:28714356	(2017) Complexity of macrophage migration inhibitory factor (MIF) and other angiogenic biomarkers profiling in pulmonary arterial hypertension.	5	14	1.9e-05	ENSP00000252809,ENSP00000363081,ENSP00000428340,ENSP00000451040,ENSP00000478570	ANGPT1,DKK1,GDF15,PGF,VEGFA
PMID:23610686	(2012) A systematic review of the histological and molecular changes in rotator cuff disease.	6	36	1.91e-05	ENSP00000052754,ENSP00000221421,ENSP00000302665,ENSP00000327336,ENSP00000379204,ENSP00000478570	BGN,BMP7,DCN,IGF1,LHB,VEGFA
PMID:24508120	(2014) Key roles for the small leucine-rich proteoglycans in renal and pulmonary pathophysiology.	7	70	1.91e-05	ENSP00000052754,ENSP00000263025,ENSP00000266718,ENSP00000302665,ENSP00000327336,ENSP00000347979,ENSP00000478570	BGN,DCN,FAS,IGF1,LUM,MAPK3,VEGFA
PMID:26265166	(2015) Mesenchymal stemstromal cells as a delivery platform in cell and gene therapies.	6	37	2.04e-05	ENSP00000263025,ENSP00000266718,ENSP00000302665,ENSP00000379204,ENSP00000428340,ENSP00000478570	ANGPT1,BMP7,IGF1,LUM,MAPK3,VEGFA
PMID:26998606	(2016) Extracellular Matrix Molecular Remodeling in Human Liver Fibrosis Evolution.	6	37	2.04e-05	ENSP00000258341,ENSP00000266718,ENSP00000306099,ENSP00000311905,ENSP00000327336,ENSP00000378058	BGN,EFEMP1,FGB,LAMC1,LTBP4,LUM
PMID:20360846	(2010) Tgf-Beta inhibition restores terminal osteoblast differentiation to suppress myeloma growth.	5	15	2.06e-05	ENSP00000052754,ENSP00000302665,ENSP00000327336,ENSP00000363081,ENSP00000478570	BGN,DCN,DKK1,IGF1,VEGFA
PMID:27099865	(2016) Biologic Treatments for Sports Injuries II Think Tank-Current Concepts, Future Research, and Barriers to Advancement, Part 2: Rotator Cuff.	5	15	2.06e-05	ENSP00000052754,ENSP00000302665,ENSP00000327336,ENSP00000379204,ENSP00000478570	BGN,BMP7,DCN,IGF1,VEGFA
PMID:24344983	(2013) Comparison of upstream regulators in human ex vivo cultured cornea limbal epithelial stem cells and differentiated corneal epithelial cells.	8	122	2.22e-05	ENSP00000052754,ENSP00000223095,ENSP00000252809,ENSP00000258341,ENSP00000263025,ENSP00000363081,ENSP00000379204,ENSP00000478570	BMP7,DCN,DKK1,GDF15,LAMC1,MAPK3,SERPINE1,VEGFA
PMID:19571574	(2009) MT1-MMP-mediated cleavage of decorin in corneal angiogenesis.	5	16	2.42e-05	ENSP00000052754,ENSP00000252809,ENSP00000266718,ENSP00000302665,ENSP00000478570	DCN,GDF15,IGF1,LUM,VEGFA
PMID:21188144	(2010) Consequences of daily administered parathyroid hormone on myeloma growth, bone disease, and molecular profiling of whole myelomatous bone.	7	76	2.48e-05	ENSP00000052754,ENSP00000266718,ENSP00000301691,ENSP00000302665,ENSP00000327336,ENSP00000379204,ENSP00000428340	ANGPT1,BGN,BMP7,DCN,IGF1,LUM,SOST
PMID:21440206	(2011) Biomarkers in acute lung injury: insights into the pathogenesis of acute lung injury.	6	40	2.48e-05	ENSP00000223095,ENSP00000233156,ENSP00000263686,ENSP00000302665,ENSP00000428340,ENSP00000478570	ANGPT1,IGF1,SELP,SERPINE1,TFPI,VEGFA
PMID:24097873	(2013) Prognostic and predictive blood-based biomarkers in patients with advanced pancreatic cancer: results from CALGB80303 (Alliance).	5	17	2.7e-05	ENSP00000223095,ENSP00000263686,ENSP00000302665,ENSP00000451040,ENSP00000478570	IGF1,PGF,SELP,SERPINE1,VEGFA
PMID:27612948	(2016) Secreted trophic factors of mesenchymal stem cells support neurovascular and musculoskeletal therapies.	7	78	2.7e-05	ENSP00000052754,ENSP00000263686,ENSP00000302665,ENSP00000347979,ENSP00000428340,ENSP00000451040,ENSP00000478570	ANGPT1,DCN,FAS,IGF1,PGF,SELP,VEGFA
PMID:29547667	(2018) Comparison of secretome from osteoblasts derived from sclerotic versus non-sclerotic subchondral bone in OA: A pilot study.	6	41	2.7e-05	ENSP00000052754,ENSP00000223095,ENSP00000302665,ENSP00000327336,ENSP00000378058,ENSP00000478570	BGN,DCN,EFEMP1,IGF1,SERPINE1,VEGFA
PMID:18973839	(2009) Gene expression signatures of a fibroblastoid preosteoblast and cuboidal osteoblast cell model compared to the MLO-Y4 osteocyte cell model.	7	80	2.83e-05	ENSP00000052754,ENSP00000301691,ENSP00000327336,ENSP00000341170,ENSP00000363081,ENSP00000451040,ENSP00000478570	BGN,DCN,DKK1,PGF,PTN,SOST,VEGFA
PMID:19203220	(2009) Heart failure management: the present and the future.	6	42	2.83e-05	ENSP00000302665,ENSP00000365651,ENSP00000371554,ENSP00000379204,ENSP00000451040,ENSP00000478570	BMP7,IGF1,NPPB,PGF,SOD3,VEGFA
PMID:19214781	(2009) Connective tissue growth factor(CCN2), a pathogenic factor in diabetic nephropathy. What does it do? How does it do it?	6	42	2.83e-05	ENSP00000223095,ENSP00000263025,ENSP00000302665,ENSP00000340944,ENSP00000379204,ENSP00000478570	BMP7,IGF1,MAPK3,PTPN11,SERPINE1,VEGFA
PMID:24213237	(2012) Tumor microenvironment in the brain.	6	42	2.83e-05	ENSP00000223095,ENSP00000263025,ENSP00000302665,ENSP00000352071,ENSP00000428340,ENSP00000478570	ANGPT1,CD163,IGF1,MAPK3,SERPINE1,VEGFA
PMID:27563484	(2016) TGF-Beta and BMP signaling in osteoblast, skeletal development, and bone formation, homeostasis and disease.	7	80	2.83e-05	ENSP00000052754,ENSP00000263025,ENSP00000266718,ENSP00000301691,ENSP00000327336,ENSP00000363081,ENSP00000379204	BGN,BMP7,DCN,DKK1,LUM,MAPK3,SOST
PMID:21123625	(2011) Degeneration and regeneration of the intervertebral disc: lessons from development.	5	18	2.92e-05	ENSP00000052754,ENSP00000263025,ENSP00000266718,ENSP00000327336,ENSP00000379204	BGN,BMP7,DCN,LUM,MAPK3
PMID:17663771	(2007) Evolving concepts of liver fibrogenesis provide new diagnostic and therapeutic options.	6	44	3.12e-05	ENSP00000052754,ENSP00000302665,ENSP00000327336,ENSP00000379204,ENSP00000451040,ENSP00000478570	BGN,BMP7,DCN,IGF1,PGF,VEGFA
PMID:23441919	(2013) Biological functions of iduronic acid in chondroitindermatan sulfate.	5	19	3.51e-05	ENSP00000052754,ENSP00000263686,ENSP00000327336,ENSP00000341170,ENSP00000478570	BGN,DCN,PTN,SELP,VEGFA
PMID:24672424	(2014) Vascular regulation of adult neurogenesis under physiological and pathological conditions.	5	19	3.51e-05	ENSP00000173229,ENSP00000302665,ENSP00000379204,ENSP00000428340,ENSP00000478570	ANGPT1,BMP7,IGF1,NTN1,VEGFA
PMID:25264148	(2014) The convergence of fracture repair and stem cells: interplay of genes, aging, environmental factors and disease.	6	46	3.72e-05	ENSP00000052754,ENSP00000301691,ENSP00000302665,ENSP00000327336,ENSP00000379204,ENSP00000478570	BGN,BMP7,DCN,IGF1,SOST,VEGFA
PMID:20052412	(2010) Sonic Hedgehog gene delivery to the rodent heart promotes angiogenesis via iNOSnetrin-1PKC pathway.	5	20	4.09e-05	ENSP00000173229,ENSP00000263025,ENSP00000302665,ENSP00000428340,ENSP00000478570	ANGPT1,IGF1,MAPK3,NTN1,VEGFA
PMID:25872570	(2015) Immune Function and Muscle Adaptations to Resistance exercise in Older Adults: Study Protocol for a Randomized Controlled Trial of a Nutritional Supplement.	5	20	4.09e-05	ENSP00000263025,ENSP00000302665,ENSP00000352071,ENSP00000455897,ENSP00000479955	CCL18,CD163,IGF1,MAPK3,MRC1
PMID:26089604	(2015) Understanding the Mysterious M2 Macrophage through Activation Markers and Effector Mechanisms.	6	47	4.09e-05	ENSP00000302665,ENSP00000352071,ENSP00000451040,ENSP00000455897,ENSP00000478570,ENSP00000479955	CCL18,CD163,IGF1,MRC1,PGF,VEGFA
PMID:28828182	(2017) Tendon injuries: Basic science and new repair proposals.	5	20	4.09e-05	ENSP00000052754,ENSP00000266718,ENSP00000302665,ENSP00000327336,ENSP00000478570	BGN,DCN,IGF1,LUM,VEGFA
PMID:25451858	(2015) Stem cells as drug delivery methods: application of stem cell secretome for regeneration.	6	48	4.23e-05	ENSP00000263686,ENSP00000302665,ENSP00000363081,ENSP00000428340,ENSP00000451040,ENSP00000478570	ANGPT1,DKK1,IGF1,PGF,SELP,VEGFA
PMID:19527527	(2009) Vascular endothelial growth factor regulates osteoblast survival - evidence for an autocrine feedback mechanism.	5	21	4.53e-05	ENSP00000302665,ENSP00000347979,ENSP00000428340,ENSP00000451040,ENSP00000478570	ANGPT1,FAS,IGF1,PGF,VEGFA
PMID:19627518	(2009) Differential gene expression in the perichondrium and cartilage of the neonatal mouse temporomandibular joint.	6	49	4.53e-05	ENSP00000052754,ENSP00000263388,ENSP00000301691,ENSP00000302665,ENSP00000379204,ENSP00000478570	BMP7,DCN,IGF1,NOTCH3,SOST,VEGFA
PMID:21076533	(2010) Phases I-III Clinical Trials Using Adult Stem Cells.	5	21	4.53e-05	ENSP00000302665,ENSP00000365651,ENSP00000428340,ENSP00000451040,ENSP00000478570	ANGPT1,IGF1,NPPB,PGF,VEGFA
PMID:26247020	(2015) Biology of Bone Tissue: Structure, Function, and Factors That Influence Bone Cells.	7	90	4.53e-05	ENSP00000052754,ENSP00000266718,ENSP00000301691,ENSP00000302665,ENSP00000327336,ENSP00000363081,ENSP00000478570	BGN,DCN,DKK1,IGF1,LUM,SOST,VEGFA
PMID:26275421	(2015) Cytochrome b5 reductase 2 suppresses tumor formation in nasopharyngeal carcinoma by attenuating angiogenesis.	5	21	4.53e-05	ENSP00000263025,ENSP00000296181,ENSP00000302665,ENSP00000347979,ENSP00000478570	FAS,IGF1,ITGB5,MAPK3,VEGFA
PMID:28011810	(2016) Cohort profile of BIOMArCS: the BIOMarker study to identify the Acute risk of a Coronary Syndrome-a prospective multicentre biomarker study conducted in the Netherlands.	5	21	4.53e-05	ENSP00000223095,ENSP00000252809,ENSP00000263686,ENSP00000451040,ENSP00000478570	GDF15,PGF,SELP,SERPINE1,VEGFA
PMID:28212521	(2017) Angiogenesis in the atherosclerotic plaque.	7	90	4.53e-05	ENSP00000223095,ENSP00000263025,ENSP00000263686,ENSP00000352071,ENSP00000428340,ENSP00000451040,ENSP00000478570	ANGPT1,CD163,MAPK3,PGF,SELP,SERPINE1,VEGFA
PMID:28848446	(2017) E-M, an Engineered Endostatin with High ATPase Activity, Inhibits the Recruitment and Alternative Activation of Macrophages in Non-small Cell Lung Cancer.	6	49	4.53e-05	ENSP00000263025,ENSP00000352071,ENSP00000451040,ENSP00000455897,ENSP00000478570,ENSP00000479955	CCL18,CD163,MAPK3,MRC1,PGF,VEGFA
PMID:19519926	(2009) Cartilage homeostasis in health and rheumatic diseases.	7	93	4.83e-05	ENSP00000052754,ENSP00000263025,ENSP00000302665,ENSP00000327336,ENSP00000363081,ENSP00000379204,ENSP00000478570	BGN,BMP7,DCN,DKK1,IGF1,MAPK3,VEGFA
PMID:26717325	(2015) The Development of Macrophage-Mediated Cell Therapy to Improve Skeletal Muscle Function after Injury.	5	22	4.83e-05	ENSP00000223095,ENSP00000302665,ENSP00000342082,ENSP00000455897,ENSP00000478570	IGF1,MRC1,SERPINE1,SLPI,VEGFA
PMID:28491933	(2016) Wnt and BMP Signaling Crosstalk in Regulating Dental Stem Cells: Implications in Dental Tissue Engineering.	6	51	4.84e-05	ENSP00000263025,ENSP00000301691,ENSP00000302665,ENSP00000363081,ENSP00000379204,ENSP00000416606	BMP7,DKK1,FSHB,IGF1,MAPK3,SOST
PMID:28617323	(2017) Osteoblast Role in Rheumatic Diseases.	6	51	4.84e-05	ENSP00000263025,ENSP00000301691,ENSP00000302665,ENSP00000363081,ENSP00000379204,ENSP00000478570	BMP7,DKK1,IGF1,MAPK3,SOST,VEGFA
PMID:29095861	(2017) Identification of proteins associated with clinical and pathological features of proliferative diabetic retinopathy in vitreous and fibrovascular membranes.	6	51	4.84e-05	ENSP00000252809,ENSP00000302665,ENSP00000379365,ENSP00000428340,ENSP00000451040,ENSP00000478570	ANGPT1,EDA2R,GDF15,IGF1,PGF,VEGFA
PMID:21716750	(2011) Mesenchymal stromal cells for cardiovascular disease.	6	52	5.13e-05	ENSP00000223095,ENSP00000263686,ENSP00000302665,ENSP00000428340,ENSP00000455897,ENSP00000478570	ANGPT1,IGF1,MRC1,SELP,SERPINE1,VEGFA
PMID:28567372	(2017) Soluble Factors on Stage to Direct Mesenchymal Stem Cells Fate.	6	52	5.13e-05	ENSP00000263025,ENSP00000301691,ENSP00000302665,ENSP00000363081,ENSP00000379204,ENSP00000478570	BMP7,DKK1,IGF1,MAPK3,SOST,VEGFA
PMID:19946412	(2009) Controlling the angiogenic switch in developing atherosclerotic plaques: possible targets for therapeutic intervention.	6	53	5.53e-05	ENSP00000263025,ENSP00000263388,ENSP00000263686,ENSP00000428340,ENSP00000451040,ENSP00000478570	ANGPT1,MAPK3,NOTCH3,PGF,SELP,VEGFA
PMID:27331812	(2016) Role of Receptor Tyrosine Kinase Signaling in Renal Fibrosis.	6	53	5.53e-05	ENSP00000223095,ENSP00000263025,ENSP00000302665,ENSP00000379204,ENSP00000451040,ENSP00000478570	BMP7,IGF1,MAPK3,PGF,SERPINE1,VEGFA
PMID:21915901	(2011) Forum on aging and skeletal health: summary of the proceedings of an ASBMR workshop.	5	24	6.14e-05	ENSP00000263025,ENSP00000301691,ENSP00000302665,ENSP00000363081,ENSP00000478570	DKK1,IGF1,MAPK3,SOST,VEGFA
PMID:19846601	(2010) Induction of dual specificity phosphatase 1 (DUSP1) by gonadotropin-releasing hormone (GnRH) and the role for gonadotropin subunit gene expression in mouse pituitary gonadotroph L beta T2 cells.	4	7	6.97e-05	ENSP00000221421,ENSP00000263025,ENSP00000302665,ENSP00000416606	FSHB,IGF1,LHB,MAPK3
PMID:25446135	(2015) Biologics for tendon repair.	5	25	7.14e-05	ENSP00000052754,ENSP00000266718,ENSP00000302665,ENSP00000327336,ENSP00000478570	BGN,DCN,IGF1,LUM,VEGFA
PMID:25953926	(2015) Molecular controls of arterial morphogenesis.	6	57	7.69e-05	ENSP00000173229,ENSP00000263025,ENSP00000263388,ENSP00000428340,ENSP00000451040,ENSP00000478570	ANGPT1,MAPK3,NOTCH3,NTN1,PGF,VEGFA
PMID:22187650	(2012) Signaling required for blood vessel maintenance: molecular basis and pathological manifestations.	6	58	8.26e-05	ENSP00000263025,ENSP00000263388,ENSP00000263686,ENSP00000428340,ENSP00000451040,ENSP00000478570	ANGPT1,MAPK3,NOTCH3,PGF,SELP,VEGFA
PMID:22924029	(2012) Beyond the definitions of the phenotypic complications of sickle cell disease: an update on management.	5	26	8.26e-05	ENSP00000223095,ENSP00000263686,ENSP00000302665,ENSP00000451040,ENSP00000478570	IGF1,PGF,SELP,SERPINE1,VEGFA
PMID:25866513	(2015) Adult vascular wall resident multipotent vascular stem cells, matrix metalloproteinases, and arterial aneurysms.	6	58	8.26e-05	ENSP00000052754,ENSP00000223095,ENSP00000302665,ENSP00000327336,ENSP00000428340,ENSP00000478570	ANGPT1,BGN,DCN,IGF1,SERPINE1,VEGFA
PMID:29593382	(2018) Tendinopathy: injury, repair, and current exploration.	5	26	8.26e-05	ENSP00000052754,ENSP00000266718,ENSP00000302665,ENSP00000327336,ENSP00000478570	BGN,DCN,IGF1,LUM,VEGFA
PMID:21798096	(2011) Role of TGF-Beta signaling in inherited and acquired myopathies.	5	27	9.26e-05	ENSP00000052754,ENSP00000166139,ENSP00000263025,ENSP00000311905,ENSP00000327336	BGN,DCN,FSTL3,LTBP4,MAPK3
PMID:25819458	(2015) The dynamic sclera: extracellular matrix remodeling in normal ocular growth and myopia development.	5	27	9.26e-05	ENSP00000052754,ENSP00000266718,ENSP00000302665,ENSP00000327336,ENSP00000478570	BGN,DCN,IGF1,LUM,VEGFA
PMID:23053393	(2012) Immunopathogenesis of lymphatic filarial disease.	6	60	9.3e-05	ENSP00000263025,ENSP00000428340,ENSP00000451040,ENSP00000455897,ENSP00000478570,ENSP00000479955	ANGPT1,CCL18,MAPK3,MRC1,PGF,VEGFA
PMID:23720270	(2012) Exercise training and peripheral arterial disease.	8	169	9.3e-05	ENSP00000223095,ENSP00000263025,ENSP00000302665,ENSP00000340944,ENSP00000371554,ENSP00000428340,ENSP00000451040,ENSP00000478570	ANGPT1,IGF1,MAPK3,PGF,PTPN11,SERPINE1,SOD3,VEGFA
PMID:21031156	(2010) Host tissue response in stem cell therapy.	5	29	0.0001	ENSP00000263025,ENSP00000302665,ENSP00000379204,ENSP00000428340,ENSP00000478570	ANGPT1,BMP7,IGF1,MAPK3,VEGFA
PMID:21283630	(2011) Improved survival, vascular differentiation and wound healing potential of stem cells co-cultured with endothelial cells.	5	28	0.0001	ENSP00000263025,ENSP00000263686,ENSP00000302665,ENSP00000451040,ENSP00000478570	IGF1,MAPK3,PGF,SELP,VEGFA
PMID:21533157	(2011) Lack of chemokine signaling through CXCR5 causes increased mortality, ventricular dilatation and deranged matrix during cardiac pressure overload.	5	28	0.0001	ENSP00000052754,ENSP00000263025,ENSP00000266718,ENSP00000327336,ENSP00000365651	BGN,DCN,LUM,MAPK3,NPPB
PMID:21654676	(2011) D-glucuronyl C5-epimerase suppresses small-cell lung cancer cell proliferation in vitro and tumour growth in vivo.	6	62	0.0001	ENSP00000223095,ENSP00000296181,ENSP00000302665,ENSP00000347979,ENSP00000428340,ENSP00000478570	ANGPT1,FAS,IGF1,ITGB5,SERPINE1,VEGFA
PMID:22441198	(2012) Promoting brain remodelling and plasticity for stroke recovery: therapeutic promise and potential pitfalls of clinical translation.	5	28	0.0001	ENSP00000223095,ENSP00000302665,ENSP00000347979,ENSP00000428340,ENSP00000478570	ANGPT1,FAS,IGF1,SERPINE1,VEGFA
PMID:22566851	(2011) Macrophages in injured skeletal muscle: a perpetuum mobile causing and limiting fibrosis, prompting or restricting resolution and regeneration.	5	29	0.0001	ENSP00000263025,ENSP00000302665,ENSP00000352071,ENSP00000428340,ENSP00000455897	ANGPT1,CD163,IGF1,MAPK3,MRC1
PMID:22787334	(2012) Biologically based strategies to augment rotator cuff tears.	5	29	0.0001	ENSP00000052754,ENSP00000302665,ENSP00000327336,ENSP00000379204,ENSP00000478570	BGN,BMP7,DCN,IGF1,VEGFA
PMID:22824096	(2012) Molecular and cellular mechanisms of pulmonary fibrosis.	6	63	0.0001	ENSP00000223095,ENSP00000233156,ENSP00000371554,ENSP00000455897,ENSP00000478570,ENSP00000479955	CCL18,MRC1,SERPINE1,SOD3,TFPI,VEGFA
PMID:22996908	(2013) The myofibroblast matrix: implications for tissue repair and fibrosis.	5	29	0.0001	ENSP00000052754,ENSP00000266718,ENSP00000311905,ENSP00000327336,ENSP00000478570	BGN,DCN,LTBP4,LUM,VEGFA
PMID:23437119	(2013) Dysregulation of protease and protease inhibitors in a mouse model of human pelvic organ prolapse.	5	29	0.0001	ENSP00000223095,ENSP00000342082,ENSP00000378058,ENSP00000478570,ENSP00000485444	EFEMP1,PRSS3P2,SERPINE1,SLPI,VEGFA
PMID:24078497	(2013) Tendon and ligament regeneration and repair: clinical relevance and developmental paradigm.	5	29	0.0001	ENSP00000052754,ENSP00000266718,ENSP00000302665,ENSP00000327336,ENSP00000478570	BGN,DCN,IGF1,LUM,VEGFA
PMID:24452359	(2014) Insidious changes in stromal matrix fuel cancer progression.	6	62	0.0001	ENSP00000052754,ENSP00000223095,ENSP00000263686,ENSP00000266718,ENSP00000302665,ENSP00000478570	DCN,IGF1,LUM,SELP,SERPINE1,VEGFA
PMID:25888494	(2015) Endothelial progenitor cells in ischemic stroke: an exploration from hypothesis to therapy.	7	111	0.0001	ENSP00000263025,ENSP00000263686,ENSP00000302665,ENSP00000363081,ENSP00000428340,ENSP00000451040,ENSP00000478570	ANGPT1,DKK1,IGF1,MAPK3,PGF,SELP,VEGFA
PMID:26069580	(2011) Gene Therapy for Cartilage Repair.	5	28	0.0001	ENSP00000052754,ENSP00000302665,ENSP00000327336,ENSP00000379204,ENSP00000478570	BGN,BMP7,DCN,IGF1,VEGFA
PMID:26339533	(2015) Use of Placental Membranes for the Treatment of Chronic Diabetic Foot Ulcers.	5	28	0.0001	ENSP00000052754,ENSP00000223095,ENSP00000302665,ENSP00000327336,ENSP00000478570	BGN,DCN,IGF1,SERPINE1,VEGFA
PMID:26531138	(2016) The pancreatic cancer secreted REG4 promotes macrophage polarization to M2 through EGFRAKTCREB pathway.	4	9	0.0001	ENSP00000263025,ENSP00000346158,ENSP00000352071,ENSP00000455897	CD163,MAPK3,MRC1,REG4
PMID:27168746	(2016) Androgen actions on endothelium functions and cardiovascular diseases.	5	28	0.0001	ENSP00000223095,ENSP00000233156,ENSP00000263025,ENSP00000302665,ENSP00000478570	IGF1,MAPK3,SERPINE1,TFPI,VEGFA
PMID:28187434	(2017) Interface between breast cancer cells and the tumor microenvironment using platelet-rich plasma to promote tumor angiogenesis - influence of platelets and fibrin bundles on the behavior of breast tumor cells.	5	28	0.0001	ENSP00000223095,ENSP00000263025,ENSP00000347979,ENSP00000478570,ENSP00000485444	FAS,MAPK3,PRSS3P2,SERPINE1,VEGFA
PMID:28566802	(2017) Are genes encoding proteoglycans really associated with the risk of anterior cruciate ligament rupture?	4	9	0.0001	ENSP00000052754,ENSP00000266718,ENSP00000327336,ENSP00000478570	BGN,DCN,LUM,VEGFA
PMID:28681240	(2017) Platelets and cancer angiogenesis nexus.	6	62	0.0001	ENSP00000223095,ENSP00000263025,ENSP00000263686,ENSP00000302665,ENSP00000428340,ENSP00000478570	ANGPT1,IGF1,MAPK3,SELP,SERPINE1,VEGFA
PMID:29568363	(2018) Targeting angiogenesis in multiple myeloma by the VEGF and HGF blocking DARPin(R) protein MP0250: a preclinical study.	5	28	0.0001	ENSP00000223095,ENSP00000263025,ENSP00000428340,ENSP00000451040,ENSP00000478570	ANGPT1,MAPK3,PGF,SERPINE1,VEGFA

## Sheet: KEGG Pathways
#term ID	term description	observed gene count	background gene count	false discovery rate	matching proteins in your network (IDs)	matching proteins in your network (labels)
hsa05205	Proteoglycans in cancer	8	195	1.08e-05	ENSP00000052754,ENSP00000263025,ENSP00000266718,ENSP00000296181,ENSP00000302665,ENSP00000340944,ENSP00000347979,ENSP00000478570	DCN,FAS,IGF1,ITGB5,LUM,MAPK3,PTPN11,VEGFA
hsa04151	PI3K-Akt signaling pathway	8	348	0.00037	ENSP00000258341,ENSP00000263025,ENSP00000296181,ENSP00000302665,ENSP00000371267,ENSP00000428340,ENSP00000451040,ENSP00000478570	ANGPT1,IGF1,ITGB5,LAMC1,MAPK3,PGF,VEGFA,YWHAQ
hsa04066	HIF-1 signaling pathway	5	98	0.00045	ENSP00000223095,ENSP00000263025,ENSP00000302665,ENSP00000428340,ENSP00000478570	ANGPT1,IGF1,MAPK3,SERPINE1,VEGFA
hsa05200	Pathways in cancer	9	515	0.00045	ENSP00000258341,ENSP00000263025,ENSP00000263388,ENSP00000302665,ENSP00000318822,ENSP00000347979,ENSP00000381607,ENSP00000451040,ENSP00000478570	BID,FAS,GSTP1,IGF1,LAMC1,MAPK3,NOTCH3,PGF,VEGFA
hsa04510	Focal adhesion	6	197	0.00055	ENSP00000258341,ENSP00000263025,ENSP00000296181,ENSP00000302665,ENSP00000451040,ENSP00000478570	IGF1,ITGB5,LAMC1,MAPK3,PGF,VEGFA
hsa04650	Natural killer cell mediated cytotoxicity	5	124	0.00067	ENSP00000263025,ENSP00000318822,ENSP00000340944,ENSP00000347979,ENSP00000433642	BID,FAS,FCGR3B,MAPK3,PTPN11
hsa01524	Platinum drug resistance	4	70	0.00088	ENSP00000263025,ENSP00000318822,ENSP00000347979,ENSP00000381607	BID,FAS,GSTP1,MAPK3
hsa04014	Ras signaling pathway	6	228	0.00088	ENSP00000263025,ENSP00000302665,ENSP00000340944,ENSP00000428340,ENSP00000451040,ENSP00000478570	ANGPT1,IGF1,MAPK3,PGF,PTPN11,VEGFA
hsa04115	p53 signaling pathway	4	68	0.00088	ENSP00000223095,ENSP00000302665,ENSP00000318822,ENSP00000347979	BID,FAS,IGF1,SERPINE1
hsa04010	MAPK signaling pathway	6	293	0.0024	ENSP00000263025,ENSP00000302665,ENSP00000347979,ENSP00000428340,ENSP00000451040,ENSP00000478570	ANGPT1,FAS,IGF1,MAPK3,PGF,VEGFA
hsa04015	Rap1 signaling pathway	5	203	0.0033	ENSP00000263025,ENSP00000302665,ENSP00000428340,ENSP00000451040,ENSP00000478570	ANGPT1,IGF1,MAPK3,PGF,VEGFA
hsa05165	Human papillomavirus infection	6	317	0.0033	ENSP00000258341,ENSP00000263025,ENSP00000263388,ENSP00000296181,ENSP00000347979,ENSP00000478570	FAS,ITGB5,LAMC1,MAPK3,NOTCH3,VEGFA
hsa04913	Ovarian steroidogenesis	3	49	0.0046	ENSP00000221421,ENSP00000302665,ENSP00000416606	FSHB,IGF1,LHB
hsa04060	Cytokine-cytokine receptor interaction	5	263	0.0087	ENSP00000347979,ENSP00000379204,ENSP00000379365,ENSP00000478570,ENSP00000479955	BMP7,CCL18,EDA2R,FAS,VEGFA
hsa05211	Renal cell carcinoma	3	68	0.0098	ENSP00000263025,ENSP00000340944,ENSP00000478570	MAPK3,PTPN11,VEGFA
hsa01521	EGFR tyrosine kinase inhibitor resistance	3	78	0.0128	ENSP00000263025,ENSP00000302665,ENSP00000478570	IGF1,MAPK3,VEGFA
hsa04350	TGF-beta signaling pathway	3	83	0.0128	ENSP00000052754,ENSP00000263025,ENSP00000379204	BMP7,DCN,MAPK3
hsa04360	Axon guidance	4	173	0.0128	ENSP00000173229,ENSP00000263025,ENSP00000340944,ENSP00000379204	BMP7,MAPK3,NTN1,PTPN11
hsa04610	Complement and coagulation cascades	3	78	0.0128	ENSP00000223095,ENSP00000233156,ENSP00000306099	FGB,SERPINE1,TFPI
hsa05152	Tuberculosis	4	172	0.0128	ENSP00000263025,ENSP00000318822,ENSP00000433642,ENSP00000455897	BID,FCGR3B,MAPK3,MRC1
hsa05167	Kaposi's sarcoma-associated herpesvirus infection	4	183	0.0128	ENSP00000263025,ENSP00000318822,ENSP00000347979,ENSP00000478570	BID,FAS,MAPK3,VEGFA
hsa04912	GnRH signaling pathway	3	88	0.0137	ENSP00000221421,ENSP00000263025,ENSP00000416606	FSHB,LHB,MAPK3
hsa01522	Endocrine resistance	3	95	0.0162	ENSP00000263025,ENSP00000263388,ENSP00000302665	IGF1,MAPK3,NOTCH3
hsa04933	AGE-RAGE signaling pathway in diabetic complications	3	98	0.0165	ENSP00000223095,ENSP00000263025,ENSP00000478570	MAPK3,SERPINE1,VEGFA
hsa05215	Prostate cancer	3	97	0.0165	ENSP00000263025,ENSP00000302665,ENSP00000381607	GSTP1,IGF1,MAPK3
hsa05142	Chagas disease (American trypanosomiasis)	3	101	0.017	ENSP00000223095,ENSP00000263025,ENSP00000347979	FAS,MAPK3,SERPINE1
hsa04114	Oocyte meiosis	3	116	0.0235	ENSP00000263025,ENSP00000302665,ENSP00000371267	IGF1,MAPK3,YWHAQ
hsa05020	Prion diseases	2	33	0.0235	ENSP00000258341,ENSP00000263025	LAMC1,MAPK3
hsa04380	Osteoclast differentiation	3	124	0.0267	ENSP00000263025,ENSP00000375629,ENSP00000433642	FCGR3B,LILRB2,MAPK3
hsa04960	Aldosterone-regulated sodium reabsorption	2	37	0.0267	ENSP00000263025,ENSP00000302665	IGF1,MAPK3
hsa04210	Apoptosis	3	135	0.0302	ENSP00000263025,ENSP00000318822,ENSP00000347979	BID,FAS,MAPK3
hsa04371	Apelin signaling pathway	3	133	0.0302	ENSP00000223095,ENSP00000263025,ENSP00000263388	MAPK3,NOTCH3,SERPINE1
hsa05219	Bladder cancer	2	41	0.0302	ENSP00000263025,ENSP00000478570	MAPK3,VEGFA
hsa04145	Phagosome	3	145	0.0329	ENSP00000296181,ENSP00000433642,ENSP00000455897	FCGR3B,ITGB5,MRC1
hsa04310	Wnt signaling pathway	3	143	0.0329	ENSP00000220812,ENSP00000301691,ENSP00000363081	DKK1,DKK4,SOST
hsa05161	Hepatitis B	3	142	0.0329	ENSP00000263025,ENSP00000347979,ENSP00000371267	FAS,MAPK3,YWHAQ
hsa05224	Breast cancer	3	147	0.0331	ENSP00000263025,ENSP00000263388,ENSP00000302665	IGF1,MAPK3,NOTCH3
hsa04390	Hippo signaling pathway	3	152	0.0353	ENSP00000223095,ENSP00000371267,ENSP00000379204	BMP7,SERPINE1,YWHAQ
hsa05150	Staphylococcus aureus infection	2	51	0.0366	ENSP00000263686,ENSP00000433642	FCGR3B,SELP
hsa05010	Alzheimer's disease	3	168	0.0438	ENSP00000263025,ENSP00000318822,ENSP00000347979	BID,FAS,MAPK3
hsa05164	Influenza A	3	168	0.0438	ENSP00000263025,ENSP00000347979,ENSP00000485444	FAS,MAPK3,PRSS3P2
hsa04370	VEGF signaling pathway	2	59	0.0445	ENSP00000263025,ENSP00000478570	MAPK3,VEGFA
hsa04730	Long-term depression	2	60	0.0449	ENSP00000263025,ENSP00000302665	IGF1,MAPK3

## Sheet: Reactome Pathways
#term ID	term description	observed gene count	background gene count	false discovery rate	matching proteins in your network (IDs)	matching proteins in your network (labels)
HSA-1474244	Extracellular matrix organization	11	298	1.82e-07	ENSP00000052754,ENSP00000223095,ENSP00000258341,ENSP00000266718,ENSP00000296181,ENSP00000306099,ENSP00000311905,ENSP00000327336,ENSP00000378058,ENSP00000379204,ENSP00000485444	BGN,BMP7,DCN,EFEMP1,FGB,ITGB5,LAMC1,LTBP4,LUM,PRSS3P2,SERPINE1
HSA-3000178	ECM proteoglycans	6	75	1.4e-05	ENSP00000052754,ENSP00000223095,ENSP00000258341,ENSP00000266718,ENSP00000296181,ENSP00000327336	BGN,DCN,ITGB5,LAMC1,LUM,SERPINE1
HSA-76002	Platelet activation, signaling and aggregation	8	256	5.89e-05	ENSP00000223095,ENSP00000263025,ENSP00000263686,ENSP00000302665,ENSP00000306099,ENSP00000340944,ENSP00000357076,ENSP00000478570	FGB,IGF1,MAPK3,PTPN11,SELP,SERPINE1,TAGLN2,VEGFA
HSA-114608	Platelet degranulation	6	125	0.00012	ENSP00000223095,ENSP00000263686,ENSP00000302665,ENSP00000306099,ENSP00000357076,ENSP00000478570	FGB,IGF1,SELP,SERPINE1,TAGLN2,VEGFA
HSA-162582	Signal Transduction	21	2605	0.00012	ENSP00000166139,ENSP00000220812,ENSP00000221421,ENSP00000223095,ENSP00000258341,ENSP00000263025,ENSP00000263388,ENSP00000301244,ENSP00000301691,ENSP00000302665,ENSP00000306099,ENSP00000340944,ENSP00000347591,ENSP00000347979,ENSP00000361112,ENSP00000363081,ENSP00000371267,ENSP00000416606,ENSP00000428340,ENSP00000451040,ENSP00000478570	ANGPT1,CHRDL1,DKK1,DKK4,FAS,FGB,FSHB,FSTL3,GFRA1,IGF1,LAMC1,LHB,MAPK3,NOTCH3,PGF,PTPN11,SERPINE1,SOST,SPINT2,VEGFA,YWHAQ
HSA-109582	Hemostasis	10	601	0.00022	ENSP00000223095,ENSP00000233156,ENSP00000263025,ENSP00000263686,ENSP00000302665,ENSP00000306099,ENSP00000340944,ENSP00000357076,ENSP00000428340,ENSP00000478570	ANGPT1,FGB,IGF1,MAPK3,PTPN11,SELP,SERPINE1,TAGLN2,TFPI,VEGFA
HSA-2129379	Molecules associated with elastic fibres	4	37	0.00022	ENSP00000296181,ENSP00000311905,ENSP00000378058,ENSP00000379204	BMP7,EFEMP1,ITGB5,LTBP4
HSA-3772470	Negative regulation of TCF-dependent signaling by WNT ligand antagonists	3	15	0.00051	ENSP00000220812,ENSP00000301691,ENSP00000363081	DKK1,DKK4,SOST
HSA-3560782	Diseases associated with glycosaminoglycan metabolism	3	40	0.0058	ENSP00000052754,ENSP00000266718,ENSP00000327336	BGN,DCN,LUM
HSA-5339717	Misspliced LRP5 mutants have enhanced beta-catenin-dependent signaling	2	6	0.0058	ENSP00000220812,ENSP00000363081	DKK1,DKK4
HSA-9006934	Signaling by Receptor Tyrosine Kinases	7	437	0.0058	ENSP00000258341,ENSP00000263025,ENSP00000301244,ENSP00000302665,ENSP00000340944,ENSP00000451040,ENSP00000478570	IGF1,LAMC1,MAPK3,PGF,PTPN11,SPINT2,VEGFA
HSA-6798695	Neutrophil degranulation	7	471	0.0071	ENSP00000342082,ENSP00000375629,ENSP00000381607,ENSP00000417653,ENSP00000433642,ENSP00000435289,ENSP00000485444	DBNL,FCGR3B,GSTP1,LILRB2,PAFAH1B2,PRSS3P2,SLPI
HSA-110056	MAPK3 (ERK1) activation	2	9	0.0074	ENSP00000263025,ENSP00000340944	MAPK3,PTPN11
HSA-168249	Innate Immune System	10	1012	0.0074	ENSP00000263025,ENSP00000306099,ENSP00000340944,ENSP00000342082,ENSP00000375629,ENSP00000381607,ENSP00000417653,ENSP00000433642,ENSP00000435289,ENSP00000485444	DBNL,FCGR3B,FGB,GSTP1,LILRB2,MAPK3,PAFAH1B2,PRSS3P2,PTPN11,SLPI
HSA-168256	Immune System	14	1925	0.0074	ENSP00000263025,ENSP00000296181,ENSP00000306099,ENSP00000340944,ENSP00000342082,ENSP00000375629,ENSP00000379365,ENSP00000381607,ENSP00000417653,ENSP00000433642,ENSP00000435289,ENSP00000455897,ENSP00000478570,ENSP00000485444	DBNL,EDA2R,FCGR3B,FGB,GSTP1,ITGB5,LILRB2,MAPK3,MRC1,PAFAH1B2,PRSS3P2,PTPN11,SLPI,VEGFA
HSA-195399	VEGF binds to VEGFR leading to receptor dimerization	2	8	0.0074	ENSP00000451040,ENSP00000478570	PGF,VEGFA
HSA-2022923	Dermatan sulfate biosynthesis	2	11	0.0074	ENSP00000052754,ENSP00000327336	BGN,DCN
HSA-209822	Glycoprotein hormones	2	8	0.0074	ENSP00000221421,ENSP00000416606	FSHB,LHB
HSA-3595172	Defective CHST3 causes SEDCJD	2	8	0.0074	ENSP00000052754,ENSP00000327336	BGN,DCN
HSA-3595174	Defective CHST14 causes EDS, musculocontractural type	2	8	0.0074	ENSP00000052754,ENSP00000327336	BGN,DCN
HSA-3595177	Defective CHSY1 causes TPBS	2	8	0.0074	ENSP00000052754,ENSP00000327336	BGN,DCN
HSA-375281	Hormone ligand-binding receptors	2	11	0.0074	ENSP00000221421,ENSP00000416606	FSHB,LHB
HSA-3781865	Diseases of glycosylation	4	136	0.0074	ENSP00000052754,ENSP00000263388,ENSP00000266718,ENSP00000327336	BGN,DCN,LUM,NOTCH3
HSA-381426	Regulation of Insulin-like Growth Factor (IGF) transport and uptake by Insulin-like Growth Factor Binding Proteins (IGFBPs)	4	123	0.0074	ENSP00000166139,ENSP00000258341,ENSP00000302665,ENSP00000361112	CHRDL1,FSTL3,IGF1,LAMC1
HSA-418886	Netrin mediated repulsion signals	2	8	0.0074	ENSP00000173229,ENSP00000340944	NTN1,PTPN11
HSA-5684996	MAPK1/MAPK3 signaling	5	234	0.0074	ENSP00000263025,ENSP00000306099,ENSP00000340944,ENSP00000347591,ENSP00000428340	ANGPT1,FGB,GFRA1,MAPK3,PTPN11
HSA-1295596	Spry regulation of FGF signaling	2	14	0.0094	ENSP00000263025,ENSP00000340944	MAPK3,PTPN11
HSA-2024101	CS/DS degradation	2	14	0.0094	ENSP00000052754,ENSP00000327336	BGN,DCN
HSA-111447	Activation of BAD and translocation to mitochondria	2	15	0.0097	ENSP00000318822,ENSP00000371267	BID,YWHAQ
HSA-109581	Apoptosis	4	162	0.0104	ENSP00000318822,ENSP00000347979,ENSP00000371267,ENSP00000417653	BID,DBNL,FAS,YWHAQ
HSA-210993	Tie2 Signaling	2	17	0.0112	ENSP00000340944,ENSP00000428340	ANGPT1,PTPN11
HSA-6806834	Signaling by MET	3	76	0.0117	ENSP00000258341,ENSP00000301244,ENSP00000340944	LAMC1,PTPN11,SPINT2
HSA-2022870	Chondroitin sulfate biosynthesis	2	19	0.013	ENSP00000052754,ENSP00000327336	BGN,DCN
HSA-1643685	Disease	9	1018	0.0137	ENSP00000052754,ENSP00000220812,ENSP00000263025,ENSP00000263388,ENSP00000266718,ENSP00000306099,ENSP00000327336,ENSP00000340944,ENSP00000363081	BGN,DCN,DKK1,DKK4,FGB,LUM,MAPK3,NOTCH3,PTPN11
HSA-216083	Integrin cell surface interactions	3	83	0.0137	ENSP00000266718,ENSP00000296181,ENSP00000306099	FGB,ITGB5,LUM
HSA-2980736	Peptide hormone metabolism	3	84	0.0137	ENSP00000221421,ENSP00000302665,ENSP00000416606	FSHB,IGF1,LHB
HSA-3560783	Defective B4GALT7 causes EDS, progeroid type	2	20	0.0137	ENSP00000052754,ENSP00000327336	BGN,DCN
HSA-3560801	Defective B3GAT3 causes JDSSDHD	2	20	0.0137	ENSP00000052754,ENSP00000327336	BGN,DCN
HSA-4420332	Defective B3GALT6 causes EDSP2 and SEMDJL1	2	20	0.0137	ENSP00000052754,ENSP00000327336	BGN,DCN
HSA-1971475	A tetrasaccharide linker sequence is required for GAG synthesis	2	26	0.0188	ENSP00000052754,ENSP00000327336	BGN,DCN
HSA-9006936	Signaling by TGF-beta family members	3	100	0.0189	ENSP00000166139,ENSP00000223095,ENSP00000361112	CHRDL1,FSTL3,SERPINE1
HSA-5663202	Diseases of signal transduction	5	360	0.0199	ENSP00000220812,ENSP00000263025,ENSP00000306099,ENSP00000340944,ENSP00000363081	DKK1,DKK4,FGB,MAPK3,PTPN11
HSA-8957275	Post-translational protein phosphorylation	3	106	0.0204	ENSP00000166139,ENSP00000258341,ENSP00000361112	CHRDL1,FSTL3,LAMC1
HSA-5673001	RAF/MAP kinase cascade	4	229	0.0224	ENSP00000263025,ENSP00000306099,ENSP00000347591,ENSP00000428340	ANGPT1,FGB,GFRA1,MAPK3
HSA-3299685	Detoxification of Reactive Oxygen Species	2	35	0.0265	ENSP00000371554,ENSP00000381607	GSTP1,SOD3
HSA-6802948	Signaling by high-kinase activity BRAF mutants	2	35	0.0265	ENSP00000263025,ENSP00000306099	FGB,MAPK3
HSA-1630316	Glycosaminoglycan metabolism	3	122	0.0268	ENSP00000052754,ENSP00000266718,ENSP00000327336	BGN,DCN,LUM
HSA-8853659	RET signaling	2	38	0.0289	ENSP00000340944,ENSP00000347591	GFRA1,PTPN11
HSA-140877	Formation of Fibrin Clot (Clotting Cascade)	2	39	0.0298	ENSP00000233156,ENSP00000306099	FGB,TFPI
HSA-5674135	MAP2K and MAPK activation	2	39	0.0298	ENSP00000263025,ENSP00000306099	FGB,MAPK3
HSA-6802946	Signaling by moderate kinase activity BRAF mutants	2	39	0.0298	ENSP00000263025,ENSP00000306099	FGB,MAPK3
HSA-6802955	Paradoxical activation of RAF signaling by kinase inactive BRAF	2	39	0.0298	ENSP00000263025,ENSP00000306099	FGB,MAPK3
HSA-202733	Cell surface interactions at the vascular wall	3	135	0.0316	ENSP00000263686,ENSP00000340944,ENSP00000428340	ANGPT1,PTPN11,SELP
HSA-5633008	TP53 Regulates Transcription of Cell Death Genes	2	42	0.0318	ENSP00000318822,ENSP00000347979	BID,FAS
HSA-1474228	Degradation of the extracellular matrix	3	139	0.0323	ENSP00000052754,ENSP00000258341,ENSP00000485444	DCN,LAMC1,PRSS3P2
HSA-2428928	IRS-related events triggered by IGF1R	2	44	0.0327	ENSP00000302665,ENSP00000340944	IGF1,PTPN11
HSA-74751	Insulin receptor signalling cascade	2	46	0.0342	ENSP00000263025,ENSP00000340944	MAPK3,PTPN11
HSA-168898	Toll-like Receptor Cascades	3	151	0.0377	ENSP00000263025,ENSP00000306099,ENSP00000340944	FGB,MAPK3,PTPN11
HSA-6802949	Signaling by RAS mutants	2	52	0.0407	ENSP00000263025,ENSP00000306099	FGB,MAPK3
HSA-212436	Generic Transcription Pathway	8	1112	0.0425	ENSP00000223095,ENSP00000263025,ENSP00000263388,ENSP00000318822,ENSP00000340944,ENSP00000347979,ENSP00000371267,ENSP00000478570	BID,FAS,MAPK3,NOTCH3,PTPN11,SERPINE1,VEGFA,YWHAQ
HSA-3000171	Non-integrin membrane-ECM interactions	2	58	0.0481	ENSP00000258341,ENSP00000296181	ITGB5,LAMC1
HSA-6802952	Signaling by BRAF and RAF fusions	2	59	0.049	ENSP00000263025,ENSP00000306099	FGB,MAPK3
HSA-375165	NCAM signaling for neurite out-growth	2	60	0.05	ENSP00000263025,ENSP00000347591	GFRA1,MAPK3

## Sheet: UniProt Keywords
#term ID	term description	observed gene count	background gene count	false discovery rate	matching proteins in your network (IDs)	matching proteins in your network (labels)
KW-0732	Signal	41	3237	2.46e-20	ENSP00000052754,ENSP00000166139,ENSP00000173229,ENSP00000220812,ENSP00000221421,ENSP00000223095,ENSP00000233156,ENSP00000252809,ENSP00000258341,ENSP00000259216,ENSP00000263388,ENSP00000263686,ENSP00000266718,ENSP00000296181,ENSP00000301244,ENSP00000301691,ENSP00000302665,ENSP00000306099,ENSP00000311905,ENSP00000327336,ENSP00000341170,ENSP00000342082,ENSP00000346158,ENSP00000347591,ENSP00000347979…	ANGPT1,BGN,BMP7,CCL18,CD163,CFC1,CHRDL1,DCN,DKK1,DKK4,EFEMP1,FAS,FCGR3B,FGB,FSHB,FSTL3,GDF15,GFRA1,IGF1,ITGB5,LAMC1,LHB,LILRB2,LTBP4,LUM,MRC1,NOTCH3,NPPB,NTN1,PGF,PRSS3P2,PTN,REG4,SELP,SERPINE1,SLPI,SOD3,SOST,SPINT2,TFPI,VEGFA
KW-0964	Secreted	34	1813	2.46e-20	ENSP00000052754,ENSP00000166139,ENSP00000173229,ENSP00000220812,ENSP00000221421,ENSP00000223095,ENSP00000233156,ENSP00000252809,ENSP00000258341,ENSP00000259216,ENSP00000266718,ENSP00000301691,ENSP00000302665,ENSP00000306099,ENSP00000311905,ENSP00000327336,ENSP00000341170,ENSP00000342082,ENSP00000346158,ENSP00000347979,ENSP00000352071,ENSP00000361112,ENSP00000363081,ENSP00000365651,ENSP00000371554…	ANGPT1,BGN,BMP7,CCL18,CD163,CFC1,CHRDL1,DCN,DKK1,DKK4,EFEMP1,FAS,FCGR3B,FGB,FSHB,FSTL3,GDF15,IGF1,LAMC1,LHB,LTBP4,LUM,NPPB,NTN1,PGF,PRSS3P2,PTN,REG4,SERPINE1,SLPI,SOD3,SOST,TFPI,VEGFA
KW-1015	Disulfide bond	40	3276	3.79e-19	ENSP00000052754,ENSP00000166139,ENSP00000173229,ENSP00000220812,ENSP00000221421,ENSP00000233156,ENSP00000252809,ENSP00000258341,ENSP00000259216,ENSP00000263388,ENSP00000263686,ENSP00000266718,ENSP00000296181,ENSP00000301244,ENSP00000301691,ENSP00000302665,ENSP00000306099,ENSP00000311905,ENSP00000327336,ENSP00000341170,ENSP00000342082,ENSP00000346158,ENSP00000347591,ENSP00000347979,ENSP00000352071…	ANGPT1,BGN,BMP7,CCL18,CD163,CFC1,DCN,DKK1,DKK4,EDA2R,EFEMP1,FAS,FCGR3B,FGB,FSHB,FSTL3,GDF15,GFRA1,IGF1,ITGB5,LAMC1,LHB,LILRB2,LTBP4,LUM,MRC1,NOTCH3,NPPB,NTN1,PGF,PRSS3P2,PTN,REG4,SELP,SLPI,SOD3,SOST,SPINT2,TFPI,VEGFA
KW-0325	Glycoprotein	36	4353	5.69e-11	ENSP00000052754,ENSP00000166139,ENSP00000173229,ENSP00000221421,ENSP00000223095,ENSP00000233156,ENSP00000252809,ENSP00000258341,ENSP00000259216,ENSP00000263388,ENSP00000263686,ENSP00000266718,ENSP00000296181,ENSP00000301244,ENSP00000301691,ENSP00000306099,ENSP00000311905,ENSP00000327336,ENSP00000346158,ENSP00000347591,ENSP00000347979,ENSP00000352071,ENSP00000361112,ENSP00000363081,ENSP00000365651…	ANGPT1,BGN,BMP7,CD163,CFC1,CHRDL1,DCN,DKK1,EDA2R,EFEMP1,FAS,FCGR3B,FGB,FSHB,FSTL3,GDF15,GFRA1,ITGB5,LAMC1,LHB,LILRB2,LTBP4,LUM,MRC1,NOTCH3,NPPB,NTN1,PGF,REG4,SELP,SERPINE1,SOD3,SOST,SPINT2,TFPI,VEGFA
KW-0339	Growth factor	7	130	2.08e-06	ENSP00000252809,ENSP00000302665,ENSP00000341170,ENSP00000378058,ENSP00000379204,ENSP00000451040,ENSP00000478570	BMP7,EFEMP1,GDF15,IGF1,PGF,PTN,VEGFA
KW-0272	Extracellular matrix	8	263	1.31e-05	ENSP00000052754,ENSP00000173229,ENSP00000258341,ENSP00000266718,ENSP00000301691,ENSP00000311905,ENSP00000327336,ENSP00000378058	BGN,DCN,EFEMP1,LAMC1,LTBP4,LUM,NTN1,SOST
KW-0358	Heparin-binding	5	87	8.86e-05	ENSP00000301691,ENSP00000341170,ENSP00000371554,ENSP00000451040,ENSP00000478570	PGF,PTN,SOD3,SOST,VEGFA
KW-0722	Serine protease inhibitor	4	80	0.0012	ENSP00000223095,ENSP00000233156,ENSP00000301244,ENSP00000342082	SERPINE1,SLPI,SPINT2,TFPI
KW-0892	Osteogenesis	3	34	0.0019	ENSP00000166139,ENSP00000361112,ENSP00000379204	BMP7,CHRDL1,FSTL3
KW-0217	Developmental protein	10	958	0.0027	ENSP00000220812,ENSP00000259216,ENSP00000263388,ENSP00000361112,ENSP00000363081,ENSP00000379204,ENSP00000379365,ENSP00000428340,ENSP00000451040,ENSP00000478570	ANGPT1,BMP7,CFC1,CHRDL1,DKK1,DKK4,EDA2R,NOTCH3,PGF,VEGFA
KW-0497	Mitogen	3	40	0.0027	ENSP00000341170,ENSP00000451040,ENSP00000478570	PGF,PTN,VEGFA
KW-0245	EGF-like domain	5	229	0.0041	ENSP00000259216,ENSP00000263388,ENSP00000263686,ENSP00000311905,ENSP00000378058	CFC1,EFEMP1,LTBP4,NOTCH3,SELP
KW-0654	Proteoglycan	3	55	0.0047	ENSP00000052754,ENSP00000266718,ENSP00000327336	BGN,DCN,LUM
KW-0336	GPI-anchor	4	138	0.005	ENSP00000233156,ENSP00000259216,ENSP00000347591,ENSP00000433642	CFC1,FCGR3B,GFRA1,TFPI
KW-0372	Hormone	3	87	0.0141	ENSP00000221421,ENSP00000365651,ENSP00000416606	FSHB,LHB,NPPB
KW-0677	Repeat	23	4751	0.0141	ENSP00000052754,ENSP00000166139,ENSP00000173229,ENSP00000233156,ENSP00000258341,ENSP00000263388,ENSP00000263686,ENSP00000266718,ENSP00000296181,ENSP00000301244,ENSP00000311905,ENSP00000327336,ENSP00000340944,ENSP00000342082,ENSP00000347591,ENSP00000347979,ENSP00000352071,ENSP00000361112,ENSP00000375629,ENSP00000378058,ENSP00000379365,ENSP00000433642,ENSP00000455897	BGN,CD163,CHRDL1,DCN,EDA2R,EFEMP1,FAS,FCGR3B,FSTL3,GFRA1,ITGB5,LAMC1,LILRB2,LTBP4,LUM,MRC1,NOTCH3,NTN1,PTPN11,SELP,SLPI,SPINT2,TFPI
KW-0221	Differentiation	7	693	0.0186	ENSP00000263388,ENSP00000361112,ENSP00000379204,ENSP00000379365,ENSP00000428340,ENSP00000451040,ENSP00000478570	ANGPT1,BMP7,CHRDL1,EDA2R,NOTCH3,PGF,VEGFA
KW-1016	Hypogonadotropic hypogonadism	2	28	0.0198	ENSP00000221421,ENSP00000416606	FSHB,LHB
KW-0424	Laminin EGF-like domain	2	30	0.0214	ENSP00000173229,ENSP00000258341	LAMC1,NTN1
KW-0037	Angiogenesis	3	129	0.033	ENSP00000428340,ENSP00000451040,ENSP00000478570	ANGPT1,PGF,VEGFA
KW-1064	Adaptive immunity	3	138	0.0378	ENSP00000306099,ENSP00000375629,ENSP00000417653	DBNL,FGB,LILRB2
KW-0094	Blood coagulation	2	46	0.0412	ENSP00000233156,ENSP00000306099	FGB,TFPI
KW-0765	Sulfation	2	51	0.0459	ENSP00000266718,ENSP00000485444	LUM,PRSS3P2
KW-0430	Lectin	3	162	0.0491	ENSP00000263686,ENSP00000346158,ENSP00000455897	MRC1,REG4,SELP

## Sheet: PFAM Protein Domains
#term ID	term description	observed gene count	background gene count	false discovery rate	matching proteins in your network (IDs)	matching proteins in your network (labels)
PF01462	Leucine rich repeat N-terminal domain	3	24	0.0041	ENSP00000052754,ENSP00000266718,ENSP00000327336	BGN,DCN,LUM
PF04706	Dickkopf N-terminal cysteine-rich region	2	4	0.0042	ENSP00000220812,ENSP00000363081	DKK1,DKK4
PF00341	PDGF/VEGF domain	2	9	0.0102	ENSP00000451040,ENSP00000478570	PGF,VEGFA
PF00055	Laminin N-terminal (Domain VI)	2	16	0.021	ENSP00000173229,ENSP00000258341	LAMC1,NTN1
PF00007	Cystine-knot domain	2	22	0.0216	ENSP00000221421,ENSP00000416606	FSHB,LHB
PF00014	Kunitz/Bovine pancreatic trypsin inhibitor domain	2	19	0.0216	ENSP00000233156,ENSP00000301244	SPINT2,TFPI
PF00020	TNFR/NGFR cysteine-rich region	2	23	0.0216	ENSP00000347979,ENSP00000379365	EDA2R,FAS
PF00059	Lectin C-type domain	3	86	0.0216	ENSP00000263686,ENSP00000346158,ENSP00000455897	MRC1,REG4,SELP
PF00147	Fibrinogen beta and gamma chains, C-terminal globular domain	2	24	0.0216	ENSP00000306099,ENSP00000428340	ANGPT1,FGB
PF07645	Calcium-binding EGF domain	3	78	0.0216	ENSP00000263388,ENSP00000311905,ENSP00000378058	EFEMP1,LTBP4,NOTCH3
PF00053	Laminin EGF domain	2	31	0.0257	ENSP00000173229,ENSP00000258341	LAMC1,NTN1
PF00019	Transforming growth factor beta like domain	2	38	0.0344	ENSP00000252809,ENSP00000379204	BMP7,GDF15
PF12662	Complement Clr-like EGF-like	2	40	0.035	ENSP00000311905,ENSP00000378058	EFEMP1,LTBP4
PF12661	Human growth factor-like EGF	2	46	0.0421	ENSP00000263388,ENSP00000311905	LTBP4,NOTCH3

## Sheet: INTERPRO Protein Domains
#term ID	term description	observed gene count	background gene count	false discovery rate	matching proteins in your network (IDs)	matching proteins in your network (labels)
IPR029034	Cystine-knot cytokine	7	74	3.63e-07	ENSP00000221421,ENSP00000252809,ENSP00000301691,ENSP00000379204,ENSP00000416606,ENSP00000451040,ENSP00000478570	BMP7,FSHB,GDF15,LHB,PGF,SOST,VEGFA
IPR000742	EGF-like domain	6	225	0.0032	ENSP00000258341,ENSP00000259216,ENSP00000263388,ENSP00000263686,ENSP00000311905,ENSP00000378058	CFC1,EFEMP1,LAMC1,LTBP4,NOTCH3,SELP
IPR016352	Small leucine-rich proteoglycan, class I, decorin/asporin/byglycan	2	3	0.0042	ENSP00000052754,ENSP00000327336	BGN,DCN
IPR006796	Dickkopf, N-terminal cysteine-rich	2	4	0.0047	ENSP00000220812,ENSP00000363081	DKK1,DKK4
IPR018245	Gonadotropin, beta subunit, conserved site	2	5	0.0052	ENSP00000221421,ENSP00000416606	FSHB,LHB
IPR001545	Gonadotropin, beta subunit	2	6	0.0056	ENSP00000221421,ENSP00000416606	FSHB,LHB
IPR013032	EGF-like, conserved site	5	193	0.0056	ENSP00000259216,ENSP00000263388,ENSP00000263686,ENSP00000311905,ENSP00000378058	CFC1,EFEMP1,LTBP4,NOTCH3,SELP
IPR018378	C-type lectin, conserved site	3	43	0.0056	ENSP00000263686,ENSP00000346158,ENSP00000455897	MRC1,REG4,SELP
IPR023581	Platelet-derived growth factor, conserved site	2	7	0.0056	ENSP00000451040,ENSP00000478570	PGF,VEGFA
IPR000072	PDGF/VEGF domain	2	9	0.0068	ENSP00000451040,ENSP00000478570	PGF,VEGFA
IPR000372	Leucine-rich repeat N-terminal domain	3	54	0.0068	ENSP00000052754,ENSP00000266718,ENSP00000327336	BGN,DCN,LUM
IPR017878	TB domain	2	9	0.0068	ENSP00000166139,ENSP00000311905	FSTL3,LTBP4
IPR036773	TGF-beta binding (TB) domain superfamily	2	10	0.0068	ENSP00000166139,ENSP00000311905	FSTL3,LTBP4
IPR006208	Glycoprotein hormone subunit beta	2	12	0.008	ENSP00000221421,ENSP00000416606	FSHB,LHB
IPR008211	Laminin, N-terminal	2	16	0.0124	ENSP00000173229,ENSP00000258341	LAMC1,NTN1
IPR038684	Laminin, N-terminal domain superfamily	2	16	0.0124	ENSP00000173229,ENSP00000258341	LAMC1,NTN1
IPR020901	Proteinase inhibitor I2, Kunitz, conserved site	2	18	0.0136	ENSP00000233156,ENSP00000301244	SPINT2,TFPI
IPR002223	Pancreatic trypsin inhibitor Kunitz domain	2	19	0.0141	ENSP00000233156,ENSP00000301244	SPINT2,TFPI
IPR020837	Fibrinogen, conserved site	2	19	0.0141	ENSP00000306099,ENSP00000428340	ANGPT1,FGB
IPR036880	Pancreatic trypsin inhibitor Kunitz domain superfamily	2	19	0.0141	ENSP00000233156,ENSP00000301244	SPINT2,TFPI
IPR001304	C-type lectin-like	3	86	0.015	ENSP00000263686,ENSP00000346158,ENSP00000455897	MRC1,REG4,SELP
IPR001368	TNFR/NGFR cysteine-rich region	2	25	0.0191	ENSP00000347979,ENSP00000379365	EDA2R,FAS
IPR018097	EGF-like calcium-binding, conserved site	3	96	0.0191	ENSP00000263388,ENSP00000311905,ENSP00000378058	EFEMP1,LTBP4,NOTCH3
IPR000152	EGF-type aspartate/asparagine hydroxylation site	3	100	0.0198	ENSP00000263388,ENSP00000311905,ENSP00000378058	EFEMP1,LTBP4,NOTCH3
IPR016186	C-type lectin-like/link domain superfamily	3	100	0.0198	ENSP00000263686,ENSP00000346158,ENSP00000455897	MRC1,REG4,SELP
IPR016187	C-type lectin fold	3	108	0.0226	ENSP00000263686,ENSP00000346158,ENSP00000455897	MRC1,REG4,SELP
IPR002181	Fibrinogen, alpha/beta/gamma chain, C-terminal globular domain	2	32	0.0246	ENSP00000306099,ENSP00000428340	ANGPT1,FGB
IPR015615	Transforming growth factor-beta-related	2	32	0.0246	ENSP00000252809,ENSP00000379204	BMP7,GDF15
IPR036056	Fibrinogen-like, C-terminal	2	32	0.0246	ENSP00000306099,ENSP00000428340	ANGPT1,FGB
IPR001881	EGF-like calcium-binding domain	3	121	0.0268	ENSP00000263388,ENSP00000311905,ENSP00000378058	EFEMP1,LTBP4,NOTCH3
IPR002049	Laminin EGF domain	2	36	0.0268	ENSP00000173229,ENSP00000258341	LAMC1,NTN1
IPR001839	Transforming growth factor-beta, C-terminal	2	37	0.0272	ENSP00000252809,ENSP00000379204	BMP7,GDF15
IPR009030	Growth factor receptor cysteine-rich domain superfamily	3	125	0.0272	ENSP00000263388,ENSP00000311905,ENSP00000378058	EFEMP1,LTBP4,NOTCH3

[truncated: 1 more sheets: SMART Protein Domains]
