# Supplementary material for: Molecular models of multiple sclerosis severity identify heterogeneity of pathogenic mechanisms
Source: Nat Commun. 2022 Dec 12;13:7670. doi: 10.1038/s41467-022-35357-4 (PMC9744737; doi:10.1038/s41467-022-35357-4)
Supplement: Supplementary file 5 — Supplementary Data 2 [file 41467_2022_35357_MOESM5_ESM.xlsx]

## Sheet: STRING Annotations
Supplementary Data 2: Search Tool for the Retrieval of Interacting Genes/Proteins (STRING) annotation for age associated SOMAmers with discordant directionality between healthy volunteers and multiple sclerosis patients. See also Figure 2.
#node	annotation
RTN4R	Reticulon-4 receptor; Receptor for RTN4, OMG and MAG. Functions as receptor for the sialylated gangliosides GT1b and GM1. Besides, functions as receptor for chondroitin sulfate proteoglycans (By similarity). Can also bind heparin (By similarity). Intracellular signaling cascades are triggered via the coreceptor NGFR. Signaling mediates activation of Rho and downstream reorganization of the actin …
IL10RA	Interleukin-10 receptor subunit alpha; Receptor for IL10; binds IL10 with a high affinity; CD molecules
MSTN	Growth/differentiation factor 8; Acts specifically as a negative regulator of skeletal muscle growth; Belongs to the TGF-beta family
IL27RA	Interleukin-27 receptor subunit alpha; Receptor for IL27. Requires IL6ST/gp130 to mediate signal transduction in response to IL27. This signaling system acts through STAT3 and STAT1. Involved in the regulation of Th1- type immune responses. Also appears to be involved in innate defense mechanisms; Fibronectin type III domain containing
EGFR	Epidermal growth factor receptor; Receptor tyrosine kinase binding ligands of the EGF family and activating several signaling cascades to convert extracellular cues into appropriate cellular responses. Known ligands include EGF, TGFA/TGF-alpha, amphiregulin, epigen/EPGN, BTC/betacellulin, epiregulin/EREG and HBEGF/heparin-binding EGF. Ligand binding triggers receptor homo- and/or heterodimerizati…
NOTCH1	Neurogenic locus notch homolog protein 1; Functions as a receptor for membrane-bound ligands Jagged1, Jagged2 and Delta1 to regulate cell-fate determination. Upon ligand activation through the released notch intracellular domain (NICD) it forms a transcriptional activator complex with RBPJ/RBPSUH and activates genes of the enhancer of split locus. Affects the implementation of differentiation, pr…
KIT	Mast/stem cell growth factor receptor Kit; Tyrosine-protein kinase that acts as cell-surface receptor for the cytokine KITLG/SCF and plays an essential role in the regulation of cell survival and proliferation, hematopoiesis, stem cell maintenance, gametogenesis, mast cell development, migration and function, and in melanogenesis. In response to KITLG/SCF binding, KIT can activate several signali…
MED1	Mediator of RNA polymerase II transcription subunit 1; Component of the Mediator complex, a coactivator involved in the regulated transcription of nearly all RNA polymerase II-dependent genes. Mediator functions as a bridge to convey information from gene-specific regulatory proteins to the basal RNA polymerase II transcription machinery. Mediator is recruited to promoters by direct interactions …
RGMB	RGM domain family member B; Member of the repulsive guidance molecule (RGM) family that contributes to the patterning of the developing nervous system (By similarity). Acts as a bone morphogenetic protein (BMP) coreceptor that potentiates BMP signaling (By similarity). Promotes neuronal adhesion (By similarity). May inhibit neurite outgrowth
NOG	Noggin; Inhibitor of bone morphogenetic proteins (BMP) signaling which is required for growth and patterning of the neural tube and somite. Essential for cartilage morphogenesis and joint formation. Inhibits chondrocyte differentiation through its interaction with GDF5 and, probably, GDF6
BCAN	Brevican core protein; May play a role in the terminally differentiating and the adult nervous system during postnatal development. Could stabilize interactions between hyaluronan (HA) and brain proteoglycans; C-type lectin domain containing
HFE2	Hemojuvelin; Acts as a bone morphogenetic protein (BMP) coreceptor. Through enhancement of BMP signaling regulates hepcidin (HAMP) expression and regulates iron homeostasis; Belongs to the repulsive guidance molecule (RGM) family
RET	Proto-oncogene tyrosine-protein kinase receptor Ret; Receptor tyrosine-protein kinase involved in numerous cellular mechanisms including cell proliferation, neuronal navigation, cell migration, and cell differentiation upon binding with glial cell derived neurotrophic factor family ligands. Phosphorylates PTK2/FAK1. Regulates both cell death/survival balance and positional information. Required f…
CNTFR	Ciliary neurotrophic factor receptor subunit alpha; Binds to CNTF. The alpha subunit provides the receptor specificity; Belongs to the type I cytokine receptor family. Type 3 subfamily
CDON	Cell adhesion molecule-related/down-regulated by oncogenes; Component of a cell-surface receptor complex that mediates cell-cell interactions between muscle precursor cells. Promotes differentiation of myogenic cells (By similarity); Fibronectin type III domain containing
CD59	CD59 glycoprotein; Potent inhibitor of the complement membrane attack complex (MAC) action. Acts by binding to the C8 and/or C9 complements of the assembling MAC, thereby preventing incorporation of the multiple copies of C9 required for complete formation of the osmolytic pore. This inhibitor appears to be species-specific. Involved in signal transduction for T-cell activation complexed to a pro…
JAM2	Junctional adhesion molecule B; May play a role in the processes of lymphocyte homing to secondary lymphoid organs; Belongs to the immunoglobulin superfamily
NRXN1	Neurexin-1; Cell surface protein involved in cell-cell-interactions, exocytosis of secretory granules and regulation of signal transmission. Function is isoform-specific. Alpha-type isoforms have a long N-terminus with six laminin G-like domains and play an important role in synaptic signal transmission. Alpha-type isoforms play a role in the regulation of calcium channel activity and Ca(2+)-trig…
UNC5D	Netrin receptor UNC5D; Receptor for the netrin NTN4 that promotes neuronal cell survival (By similarity). Plays a role in cell-cell adhesion and cell guidance. Receptor for netrin involved in cell migration. Plays a role in axon guidance by mediating axon repulsion of neuronal growth cones in the developing nervous system upon ligand binding (By similarity). May play a role in apoptosis in respon…
ROBO2	Roundabout homolog 2; Receptor for SLIT2, and probably SLIT1, which are thought to act as molecular guidance cue in cellular migration, including axonal navigation at the ventral midline of the neural tube and projection of axons to different regions during neuronal development; Belongs to the immunoglobulin superfamily. ROBO family
BOC	Brother of CDO; Component of a cell-surface receptor complex that mediates cell-cell interactions between muscle precursor cells. Promotes differentiation of myogenic cells; Fibronectin type III domain containing
LSAMP	Limbic system-associated membrane protein; Mediates selective neuronal growth and axon targeting. Contributes to the guidance of developing axons and remodeling of mature circuits in the limbic system. Essential for normal growth of the hyppocampal mossy fiber projection (By similarity); Belongs to the immunoglobulin superfamily. IgLON family

## Sheet: Biological Process (GO)
#term ID	term description	observed gene count	background gene count	false discovery rate	matching proteins in your network (IDs)	matching proteins in your network (labels)
GO:0007166	cell surface receptor signaling pathway	17	2198	2.24e-09	ENSP00000043402,ENSP00000227752,ENSP00000260950,ENSP00000263379,ENSP00000275493,ENSP00000277541,ENSP00000288135,ENSP00000308219,ENSP00000328181,ENSP00000337014,ENSP00000347942,ENSP00000368265,ENSP00000376458,ENSP00000379191,ENSP00000385143,ENSP00000417335,ENSP00000418663	BOC,CD59,CDON,CNTFR,EGFR,HFE2,IL10RA,IL27RA,KIT,MSTN,NOG,NOTCH1,RET,RGMB,ROBO2,RTN4R,UNC5D
GO:0007155	cell adhesion	12	843	1.87e-08	ENSP00000275493,ENSP00000288135,ENSP00000308219,ENSP00000331210,ENSP00000347942,ENSP00000376458,ENSP00000383376,ENSP00000385142,ENSP00000385143,ENSP00000417335,ENSP00000418663,ENSP00000419000	BCAN,BOC,CDON,EGFR,JAM2,KIT,LSAMP,NRXN1,RET,RGMB,ROBO2,UNC5D
GO:0000902	cell morphogenesis	10	626	2.4e-07	ENSP00000043402,ENSP00000275493,ENSP00000277541,ENSP00000300651,ENSP00000328181,ENSP00000347942,ENSP00000385142,ENSP00000385143,ENSP00000417335,ENSP00000418663	BOC,EGFR,MED1,NOG,NOTCH1,NRXN1,RET,ROBO2,RTN4R,UNC5D
GO:0007399	nervous system development	15	2206	2.4e-07	ENSP00000043402,ENSP00000275493,ENSP00000277541,ENSP00000288135,ENSP00000300651,ENSP00000328181,ENSP00000331210,ENSP00000347942,ENSP00000368265,ENSP00000376458,ENSP00000385142,ENSP00000385143,ENSP00000417335,ENSP00000418663,ENSP00000419000	BCAN,BOC,CDON,CNTFR,EGFR,KIT,LSAMP,MED1,NOG,NOTCH1,NRXN1,RET,ROBO2,RTN4R,UNC5D
GO:0048812	neuron projection morphogenesis	9	448	2.4e-07	ENSP00000043402,ENSP00000275493,ENSP00000277541,ENSP00000328181,ENSP00000347942,ENSP00000385142,ENSP00000385143,ENSP00000417335,ENSP00000418663	BOC,EGFR,NOG,NOTCH1,NRXN1,RET,ROBO2,RTN4R,UNC5D
GO:0007165	signal transduction	19	4738	2.8e-07	ENSP00000043402,ENSP00000227752,ENSP00000260950,ENSP00000263379,ENSP00000275493,ENSP00000277541,ENSP00000288135,ENSP00000300651,ENSP00000308219,ENSP00000328181,ENSP00000337014,ENSP00000347942,ENSP00000368265,ENSP00000376458,ENSP00000379191,ENSP00000385142,ENSP00000385143,ENSP00000417335,ENSP00000418663	BOC,CD59,CDON,CNTFR,EGFR,HFE2,IL10RA,IL27RA,KIT,MED1,MSTN,NOG,NOTCH1,NRXN1,RET,RGMB,ROBO2,RTN4R,UNC5D
GO:0007409	axonogenesis	8	346	4.38e-07	ENSP00000043402,ENSP00000277541,ENSP00000328181,ENSP00000347942,ENSP00000385142,ENSP00000385143,ENSP00000417335,ENSP00000418663	BOC,NOG,NOTCH1,NRXN1,RET,ROBO2,RTN4R,UNC5D
GO:0048699	generation of neurons	12	1422	9.03e-07	ENSP00000043402,ENSP00000275493,ENSP00000277541,ENSP00000288135,ENSP00000300651,ENSP00000328181,ENSP00000347942,ENSP00000376458,ENSP00000385142,ENSP00000385143,ENSP00000417335,ENSP00000418663	BOC,CDON,EGFR,KIT,MED1,NOG,NOTCH1,NRXN1,RET,ROBO2,RTN4R,UNC5D
GO:0051960	regulation of nervous system development	10	817	9.03e-07	ENSP00000043402,ENSP00000277541,ENSP00000288135,ENSP00000300651,ENSP00000328181,ENSP00000347942,ENSP00000376458,ENSP00000385142,ENSP00000385143,ENSP00000417335	CDON,KIT,MED1,NOG,NOTCH1,NRXN1,RET,ROBO2,RTN4R,UNC5D
GO:0070887	cellular response to chemical stimulus	15	2672	9.03e-07	ENSP00000043402,ENSP00000227752,ENSP00000260950,ENSP00000263379,ENSP00000275493,ENSP00000277541,ENSP00000288135,ENSP00000300651,ENSP00000308219,ENSP00000328181,ENSP00000337014,ENSP00000347942,ENSP00000368265,ENSP00000385142,ENSP00000417335	CNTFR,EGFR,HFE2,IL10RA,IL27RA,KIT,MED1,MSTN,NOG,NOTCH1,NRXN1,RET,RGMB,ROBO2,RTN4R
GO:0071310	cellular response to organic substance	14	2219	9.03e-07	ENSP00000043402,ENSP00000227752,ENSP00000260950,ENSP00000263379,ENSP00000275493,ENSP00000277541,ENSP00000288135,ENSP00000300651,ENSP00000308219,ENSP00000328181,ENSP00000337014,ENSP00000347942,ENSP00000368265,ENSP00000417335	CNTFR,EGFR,HFE2,IL10RA,IL27RA,KIT,MED1,MSTN,NOG,NOTCH1,RET,RGMB,ROBO2,RTN4R
GO:0007417	central nervous system development	10	861	1.03e-06	ENSP00000043402,ENSP00000275493,ENSP00000277541,ENSP00000300651,ENSP00000328181,ENSP00000331210,ENSP00000376458,ENSP00000385142,ENSP00000385143,ENSP00000417335	BCAN,CDON,EGFR,MED1,NOG,NOTCH1,NRXN1,ROBO2,RTN4R,UNC5D
GO:0048468	cell development	12	1493	1.07e-06	ENSP00000043402,ENSP00000260950,ENSP00000275493,ENSP00000277541,ENSP00000288135,ENSP00000300651,ENSP00000328181,ENSP00000347942,ENSP00000385142,ENSP00000385143,ENSP00000417335,ENSP00000418663	BOC,EGFR,KIT,MED1,MSTN,NOG,NOTCH1,NRXN1,RET,ROBO2,RTN4R,UNC5D
GO:2000026	regulation of multicellular organismal development	13	1876	1.07e-06	ENSP00000043402,ENSP00000260950,ENSP00000263379,ENSP00000275493,ENSP00000277541,ENSP00000288135,ENSP00000300651,ENSP00000328181,ENSP00000347942,ENSP00000376458,ENSP00000385142,ENSP00000385143,ENSP00000417335	CDON,EGFR,IL27RA,KIT,MED1,MSTN,NOG,NOTCH1,NRXN1,RET,ROBO2,RTN4R,UNC5D
GO:0007420	brain development	9	650	1.32e-06	ENSP00000043402,ENSP00000275493,ENSP00000277541,ENSP00000300651,ENSP00000328181,ENSP00000331210,ENSP00000376458,ENSP00000385142,ENSP00000417335	BCAN,CDON,EGFR,MED1,NOG,NOTCH1,NRXN1,ROBO2,RTN4R
GO:0050793	regulation of developmental process	14	2416	1.72e-06	ENSP00000043402,ENSP00000260950,ENSP00000263379,ENSP00000275493,ENSP00000277541,ENSP00000288135,ENSP00000300651,ENSP00000328181,ENSP00000347942,ENSP00000376458,ENSP00000385142,ENSP00000385143,ENSP00000417335,ENSP00000418663	BOC,CDON,EGFR,IL27RA,KIT,MED1,MSTN,NOG,NOTCH1,NRXN1,RET,ROBO2,RTN4R,UNC5D
GO:0042221	response to chemical	17	4153	2.14e-06	ENSP00000043402,ENSP00000227752,ENSP00000260950,ENSP00000263379,ENSP00000275493,ENSP00000277541,ENSP00000288135,ENSP00000300651,ENSP00000308219,ENSP00000328181,ENSP00000337014,ENSP00000347942,ENSP00000368265,ENSP00000385142,ENSP00000385143,ENSP00000417335,ENSP00000418663	BOC,CNTFR,EGFR,HFE2,IL10RA,IL27RA,KIT,MED1,MSTN,NOG,NOTCH1,NRXN1,RET,RGMB,ROBO2,RTN4R,UNC5D
GO:0050767	regulation of neurogenesis	9	730	2.97e-06	ENSP00000043402,ENSP00000277541,ENSP00000288135,ENSP00000300651,ENSP00000328181,ENSP00000347942,ENSP00000376458,ENSP00000385143,ENSP00000417335	CDON,KIT,MED1,NOG,NOTCH1,RET,ROBO2,RTN4R,UNC5D
GO:0045595	regulation of cell differentiation	12	1695	3.18e-06	ENSP00000043402,ENSP00000260950,ENSP00000275493,ENSP00000277541,ENSP00000288135,ENSP00000300651,ENSP00000328181,ENSP00000347942,ENSP00000376458,ENSP00000385143,ENSP00000417335,ENSP00000418663	BOC,CDON,EGFR,KIT,MED1,MSTN,NOG,NOTCH1,RET,ROBO2,RTN4R,UNC5D
GO:0120036	plasma membrane bounded cell projection organization	10	1034	3.76e-06	ENSP00000043402,ENSP00000275493,ENSP00000277541,ENSP00000288135,ENSP00000328181,ENSP00000347942,ENSP00000385142,ENSP00000385143,ENSP00000417335,ENSP00000418663	BOC,EGFR,KIT,NOG,NOTCH1,NRXN1,RET,ROBO2,RTN4R,UNC5D
GO:0030900	forebrain development	7	366	6.19e-06	ENSP00000043402,ENSP00000275493,ENSP00000277541,ENSP00000328181,ENSP00000331210,ENSP00000376458,ENSP00000417335	BCAN,CDON,EGFR,NOG,NOTCH1,ROBO2,RTN4R
GO:0007411	axon guidance	6	220	7.43e-06	ENSP00000328181,ENSP00000347942,ENSP00000385142,ENSP00000385143,ENSP00000417335,ENSP00000418663	BOC,NOG,NRXN1,RET,ROBO2,UNC5D
GO:0040011	locomotion	10	1144	8.16e-06	ENSP00000275493,ENSP00000277541,ENSP00000288135,ENSP00000328181,ENSP00000347942,ENSP00000383376,ENSP00000385142,ENSP00000385143,ENSP00000417335,ENSP00000418663	BOC,EGFR,JAM2,KIT,NOG,NOTCH1,NRXN1,RET,ROBO2,UNC5D
GO:0098609	cell-cell adhesion	7	416	1.22e-05	ENSP00000275493,ENSP00000288135,ENSP00000347942,ENSP00000383376,ENSP00000385142,ENSP00000385143,ENSP00000417335	EGFR,JAM2,KIT,NRXN1,RET,ROBO2,UNC5D
GO:0048731	system development	16	4144	1.46e-05	ENSP00000043402,ENSP00000260950,ENSP00000275493,ENSP00000277541,ENSP00000288135,ENSP00000300651,ENSP00000328181,ENSP00000331210,ENSP00000347942,ENSP00000368265,ENSP00000376458,ENSP00000385142,ENSP00000385143,ENSP00000417335,ENSP00000418663,ENSP00000419000	BCAN,BOC,CDON,CNTFR,EGFR,KIT,LSAMP,MED1,MSTN,NOG,NOTCH1,NRXN1,RET,ROBO2,RTN4R,UNC5D
GO:0045661	regulation of myoblast differentiation	4	54	2.06e-05	ENSP00000260950,ENSP00000277541,ENSP00000376458,ENSP00000418663	BOC,CDON,MSTN,NOTCH1
GO:0007517	muscle organ development	6	287	2.69e-05	ENSP00000260950,ENSP00000277541,ENSP00000300651,ENSP00000328181,ENSP00000368265,ENSP00000376458	CDON,CNTFR,MED1,MSTN,NOG,NOTCH1
GO:0071363	cellular response to growth factor stimulus	7	477	2.7e-05	ENSP00000260950,ENSP00000275493,ENSP00000277541,ENSP00000300651,ENSP00000308219,ENSP00000328181,ENSP00000337014	EGFR,HFE2,MED1,MSTN,NOG,NOTCH1,RGMB
GO:0006928	movement of cell or subcellular component	10	1355	3.1e-05	ENSP00000275493,ENSP00000277541,ENSP00000288135,ENSP00000328181,ENSP00000347942,ENSP00000383376,ENSP00000385142,ENSP00000385143,ENSP00000417335,ENSP00000418663	BOC,EGFR,JAM2,KIT,NOG,NOTCH1,NRXN1,RET,ROBO2,UNC5D
GO:0006935	chemotaxis	7	491	3.14e-05	ENSP00000288135,ENSP00000328181,ENSP00000347942,ENSP00000385142,ENSP00000385143,ENSP00000417335,ENSP00000418663	BOC,KIT,NOG,NRXN1,RET,ROBO2,UNC5D
GO:0007423	sensory organ development	7	515	4.06e-05	ENSP00000275493,ENSP00000277541,ENSP00000288135,ENSP00000300651,ENSP00000328181,ENSP00000347942,ENSP00000376458	CDON,EGFR,KIT,MED1,NOG,NOTCH1,RET
GO:0010628	positive regulation of gene expression	11	1826	4.59e-05	ENSP00000260950,ENSP00000275493,ENSP00000277541,ENSP00000288135,ENSP00000300651,ENSP00000308219,ENSP00000328181,ENSP00000337014,ENSP00000347942,ENSP00000376458,ENSP00000385142	CDON,EGFR,HFE2,KIT,MED1,MSTN,NOG,NOTCH1,NRXN1,RET,RGMB
GO:0035295	tube development	8	793	5.04e-05	ENSP00000275493,ENSP00000277541,ENSP00000288135,ENSP00000300651,ENSP00000328181,ENSP00000347942,ENSP00000385142,ENSP00000417335	EGFR,KIT,MED1,NOG,NOTCH1,NRXN1,RET,ROBO2
GO:0009605	response to external stimulus	11	1857	5.14e-05	ENSP00000227752,ENSP00000263379,ENSP00000275493,ENSP00000277541,ENSP00000288135,ENSP00000328181,ENSP00000347942,ENSP00000385142,ENSP00000385143,ENSP00000417335,ENSP00000418663	BOC,EGFR,IL10RA,IL27RA,KIT,NOG,NOTCH1,NRXN1,RET,ROBO2,UNC5D
GO:0071495	cellular response to endogenous stimulus	9	1106	5.17e-05	ENSP00000260950,ENSP00000275493,ENSP00000277541,ENSP00000288135,ENSP00000300651,ENSP00000308219,ENSP00000328181,ENSP00000337014,ENSP00000417335	EGFR,HFE2,KIT,MED1,MSTN,NOG,NOTCH1,RGMB,ROBO2
GO:0048585	negative regulation of response to stimulus	10	1483	5.86e-05	ENSP00000043402,ENSP00000260950,ENSP00000263379,ENSP00000275493,ENSP00000277541,ENSP00000328181,ENSP00000337014,ENSP00000379191,ENSP00000385142,ENSP00000417335	CD59,EGFR,HFE2,IL27RA,MSTN,NOG,NOTCH1,NRXN1,ROBO2,RTN4R
GO:0009967	positive regulation of signal transduction	10	1493	6.12e-05	ENSP00000043402,ENSP00000260950,ENSP00000275493,ENSP00000277541,ENSP00000288135,ENSP00000300651,ENSP00000347942,ENSP00000376458,ENSP00000385142,ENSP00000417335	CDON,EGFR,KIT,MED1,MSTN,NOTCH1,NRXN1,RET,ROBO2,RTN4R
GO:0048513	animal organ development	13	2926	7.82e-05	ENSP00000043402,ENSP00000260950,ENSP00000275493,ENSP00000277541,ENSP00000288135,ENSP00000300651,ENSP00000328181,ENSP00000331210,ENSP00000347942,ENSP00000368265,ENSP00000376458,ENSP00000385142,ENSP00000417335	BCAN,CDON,CNTFR,EGFR,KIT,MED1,MSTN,NOG,NOTCH1,NRXN1,RET,ROBO2,RTN4R
GO:0051240	positive regulation of multicellular organismal process	10	1551	8.23e-05	ENSP00000263379,ENSP00000275493,ENSP00000277541,ENSP00000288135,ENSP00000300651,ENSP00000328181,ENSP00000347942,ENSP00000376458,ENSP00000385142,ENSP00000417335	CDON,EGFR,IL27RA,KIT,MED1,NOG,NOTCH1,NRXN1,RET,ROBO2
GO:0051896	regulation of protein kinase B signaling	5	203	8.91e-05	ENSP00000260950,ENSP00000275493,ENSP00000288135,ENSP00000347942,ENSP00000385142	EGFR,KIT,MSTN,NRXN1,RET
GO:0009653	anatomical structure morphogenesis	11	1992	9.02e-05	ENSP00000043402,ENSP00000275493,ENSP00000277541,ENSP00000300651,ENSP00000328181,ENSP00000347942,ENSP00000376458,ENSP00000385142,ENSP00000385143,ENSP00000417335,ENSP00000418663	BOC,CDON,EGFR,MED1,NOG,NOTCH1,NRXN1,RET,ROBO2,RTN4R,UNC5D
GO:0008593	regulation of Notch signaling pathway	4	91	0.0001	ENSP00000275493,ENSP00000277541,ENSP00000288135,ENSP00000417335	EGFR,KIT,NOTCH1,ROBO2
GO:0003006	developmental process involved in reproduction	7	622	0.00011	ENSP00000275493,ENSP00000277541,ENSP00000288135,ENSP00000300651,ENSP00000328181,ENSP00000368265,ENSP00000417335	CNTFR,EGFR,KIT,MED1,NOG,NOTCH1,ROBO2
GO:0022612	gland morphogenesis	4	94	0.00012	ENSP00000275493,ENSP00000277541,ENSP00000300651,ENSP00000328181	EGFR,MED1,NOG,NOTCH1
GO:0048584	positive regulation of response to stimulus	11	2054	0.00012	ENSP00000043402,ENSP00000260950,ENSP00000263379,ENSP00000275493,ENSP00000277541,ENSP00000288135,ENSP00000300651,ENSP00000347942,ENSP00000376458,ENSP00000385142,ENSP00000417335	CDON,EGFR,IL27RA,KIT,MED1,MSTN,NOTCH1,NRXN1,RET,ROBO2,RTN4R
GO:0048608	reproductive structure development	6	405	0.00012	ENSP00000275493,ENSP00000277541,ENSP00000288135,ENSP00000300651,ENSP00000328181,ENSP00000417335	EGFR,KIT,MED1,NOG,NOTCH1,ROBO2
GO:0051094	positive regulation of developmental process	9	1286	0.00014	ENSP00000277541,ENSP00000288135,ENSP00000300651,ENSP00000328181,ENSP00000347942,ENSP00000376458,ENSP00000385142,ENSP00000417335,ENSP00000418663	BOC,CDON,KIT,MED1,NOG,NOTCH1,NRXN1,RET,ROBO2
GO:0021537	telencephalon development	5	237	0.00016	ENSP00000043402,ENSP00000275493,ENSP00000331210,ENSP00000376458,ENSP00000417335	BCAN,CDON,EGFR,ROBO2,RTN4R
GO:0003203	endocardial cushion morphogenesis	3	32	0.0002	ENSP00000277541,ENSP00000328181,ENSP00000417335	NOG,NOTCH1,ROBO2
GO:0007167	enzyme linked receptor protein signaling pathway	7	698	0.0002	ENSP00000260950,ENSP00000275493,ENSP00000288135,ENSP00000308219,ENSP00000328181,ENSP00000337014,ENSP00000347942	EGFR,HFE2,KIT,MSTN,NOG,RET,RGMB
GO:0001932	regulation of protein phosphorylation	9	1370	0.00022	ENSP00000043402,ENSP00000260950,ENSP00000275493,ENSP00000277541,ENSP00000288135,ENSP00000328181,ENSP00000347942,ENSP00000376458,ENSP00000385142	CDON,EGFR,KIT,MSTN,NOG,NOTCH1,NRXN1,RET,RTN4R
GO:0043408	regulation of MAPK cascade	7	712	0.00022	ENSP00000260950,ENSP00000275493,ENSP00000277541,ENSP00000288135,ENSP00000347942,ENSP00000376458,ENSP00000385142	CDON,EGFR,KIT,MSTN,NOTCH1,NRXN1,RET
GO:0048583	regulation of response to stimulus	14	3882	0.00022	ENSP00000043402,ENSP00000260950,ENSP00000263379,ENSP00000275493,ENSP00000277541,ENSP00000288135,ENSP00000300651,ENSP00000328181,ENSP00000337014,ENSP00000347942,ENSP00000376458,ENSP00000379191,ENSP00000385142,ENSP00000417335	CD59,CDON,EGFR,HFE2,IL27RA,KIT,MED1,MSTN,NOG,NOTCH1,NRXN1,RET,ROBO2,RTN4R
GO:0061384	heart trabecula morphogenesis	3	35	0.00023	ENSP00000277541,ENSP00000300651,ENSP00000328181	MED1,NOG,NOTCH1
GO:0032101	regulation of response to external stimulus	7	732	0.00025	ENSP00000043402,ENSP00000275493,ENSP00000277541,ENSP00000300651,ENSP00000379191,ENSP00000385142,ENSP00000417335	CD59,EGFR,MED1,NOTCH1,NRXN1,ROBO2,RTN4R
GO:0003231	cardiac ventricle development	4	125	0.00027	ENSP00000277541,ENSP00000300651,ENSP00000328181,ENSP00000417335	MED1,NOG,NOTCH1,ROBO2
GO:0048565	digestive tract development	4	126	0.00027	ENSP00000275493,ENSP00000277541,ENSP00000288135,ENSP00000347942	EGFR,KIT,NOTCH1,RET
GO:0003206	cardiac chamber morphogenesis	4	128	0.00028	ENSP00000277541,ENSP00000300651,ENSP00000328181,ENSP00000417335	MED1,NOG,NOTCH1,ROBO2
GO:0016202	regulation of striated muscle tissue development	4	127	0.00028	ENSP00000260950,ENSP00000277541,ENSP00000328181,ENSP00000376458	CDON,MSTN,NOG,NOTCH1
GO:0045893	positive regulation of transcription, DNA-templated	9	1435	0.00028	ENSP00000260950,ENSP00000275493,ENSP00000277541,ENSP00000300651,ENSP00000308219,ENSP00000328181,ENSP00000337014,ENSP00000347942,ENSP00000376458	CDON,EGFR,HFE2,MED1,MSTN,NOG,NOTCH1,RET,RGMB
GO:0051961	negative regulation of nervous system development	5	279	0.00028	ENSP00000043402,ENSP00000277541,ENSP00000300651,ENSP00000328181,ENSP00000417335	MED1,NOG,NOTCH1,ROBO2,RTN4R
GO:0051962	positive regulation of nervous system development	6	488	0.00028	ENSP00000277541,ENSP00000288135,ENSP00000347942,ENSP00000376458,ENSP00000385142,ENSP00000417335	CDON,KIT,NOTCH1,NRXN1,RET,ROBO2
GO:0072073	kidney epithelium development	4	128	0.00028	ENSP00000277541,ENSP00000328181,ENSP00000347942,ENSP00000417335	NOG,NOTCH1,RET,ROBO2
GO:2000826	regulation of heart morphogenesis	3	40	0.00029	ENSP00000277541,ENSP00000328181,ENSP00000417335	NOG,NOTCH1,ROBO2
GO:0030154	cell differentiation	13	3457	0.00032	ENSP00000043402,ENSP00000260950,ENSP00000275493,ENSP00000277541,ENSP00000288135,ENSP00000300651,ENSP00000328181,ENSP00000347942,ENSP00000376458,ENSP00000385142,ENSP00000385143,ENSP00000417335,ENSP00000418663	BOC,CDON,EGFR,KIT,MED1,MSTN,NOG,NOTCH1,NRXN1,RET,ROBO2,RTN4R,UNC5D
GO:0048518	positive regulation of biological process	16	5459	0.00032	ENSP00000043402,ENSP00000260950,ENSP00000263379,ENSP00000275493,ENSP00000277541,ENSP00000288135,ENSP00000300651,ENSP00000308219,ENSP00000328181,ENSP00000337014,ENSP00000347942,ENSP00000368265,ENSP00000376458,ENSP00000385142,ENSP00000417335,ENSP00000418663	BOC,CDON,CNTFR,EGFR,HFE2,IL27RA,KIT,MED1,MSTN,NOG,NOTCH1,NRXN1,RET,RGMB,ROBO2,RTN4R
GO:0043410	positive regulation of MAPK cascade	6	512	0.00033	ENSP00000275493,ENSP00000277541,ENSP00000288135,ENSP00000347942,ENSP00000376458,ENSP00000385142	CDON,EGFR,KIT,NOTCH1,NRXN1,RET
GO:0060412	ventricular septum morphogenesis	3	43	0.00034	ENSP00000277541,ENSP00000328181,ENSP00000417335	NOG,NOTCH1,ROBO2
GO:0048729	tissue morphogenesis	6	522	0.00035	ENSP00000275493,ENSP00000277541,ENSP00000300651,ENSP00000328181,ENSP00000347942,ENSP00000417335	EGFR,MED1,NOG,NOTCH1,RET,ROBO2
GO:0051147	regulation of muscle cell differentiation	4	148	0.00041	ENSP00000277541,ENSP00000288135,ENSP00000376458,ENSP00000418663	BOC,CDON,KIT,NOTCH1
GO:0030514	negative regulation of BMP signaling pathway	3	49	0.00043	ENSP00000277541,ENSP00000328181,ENSP00000337014	HFE2,NOG,NOTCH1
GO:0031099	regeneration	4	151	0.00043	ENSP00000260950,ENSP00000275493,ENSP00000277541,ENSP00000300651	EGFR,MED1,MSTN,NOTCH1
GO:0045747	positive regulation of Notch signaling pathway	3	48	0.00043	ENSP00000277541,ENSP00000288135,ENSP00000417335	KIT,NOTCH1,ROBO2
GO:0046425	regulation of receptor signaling pathway via JAK-STAT	4	151	0.00043	ENSP00000043402,ENSP00000277541,ENSP00000288135,ENSP00000347942	KIT,NOTCH1,RET,RTN4R
GO:0048522	positive regulation of cellular process	15	4898	0.00043	ENSP00000043402,ENSP00000260950,ENSP00000275493,ENSP00000277541,ENSP00000288135,ENSP00000300651,ENSP00000308219,ENSP00000328181,ENSP00000337014,ENSP00000347942,ENSP00000368265,ENSP00000376458,ENSP00000385142,ENSP00000417335,ENSP00000418663	BOC,CDON,CNTFR,EGFR,HFE2,KIT,MED1,MSTN,NOG,NOTCH1,NRXN1,RET,RGMB,ROBO2,RTN4R
GO:0048646	anatomical structure formation involved in morphogenesis	7	831	0.00043	ENSP00000277541,ENSP00000300651,ENSP00000328181,ENSP00000347942,ENSP00000376458,ENSP00000385142,ENSP00000417335	CDON,MED1,NOG,NOTCH1,NRXN1,RET,ROBO2
GO:0055010	ventricular cardiac muscle tissue morphogenesis	3	48	0.00043	ENSP00000277541,ENSP00000300651,ENSP00000328181	MED1,NOG,NOTCH1
GO:0009966	regulation of signal transduction	12	3033	0.00044	ENSP00000043402,ENSP00000260950,ENSP00000275493,ENSP00000277541,ENSP00000288135,ENSP00000300651,ENSP00000328181,ENSP00000337014,ENSP00000347942,ENSP00000376458,ENSP00000385142,ENSP00000417335	CDON,EGFR,HFE2,KIT,MED1,MSTN,NOG,NOTCH1,NRXN1,RET,ROBO2,RTN4R
GO:0051897	positive regulation of protein kinase B signaling	4	157	0.00046	ENSP00000275493,ENSP00000288135,ENSP00000347942,ENSP00000385142	EGFR,KIT,NRXN1,RET
GO:0032501	multicellular organismal process	17	6507	0.00048	ENSP00000043402,ENSP00000260950,ENSP00000275493,ENSP00000277541,ENSP00000288135,ENSP00000300651,ENSP00000328181,ENSP00000331210,ENSP00000347942,ENSP00000368265,ENSP00000376458,ENSP00000379191,ENSP00000385142,ENSP00000385143,ENSP00000417335,ENSP00000418663,ENSP00000419000	BCAN,BOC,CD59,CDON,CNTFR,EGFR,KIT,LSAMP,MED1,MSTN,NOG,NOTCH1,NRXN1,RET,ROBO2,RTN4R,UNC5D
GO:0051254	positive regulation of RNA metabolic process	9	1596	0.00048	ENSP00000260950,ENSP00000275493,ENSP00000277541,ENSP00000300651,ENSP00000308219,ENSP00000328181,ENSP00000337014,ENSP00000347942,ENSP00000376458	CDON,EGFR,HFE2,MED1,MSTN,NOG,NOTCH1,RET,RGMB
GO:1900020	positive regulation of protein kinase C activity	2	6	0.00052	ENSP00000275493,ENSP00000385142	EGFR,NRXN1
GO:0008284	positive regulation of cell population proliferation	7	878	0.00054	ENSP00000275493,ENSP00000277541,ENSP00000288135,ENSP00000300651,ENSP00000328181,ENSP00000368265,ENSP00000376458	CDON,CNTFR,EGFR,KIT,MED1,NOG,NOTCH1
GO:0032870	cellular response to hormone stimulus	6	585	0.00054	ENSP00000260950,ENSP00000275493,ENSP00000277541,ENSP00000288135,ENSP00000300651,ENSP00000417335	EGFR,KIT,MED1,MSTN,NOTCH1,ROBO2
GO:0040012	regulation of locomotion	7	881	0.00054	ENSP00000275493,ENSP00000277541,ENSP00000288135,ENSP00000328181,ENSP00000347942,ENSP00000385143,ENSP00000417335	EGFR,KIT,NOG,NOTCH1,RET,ROBO2,UNC5D
GO:0009790	embryo development	7	890	0.00057	ENSP00000275493,ENSP00000277541,ENSP00000288135,ENSP00000300651,ENSP00000328181,ENSP00000347942,ENSP00000376458	CDON,EGFR,KIT,MED1,NOG,NOTCH1,RET
GO:0051057	positive regulation of small GTPase mediated signal transduction	3	56	0.00057	ENSP00000043402,ENSP00000277541,ENSP00000376458	CDON,NOTCH1,RTN4R
GO:0045664	regulation of neuron differentiation	6	595	0.00058	ENSP00000043402,ENSP00000277541,ENSP00000300651,ENSP00000347942,ENSP00000376458,ENSP00000417335	CDON,MED1,NOTCH1,RET,ROBO2,RTN4R
GO:0023041	neuronal signal transduction	2	7	0.00061	ENSP00000043402,ENSP00000385142	NRXN1,RTN4R
GO:0045597	positive regulation of cell differentiation	7	908	0.00062	ENSP00000277541,ENSP00000288135,ENSP00000300651,ENSP00000347942,ENSP00000376458,ENSP00000417335,ENSP00000418663	BOC,CDON,KIT,MED1,NOTCH1,RET,ROBO2
GO:0051093	negative regulation of developmental process	7	910	0.00062	ENSP00000043402,ENSP00000260950,ENSP00000275493,ENSP00000277541,ENSP00000300651,ENSP00000328181,ENSP00000417335	EGFR,MED1,MSTN,NOG,NOTCH1,ROBO2,RTN4R
GO:0050679	positive regulation of epithelial cell proliferation	4	178	0.00064	ENSP00000275493,ENSP00000277541,ENSP00000300651,ENSP00000328181	EGFR,MED1,NOG,NOTCH1
GO:0035239	tube morphogenesis	6	615	0.00066	ENSP00000275493,ENSP00000277541,ENSP00000300651,ENSP00000328181,ENSP00000347942,ENSP00000385142	EGFR,MED1,NOG,NOTCH1,NRXN1,RET
GO:0042698	ovulation cycle	3	62	0.0007	ENSP00000260950,ENSP00000275493,ENSP00000417335	EGFR,MSTN,ROBO2
GO:0001934	positive regulation of protein phosphorylation	7	941	0.00074	ENSP00000260950,ENSP00000275493,ENSP00000277541,ENSP00000288135,ENSP00000347942,ENSP00000376458,ENSP00000385142	CDON,EGFR,KIT,MSTN,NOTCH1,NRXN1,RET
GO:0060485	mesenchyme development	4	187	0.00075	ENSP00000277541,ENSP00000328181,ENSP00000347942,ENSP00000417335	NOG,NOTCH1,RET,ROBO2
GO:0007178	transmembrane receptor protein serine/threonine kinase signaling pathway	4	189	0.00078	ENSP00000260950,ENSP00000308219,ENSP00000328181,ENSP00000337014	HFE2,MSTN,NOG,RGMB
GO:0022603	regulation of anatomical structure morphogenesis	7	961	0.00082	ENSP00000043402,ENSP00000277541,ENSP00000288135,ENSP00000300651,ENSP00000328181,ENSP00000347942,ENSP00000417335	KIT,MED1,NOG,NOTCH1,RET,ROBO2,RTN4R
GO:1902533	positive regulation of intracellular signal transduction	7	959	0.00082	ENSP00000043402,ENSP00000275493,ENSP00000277541,ENSP00000288135,ENSP00000347942,ENSP00000376458,ENSP00000385142	CDON,EGFR,KIT,NOTCH1,NRXN1,RET,RTN4R
GO:0022414	reproductive process	8	1350	0.00089	ENSP00000260950,ENSP00000275493,ENSP00000277541,ENSP00000288135,ENSP00000300651,ENSP00000328181,ENSP00000368265,ENSP00000417335	CNTFR,EGFR,KIT,MED1,MSTN,NOG,NOTCH1,ROBO2
GO:0003151	outflow tract morphogenesis	3	71	0.00094	ENSP00000277541,ENSP00000328181,ENSP00000417335	NOG,NOTCH1,ROBO2
GO:0090193	positive regulation of glomerulus development	2	10	0.00097	ENSP00000328181,ENSP00000347942	NOG,RET
GO:0002009	morphogenesis of an epithelium	5	414	0.001	ENSP00000275493,ENSP00000277541,ENSP00000300651,ENSP00000328181,ENSP00000347942	EGFR,MED1,NOG,NOTCH1,RET
GO:0045596	negative regulation of cell differentiation	6	683	0.001	ENSP00000043402,ENSP00000260950,ENSP00000275493,ENSP00000277541,ENSP00000300651,ENSP00000328181	EGFR,MED1,MSTN,NOG,NOTCH1,RTN4R
GO:0048568	embryonic organ development	5	417	0.001	ENSP00000275493,ENSP00000277541,ENSP00000288135,ENSP00000300651,ENSP00000328181	EGFR,KIT,MED1,NOG,NOTCH1
GO:2000027	regulation of animal organ morphogenesis	4	207	0.001	ENSP00000277541,ENSP00000300651,ENSP00000328181,ENSP00000417335	MED1,NOG,NOTCH1,ROBO2
GO:0050769	positive regulation of neurogenesis	5	425	0.0011	ENSP00000277541,ENSP00000288135,ENSP00000347942,ENSP00000376458,ENSP00000417335	CDON,KIT,NOTCH1,RET,ROBO2
GO:0007494	midgut development	2	12	0.0012	ENSP00000275493,ENSP00000347942	EGFR,RET
GO:0031100	animal organ regeneration	3	79	0.0012	ENSP00000275493,ENSP00000277541,ENSP00000300651	EGFR,MED1,NOTCH1
GO:0060840	artery development	3	81	0.0012	ENSP00000277541,ENSP00000328181,ENSP00000417335	NOG,NOTCH1,ROBO2
GO:0090092	regulation of transmembrane receptor protein serine/threonine kinase signaling pathway	4	220	0.0012	ENSP00000260950,ENSP00000277541,ENSP00000328181,ENSP00000337014	HFE2,MSTN,NOG,NOTCH1
GO:0048640	negative regulation of developmental growth	3	84	0.0013	ENSP00000043402,ENSP00000260950,ENSP00000328181	MSTN,NOG,RTN4R
GO:0098742	cell-cell adhesion via plasma-membrane adhesion molecules	4	230	0.0013	ENSP00000347942,ENSP00000385142,ENSP00000385143,ENSP00000417335	NRXN1,RET,ROBO2,UNC5D
GO:0110110	positive regulation of animal organ morphogenesis	3	83	0.0013	ENSP00000300651,ENSP00000328181,ENSP00000417335	MED1,NOG,ROBO2
GO:0001657	ureteric bud development	3	86	0.0014	ENSP00000328181,ENSP00000347942,ENSP00000417335	NOG,RET,ROBO2
GO:0042060	wound healing	5	461	0.0014	ENSP00000260950,ENSP00000275493,ENSP00000277541,ENSP00000328181,ENSP00000379191	CD59,EGFR,MSTN,NOG,NOTCH1
GO:0045926	negative regulation of growth	4	235	0.0014	ENSP00000043402,ENSP00000260950,ENSP00000277541,ENSP00000328181	MSTN,NOG,NOTCH1,RTN4R
GO:0051149	positive regulation of muscle cell differentiation	3	85	0.0014	ENSP00000288135,ENSP00000376458,ENSP00000418663	BOC,CDON,KIT
GO:0051173	positive regulation of nitrogen compound metabolic process	11	2946	0.0014	ENSP00000260950,ENSP00000275493,ENSP00000277541,ENSP00000288135,ENSP00000300651,ENSP00000308219,ENSP00000328181,ENSP00000337014,ENSP00000347942,ENSP00000376458,ENSP00000385142	CDON,EGFR,HFE2,KIT,MED1,MSTN,NOG,NOTCH1,NRXN1,RET,RGMB
GO:0065008	regulation of biological quality	12	3559	0.0014	ENSP00000043402,ENSP00000227752,ENSP00000260950,ENSP00000275493,ENSP00000277541,ENSP00000288135,ENSP00000300651,ENSP00000337014,ENSP00000347942,ENSP00000379191,ENSP00000385142,ENSP00000417335	CD59,EGFR,HFE2,IL10RA,KIT,MED1,MSTN,NOTCH1,NRXN1,RET,ROBO2,RTN4R
GO:0001568	blood vessel development	5	464	0.0015	ENSP00000277541,ENSP00000300651,ENSP00000328181,ENSP00000385142,ENSP00000417335	MED1,NOG,NOTCH1,NRXN1,ROBO2
GO:0007158	neuron cell-cell adhesion	2	14	0.0015	ENSP00000347942,ENSP00000385142	NRXN1,RET
GO:0030334	regulation of cell migration	6	753	0.0015	ENSP00000275493,ENSP00000277541,ENSP00000288135,ENSP00000328181,ENSP00000347942,ENSP00000385143	EGFR,KIT,NOG,NOTCH1,RET,UNC5D
GO:0051241	negative regulation of multicellular organismal process	7	1098	0.0015	ENSP00000043402,ENSP00000260950,ENSP00000275493,ENSP00000277541,ENSP00000300651,ENSP00000328181,ENSP00000417335	EGFR,MED1,MSTN,NOG,NOTCH1,ROBO2,RTN4R
GO:0030509	BMP signaling pathway	3	92	0.0016	ENSP00000308219,ENSP00000328181,ENSP00000337014	HFE2,NOG,RGMB
GO:0032268	regulation of cellular protein metabolic process	10	2486	0.0016	ENSP00000043402,ENSP00000260950,ENSP00000275493,ENSP00000277541,ENSP00000288135,ENSP00000328181,ENSP00000347942,ENSP00000376458,ENSP00000379191,ENSP00000385142	CD59,CDON,EGFR,KIT,MSTN,NOG,NOTCH1,NRXN1,RET,RTN4R
GO:0035855	megakaryocyte development	2	15	0.0016	ENSP00000288135,ENSP00000300651	KIT,MED1
GO:0043067	regulation of programmed cell death	8	1516	0.0016	ENSP00000260950,ENSP00000275493,ENSP00000277541,ENSP00000288135,ENSP00000300651,ENSP00000328181,ENSP00000347942,ENSP00000368265	CNTFR,EGFR,KIT,MED1,MSTN,NOG,NOTCH1,RET
GO:0048519	negative regulation of biological process	14	4953	0.0016	ENSP00000043402,ENSP00000260950,ENSP00000263379,ENSP00000275493,ENSP00000277541,ENSP00000288135,ENSP00000300651,ENSP00000328181,ENSP00000337014,ENSP00000368265,ENSP00000379191,ENSP00000383376,ENSP00000385142,ENSP00000417335	CD59,CNTFR,EGFR,HFE2,IL27RA,JAM2,KIT,MED1,MSTN,NOG,NOTCH1,NRXN1,ROBO2,RTN4R
GO:0048609	multicellular organismal reproductive process	6	766	0.0016	ENSP00000260950,ENSP00000275493,ENSP00000277541,ENSP00000288135,ENSP00000300651,ENSP00000417335	EGFR,KIT,MED1,MSTN,NOTCH1,ROBO2
GO:1901213	regulation of transcription from RNA polymerase II promoter involved in heart development	2	15	0.0016	ENSP00000277541,ENSP00000328181	NOG,NOTCH1
GO:0003184	pulmonary valve morphogenesis	2	16	0.0017	ENSP00000277541,ENSP00000417335	NOTCH1,ROBO2
GO:0003222	ventricular trabecula myocardium morphogenesis	2	16	0.0017	ENSP00000277541,ENSP00000300651	MED1,NOTCH1
GO:0031325	positive regulation of cellular metabolic process	11	3060	0.0017	ENSP00000260950,ENSP00000275493,ENSP00000277541,ENSP00000288135,ENSP00000300651,ENSP00000308219,ENSP00000328181,ENSP00000337014,ENSP00000347942,ENSP00000376458,ENSP00000385142	CDON,EGFR,HFE2,KIT,MED1,MSTN,NOG,NOTCH1,NRXN1,RET,RGMB
GO:0045618	positive regulation of keratinocyte differentiation	2	16	0.0017	ENSP00000277541,ENSP00000300651	MED1,NOTCH1
GO:0090287	regulation of cellular response to growth factor stimulus	4	254	0.0017	ENSP00000277541,ENSP00000328181,ENSP00000337014,ENSP00000385142	HFE2,NOG,NOTCH1,NRXN1
GO:0097067	cellular response to thyroid hormone stimulus	2	16	0.0017	ENSP00000288135,ENSP00000300651	KIT,MED1
GO:0050768	negative regulation of neurogenesis	4	260	0.0018	ENSP00000043402,ENSP00000277541,ENSP00000300651,ENSP00000328181	MED1,NOG,NOTCH1,RTN4R
GO:0021510	spinal cord development	3	103	0.0019	ENSP00000277541,ENSP00000328181,ENSP00000417335	NOG,NOTCH1,ROBO2
GO:0050794	regulation of cellular process	20	10484	0.0019	ENSP00000043402,ENSP00000227752,ENSP00000260950,ENSP00000263379,ENSP00000275493,ENSP00000277541,ENSP00000288135,ENSP00000300651,ENSP00000308219,ENSP00000328181,ENSP00000337014,ENSP00000347942,ENSP00000368265,ENSP00000376458,ENSP00000379191,ENSP00000383376,ENSP00000385142,ENSP00000385143,ENSP00000417335,ENSP00000418663	BOC,CD59,CDON,CNTFR,EGFR,HFE2,IL10RA,IL27RA,JAM2,KIT,MED1,MSTN,NOG,NOTCH1,NRXN1,RET,RGMB,ROBO2,RTN4R,UNC5D
GO:0003180	aortic valve morphogenesis	2	18	0.002	ENSP00000277541,ENSP00000417335	NOTCH1,ROBO2
GO:0003272	endocardial cushion formation	2	18	0.002	ENSP00000277541,ENSP00000417335	NOTCH1,ROBO2
GO:0014706	striated muscle tissue development	4	271	0.002	ENSP00000277541,ENSP00000300651,ENSP00000328181,ENSP00000376458	CDON,MED1,NOG,NOTCH1
GO:0033138	positive regulation of peptidyl-serine phosphorylation	3	105	0.002	ENSP00000275493,ENSP00000347942,ENSP00000385142	EGFR,NRXN1,RET
GO:0033993	response to lipid	6	825	0.002	ENSP00000227752,ENSP00000260950,ENSP00000275493,ENSP00000277541,ENSP00000300651,ENSP00000347942	EGFR,IL10RA,MED1,MSTN,NOTCH1,RET
GO:0042127	regulation of cell population proliferation	8	1594	0.002	ENSP00000260950,ENSP00000275493,ENSP00000277541,ENSP00000288135,ENSP00000300651,ENSP00000328181,ENSP00000368265,ENSP00000376458	CDON,CNTFR,EGFR,KIT,MED1,MSTN,NOG,NOTCH1
GO:0044057	regulation of system process	5	516	0.002	ENSP00000260950,ENSP00000275493,ENSP00000277541,ENSP00000288135,ENSP00000385142	EGFR,KIT,MSTN,NOTCH1,NRXN1
GO:0009888	tissue development	8	1626	0.0021	ENSP00000260950,ENSP00000275493,ENSP00000277541,ENSP00000300651,ENSP00000328181,ENSP00000347942,ENSP00000376458,ENSP00000417335	CDON,EGFR,MED1,MSTN,NOG,NOTCH1,RET,ROBO2
GO:0060571	morphogenesis of an epithelial fold	2	19	0.0021	ENSP00000275493,ENSP00000328181	EGFR,NOG
GO:0016043	cellular component organization	14	5163	0.0022	ENSP00000043402,ENSP00000275493,ENSP00000277541,ENSP00000288135,ENSP00000300651,ENSP00000328181,ENSP00000331210,ENSP00000347942,ENSP00000379191,ENSP00000383376,ENSP00000385142,ENSP00000385143,ENSP00000417335,ENSP00000418663	BCAN,BOC,CD59,EGFR,JAM2,KIT,MED1,NOG,NOTCH1,NRXN1,RET,ROBO2,RTN4R,UNC5D
GO:0021533	cell differentiation in hindbrain	2	20	0.0022	ENSP00000328181,ENSP00000385142	NOG,NRXN1
GO:0032102	negative regulation of response to external stimulus	4	281	0.0022	ENSP00000043402,ENSP00000277541,ENSP00000385142,ENSP00000417335	NOTCH1,NRXN1,ROBO2,RTN4R
GO:0035162	embryonic hemopoiesis	2	20	0.0022	ENSP00000288135,ENSP00000300651	KIT,MED1
GO:0043549	regulation of kinase activity	6	849	0.0022	ENSP00000043402,ENSP00000260950,ENSP00000275493,ENSP00000288135,ENSP00000347942,ENSP00000385142	EGFR,KIT,MSTN,NRXN1,RET,RTN4R
GO:0048523	negative regulation of cellular process	13	4454	0.0022	ENSP00000043402,ENSP00000260950,ENSP00000275493,ENSP00000277541,ENSP00000288135,ENSP00000300651,ENSP00000328181,ENSP00000337014,ENSP00000368265,ENSP00000379191,ENSP00000383376,ENSP00000385142,ENSP00000417335	CD59,CNTFR,EGFR,HFE2,JAM2,KIT,MED1,MSTN,NOG,NOTCH1,NRXN1,ROBO2,RTN4R
GO:0007610	behavior	5	541	0.0023	ENSP00000275493,ENSP00000288135,ENSP00000368265,ENSP00000385142,ENSP00000419000	CNTFR,EGFR,KIT,LSAMP,NRXN1
GO:0009887	animal organ morphogenesis	6	865	0.0024	ENSP00000275493,ENSP00000277541,ENSP00000300651,ENSP00000328181,ENSP00000376458,ENSP00000417335	CDON,EGFR,MED1,NOG,NOTCH1,ROBO2
GO:0043010	camera-type eye development	4	292	0.0024	ENSP00000275493,ENSP00000300651,ENSP00000347942,ENSP00000376458	CDON,EGFR,MED1,RET
GO:0043586	tongue development	2	21	0.0024	ENSP00000275493,ENSP00000288135	EGFR,KIT
GO:0048598	embryonic morphogenesis	5	545	0.0024	ENSP00000277541,ENSP00000300651,ENSP00000328181,ENSP00000347942,ENSP00000376458	CDON,MED1,NOG,NOTCH1,RET
GO:0019827	stem cell population maintenance	3	118	0.0025	ENSP00000277541,ENSP00000288135,ENSP00000328181	KIT,NOG,NOTCH1
GO:0043069	negative regulation of programmed cell death	6	873	0.0025	ENSP00000275493,ENSP00000277541,ENSP00000288135,ENSP00000300651,ENSP00000328181,ENSP00000368265	CNTFR,EGFR,KIT,MED1,NOG,NOTCH1
GO:0048638	regulation of developmental growth	4	302	0.0025	ENSP00000043402,ENSP00000260950,ENSP00000277541,ENSP00000328181	MSTN,NOG,NOTCH1,RTN4R
GO:0051968	positive regulation of synaptic transmission, glutamatergic	2	22	0.0025	ENSP00000275493,ENSP00000385142	EGFR,NRXN1
GO:0060562	epithelial tube morphogenesis	4	298	0.0025	ENSP00000277541,ENSP00000300651,ENSP00000328181,ENSP00000347942	MED1,NOG,NOTCH1,RET
GO:0060740	prostate gland epithelium morphogenesis	2	22	0.0025	ENSP00000277541,ENSP00000328181	NOG,NOTCH1
GO:0061311	cell surface receptor signaling pathway involved in heart development	2	22	0.0025	ENSP00000277541,ENSP00000328181	NOG,NOTCH1
GO:1902742	apoptotic process involved in development	2	22	0.0025	ENSP00000277541,ENSP00000417335	NOTCH1,ROBO2
GO:0001701	in utero embryonic development	4	306	0.0026	ENSP00000275493,ENSP00000277541,ENSP00000300651,ENSP00000328181	EGFR,MED1,NOG,NOTCH1
GO:0001889	liver development	3	123	0.0026	ENSP00000275493,ENSP00000277541,ENSP00000300651	EGFR,MED1,NOTCH1
GO:0045663	positive regulation of myoblast differentiation	2	23	0.0026	ENSP00000376458,ENSP00000418663	BOC,CDON
GO:0045686	negative regulation of glial cell differentiation	2	23	0.0026	ENSP00000277541,ENSP00000328181	NOG,NOTCH1
GO:0048103	somatic stem cell division	2	23	0.0026	ENSP00000277541,ENSP00000288135	KIT,NOTCH1
GO:0030326	embryonic limb morphogenesis	3	126	0.0028	ENSP00000277541,ENSP00000300651,ENSP00000328181	MED1,NOG,NOTCH1
GO:0014741	negative regulation of muscle hypertrophy	2	25	0.0029	ENSP00000260950,ENSP00000277541	MSTN,NOTCH1
GO:0000165	MAPK cascade	4	323	0.003	ENSP00000275493,ENSP00000288135,ENSP00000300651,ENSP00000347942	EGFR,KIT,MED1,RET
GO:0048545	response to steroid hormone	4	324	0.003	ENSP00000260950,ENSP00000275493,ENSP00000277541,ENSP00000300651	EGFR,MED1,MSTN,NOTCH1
GO:0048762	mesenchymal cell differentiation	3	130	0.003	ENSP00000277541,ENSP00000328181,ENSP00000347942	NOG,NOTCH1,RET
GO:0048863	stem cell differentiation	3	131	0.003	ENSP00000277541,ENSP00000288135,ENSP00000347942	KIT,NOTCH1,RET
GO:0060538	skeletal muscle organ development	3	130	0.003	ENSP00000277541,ENSP00000368265,ENSP00000376458	CDON,CNTFR,NOTCH1
GO:1902531	regulation of intracellular signal transduction	8	1764	0.003	ENSP00000043402,ENSP00000260950,ENSP00000275493,ENSP00000277541,ENSP00000288135,ENSP00000347942,ENSP00000376458,ENSP00000385142	CDON,EGFR,KIT,MSTN,NOTCH1,NRXN1,RET,RTN4R
GO:0045662	negative regulation of myoblast differentiation	2	27	0.0032	ENSP00000260950,ENSP00000277541	MSTN,NOTCH1
GO:0048710	regulation of astrocyte differentiation	2	27	0.0032	ENSP00000277541,ENSP00000328181	NOG,NOTCH1
GO:0120035	regulation of plasma membrane bounded cell projection organization	5	600	0.0032	ENSP00000043402,ENSP00000288135,ENSP00000347942,ENSP00000385142,ENSP00000417335	KIT,NRXN1,RET,ROBO2,RTN4R
GO:0060041	retina development in camera-type eye	3	136	0.0033	ENSP00000300651,ENSP00000347942,ENSP00000376458	CDON,MED1,RET
GO:0035116	embryonic hindlimb morphogenesis	2	28	0.0034	ENSP00000277541,ENSP00000300651	MED1,NOTCH1
GO:0071549	cellular response to dexamethasone stimulus	2	28	0.0034	ENSP00000260950,ENSP00000275493	EGFR,MSTN
GO:0071902	positive regulation of protein serine/threonine kinase activity	4	340	0.0035	ENSP00000275493,ENSP00000288135,ENSP00000347942,ENSP00000385142	EGFR,KIT,NRXN1,RET
GO:0035148	tube formation	3	142	0.0036	ENSP00000277541,ENSP00000328181,ENSP00000347942	NOG,NOTCH1,RET
GO:0040036	regulation of fibroblast growth factor receptor signaling pathway	2	29	0.0036	ENSP00000328181,ENSP00000385142	NOG,NRXN1
GO:0003209	cardiac atrium morphogenesis	2	31	0.0039	ENSP00000277541,ENSP00000328181	NOG,NOTCH1
GO:0019221	cytokine-mediated signaling pathway	5	655	0.0044	ENSP00000043402,ENSP00000227752,ENSP00000263379,ENSP00000288135,ENSP00000368265	CNTFR,IL10RA,IL27RA,KIT,RTN4R
GO:0031960	response to corticosteroid	3	154	0.0044	ENSP00000260950,ENSP00000275493,ENSP00000277541	EGFR,MSTN,NOTCH1
GO:0040008	regulation of growth	5	663	0.0046	ENSP00000043402,ENSP00000260950,ENSP00000275493,ENSP00000277541,ENSP00000328181	EGFR,MSTN,NOG,NOTCH1,RTN4R
GO:0050807	regulation of synapse organization	3	161	0.0048	ENSP00000227752,ENSP00000385142,ENSP00000417335	IL10RA,NRXN1,ROBO2
GO:0061138	morphogenesis of a branching epithelium	3	160	0.0048	ENSP00000277541,ENSP00000300651,ENSP00000328181	MED1,NOG,NOTCH1
GO:0110111	negative regulation of animal organ morphogenesis	2	35	0.0048	ENSP00000277541,ENSP00000328181	NOG,NOTCH1
GO:0021543	pallium development	3	163	0.0049	ENSP00000275493,ENSP00000331210,ENSP00000376458	BCAN,CDON,EGFR
GO:0030324	lung development	3	162	0.0049	ENSP00000275493,ENSP00000277541,ENSP00000328181	EGFR,NOG,NOTCH1
GO:0048514	blood vessel morphogenesis	4	381	0.0049	ENSP00000277541,ENSP00000300651,ENSP00000328181,ENSP00000385142	MED1,NOG,NOTCH1,NRXN1
GO:0050770	regulation of axonogenesis	3	162	0.0049	ENSP00000043402,ENSP00000347942,ENSP00000417335	RET,ROBO2,RTN4R
GO:0050922	negative regulation of chemotaxis	2	37	0.0052	ENSP00000277541,ENSP00000417335	NOTCH1,ROBO2
GO:0060429	epithelium development	6	1055	0.0052	ENSP00000275493,ENSP00000277541,ENSP00000300651,ENSP00000328181,ENSP00000347942,ENSP00000417335	EGFR,MED1,NOG,NOTCH1,RET,ROBO2
GO:0003156	regulation of animal organ formation	2	38	0.0054	ENSP00000277541,ENSP00000417335	NOTCH1,ROBO2
GO:0021953	central nervous system neuron differentiation	3	169	0.0054	ENSP00000385142,ENSP00000385143,ENSP00000417335	NRXN1,ROBO2,UNC5D
GO:0042981	regulation of apoptotic process	7	1501	0.0056	ENSP00000260950,ENSP00000275493,ENSP00000277541,ENSP00000300651,ENSP00000328181,ENSP00000347942,ENSP00000368265	CNTFR,EGFR,MED1,MSTN,NOG,NOTCH1,RET
GO:0060043	regulation of cardiac muscle cell proliferation	2	39	0.0056	ENSP00000277541,ENSP00000328181	NOG,NOTCH1
GO:0010863	positive regulation of phospholipase C activity	2	40	0.0058	ENSP00000275493,ENSP00000288135	EGFR,KIT
GO:0071364	cellular response to epidermal growth factor stimulus	2	40	0.0058	ENSP00000275493,ENSP00000300651	EGFR,MED1
GO:0051171	regulation of nitrogen compound metabolic process	14	5827	0.0059	ENSP00000043402,ENSP00000260950,ENSP00000263379,ENSP00000275493,ENSP00000277541,ENSP00000288135,ENSP00000300651,ENSP00000308219,ENSP00000328181,ENSP00000337014,ENSP00000347942,ENSP00000376458,ENSP00000379191,ENSP00000385142	CD59,CDON,EGFR,HFE2,IL27RA,KIT,MED1,MSTN,NOG,NOTCH1,NRXN1,RET,RGMB,RTN4R
GO:0022602	ovulation cycle process	2	41	0.006	ENSP00000260950,ENSP00000417335	MSTN,ROBO2
GO:0045944	positive regulation of transcription by RNA polymerase II	6	1104	0.0062	ENSP00000275493,ENSP00000277541,ENSP00000300651,ENSP00000328181,ENSP00000337014,ENSP00000376458	CDON,EGFR,HFE2,MED1,NOG,NOTCH1
GO:0010171	body morphogenesis	2	44	0.0068	ENSP00000328181,ENSP00000376458	CDON,NOG
GO:0045668	negative regulation of osteoblast differentiation	2	44	0.0068	ENSP00000277541,ENSP00000328181	NOG,NOTCH1
GO:0045843	negative regulation of striated muscle tissue development	2	45	0.007	ENSP00000260950,ENSP00000328181	MSTN,NOG
GO:0048708	astrocyte differentiation	2	46	0.0072	ENSP00000275493,ENSP00000277541	EGFR,NOTCH1
GO:0048872	homeostasis of number of cells	3	193	0.0072	ENSP00000277541,ENSP00000288135,ENSP00000300651	KIT,MED1,NOTCH1
GO:0018108	peptidyl-tyrosine phosphorylation	3	195	0.0074	ENSP00000275493,ENSP00000288135,ENSP00000347942	EGFR,KIT,RET
GO:0070374	positive regulation of ERK1 and ERK2 cascade	3	196	0.0074	ENSP00000275493,ENSP00000277541,ENSP00000385142	EGFR,NOTCH1,NRXN1
GO:0009952	anterior/posterior pattern specification	3	197	0.0075	ENSP00000277541,ENSP00000328181,ENSP00000376458	CDON,NOG,NOTCH1
GO:0022604	regulation of cell morphogenesis	4	442	0.0075	ENSP00000043402,ENSP00000288135,ENSP00000347942,ENSP00000417335	KIT,RET,ROBO2,RTN4R
GO:0071383	cellular response to steroid hormone stimulus	3	197	0.0075	ENSP00000260950,ENSP00000275493,ENSP00000300651	EGFR,MED1,MSTN
GO:0080090	regulation of primary metabolic process	14	5982	0.0075	ENSP00000043402,ENSP00000260950,ENSP00000263379,ENSP00000275493,ENSP00000277541,ENSP00000288135,ENSP00000300651,ENSP00000308219,ENSP00000328181,ENSP00000337014,ENSP00000347942,ENSP00000376458,ENSP00000379191,ENSP00000385142	CD59,CDON,EGFR,HFE2,IL27RA,KIT,MED1,MSTN,NOG,NOTCH1,NRXN1,RET,RGMB,RTN4R
GO:0009968	negative regulation of signal transduction	6	1160	0.0076	ENSP00000043402,ENSP00000260950,ENSP00000275493,ENSP00000277541,ENSP00000328181,ENSP00000337014	EGFR,HFE2,MSTN,NOG,NOTCH1,RTN4R
GO:0010468	regulation of gene expression	12	4533	0.0076	ENSP00000260950,ENSP00000275493,ENSP00000277541,ENSP00000288135,ENSP00000300651,ENSP00000308219,ENSP00000328181,ENSP00000337014,ENSP00000347942,ENSP00000376458,ENSP00000379191,ENSP00000385142	CD59,CDON,EGFR,HFE2,KIT,MED1,MSTN,NOG,NOTCH1,NRXN1,RET,RGMB
GO:0048546	digestive tract morphogenesis	2	48	0.0076	ENSP00000275493,ENSP00000277541	EGFR,NOTCH1
GO:0046579	positive regulation of Ras protein signal transduction	2	49	0.0078	ENSP00000043402,ENSP00000277541	NOTCH1,RTN4R
GO:2000179	positive regulation of neural precursor cell proliferation	2	49	0.0078	ENSP00000277541,ENSP00000376458	CDON,NOTCH1
GO:0030335	positive regulation of cell migration	4	452	0.008	ENSP00000275493,ENSP00000277541,ENSP00000288135,ENSP00000347942	EGFR,KIT,NOTCH1,RET
GO:0001501	skeletal system development	4	457	0.0082	ENSP00000288135,ENSP00000300651,ENSP00000328181,ENSP00000331210	BCAN,KIT,MED1,NOG
GO:0045665	negative regulation of neuron differentiation	3	205	0.0082	ENSP00000043402,ENSP00000277541,ENSP00000300651	MED1,NOTCH1,RTN4R
GO:0045859	regulation of protein kinase activity	5	788	0.0083	ENSP00000043402,ENSP00000275493,ENSP00000288135,ENSP00000347942,ENSP00000385142	EGFR,KIT,NRXN1,RET,RTN4R
GO:0060255	regulation of macromolecule metabolic process	14	6072	0.0085	ENSP00000043402,ENSP00000260950,ENSP00000263379,ENSP00000275493,ENSP00000277541,ENSP00000288135,ENSP00000300651,ENSP00000308219,ENSP00000328181,ENSP00000337014,ENSP00000347942,ENSP00000376458,ENSP00000379191,ENSP00000385142	CD59,CDON,EGFR,HFE2,IL27RA,KIT,MED1,MSTN,NOG,NOTCH1,NRXN1,RET,RGMB,RTN4R
GO:0009612	response to mechanical stimulus	3	210	0.0086	ENSP00000275493,ENSP00000288135,ENSP00000385142	EGFR,KIT,NRXN1
GO:0031323	regulation of cellular metabolic process	14	6082	0.0086	ENSP00000043402,ENSP00000260950,ENSP00000263379,ENSP00000275493,ENSP00000277541,ENSP00000288135,ENSP00000300651,ENSP00000308219,ENSP00000328181,ENSP00000337014,ENSP00000347942,ENSP00000376458,ENSP00000379191,ENSP00000385142	CD59,CDON,EGFR,HFE2,IL27RA,KIT,MED1,MSTN,NOG,NOTCH1,NRXN1,RET,RGMB,RTN4R
GO:0035914	skeletal muscle cell differentiation	2	52	0.0086	ENSP00000277541,ENSP00000376458	CDON,NOTCH1
GO:0048641	regulation of skeletal muscle tissue development	2	52	0.0086	ENSP00000260950,ENSP00000376458	CDON,MSTN
GO:0035019	somatic stem cell population maintenance	2	53	0.0088	ENSP00000288135,ENSP00000328181	KIT,NOG
GO:1903078	positive regulation of protein localization to plasma membrane	2	53	0.0088	ENSP00000275493,ENSP00000385142	EGFR,NRXN1
GO:0065009	regulation of molecular function	10	3322	0.0089	ENSP00000043402,ENSP00000260950,ENSP00000275493,ENSP00000277541,ENSP00000288135,ENSP00000300651,ENSP00000328181,ENSP00000347942,ENSP00000376458,ENSP00000385142	CDON,EGFR,KIT,MED1,MSTN,NOG,NOTCH1,NRXN1,RET,RTN4R
GO:0016477	cell migration	5	812	0.009	ENSP00000275493,ENSP00000277541,ENSP00000288135,ENSP00000347942,ENSP00000383376	EGFR,JAM2,KIT,NOTCH1,RET
GO:0042246	tissue regeneration	2	54	0.009	ENSP00000260950,ENSP00000277541	MSTN,NOTCH1
GO:0060828	regulation of canonical Wnt signaling pathway	3	218	0.0092	ENSP00000275493,ENSP00000277541,ENSP00000328181	EGFR,NOG,NOTCH1
GO:0009892	negative regulation of metabolic process	9	2762	0.0095	ENSP00000043402,ENSP00000260950,ENSP00000275493,ENSP00000277541,ENSP00000300651,ENSP00000328181,ENSP00000337014,ENSP00000379191,ENSP00000385142	CD59,EGFR,HFE2,MED1,MSTN,NOG,NOTCH1,NRXN1,RTN4R
GO:0046686	response to cadmium ion	2	56	0.0095	ENSP00000275493,ENSP00000288135	EGFR,KIT
GO:0071396	cellular response to lipid	4	486	0.0096	ENSP00000260950,ENSP00000275493,ENSP00000300651,ENSP00000347942	EGFR,MED1,MSTN,RET
GO:0090257	regulation of muscle system process	3	224	0.0097	ENSP00000260950,ENSP00000277541,ENSP00000288135	KIT,MSTN,NOTCH1
GO:0051704	multi-organism process	8	2222	0.0099	ENSP00000227752,ENSP00000263379,ENSP00000275493,ENSP00000277541,ENSP00000288135,ENSP00000300651,ENSP00000368265,ENSP00000385142	CNTFR,EGFR,IL10RA,IL27RA,KIT,MED1,NOTCH1,NRXN1
GO:0048844	artery morphogenesis	2	59	0.0102	ENSP00000277541,ENSP00000328181	NOG,NOTCH1
GO:0007169	transmembrane receptor protein tyrosine kinase signaling pathway	4	499	0.0103	ENSP00000275493,ENSP00000288135,ENSP00000328181,ENSP00000347942	EGFR,KIT,NOG,RET
GO:0014031	mesenchymal cell development	2	62	0.0109	ENSP00000277541,ENSP00000347942	NOTCH1,RET
GO:0043066	negative regulation of apoptotic process	5	859	0.0109	ENSP00000275493,ENSP00000277541,ENSP00000300651,ENSP00000328181,ENSP00000368265	CNTFR,EGFR,MED1,NOG,NOTCH1
GO:0007611	learning or memory	3	237	0.011	ENSP00000275493,ENSP00000288135,ENSP00000385142	EGFR,KIT,NRXN1
GO:0060393	regulation of pathway-restricted SMAD protein phosphorylation	2	63	0.0111	ENSP00000260950,ENSP00000328181	MSTN,NOG
GO:0042733	embryonic digit morphogenesis	2	64	0.0114	ENSP00000277541,ENSP00000328181	NOG,NOTCH1
GO:0019219	regulation of nucleobase-containing compound metabolic process	11	4133	0.0117	ENSP00000260950,ENSP00000263379,ENSP00000275493,ENSP00000277541,ENSP00000288135,ENSP00000300651,ENSP00000308219,ENSP00000328181,ENSP00000337014,ENSP00000347942,ENSP00000376458	CDON,EGFR,HFE2,IL27RA,KIT,MED1,MSTN,NOG,NOTCH1,RET,RGMB
GO:0051128	regulation of cellular component organization	8	2306	0.0119	ENSP00000043402,ENSP00000227752,ENSP00000275493,ENSP00000277541,ENSP00000288135,ENSP00000347942,ENSP00000385142,ENSP00000417335	EGFR,IL10RA,KIT,NOTCH1,NRXN1,RET,ROBO2,RTN4R
GO:0051705	multi-organism behavior	2	66	0.012	ENSP00000368265,ENSP00000385142	CNTFR,NRXN1
GO:0001837	epithelial to mesenchymal transition	2	68	0.0126	ENSP00000277541,ENSP00000328181	NOG,NOTCH1
GO:0002088	lens development in camera-type eye	2	68	0.0126	ENSP00000300651,ENSP00000376458	CDON,MED1
GO:0007548	sex differentiation	3	252	0.0126	ENSP00000288135,ENSP00000368265,ENSP00000417335	CNTFR,KIT,ROBO2
GO:0045844	positive regulation of striated muscle tissue development	2	69	0.0129	ENSP00000277541,ENSP00000376458	CDON,NOTCH1
GO:0001708	cell fate specification	2	72	0.0137	ENSP00000277541,ENSP00000376458	CDON,NOTCH1
GO:0001942	hair follicle development	2	72	0.0137	ENSP00000275493,ENSP00000277541	EGFR,NOTCH1
GO:0007224	smoothened signaling pathway	2	72	0.0137	ENSP00000376458,ENSP00000418663	BOC,CDON
GO:0043406	positive regulation of MAP kinase activity	3	264	0.014	ENSP00000275493,ENSP00000288135,ENSP00000347942	EGFR,KIT,RET
GO:0046427	positive regulation of receptor signaling pathway via JAK-STAT	2	73	0.014	ENSP00000277541,ENSP00000288135	KIT,NOTCH1
GO:0007492	endoderm development	2	76	0.0148	ENSP00000277541,ENSP00000328181	NOG,NOTCH1
GO:0030218	erythrocyte differentiation	2	76	0.0148	ENSP00000288135,ENSP00000300651	KIT,MED1
GO:0035050	embryonic heart tube development	2	76	0.0148	ENSP00000277541,ENSP00000300651	MED1,NOTCH1
GO:0072080	nephron tubule development	2	77	0.015	ENSP00000277541,ENSP00000328181	NOG,NOTCH1
GO:0010469	regulation of signaling receptor activity	4	577	0.0155	ENSP00000260950,ENSP00000300651,ENSP00000328181,ENSP00000385142	MED1,MSTN,NOG,NRXN1
GO:0006355	regulation of transcription, DNA-templated	10	3661	0.0158	ENSP00000260950,ENSP00000275493,ENSP00000277541,ENSP00000288135,ENSP00000300651,ENSP00000308219,ENSP00000328181,ENSP00000337014,ENSP00000347942,ENSP00000376458	CDON,EGFR,HFE2,KIT,MED1,MSTN,NOG,NOTCH1,RET,RGMB
GO:0010717	regulation of epithelial to mesenchymal transition	2	81	0.0163	ENSP00000277541,ENSP00000328181	NOG,NOTCH1
GO:0040013	negative regulation of locomotion	3	286	0.0166	ENSP00000277541,ENSP00000328181,ENSP00000417335	NOG,NOTCH1,ROBO2
GO:1903829	positive regulation of cellular protein localization	3	287	0.0167	ENSP00000275493,ENSP00000300651,ENSP00000385142	EGFR,MED1,NRXN1
GO:0001656	metanephros development	2	83	0.0169	ENSP00000347942,ENSP00000417335	RET,ROBO2
GO:0050673	epithelial cell proliferation	2	83	0.0169	ENSP00000288135,ENSP00000300651	KIT,MED1
GO:0008585	female gonad development	2	84	0.0171	ENSP00000288135,ENSP00000417335	KIT,ROBO2
GO:0001892	embryonic placenta development	2	86	0.0178	ENSP00000275493,ENSP00000300651	EGFR,MED1
GO:0051963	regulation of synapse assembly	2	86	0.0178	ENSP00000385142,ENSP00000417335	NRXN1,ROBO2
GO:0050900	leukocyte migration	3	296	0.0179	ENSP00000288135,ENSP00000347942,ENSP00000383376	JAM2,KIT,RET
GO:0001525	angiogenesis	3	297	0.018	ENSP00000277541,ENSP00000300651,ENSP00000385142	MED1,NOTCH1,NRXN1
GO:0032879	regulation of localization	8	2524	0.0185	ENSP00000275493,ENSP00000277541,ENSP00000288135,ENSP00000300651,ENSP00000328181,ENSP00000347942,ENSP00000385142,ENSP00000385143	EGFR,KIT,MED1,NOG,NOTCH1,NRXN1,RET,UNC5D
GO:0010605	negative regulation of macromolecule metabolic process	8	2558	0.0199	ENSP00000043402,ENSP00000275493,ENSP00000277541,ENSP00000300651,ENSP00000328181,ENSP00000337014,ENSP00000379191,ENSP00000385142	CD59,EGFR,HFE2,MED1,NOG,NOTCH1,NRXN1,RTN4R
GO:0042592	homeostatic process	6	1491	0.0201	ENSP00000260950,ENSP00000275493,ENSP00000277541,ENSP00000288135,ENSP00000300651,ENSP00000337014	EGFR,HFE2,KIT,MED1,MSTN,NOTCH1
GO:0051129	negative regulation of cellular component organization	4	632	0.0201	ENSP00000043402,ENSP00000277541,ENSP00000385142,ENSP00000417335	NOTCH1,NRXN1,ROBO2,RTN4R
GO:0050804	modulation of chemical synaptic transmission	3	316	0.0206	ENSP00000275493,ENSP00000288135,ENSP00000385142	EGFR,KIT,NRXN1
GO:0014066	regulation of phosphatidylinositol 3-kinase signaling	2	97	0.0214	ENSP00000275493,ENSP00000288135	EGFR,KIT
GO:0009628	response to abiotic stimulus	5	1052	0.0216	ENSP00000260950,ENSP00000275493,ENSP00000277541,ENSP00000288135,ENSP00000385142	EGFR,KIT,MSTN,NOTCH1,NRXN1
GO:0051252	regulation of RNA metabolic process	10	3890	0.023	ENSP00000260950,ENSP00000275493,ENSP00000277541,ENSP00000288135,ENSP00000300651,ENSP00000308219,ENSP00000328181,ENSP00000337014,ENSP00000347942,ENSP00000376458	CDON,EGFR,HFE2,KIT,MED1,MSTN,NOG,NOTCH1,RET,RGMB
GO:0006357	regulation of transcription by RNA polymerase II	8	2633	0.0231	ENSP00000275493,ENSP00000277541,ENSP00000288135,ENSP00000300651,ENSP00000308219,ENSP00000328181,ENSP00000337014,ENSP00000376458	CDON,EGFR,HFE2,KIT,MED1,NOG,NOTCH1,RGMB
GO:0046903	secretion	5	1070	0.0231	ENSP00000277541,ENSP00000288135,ENSP00000300651,ENSP00000379191,ENSP00000385142	CD59,KIT,MED1,NOTCH1,NRXN1
GO:0002573	myeloid leukocyte differentiation	2	102	0.0233	ENSP00000288135,ENSP00000300651	KIT,MED1
GO:0090100	positive regulation of transmembrane receptor protein serine/threonine kinase signaling pathway	2	102	0.0233	ENSP00000260950,ENSP00000277541	MSTN,NOTCH1
GO:0046854	phosphatidylinositol phosphorylation	2	103	0.0235	ENSP00000275493,ENSP00000288135	EGFR,KIT
GO:0008285	negative regulation of cell population proliferation	4	669	0.0236	ENSP00000260950,ENSP00000277541,ENSP00000300651,ENSP00000328181	MED1,MSTN,NOG,NOTCH1
GO:0045666	positive regulation of neuron differentiation	3	337	0.0239	ENSP00000347942,ENSP00000376458,ENSP00000417335	CDON,RET,ROBO2
GO:0010038	response to metal ion	3	339	0.0241	ENSP00000275493,ENSP00000288135,ENSP00000385142	EGFR,KIT,NRXN1
GO:0008283	cell population proliferation	4	676	0.0243	ENSP00000275493,ENSP00000277541,ENSP00000288135,ENSP00000300651	EGFR,KIT,MED1,NOTCH1
GO:0048589	developmental growth	3	340	0.0243	ENSP00000260950,ENSP00000277541,ENSP00000300651	MED1,MSTN,NOTCH1
GO:0031346	positive regulation of cell projection organization	3	343	0.0248	ENSP00000288135,ENSP00000347942,ENSP00000417335	KIT,RET,ROBO2
GO:0032147	activation of protein kinase activity	3	347	0.0255	ENSP00000275493,ENSP00000288135,ENSP00000347942	EGFR,KIT,RET
GO:0021987	cerebral cortex development	2	109	0.0257	ENSP00000275493,ENSP00000376458	CDON,EGFR
GO:0060560	developmental growth involved in morphogenesis	2	112	0.027	ENSP00000277541,ENSP00000300651	MED1,NOTCH1
GO:0001838	embryonic epithelial tube formation	2	120	0.0304	ENSP00000328181,ENSP00000347942	NOG,RET
GO:0043588	skin development	3	373	0.0305	ENSP00000275493,ENSP00000277541,ENSP00000300651	EGFR,MED1,NOTCH1
GO:0090090	negative regulation of canonical Wnt signaling pathway	2	123	0.0316	ENSP00000277541,ENSP00000328181	NOG,NOTCH1
GO:0010629	negative regulation of gene expression	6	1670	0.0322	ENSP00000277541,ENSP00000300651,ENSP00000328181,ENSP00000337014,ENSP00000379191,ENSP00000385142	CD59,HFE2,MED1,NOG,NOTCH1,NRXN1
GO:0051345	positive regulation of hydrolase activity	4	742	0.0324	ENSP00000043402,ENSP00000275493,ENSP00000288135,ENSP00000347942	EGFR,KIT,RET,RTN4R
GO:0051592	response to calcium ion	2	129	0.0342	ENSP00000275493,ENSP00000385142	EGFR,NRXN1
GO:0050790	regulation of catalytic activity	7	2249	0.0345	ENSP00000043402,ENSP00000260950,ENSP00000275493,ENSP00000277541,ENSP00000288135,ENSP00000347942,ENSP00000385142	EGFR,KIT,MSTN,NOTCH1,NRXN1,RET,RTN4R
GO:0044093	positive regulation of molecular function	6	1713	0.0359	ENSP00000043402,ENSP00000275493,ENSP00000288135,ENSP00000300651,ENSP00000347942,ENSP00000385142	EGFR,KIT,MED1,NRXN1,RET,RTN4R
GO:0048754	branching morphogenesis of an epithelial tube	2	134	0.0366	ENSP00000277541,ENSP00000300651	MED1,NOTCH1
GO:0008544	epidermis development	3	403	0.0367	ENSP00000275493,ENSP00000277541,ENSP00000300651	EGFR,MED1,NOTCH1
GO:0050777	negative regulation of immune response	2	136	0.0375	ENSP00000263379,ENSP00000379191	CD59,IL27RA
GO:0001816	cytokine production	2	137	0.0379	ENSP00000277541,ENSP00000288135	KIT,NOTCH1
GO:0007612	learning	2	137	0.0379	ENSP00000288135,ENSP00000385142	KIT,NRXN1
GO:0051172	negative regulation of nitrogen compound metabolic process	7	2307	0.0388	ENSP00000043402,ENSP00000275493,ENSP00000277541,ENSP00000300651,ENSP00000328181,ENSP00000337014,ENSP00000379191	CD59,EGFR,HFE2,MED1,NOG,NOTCH1,RTN4R
GO:0002683	negative regulation of immune system process	3	425	0.0415	ENSP00000263379,ENSP00000277541,ENSP00000379191	CD59,IL27RA,NOTCH1
GO:0000122	negative regulation of transcription by RNA polymerase II	4	809	0.0419	ENSP00000277541,ENSP00000300651,ENSP00000328181,ENSP00000337014	HFE2,MED1,NOG,NOTCH1
GO:0001667	ameboidal-type cell migration	2	146	0.0419	ENSP00000288135,ENSP00000347942	KIT,RET
GO:0000187	activation of MAPK activity	2	149	0.0434	ENSP00000288135,ENSP00000347942	KIT,RET
GO:0002376	immune system process	7	2370	0.044	ENSP00000263379,ENSP00000277541,ENSP00000288135,ENSP00000300651,ENSP00000347942,ENSP00000379191,ENSP00000383376	CD59,IL27RA,JAM2,KIT,MED1,NOTCH1,RET
GO:0021915	neural tube development	2	154	0.0458	ENSP00000277541,ENSP00000328181	NOG,NOTCH1
GO:0007156	homophilic cell adhesion via plasma membrane adhesion molecules	2	158	0.0477	ENSP00000347942,ENSP00000417335	RET,ROBO2
GO:0008361	regulation of cell size	2	159	0.0482	ENSP00000043402,ENSP00000347942	RET,RTN4R
GO:0042326	negative regulation of phosphorylation	3	458	0.0494	ENSP00000043402,ENSP00000260950,ENSP00000328181	MSTN,NOG,RTN4R
GO:0006367	transcription initiation from RNA polymerase II promoter	2	162	0.0497	ENSP00000277541,ENSP00000300651	MED1,NOTCH1
GO:0071248	cellular response to metal ion	2	162	0.0497	ENSP00000275493,ENSP00000385142	EGFR,NRXN1
GO:0009987	cellular process	21	14652	0.0498	ENSP00000043402,ENSP00000227752,ENSP00000260950,ENSP00000263379,ENSP00000275493,ENSP00000277541,ENSP00000288135,ENSP00000300651,ENSP00000308219,ENSP00000328181,ENSP00000331210,ENSP00000337014,ENSP00000347942,ENSP00000368265,ENSP00000376458,ENSP00000379191,ENSP00000383376,ENSP00000385142,ENSP00000385143,ENSP00000417335,ENSP00000418663	BCAN,BOC,CD59,CDON,CNTFR,EGFR,HFE2,IL10RA,IL27RA,JAM2,KIT,MED1,MSTN,NOG,NOTCH1,NRXN1,RET,RGMB,ROBO2,RTN4R,UNC5D

## Sheet: Molecular Function (GO)
#term ID	term description	observed gene count	background gene count	false discovery rate	matching proteins in your network (IDs)	matching proteins in your network (labels)
GO:0038023	signaling receptor activity	14	1429	3.97e-09	ENSP00000043402,ENSP00000227752,ENSP00000263379,ENSP00000275493,ENSP00000277541,ENSP00000288135,ENSP00000300651,ENSP00000308219,ENSP00000337014,ENSP00000347942,ENSP00000368265,ENSP00000385142,ENSP00000385143,ENSP00000417335	CNTFR,EGFR,HFE2,IL10RA,IL27RA,KIT,MED1,NOTCH1,NRXN1,RET,RGMB,ROBO2,RTN4R,UNC5D
GO:0004888	transmembrane signaling receptor activity	11	1226	1.25e-06	ENSP00000043402,ENSP00000227752,ENSP00000263379,ENSP00000275493,ENSP00000277541,ENSP00000288135,ENSP00000347942,ENSP00000368265,ENSP00000385142,ENSP00000385143,ENSP00000417335	CNTFR,EGFR,IL10RA,IL27RA,KIT,NOTCH1,NRXN1,RET,ROBO2,RTN4R,UNC5D
GO:0019955	cytokine binding	5	99	3.92e-06	ENSP00000227752,ENSP00000288135,ENSP00000328181,ENSP00000337014,ENSP00000368265	CNTFR,HFE2,IL10RA,KIT,NOG
GO:0004714	transmembrane receptor protein tyrosine kinase activity	3	61	0.0016	ENSP00000275493,ENSP00000288135,ENSP00000347942	EGFR,KIT,RET
GO:0004896	cytokine receptor activity	3	91	0.0037	ENSP00000227752,ENSP00000263379,ENSP00000368265	CNTFR,IL10RA,IL27RA
GO:0005102	signaling receptor binding	7	1513	0.021	ENSP00000260950,ENSP00000275493,ENSP00000277541,ENSP00000300651,ENSP00000337014,ENSP00000368265,ENSP00000385142	CNTFR,EGFR,HFE2,MED1,MSTN,NOTCH1,NRXN1
GO:0005515	protein binding	15	6605	0.021	ENSP00000227752,ENSP00000260950,ENSP00000275493,ENSP00000277541,ENSP00000288135,ENSP00000300651,ENSP00000308219,ENSP00000328181,ENSP00000337014,ENSP00000347942,ENSP00000368265,ENSP00000379191,ENSP00000383376,ENSP00000385142,ENSP00000417335	CD59,CNTFR,EGFR,HFE2,IL10RA,JAM2,KIT,MED1,MSTN,NOG,NOTCH1,NRXN1,RET,RGMB,ROBO2
GO:0015026	coreceptor activity	2	42	0.021	ENSP00000308219,ENSP00000337014	HFE2,RGMB
GO:0005539	glycosaminoglycan binding	3	219	0.0263	ENSP00000043402,ENSP00000260950,ENSP00000331210	BCAN,MSTN,RTN4R
GO:0005088	Ras guanyl-nucleotide exchange factor activity	3	243	0.0324	ENSP00000275493,ENSP00000288135,ENSP00000347942	EGFR,KIT,RET
GO:0046934	phosphatidylinositol-4,5-bisphosphate 3-kinase activity	2	68	0.0324	ENSP00000275493,ENSP00000288135	EGFR,KIT
GO:0046983	protein dimerization activity	6	1301	0.0324	ENSP00000260950,ENSP00000275493,ENSP00000277541,ENSP00000288135,ENSP00000328181,ENSP00000383376	EGFR,JAM2,KIT,MSTN,NOG,NOTCH1
GO:0098772	molecular function regulator	7	1793	0.0324	ENSP00000043402,ENSP00000260950,ENSP00000275493,ENSP00000277541,ENSP00000288135,ENSP00000347942,ENSP00000385142	EGFR,KIT,MSTN,NOTCH1,NRXN1,RET,RTN4R
GO:0031490	chromatin DNA binding	2	87	0.0391	ENSP00000277541,ENSP00000300651	MED1,NOTCH1

## Sheet: Cellular Component (GO)
#term ID	term description	observed gene count	background gene count	false discovery rate	matching proteins in your network (IDs)	matching proteins in your network (labels)
GO:0031225	anchored component of membrane	7	156	6.64e-08	ENSP00000043402,ENSP00000308219,ENSP00000331210,ENSP00000337014,ENSP00000368265,ENSP00000379191,ENSP00000419000	BCAN,CD59,CNTFR,HFE2,LSAMP,RGMB,RTN4R
GO:0044459	plasma membrane part	15	2651	5.79e-07	ENSP00000043402,ENSP00000263379,ENSP00000275493,ENSP00000277541,ENSP00000288135,ENSP00000308219,ENSP00000337014,ENSP00000347942,ENSP00000368265,ENSP00000376458,ENSP00000379191,ENSP00000383376,ENSP00000385142,ENSP00000417335,ENSP00000418663	BOC,CD59,CDON,CNTFR,EGFR,HFE2,IL27RA,JAM2,KIT,NOTCH1,NRXN1,RET,RGMB,ROBO2,RTN4R
GO:0031224	intrinsic component of membrane	19	5316	6.76e-07	ENSP00000043402,ENSP00000227752,ENSP00000263379,ENSP00000275493,ENSP00000277541,ENSP00000288135,ENSP00000308219,ENSP00000331210,ENSP00000337014,ENSP00000347942,ENSP00000368265,ENSP00000376458,ENSP00000379191,ENSP00000383376,ENSP00000385142,ENSP00000385143,ENSP00000417335,ENSP00000418663,ENSP00000419000	BCAN,BOC,CD59,CDON,CNTFR,EGFR,HFE2,IL10RA,IL27RA,JAM2,KIT,LSAMP,NOTCH1,NRXN1,RET,RGMB,ROBO2,RTN4R,UNC5D
GO:0009986	cell surface	9	690	1.3e-06	ENSP00000043402,ENSP00000275493,ENSP00000277541,ENSP00000288135,ENSP00000337014,ENSP00000379191,ENSP00000385142,ENSP00000385143,ENSP00000417335	CD59,EGFR,HFE2,KIT,NOTCH1,NRXN1,ROBO2,RTN4R,UNC5D
GO:0005886	plasma membrane	18	5159	3.2e-06	ENSP00000043402,ENSP00000227752,ENSP00000263379,ENSP00000275493,ENSP00000277541,ENSP00000288135,ENSP00000308219,ENSP00000337014,ENSP00000347942,ENSP00000368265,ENSP00000376458,ENSP00000379191,ENSP00000383376,ENSP00000385142,ENSP00000385143,ENSP00000417335,ENSP00000418663,ENSP00000419000	BOC,CD59,CDON,CNTFR,EGFR,HFE2,IL10RA,IL27RA,JAM2,KIT,LSAMP,NOTCH1,NRXN1,RET,RGMB,ROBO2,RTN4R,UNC5D
GO:0031226	intrinsic component of plasma membrane	11	1641	1.08e-05	ENSP00000043402,ENSP00000263379,ENSP00000308219,ENSP00000337014,ENSP00000347942,ENSP00000368265,ENSP00000376458,ENSP00000379191,ENSP00000383376,ENSP00000385142,ENSP00000418663	BOC,CD59,CDON,CNTFR,HFE2,IL27RA,JAM2,NRXN1,RET,RGMB,RTN4R
GO:0044295	axonal growth cone	3	26	8.72e-05	ENSP00000043402,ENSP00000385142,ENSP00000418663	BOC,NRXN1,RTN4R
GO:0043235	receptor complex	5	305	0.00036	ENSP00000275493,ENSP00000277541,ENSP00000337014,ENSP00000347942,ENSP00000368265	CNTFR,EGFR,HFE2,NOTCH1,RET
GO:0046658	anchored component of plasma membrane	3	46	0.00036	ENSP00000043402,ENSP00000308219,ENSP00000379191	CD59,RGMB,RTN4R
GO:0005887	integral component of plasma membrane	9	1564	0.00038	ENSP00000043402,ENSP00000263379,ENSP00000337014,ENSP00000347942,ENSP00000368265,ENSP00000376458,ENSP00000383376,ENSP00000385142,ENSP00000418663	BOC,CDON,CNTFR,HFE2,IL27RA,JAM2,NRXN1,RET,RTN4R
GO:0016021	integral component of membrane	15	5155	0.00062	ENSP00000043402,ENSP00000227752,ENSP00000263379,ENSP00000275493,ENSP00000277541,ENSP00000288135,ENSP00000337014,ENSP00000347942,ENSP00000368265,ENSP00000376458,ENSP00000383376,ENSP00000385142,ENSP00000385143,ENSP00000417335,ENSP00000418663	BOC,CDON,CNTFR,EGFR,HFE2,IL10RA,IL27RA,JAM2,KIT,NOTCH1,NRXN1,RET,ROBO2,RTN4R,UNC5D
GO:0005576	extracellular region	10	2505	0.0021	ENSP00000260950,ENSP00000275493,ENSP00000277541,ENSP00000288135,ENSP00000328181,ENSP00000331210,ENSP00000337014,ENSP00000368265,ENSP00000379191,ENSP00000419000	BCAN,CD59,CNTFR,EGFR,HFE2,KIT,LSAMP,MSTN,NOG,NOTCH1
GO:0031362	anchored component of external side of plasma membrane	2	16	0.0021	ENSP00000043402,ENSP00000379191	CD59,RTN4R
GO:0030424	axon	5	530	0.0028	ENSP00000043402,ENSP00000347942,ENSP00000385142,ENSP00000417335,ENSP00000418663	BOC,NRXN1,RET,ROBO2,RTN4R
GO:0045121	membrane raft	4	300	0.0031	ENSP00000043402,ENSP00000275493,ENSP00000308219,ENSP00000347942	EGFR,RET,RGMB,RTN4R
GO:0033267	axon part	4	341	0.0044	ENSP00000043402,ENSP00000385142,ENSP00000417335,ENSP00000418663	BOC,NRXN1,ROBO2,RTN4R
GO:0044421	extracellular region part	7	1375	0.0044	ENSP00000260950,ENSP00000275493,ENSP00000288135,ENSP00000328181,ENSP00000331210,ENSP00000337014,ENSP00000368265	BCAN,CNTFR,EGFR,HFE2,KIT,MSTN,NOG
GO:0005615	extracellular space	6	1134	0.0087	ENSP00000260950,ENSP00000275493,ENSP00000288135,ENSP00000328181,ENSP00000337014,ENSP00000368265	CNTFR,EGFR,HFE2,KIT,MSTN,NOG
GO:0009897	external side of plasma membrane	3	223	0.0131	ENSP00000043402,ENSP00000288135,ENSP00000379191	CD59,KIT,RTN4R
GO:0098797	plasma membrane protein complex	4	502	0.0141	ENSP00000275493,ENSP00000337014,ENSP00000347942,ENSP00000368265	CNTFR,EGFR,HFE2,RET
GO:0016324	apical plasma membrane	3	307	0.0287	ENSP00000275493,ENSP00000277541,ENSP00000368265	CNTFR,EGFR,NOTCH1
GO:0098590	plasma membrane region	5	1061	0.0329	ENSP00000275493,ENSP00000277541,ENSP00000368265,ENSP00000385142,ENSP00000417335	CNTFR,EGFR,NOTCH1,NRXN1,ROBO2
GO:0005793	endoplasmic reticulum-Golgi intermediate compartment	2	113	0.0407	ENSP00000308219,ENSP00000379191	CD59,RGMB
GO:0001669	acrosomal vesicle	2	115	0.0408	ENSP00000277541,ENSP00000288135	KIT,NOTCH1

## Sheet: Reference Publications
#term ID	term description	observed gene count	background gene count	false discovery rate	matching proteins in your network (IDs)	matching proteins in your network (labels)
PMID:21910667	(2011) Emerging therapeutics for advanced thyroid malignancies: rationale and targeted approaches.	5	34	6.67e-05	ENSP00000043402,ENSP00000275493,ENSP00000277541,ENSP00000288135,ENSP00000347942	EGFR,KIT,NOTCH1,RET,RTN4R
PMID:21931712	(2011) High throughput interrogation of somatic mutations in high grade serous cancer of the ovary.	5	31	6.67e-05	ENSP00000275493,ENSP00000277541,ENSP00000288135,ENSP00000347942,ENSP00000417335	EGFR,KIT,NOTCH1,RET,ROBO2
PMID:25104547	(2014) Skin as a living coloring book: how epithelial cells create patterns of pigmentation.	6	97	6.67e-05	ENSP00000275493,ENSP00000277541,ENSP00000288135,ENSP00000328181,ENSP00000385143,ENSP00000417335	EGFR,KIT,NOG,NOTCH1,ROBO2,UNC5D
PMID:29295498	(2017) BMP Signalling at the Crossroad of Liver Fibrosis and Regeneration.	6	91	6.67e-05	ENSP00000260950,ENSP00000275493,ENSP00000277541,ENSP00000288135,ENSP00000328181,ENSP00000337014	EGFR,HFE2,KIT,MSTN,NOG,NOTCH1
PMID:28948068	(2017) Effect of food intake on 92 neurological biomarkers in plasma.	5	48	0.0001	ENSP00000260950,ENSP00000308219,ENSP00000331210,ENSP00000383376,ENSP00000417335	BCAN,JAM2,MSTN,RGMB,ROBO2
PMID:17084834	(2006) RTK and TGF-beta signaling pathways genes in the sea urchin genome.	4	17	0.00013	ENSP00000260950,ENSP00000275493,ENSP00000328181,ENSP00000347942	EGFR,MSTN,NOG,RET
PMID:19897400	(2009) The RGMDRAGON family of BMP co-receptors.	5	56	0.00013	ENSP00000260950,ENSP00000277541,ENSP00000308219,ENSP00000328181,ENSP00000337014	HFE2,MSTN,NOG,NOTCH1,RGMB
PMID:20838434	(2010) MicroRNA-218 is deleted and downregulated in lung squamous cell carcinoma.	4	18	0.00013	ENSP00000275493,ENSP00000277541,ENSP00000288135,ENSP00000347942	EGFR,KIT,NOTCH1,RET
PMID:25155694	(2014) Cancer progression modeling using static sample data.	4	15	0.00013	ENSP00000275493,ENSP00000277541,ENSP00000288135,ENSP00000347942	EGFR,KIT,NOTCH1,RET
PMID:25536104	(2014) Mutation profiling in cholangiocarcinoma: prognostic and therapeutic implications.	5	54	0.00013	ENSP00000275493,ENSP00000277541,ENSP00000288135,ENSP00000347942,ENSP00000417335	EGFR,KIT,NOTCH1,RET,ROBO2
PMID:26779896	(2016) Strategies to Enhance the Effectiveness of Adult Stem Cell Therapy for Ischemic Heart Diseases Affecting the Elderly Patients.	4	19	0.00013	ENSP00000275493,ENSP00000277541,ENSP00000288135,ENSP00000328181	EGFR,KIT,NOG,NOTCH1
PMID:27218826	(2016) Copy number changes of clinically actionable genes in melanoma, non-small cell lung cancer and colorectal cancer-A survey across 822 routine diagnostic cases.	4	17	0.00013	ENSP00000275493,ENSP00000277541,ENSP00000288135,ENSP00000347942	EGFR,KIT,NOTCH1,RET
PMID:29184856	(2017) Optimal therapy for patients with hepatocellular carcinoma and resistance or intolerance to sorafenib: challenges and solutions.	4	18	0.00013	ENSP00000275493,ENSP00000277541,ENSP00000288135,ENSP00000347942	EGFR,KIT,NOTCH1,RET
PMID:24224046	(2013) Common oncogenic mutations are infrequent in oral squamous cell carcinoma of Asian origin.	4	22	0.00021	ENSP00000275493,ENSP00000277541,ENSP00000288135,ENSP00000347942	EGFR,KIT,NOTCH1,RET
PMID:26315110	(2015) Comprehensive molecular pathology analysis of small bowel adenocarcinoma reveals novel targets with potential for clinical utility.	4	22	0.00021	ENSP00000275493,ENSP00000277541,ENSP00000288135,ENSP00000347942	EGFR,KIT,NOTCH1,RET
PMID:17891251	(2007) New drugs in thyroid cancer.	3	3	0.00025	ENSP00000275493,ENSP00000288135,ENSP00000347942	EGFR,KIT,RET
PMID:20953378	(2010) Angiogenesis and breast cancer.	4	24	0.00025	ENSP00000275493,ENSP00000277541,ENSP00000288135,ENSP00000347942	EGFR,KIT,NOTCH1,RET
PMID:23922754	(2013) Validation of next generation sequencing technologies in comparison to current diagnostic gold standards for BRAF, EGFR and KRAS mutational analysis.	4	24	0.00025	ENSP00000275493,ENSP00000277541,ENSP00000288135,ENSP00000347942	EGFR,KIT,NOTCH1,RET
PMID:24368879	(2014) Ziv-aflibercept in metastatic colorectal cancer.	4	26	0.00028	ENSP00000275493,ENSP00000277541,ENSP00000288135,ENSP00000347942	EGFR,KIT,NOTCH1,RET
PMID:29088717	(2017) Protein expression of TTF1 and cMYC define distinct molecular subgroups of small cell lung cancer with unique vulnerabilities to aurora kinase inhibition, DLL3 targeting, and other targeted therapies.	4	26	0.00028	ENSP00000275493,ENSP00000277541,ENSP00000288135,ENSP00000347942	EGFR,KIT,NOTCH1,RET
PMID:22470194	(2012) Targeted therapy for hepatocellular carcinoma: novel agents on the horizon.	5	85	0.00029	ENSP00000043402,ENSP00000275493,ENSP00000277541,ENSP00000288135,ENSP00000347942	EGFR,KIT,NOTCH1,RET,RTN4R
PMID:22538770	(2012) Mutation profiling identifies numerous rare drug targets and distinct mutation patterns in different clinical subtypes of breast cancers.	4	27	0.00029	ENSP00000275493,ENSP00000277541,ENSP00000288135,ENSP00000347942	EGFR,KIT,NOTCH1,RET
PMID:24273599	(2012) Future of targeted agents in metastatic colorectal cancer.	4	29	0.00029	ENSP00000043402,ENSP00000275493,ENSP00000288135,ENSP00000347942	EGFR,KIT,RET,RTN4R
PMID:27568332	(2016) Targeted molecular profiling of rare genetic alterations in colorectal cancer using next-generation sequencing.	4	27	0.00029	ENSP00000275493,ENSP00000277541,ENSP00000288135,ENSP00000347942	EGFR,KIT,NOTCH1,RET
PMID:28396848	(2017) Update on the Treatment of Metastatic Squamous Non-Small Cell Lung Cancer in New Era of Personalized Medicine.	4	28	0.00029	ENSP00000275493,ENSP00000277541,ENSP00000288135,ENSP00000347942	EGFR,KIT,NOTCH1,RET
PMID:28603644	(2017) Neighbours of cancer-related proteins have key influence on pathogenesis and could increase the drug target space for anticancer therapies.	4	27	0.00029	ENSP00000227752,ENSP00000275493,ENSP00000277541,ENSP00000347942	EGFR,IL10RA,NOTCH1,RET
PMID:29057215	(2017) Targeted Therapy for Medullary Thyroid Cancer: A Review.	4	27	0.00029	ENSP00000275493,ENSP00000277541,ENSP00000288135,ENSP00000347942	EGFR,KIT,NOTCH1,RET
PMID:24489728	(2014) Hypoxia increases gefitinib-resistant lung cancer stem cells through the activation of insulin-like growth factor 1 receptor.	4	30	0.00032	ENSP00000275493,ENSP00000277541,ENSP00000288135,ENSP00000328181	EGFR,KIT,NOG,NOTCH1
PMID:24944510	(2014) The new concepts on overcoming drug resistance in lung cancer.	4	31	0.00035	ENSP00000275493,ENSP00000277541,ENSP00000288135,ENSP00000347942	EGFR,KIT,NOTCH1,RET
PMID:17184525	(2006) High resolution melting analysis for the rapid and sensitive detection of mutations in clinical samples: KRAS codon 12 and 13 mutations in non-small cell lung cancer.	3	6	0.00038	ENSP00000275493,ENSP00000288135,ENSP00000347942	EGFR,KIT,RET
PMID:18059446	(2007) Evolvable signaling networks of receptor tyrosine kinases: relevance of robustness to malignancy and to cancer therapy.	4	37	0.00038	ENSP00000275493,ENSP00000277541,ENSP00000288135,ENSP00000347942	EGFR,KIT,NOTCH1,RET
PMID:19075661	(2008) Cancer stem cells: how can we target them?	3	7	0.00038	ENSP00000275493,ENSP00000277541,ENSP00000288135	EGFR,KIT,NOTCH1
PMID:19228742	(2009) Hand-foot skin reaction increases with cumulative sorafenib dose and with combination anti-vascular endothelial growth factor therapy.	3	7	0.00038	ENSP00000275493,ENSP00000288135,ENSP00000347942	EGFR,KIT,RET
PMID:20012482	(2010) Anti-angiogenic tyrosine kinase inhibitors: what is their mechanism of action?	4	36	0.00038	ENSP00000275493,ENSP00000277541,ENSP00000288135,ENSP00000347942	EGFR,KIT,NOTCH1,RET
PMID:21386818	(2011) HCC and angiogenesis: possible targets and future directions.	4	36	0.00038	ENSP00000275493,ENSP00000277541,ENSP00000288135,ENSP00000347942	EGFR,KIT,NOTCH1,RET
PMID:21575252	(2011) Germ-line mutations in epidermal growth factor receptor (EGFR) are rare but may contribute to oncogenesis: a novel germ-line mutation in EGFR detected in a patient with lung adenocarcinoma.	3	5	0.00038	ENSP00000275493,ENSP00000288135,ENSP00000347942	EGFR,KIT,RET
PMID:22165970	(2012) Adding to the mix: fibroblast growth factor and platelet-derived growth factor receptor pathways as targets in non-small cell lung cancer.	4	34	0.00038	ENSP00000275493,ENSP00000277541,ENSP00000288135,ENSP00000347942	EGFR,KIT,NOTCH1,RET
PMID:22295207	(2011) New agents targeting angiogenesis in glioblastoma.	4	33	0.00038	ENSP00000275493,ENSP00000277541,ENSP00000288135,ENSP00000347942	EGFR,KIT,NOTCH1,RET
PMID:22492711	(2012) An analysis of substitution, deletion and insertion mutations in cancer genes.	4	38	0.00038	ENSP00000275493,ENSP00000277541,ENSP00000288135,ENSP00000347942	EGFR,KIT,NOTCH1,RET
PMID:22585170	(2012) High-throughput detection of actionable genomic alterations in clinical tumor samples by targeted, massively parallel sequencing.	4	35	0.00038	ENSP00000275493,ENSP00000277541,ENSP00000288135,ENSP00000347942	EGFR,KIT,NOTCH1,RET
PMID:22830012	(2012) Antiangiogenic therapy for glioma.	4	34	0.00038	ENSP00000275493,ENSP00000277541,ENSP00000288135,ENSP00000347942	EGFR,KIT,NOTCH1,RET
PMID:22926943	(2012) Searching for Hif1-Alfa interacting proteins in renal cell carcinoma.	3	6	0.00038	ENSP00000275493,ENSP00000277541,ENSP00000288135	EGFR,KIT,NOTCH1
PMID:23526749	(2013) Magnetic resonance imaging is the preferred method to assess treatment-related skeletal changes in children with brain tumors.	3	7	0.00038	ENSP00000275493,ENSP00000288135,ENSP00000347942	EGFR,KIT,RET
PMID:23723712	(2013) Novel small molecule EGFR inhibitors as candidate drugs in non-small cell lung cancer.	4	34	0.00038	ENSP00000275493,ENSP00000277541,ENSP00000288135,ENSP00000347942	EGFR,KIT,NOTCH1,RET
PMID:24202392	(2013) The quest to overcome resistance to EGFR-targeted therapies in cancer.	4	35	0.00038	ENSP00000275493,ENSP00000277541,ENSP00000288135,ENSP00000347942	EGFR,KIT,NOTCH1,RET
PMID:24243840	(2014) The Reactome pathway knowledgebase.	3	6	0.00038	ENSP00000275493,ENSP00000277541,ENSP00000288135	EGFR,KIT,NOTCH1
PMID:24367504	(2013) Over-expression of hNGF in adult human olfactory bulb neural stem cells promotes cell growth and oligodendrocytic differentiation.	5	98	0.00038	ENSP00000275493,ENSP00000277541,ENSP00000347942,ENSP00000385142,ENSP00000419000	EGFR,LSAMP,NOTCH1,NRXN1,RET
PMID:24530466	(2014) Effective expansion of engrafted human hematopoietic stem cells in bone marrow of mice expressing human Jagged1.	3	7	0.00038	ENSP00000277541,ENSP00000288135,ENSP00000328181	KIT,NOG,NOTCH1
PMID:24574826	(2014) Antiangiogenesis therapy: an update after the first decade.	4	36	0.00038	ENSP00000275493,ENSP00000277541,ENSP00000288135,ENSP00000347942	EGFR,KIT,NOTCH1,RET
PMID:25127237	(2014) Reporting tumor molecular heterogeneity in histopathological diagnosis.	4	36	0.00038	ENSP00000275493,ENSP00000277541,ENSP00000288135,ENSP00000347942	EGFR,KIT,NOTCH1,RET
PMID:25193510	(2014) A comprehensive evaluation of biomarkers predictive of response to PI3K inhibitors and of resistance mechanisms in head and neck squamous cell carcinoma.	4	38	0.00038	ENSP00000275493,ENSP00000277541,ENSP00000288135,ENSP00000347942	EGFR,KIT,NOTCH1,RET
PMID:25474107	(2014) A mechanism of male germ cell apoptosis induced by bisphenol-A and nonylphenol involving ADAM17 and p38 MAPK activation.	4	37	0.00038	ENSP00000043402,ENSP00000275493,ENSP00000277541,ENSP00000288135	EGFR,KIT,NOTCH1,RTN4R
PMID:25490678	(2014) Mutational profiling of familial male breast cancers reveals similarities with luminal A female breast cancer with rare TP53 mutations.	4	39	0.00038	ENSP00000275493,ENSP00000277541,ENSP00000288135,ENSP00000347942	EGFR,KIT,NOTCH1,RET
PMID:25539704	(2015) Sorafenib-associated facial acneiform eruption.	3	6	0.00038	ENSP00000275493,ENSP00000288135,ENSP00000347942	EGFR,KIT,RET
PMID:25757876	(2015) Rapid detection of genetic mutations in individual breast cancer patients by next-generation DNA sequencing.	4	39	0.00038	ENSP00000275493,ENSP00000277541,ENSP00000288135,ENSP00000347942	EGFR,KIT,NOTCH1,RET
PMID:25943307	(2015) Adaptation to antiangiogenic therapy in neurological tumors.	4	32	0.00038	ENSP00000275493,ENSP00000277541,ENSP00000288135,ENSP00000347942	EGFR,KIT,NOTCH1,RET
PMID:25980437	(2015) Ultra-deep targeted sequencing of advanced oral squamous cell carcinoma identifies a mutation-based prognostic gene signature.	4	38	0.00038	ENSP00000275493,ENSP00000277541,ENSP00000288135,ENSP00000347942	EGFR,KIT,NOTCH1,RET
PMID:26022204	(2015) HER2neu-directed therapy for biliary tract cancer.	4	41	0.00038	ENSP00000275493,ENSP00000277541,ENSP00000288135,ENSP00000347942	EGFR,KIT,NOTCH1,RET
PMID:26266637	(2015) Targeted Therapy in Biliary Tract Cancers.	4	33	0.00038	ENSP00000275493,ENSP00000277541,ENSP00000288135,ENSP00000347942	EGFR,KIT,NOTCH1,RET
PMID:26446908	(2015) Influence of companion diagnostics on efficacy and safety of targeted anti-cancer drugs: systematic review and meta-analyses.	3	7	0.00038	ENSP00000275493,ENSP00000288135,ENSP00000347942	EGFR,KIT,RET
PMID:26709353	(2016) A Genomic Study of DNA Alteration Events Caused by Ionizing Radiation in Human Embryonic Stem Cells via Next-Generation Sequencing.	4	38	0.00038	ENSP00000275493,ENSP00000277541,ENSP00000288135,ENSP00000347942	EGFR,KIT,NOTCH1,RET
PMID:26810733	(2016) EBI-907, a novel BRAF(V600E) inhibitor, has potent oral anti-tumor activity and a broad kinase selectivity profile.	3	6	0.00038	ENSP00000275493,ENSP00000288135,ENSP00000347942	EGFR,KIT,RET
PMID:26910730	(2016) Drug Resistance to EGFR Inhibitors in Lung Cancer.	4	32	0.00038	ENSP00000275493,ENSP00000277541,ENSP00000288135,ENSP00000347942	EGFR,KIT,NOTCH1,RET
PMID:26919617	(2016) Report on the use of non-clinical studies in the regulatory evaluation of oncology drugs.	4	33	0.00038	ENSP00000275493,ENSP00000288135,ENSP00000328181,ENSP00000347942	EGFR,KIT,NOG,RET
PMID:26937903	(2016) An Ultra-Deep Targeted Sequencing Gene Panel Improves the Prognostic Stratification of Patients With Advanced Oral Cavity Squamous Cell Carcinoma.	4	34	0.00038	ENSP00000275493,ENSP00000277541,ENSP00000288135,ENSP00000347942	EGFR,KIT,NOTCH1,RET
PMID:27062580	(2016) AKT1 and BRAF mutations in pediatric aggressive fibromatosis.	4	41	0.00038	ENSP00000275493,ENSP00000277541,ENSP00000288135,ENSP00000347942	EGFR,KIT,NOTCH1,RET
PMID:27196461	(2016) The Use of Apatinib in Treating Nonsmall-Cell Lung Cancer: Case Report and Review of Literature.	3	7	0.00038	ENSP00000275493,ENSP00000288135,ENSP00000347942	EGFR,KIT,RET
PMID:27206246	(2016) Comparison of intramedullary myeloma and corresponding extramedullary soft tissue plasmacytomas using genetic mutational panel analyses.	4	39	0.00038	ENSP00000275493,ENSP00000277541,ENSP00000288135,ENSP00000347942	EGFR,KIT,NOTCH1,RET
PMID:27347397	(2016) Exploring in vivo cholesterol-mediated interactions between activated EGF receptors in plasma membrane with single-molecule optical tracking.	3	5	0.00038	ENSP00000275493,ENSP00000277541,ENSP00000379191	CD59,EGFR,NOTCH1
PMID:27590518	(2016) Clues toward precision medicine in oral squamous cell carcinoma: utility of next-generation sequencing for the prognostic stratification of high-risk patients harboring neck lymph node extracapsular extension.	4	35	0.00038	ENSP00000275493,ENSP00000277541,ENSP00000288135,ENSP00000347942	EGFR,KIT,NOTCH1,RET
PMID:28229982	(2017) Circulating-free DNA Mutation Associated with Response of Targeted Therapy in Human Epidermal Growth Factor Receptor 2-positive Metastatic Breast Cancer.	4	35	0.00038	ENSP00000275493,ENSP00000277541,ENSP00000288135,ENSP00000347942	EGFR,KIT,NOTCH1,RET
PMID:28378839	(2017) Off-target effects and clinical outcome in metastatic colorectal cancer patients receiving regorafenib: The TRIBUTE analysis.	3	5	0.00038	ENSP00000275493,ENSP00000288135,ENSP00000347942	EGFR,KIT,RET
PMID:28514312	(2017) Treatment inferred from mutations identified using massive parallel sequencing leads to clinical benefit in some heavily pretreated cancer patients.	4	38	0.00038	ENSP00000275493,ENSP00000277541,ENSP00000288135,ENSP00000347942	EGFR,KIT,NOTCH1,RET
PMID:28573140	(2017) Colorectal Cancer: From the Genetic Model to Posttranscriptional Regulation by Noncoding RNAs.	5	104	0.00038	ENSP00000275493,ENSP00000277541,ENSP00000288135,ENSP00000347942,ENSP00000419000	EGFR,KIT,LSAMP,NOTCH1,RET
PMID:28915719	(2017) Genomic analysis of exceptional responder to regorafenib in treatment-refractory metastatic rectal cancer: a case report and review of the literature.	4	34	0.00038	ENSP00000275493,ENSP00000277541,ENSP00000288135,ENSP00000347942	EGFR,KIT,NOTCH1,RET
PMID:29130105	(2017) Tumor molecular profiling of NSCLC patients using next generation sequencing.	4	33	0.00038	ENSP00000275493,ENSP00000277541,ENSP00000288135,ENSP00000347942	EGFR,KIT,NOTCH1,RET
PMID:29615568	(2017) Roles of the Hedgehog Signaling Pathway in Epidermal and Hair Follicle Development, Homeostasis, and Cancer.	4	40	0.00038	ENSP00000275493,ENSP00000277541,ENSP00000328181,ENSP00000418663	BOC,EGFR,NOG,NOTCH1
PMID:16995874	(2006) ZD6474 induces growth arrest and apoptosis of GIST-T1 cells, which is enhanced by concomitant use of sunitinib.	3	8	0.0004	ENSP00000275493,ENSP00000288135,ENSP00000347942	EGFR,KIT,RET
PMID:23780998	(2013) Influence of RET mutations on the expression of tyrosine kinases in medullary thyroid carcinoma.	3	8	0.0004	ENSP00000275493,ENSP00000288135,ENSP00000347942	EGFR,KIT,RET
PMID:24714777	(2014) Targetable signaling pathway mutations are associated with malignant phenotype in IDH-mutant gliomas.	4	42	0.0004	ENSP00000275493,ENSP00000277541,ENSP00000288135,ENSP00000347942	EGFR,KIT,NOTCH1,RET
PMID:24754736	(2014) VEGF, VEGFR3, and PDGFRB protein expression is influenced by RAS mutations in medullary thyroid carcinoma.	3	8	0.0004	ENSP00000275493,ENSP00000288135,ENSP00000347942	EGFR,KIT,RET
PMID:24772266	(2014) A perspective on molecular therapy in cholangiocarcinoma: present status and future directions.	4	44	0.0004	ENSP00000275493,ENSP00000277541,ENSP00000288135,ENSP00000347942	EGFR,KIT,NOTCH1,RET
PMID:24918944	(2014) PIK3CA and TP53 gene mutations in human breast cancer tumors frequently detected by ion torrent DNA sequencing.	4	43	0.0004	ENSP00000275493,ENSP00000277541,ENSP00000288135,ENSP00000347942	EGFR,KIT,NOTCH1,RET
PMID:24931602	(2014) SlitRobo signaling regulates cell fate decisions in the intestinal stem cell lineage of Drosophila.	3	8	0.0004	ENSP00000277541,ENSP00000300651,ENSP00000417335	MED1,NOTCH1,ROBO2
PMID:25213161	(2015) Randomized phase III trial of regorafenib in metastatic colorectal cancer: analysis of the CORRECT Japanese and non-Japanese subpopulations.	3	8	0.0004	ENSP00000275493,ENSP00000288135,ENSP00000347942	EGFR,KIT,RET
PMID:25703106	(2015) Molecular analysis of a mammary analog secretory carcinoma in the upper lip: Novel search for genetic and epigenetic abnormalities in MASC.	4	44	0.0004	ENSP00000275493,ENSP00000277541,ENSP00000288135,ENSP00000347942	EGFR,KIT,NOTCH1,RET
PMID:25885250	(2015) Adult classical glioblastoma with a BRAF V600E mutation.	4	43	0.0004	ENSP00000275493,ENSP00000277541,ENSP00000288135,ENSP00000347942	EGFR,KIT,NOTCH1,RET
PMID:26419617	(2016) Involvement of Notch-1 in Resistance to Regorafenib in Colon Cancer Cells.	3	8	0.0004	ENSP00000277541,ENSP00000288135,ENSP00000347942	KIT,NOTCH1,RET
PMID:26961069	(2016) Comprehensive molecular portrait using next generation sequencing of resected intestinal-type gastric cancer patients dichotomized according to prognosis.	4	43	0.0004	ENSP00000275493,ENSP00000277541,ENSP00000288135,ENSP00000347942	EGFR,KIT,NOTCH1,RET
PMID:27641744	(2016) Circulating tumor DNA detection in lung cancer patients before and after surgery.	4	42	0.0004	ENSP00000275493,ENSP00000277541,ENSP00000288135,ENSP00000347942	EGFR,KIT,NOTCH1,RET
PMID:27806348	(2016) Clinical outcomes based on multigene profiling in metastatic breast cancer patients.	4	42	0.0004	ENSP00000275493,ENSP00000277541,ENSP00000288135,ENSP00000347942	EGFR,KIT,NOTCH1,RET
PMID:27834176	(2016) Primary pulmonary adenocarcinoma in a 16-year-old boy - a five-year follow-up.	4	44	0.0004	ENSP00000275493,ENSP00000277541,ENSP00000288135,ENSP00000347942	EGFR,KIT,NOTCH1,RET
PMID:27899957	(2016) Next-generation sequencing in NSCLC and melanoma patients: a cost and budget impact analysis.	3	8	0.0004	ENSP00000275493,ENSP00000288135,ENSP00000347942	EGFR,KIT,RET
PMID:28137276	(2017) Towards standardization of next-generation sequencing of FFPE samples for clinical oncology: intrinsic obstacles and possible solutions.	4	42	0.0004	ENSP00000275493,ENSP00000277541,ENSP00000288135,ENSP00000347942	EGFR,KIT,NOTCH1,RET
PMID:28525363	(2017) Targeted sequencing of tonsillar and base of tongue cancer and human papillomavirus positive unknown primary of the head and neck reveals prognostic effects of mutated FGFR3.	4	42	0.0004	ENSP00000275493,ENSP00000277541,ENSP00000288135,ENSP00000347942	EGFR,KIT,NOTCH1,RET
PMID:29304109	(2018) Combination chemotherapy with Regorafenib in metastatic colorectal cancer treatment: A single center, retrospective study.	3	8	0.0004	ENSP00000275493,ENSP00000288135,ENSP00000347942	EGFR,KIT,RET
PMID:29307989	(2017) Gene mutations in stool from gastric and colorectal neoplasia patients by next-generation sequencing.	4	43	0.0004	ENSP00000275493,ENSP00000277541,ENSP00000288135,ENSP00000347942	EGFR,KIT,NOTCH1,RET
PMID:29371589	(2018) Cell death-based treatment of lung adenocarcinoma.	4	43	0.0004	ENSP00000275493,ENSP00000288135,ENSP00000328181,ENSP00000347942	EGFR,KIT,NOG,RET
PMID:29636989	(2018) Comprehensive molecular screening by next generation sequencing reveals a distinctive mutational profile of KITPDGFRA genes and novel genomic alterations: results from a 20-year cohort of patients with GIST from north-western Greece.	4	43	0.0004	ENSP00000275493,ENSP00000277541,ENSP00000288135,ENSP00000347942	EGFR,KIT,NOTCH1,RET
PMID:29657615	(2018) KRAS, KIT and TP53 mutations in mother's and daughter's gastric cardia adenocarcinomas.	4	44	0.0004	ENSP00000275493,ENSP00000277541,ENSP00000288135,ENSP00000347942	EGFR,KIT,NOTCH1,RET

## Sheet: KEGG Pathways
#term ID	term description	observed gene count	background gene count	false discovery rate	matching proteins in your network (IDs)	matching proteins in your network (labels)
hsa04630	Jak-STAT signaling pathway	4	160	0.0019	ENSP00000227752,ENSP00000263379,ENSP00000275493,ENSP00000368265	CNTFR,EGFR,IL10RA,IL27RA
hsa05230	Central carbon metabolism in cancer	3	65	0.0019	ENSP00000275493,ENSP00000288135,ENSP00000347942	EGFR,KIT,RET
hsa01522	Endocrine resistance	3	95	0.0035	ENSP00000275493,ENSP00000277541,ENSP00000300651	EGFR,MED1,NOTCH1
hsa04060	Cytokine-cytokine receptor interaction	4	263	0.0035	ENSP00000227752,ENSP00000275493,ENSP00000288135,ENSP00000368265	CNTFR,EGFR,IL10RA,KIT
hsa05224	Breast cancer	3	147	0.0074	ENSP00000275493,ENSP00000277541,ENSP00000288135	EGFR,KIT,NOTCH1
hsa04360	Axon guidance	3	173	0.0098	ENSP00000385143,ENSP00000417335,ENSP00000418663	BOC,ROBO2,UNC5D
hsa04340	Hedgehog signaling pathway	2	46	0.0115	ENSP00000376458,ENSP00000418663	BOC,CDON
hsa05120	Epithelial cell signaling in Helicobacter pylori infection	2	66	0.0186	ENSP00000275493,ENSP00000383376	EGFR,JAM2
hsa05200	Pathways in cancer	4	515	0.0186	ENSP00000275493,ENSP00000277541,ENSP00000288135,ENSP00000347942	EGFR,KIT,NOTCH1,RET
hsa04640	Hematopoietic cell lineage	2	94	0.0314	ENSP00000288135,ENSP00000379191	CD59,KIT
hsa04919	Thyroid hormone signaling pathway	2	115	0.0419	ENSP00000277541,ENSP00000300651	MED1,NOTCH1

## Sheet: Reactome Pathways
#term ID	term description	observed gene count	background gene count	false discovery rate	matching proteins in your network (IDs)	matching proteins in your network (labels)
HSA-1266738	Developmental Biology	9	1023	0.00014	ENSP00000275493,ENSP00000277541,ENSP00000300651,ENSP00000308219,ENSP00000337014,ENSP00000347942,ENSP00000376458,ENSP00000385143,ENSP00000417335	CDON,EGFR,HFE2,MED1,NOTCH1,RET,RGMB,ROBO2,UNC5D
HSA-373752	Netrin-1 signaling	3	49	0.0021	ENSP00000308219,ENSP00000337014,ENSP00000385143	HFE2,RGMB,UNC5D
HSA-422475	Axon guidance	6	541	0.0021	ENSP00000275493,ENSP00000308219,ENSP00000337014,ENSP00000347942,ENSP00000385143,ENSP00000417335	EGFR,HFE2,RET,RGMB,ROBO2,UNC5D
HSA-5632681	Ligand-receptor interactions	2	8	0.0024	ENSP00000376458,ENSP00000418663	BOC,CDON
HSA-8866910	TFAP2 (AP-2) family regulates transcription of growth factors and their receptors	2	11	0.0033	ENSP00000275493,ENSP00000288135	EGFR,KIT
HSA-5635838	Activation of SMO	2	18	0.0066	ENSP00000376458,ENSP00000418663	BOC,CDON
HSA-162582	Signal Transduction	9	2605	0.0279	ENSP00000043402,ENSP00000275493,ENSP00000277541,ENSP00000288135,ENSP00000300651,ENSP00000328181,ENSP00000347942,ENSP00000376458,ENSP00000418663	BOC,CDON,EGFR,KIT,MED1,NOG,NOTCH1,RET,RTN4R
HSA-9012852	Signaling by NOTCH3	2	48	0.0279	ENSP00000275493,ENSP00000277541	EGFR,NOTCH1
HSA-2219530	Constitutive Signaling by Aberrant PI3K in Cancer	2	58	0.0359	ENSP00000275493,ENSP00000288135	EGFR,KIT
HSA-5673001	RAF/MAP kinase cascade	3	229	0.0359	ENSP00000275493,ENSP00000288135,ENSP00000347942	EGFR,KIT,RET
HSA-1474244	Extracellular matrix organization	3	298	0.0496	ENSP00000331210,ENSP00000383376,ENSP00000385142	BCAN,JAM2,NRXN1
HSA-6811558	PI5P, PP2A and IER3 Regulate PI3K/AKT Signaling	2	85	0.0496	ENSP00000275493,ENSP00000288135	EGFR,KIT

## Sheet: UniProt Keywords
#term ID	term description	observed gene count	background gene count	false discovery rate	matching proteins in your network (IDs)	matching proteins in your network (labels)
KW-0732	Signal	21	3237	6.06e-14	ENSP00000043402,ENSP00000227752,ENSP00000260950,ENSP00000263379,ENSP00000275493,ENSP00000277541,ENSP00000288135,ENSP00000308219,ENSP00000328181,ENSP00000331210,ENSP00000337014,ENSP00000347942,ENSP00000368265,ENSP00000376458,ENSP00000379191,ENSP00000383376,ENSP00000385142,ENSP00000385143,ENSP00000417335,ENSP00000418663,ENSP00000419000	BCAN,BOC,CD59,CDON,CNTFR,EGFR,HFE2,IL10RA,IL27RA,JAM2,KIT,LSAMP,MSTN,NOG,NOTCH1,NRXN1,RET,RGMB,ROBO2,RTN4R,UNC5D
KW-1015	Disulfide bond	20	3276	2.03e-12	ENSP00000043402,ENSP00000227752,ENSP00000260950,ENSP00000275493,ENSP00000277541,ENSP00000288135,ENSP00000308219,ENSP00000328181,ENSP00000331210,ENSP00000337014,ENSP00000347942,ENSP00000368265,ENSP00000376458,ENSP00000379191,ENSP00000383376,ENSP00000385142,ENSP00000385143,ENSP00000417335,ENSP00000418663,ENSP00000419000	BCAN,BOC,CD59,CDON,CNTFR,EGFR,HFE2,IL10RA,JAM2,KIT,LSAMP,MSTN,NOG,NOTCH1,NRXN1,RET,RGMB,ROBO2,RTN4R,UNC5D
KW-0325	Glycoprotein	21	4353	9.33e-12	ENSP00000043402,ENSP00000227752,ENSP00000260950,ENSP00000263379,ENSP00000275493,ENSP00000277541,ENSP00000288135,ENSP00000308219,ENSP00000328181,ENSP00000331210,ENSP00000337014,ENSP00000347942,ENSP00000368265,ENSP00000376458,ENSP00000379191,ENSP00000383376,ENSP00000385142,ENSP00000385143,ENSP00000417335,ENSP00000418663,ENSP00000419000	BCAN,BOC,CD59,CDON,CNTFR,EGFR,HFE2,IL10RA,IL27RA,JAM2,KIT,LSAMP,MSTN,NOG,NOTCH1,NRXN1,RET,RGMB,ROBO2,RTN4R,UNC5D
KW-0336	GPI-anchor	7	138	3.23e-09	ENSP00000043402,ENSP00000308219,ENSP00000331210,ENSP00000337014,ENSP00000368265,ENSP00000379191,ENSP00000419000	BCAN,CD59,CNTFR,HFE2,LSAMP,RGMB,RTN4R
KW-0393	Immunoglobulin domain	9	448	1.14e-08	ENSP00000288135,ENSP00000331210,ENSP00000368265,ENSP00000376458,ENSP00000383376,ENSP00000385143,ENSP00000417335,ENSP00000418663,ENSP00000419000	BCAN,BOC,CDON,CNTFR,JAM2,KIT,LSAMP,ROBO2,UNC5D
KW-1003	Cell membrane	16	3208	1.01e-07	ENSP00000043402,ENSP00000227752,ENSP00000275493,ENSP00000277541,ENSP00000288135,ENSP00000308219,ENSP00000337014,ENSP00000347942,ENSP00000368265,ENSP00000376458,ENSP00000379191,ENSP00000383376,ENSP00000385142,ENSP00000385143,ENSP00000418663,ENSP00000419000	BOC,CD59,CDON,CNTFR,EGFR,HFE2,IL10RA,JAM2,KIT,LSAMP,NOTCH1,NRXN1,RET,RGMB,RTN4R,UNC5D
KW-0472	Membrane	19	6984	1.61e-05	ENSP00000043402,ENSP00000227752,ENSP00000263379,ENSP00000275493,ENSP00000277541,ENSP00000288135,ENSP00000308219,ENSP00000331210,ENSP00000337014,ENSP00000347942,ENSP00000368265,ENSP00000376458,ENSP00000379191,ENSP00000383376,ENSP00000385142,ENSP00000385143,ENSP00000417335,ENSP00000418663,ENSP00000419000	BCAN,BOC,CD59,CDON,CNTFR,EGFR,HFE2,IL10RA,IL27RA,JAM2,KIT,LSAMP,NOTCH1,NRXN1,RET,RGMB,ROBO2,RTN4R,UNC5D
KW-0449	Lipoprotein	8	814	1.74e-05	ENSP00000043402,ENSP00000275493,ENSP00000308219,ENSP00000331210,ENSP00000337014,ENSP00000368265,ENSP00000379191,ENSP00000419000	BCAN,CD59,CNTFR,EGFR,HFE2,LSAMP,RGMB,RTN4R
KW-0675	Receptor	8	1423	0.00088	ENSP00000043402,ENSP00000227752,ENSP00000263379,ENSP00000275493,ENSP00000277541,ENSP00000288135,ENSP00000368265,ENSP00000385143	CNTFR,EGFR,IL10RA,IL27RA,KIT,NOTCH1,RTN4R,UNC5D
KW-0677	Repeat	14	4751	0.00088	ENSP00000043402,ENSP00000263379,ENSP00000275493,ENSP00000277541,ENSP00000288135,ENSP00000300651,ENSP00000331210,ENSP00000368265,ENSP00000376458,ENSP00000385142,ENSP00000385143,ENSP00000417335,ENSP00000418663,ENSP00000419000	BCAN,BOC,CDON,CNTFR,EGFR,IL27RA,KIT,LSAMP,MED1,NOTCH1,NRXN1,ROBO2,RTN4R,UNC5D
KW-0225	Disease mutation	11	2951	0.00093	ENSP00000043402,ENSP00000227752,ENSP00000275493,ENSP00000277541,ENSP00000288135,ENSP00000328181,ENSP00000337014,ENSP00000347942,ENSP00000376458,ENSP00000379191,ENSP00000417335	CD59,CDON,EGFR,HFE2,IL10RA,KIT,NOG,NOTCH1,RET,ROBO2,RTN4R
KW-1211	Schizophrenia	2	17	0.0013	ENSP00000043402,ENSP00000385142	NRXN1,RTN4R
KW-0829	Tyrosine-protein kinase	3	110	0.0016	ENSP00000275493,ENSP00000288135,ENSP00000347942	EGFR,KIT,RET
KW-9995	Disease	12	3799	0.0016	ENSP00000043402,ENSP00000227752,ENSP00000275493,ENSP00000277541,ENSP00000288135,ENSP00000328181,ENSP00000337014,ENSP00000347942,ENSP00000376458,ENSP00000379191,ENSP00000385142,ENSP00000417335	CD59,CDON,EGFR,HFE2,IL10RA,KIT,NOG,NOTCH1,NRXN1,RET,ROBO2,RTN4R
KW-0068	Autocatalytic cleavage	2	45	0.0066	ENSP00000308219,ENSP00000337014	HFE2,RGMB
KW-0130	Cell adhesion	4	476	0.0091	ENSP00000347942,ENSP00000385142,ENSP00000418663,ENSP00000419000	BOC,LSAMP,NRXN1,RET
KW-0245	EGF-like domain	3	229	0.0098	ENSP00000277541,ENSP00000331210,ENSP00000385142	BCAN,NOTCH1,NRXN1
KW-0656	Proto-oncogene	3	228	0.0098	ENSP00000275493,ENSP00000288135,ENSP00000347942	EGFR,KIT,RET
KW-1133	Transmembrane helix	12	4949	0.0134	ENSP00000227752,ENSP00000263379,ENSP00000275493,ENSP00000277541,ENSP00000288135,ENSP00000347942,ENSP00000376458,ENSP00000383376,ENSP00000385142,ENSP00000385143,ENSP00000417335,ENSP00000418663	BOC,CDON,EGFR,IL10RA,IL27RA,JAM2,KIT,NOTCH1,NRXN1,RET,ROBO2,UNC5D
KW-0217	Developmental protein	5	958	0.014	ENSP00000275493,ENSP00000277541,ENSP00000328181,ENSP00000385143,ENSP00000417335	EGFR,NOG,NOTCH1,ROBO2,UNC5D

## Sheet: PFAM Protein Domains
#term ID	term description	observed gene count	background gene count	false discovery rate	matching proteins in your network (IDs)	matching proteins in your network (labels)
PF07679	Immunoglobulin I-set domain	7	202	8.9e-08	ENSP00000288135,ENSP00000376458,ENSP00000383376,ENSP00000385143,ENSP00000417335,ENSP00000418663,ENSP00000419000	BOC,CDON,JAM2,KIT,LSAMP,ROBO2,UNC5D
PF13927	Immunoglobulin domain	7	221	8.9e-08	ENSP00000288135,ENSP00000376458,ENSP00000383376,ENSP00000385143,ENSP00000417335,ENSP00000418663,ENSP00000419000	BOC,CDON,JAM2,KIT,LSAMP,ROBO2,UNC5D
PF00047	Immunoglobulin domain	7	243	1.03e-07	ENSP00000288135,ENSP00000376458,ENSP00000383376,ENSP00000385143,ENSP00000417335,ENSP00000418663,ENSP00000419000	BOC,CDON,JAM2,KIT,LSAMP,ROBO2,UNC5D
PF13895	Immunoglobulin domain	6	212	1.2e-06	ENSP00000376458,ENSP00000383376,ENSP00000385143,ENSP00000417335,ENSP00000418663,ENSP00000419000	BOC,CDON,JAM2,LSAMP,ROBO2,UNC5D
PF00041	Fibronectin type III domain	5	133	3.24e-06	ENSP00000263379,ENSP00000368265,ENSP00000376458,ENSP00000417335,ENSP00000418663	BOC,CDON,CNTFR,IL27RA,ROBO2
PF06534	Repulsive guidance molecule (RGM) C-terminus	2	3	8.41e-05	ENSP00000308219,ENSP00000337014	HFE2,RGMB
PF06535	Repulsive guidance molecule (RGM) N-terminus	2	3	8.41e-05	ENSP00000308219,ENSP00000337014	HFE2,RGMB
PF07686	Immunoglobulin V-set domain	4	179	0.00025	ENSP00000331210,ENSP00000383376,ENSP00000417335,ENSP00000419000	BCAN,JAM2,LSAMP,ROBO2
PF00008	EGF-like domain	3	81	0.00052	ENSP00000277541,ENSP00000331210,ENSP00000385142	BCAN,NOTCH1,NRXN1

## Sheet: INTERPRO Protein Domains
#term ID	term description	observed gene count	background gene count	false discovery rate	matching proteins in your network (IDs)	matching proteins in your network (labels)
IPR003598	Immunoglobulin subtype 2	8	237	5.6e-09	ENSP00000288135,ENSP00000368265,ENSP00000376458,ENSP00000383376,ENSP00000385143,ENSP00000417335,ENSP00000418663,ENSP00000419000	BOC,CDON,CNTFR,JAM2,KIT,LSAMP,ROBO2,UNC5D
IPR013783	Immunoglobulin-like fold	11	708	5.6e-09	ENSP00000227752,ENSP00000263379,ENSP00000288135,ENSP00000331210,ENSP00000368265,ENSP00000376458,ENSP00000383376,ENSP00000385143,ENSP00000417335,ENSP00000418663,ENSP00000419000	BCAN,BOC,CDON,CNTFR,IL10RA,IL27RA,JAM2,KIT,LSAMP,ROBO2,UNC5D
IPR003599	Immunoglobulin subtype	9	401	7e-09	ENSP00000288135,ENSP00000331210,ENSP00000368265,ENSP00000376458,ENSP00000383376,ENSP00000385143,ENSP00000417335,ENSP00000418663,ENSP00000419000	BCAN,BOC,CDON,CNTFR,JAM2,KIT,LSAMP,ROBO2,UNC5D
IPR007110	Immunoglobulin-like domain	9	470	2.07e-08	ENSP00000288135,ENSP00000331210,ENSP00000368265,ENSP00000376458,ENSP00000383376,ENSP00000385143,ENSP00000417335,ENSP00000418663,ENSP00000419000	BCAN,BOC,CDON,CNTFR,JAM2,KIT,LSAMP,ROBO2,UNC5D
IPR036179	Immunoglobulin-like domain superfamily	9	478	2.07e-08	ENSP00000288135,ENSP00000331210,ENSP00000368265,ENSP00000376458,ENSP00000383376,ENSP00000385143,ENSP00000417335,ENSP00000418663,ENSP00000419000	BCAN,BOC,CDON,CNTFR,JAM2,KIT,LSAMP,ROBO2,UNC5D
IPR003961	Fibronectin type III	6	203	1.13e-06	ENSP00000227752,ENSP00000263379,ENSP00000368265,ENSP00000376458,ENSP00000417335,ENSP00000418663	BOC,CDON,CNTFR,IL10RA,IL27RA,ROBO2
IPR036116	Fibronectin type III superfamily	6	204	1.13e-06	ENSP00000227752,ENSP00000263379,ENSP00000368265,ENSP00000376458,ENSP00000417335,ENSP00000418663	BOC,CDON,CNTFR,IL10RA,IL27RA,ROBO2
IPR013098	Immunoglobulin I-set	5	133	3.67e-06	ENSP00000376458,ENSP00000385143,ENSP00000417335,ENSP00000418663,ENSP00000419000	BOC,CDON,LSAMP,ROBO2,UNC5D
IPR009496	Repulsive guidance molecule, C-terminal	2	3	0.0001	ENSP00000308219,ENSP00000337014	HFE2,RGMB
IPR010536	Repulsive guidance molecule, N-terminal	2	3	0.0001	ENSP00000308219,ENSP00000337014	HFE2,RGMB
IPR040287	Repulsive guidance molecule	2	3	0.0001	ENSP00000308219,ENSP00000337014	HFE2,RGMB
IPR016123	Mog1/PsbP, alpha/beta/alpha sandwich	2	4	0.00011	ENSP00000308219,ENSP00000337014	HFE2,RGMB
IPR020635	Tyrosine-protein kinase, catalytic domain	3	79	0.0006	ENSP00000275493,ENSP00000288135,ENSP00000347942	EGFR,KIT,RET
IPR008266	Tyrosine-protein kinase, active site	3	95	0.00095	ENSP00000275493,ENSP00000288135,ENSP00000347942	EGFR,KIT,RET
IPR001245	Serine-threonine/tyrosine-protein kinase, catalytic domain	3	131	0.0022	ENSP00000275493,ENSP00000288135,ENSP00000347942	EGFR,KIT,RET
IPR013106	Immunoglobulin V-set domain	3	177	0.0049	ENSP00000331210,ENSP00000383376,ENSP00000417335	BCAN,JAM2,ROBO2
IPR000742	EGF-like domain	3	225	0.0091	ENSP00000277541,ENSP00000331210,ENSP00000385142	BCAN,NOTCH1,NRXN1
IPR013151	Immunoglobulin	2	58	0.0091	ENSP00000288135,ENSP00000418663	BOC,KIT
IPR029034	Cystine-knot cytokine	2	74	0.0131	ENSP00000260950,ENSP00000328181	MSTN,NOG
IPR000152	EGF-type aspartate/asparagine hydroxylation site	2	100	0.022	ENSP00000277541,ENSP00000385142	NOTCH1,NRXN1
IPR009030	Growth factor receptor cysteine-rich domain superfamily	2	125	0.0314	ENSP00000275493,ENSP00000277541	EGFR,NOTCH1
IPR017441	Protein kinase, ATP binding site	3	380	0.0314	ENSP00000275493,ENSP00000288135,ENSP00000347942	EGFR,KIT,RET

[truncated: 1 more sheets: SMART Protein Domains]
