# Supplementary material for: Molecular models of multiple sclerosis severity identify heterogeneity of pathogenic mechanisms
Source: Nat Commun. 2022 Dec 12;13:7670. doi: 10.1038/s41467-022-35357-4 (PMC9744737; doi:10.1038/s41467-022-35357-4)
Supplement: Supplementary file 6 — Supplementary Data 3 [file 41467_2022_35357_MOESM6_ESM.xlsx]

## Sheet: STRING Annotations
Supplementary Data 3: Search Tool for the Retrieval of Interacting Genes/Proteins (STRING) annotation for SOMAmers that are elevated in females. See also Figure 3.
#node	annotation
LHB	Lutropin subunit beta; Promotes spermatogenesis and ovulation by stimulating the testes and ovaries to synthesize steroids; Endogenous ligands
IGFBP1	Insulin-like growth factor-binding protein 1; IGF-binding proteins prolong the half-life of the IGFs and have been shown to either inhibit or stimulate the growth promoting effects of the IGFs on cell culture. They alter the interaction of IGFs with their cell surface receptors. Promotes cell migration
PRL	Prolactin; Prolactin acts primarily on the mammary gland by promoting lactation; Growth hormone family
LEP	Leptin; Key player in the regulation of energy balance and body weight control. Once released into the circulation, has central and peripheral effects by binding LEPR, found in many tissues, which results in the activation of several major signaling pathways. In the hypothalamus, acts as an appetite-regulating factor that induces a decrease in food intake and an increase in energy consumption by …
CGB	Chorionic gonadotropin, beta polypeptide; Belongs to the glycoprotein hormones subunit beta family
FSHB	Follitropin subunit beta; Stimulates development of follicle and spermatogenesis in the reproductive organs; Belongs to the glycoprotein hormones subunit beta family
KLK11	Kallikrein-11; Possible multifunctional protease. Efficiently cleaves 'bz-Phe-Arg-4-methylcoumaryl-7-amide', a kallikrein substrate, and weakly cleaves other substrates for kallikrein and trypsin. Cleaves synthetic peptides after arginine but not lysine residues; Belongs to the peptidase S1 family. Kallikrein subfamily

## Sheet: Biological Process (GO)
#term ID	term description	observed gene count	background gene count	false discovery rate	matching proteins in your network (IDs)	matching proteins in your network (labels)
GO:0032870	cellular response to hormone stimulus	6	585	3.75e-06	ENSP00000221421,ENSP00000275525,ENSP00000302150,ENSP00000312652,ENSP00000349954,ENSP00000416606	CGB,FSHB,IGFBP1,LEP,LHB,PRL
GO:0007292	female gamete generation	4	126	1.77e-05	ENSP00000221421,ENSP00000312652,ENSP00000349954,ENSP00000416606	CGB,FSHB,LEP,LHB
GO:0030728	ovulation	3	22	1.77e-05	ENSP00000221421,ENSP00000312652,ENSP00000349954	CGB,LEP,LHB
GO:0010469	regulation of signaling receptor activity	5	577	5.66e-05	ENSP00000221421,ENSP00000302150,ENSP00000312652,ENSP00000349954,ENSP00000416606	CGB,FSHB,LEP,LHB,PRL
GO:0006701	progesterone biosynthetic process	2	5	0.00021	ENSP00000221421,ENSP00000416606	FSHB,LHB
GO:0044703	multi-organism reproductive process	5	923	0.00038	ENSP00000221421,ENSP00000302150,ENSP00000312652,ENSP00000349954,ENSP00000416606	CGB,FSHB,LEP,LHB,PRL
GO:0042448	progesterone metabolic process	2	14	0.00098	ENSP00000221421,ENSP00000416606	FSHB,LHB
GO:0009755	hormone-mediated signaling pathway	3	171	0.0013	ENSP00000221421,ENSP00000349954,ENSP00000416606	CGB,FSHB,LHB
GO:0007565	female pregnancy	3	180	0.0015	ENSP00000302150,ENSP00000312652,ENSP00000416606	FSHB,LEP,PRL
GO:0008406	gonad development	3	198	0.0015	ENSP00000221421,ENSP00000312652,ENSP00000416606	FSHB,LEP,LHB
GO:0042445	hormone metabolic process	3	186	0.0015	ENSP00000221421,ENSP00000312652,ENSP00000416606	FSHB,LEP,LHB
GO:0008202	steroid metabolic process	3	248	0.0019	ENSP00000221421,ENSP00000312652,ENSP00000416606	FSHB,LEP,LHB
GO:0016486	peptide hormone processing	2	33	0.0019	ENSP00000221421,ENSP00000416606	FSHB,LHB
GO:0009966	regulation of signal transduction	6	3033	0.002	ENSP00000221421,ENSP00000275525,ENSP00000302150,ENSP00000312652,ENSP00000349954,ENSP00000416606	CGB,FSHB,IGFBP1,LEP,LHB,PRL
GO:0007259	receptor signaling pathway via JAK-STAT	2	41	0.0022	ENSP00000302150,ENSP00000312652	LEP,PRL
GO:0022602	ovulation cycle process	2	41	0.0022	ENSP00000312652,ENSP00000416606	FSHB,LEP
GO:0046850	regulation of bone remodeling	2	46	0.0025	ENSP00000312652,ENSP00000416606	FSHB,LEP
GO:0043434	response to peptide hormone	3	362	0.0041	ENSP00000275525,ENSP00000302150,ENSP00000312652	IGFBP1,LEP,PRL
GO:0007267	cell-cell signaling	4	1073	0.0048	ENSP00000221421,ENSP00000312652,ENSP00000349954,ENSP00000416606	CGB,FSHB,LEP,LHB
GO:0046427	positive regulation of receptor signaling pathway via JAK-STAT	2	73	0.005	ENSP00000302150,ENSP00000312652	LEP,PRL
GO:0008585	female gonad development	2	84	0.0056	ENSP00000312652,ENSP00000416606	FSHB,LEP
GO:0050810	regulation of steroid biosynthetic process	2	84	0.0056	ENSP00000312652,ENSP00000416606	FSHB,LEP
GO:0019538	protein metabolic process	6	4194	0.0074	ENSP00000221421,ENSP00000275525,ENSP00000302150,ENSP00000312652,ENSP00000416606,ENSP00000473047	FSHB,IGFBP1,KLK11,LEP,LHB,PRL
GO:0044283	small molecule biosynthetic process	3	569	0.0097	ENSP00000221421,ENSP00000312652,ENSP00000416606	FSHB,LEP,LHB
GO:0001936	regulation of endothelial cell proliferation	2	122	0.0098	ENSP00000302150,ENSP00000312652	LEP,PRL
GO:0008584	male gonad development	2	132	0.0111	ENSP00000221421,ENSP00000416606	FSHB,LHB
GO:0007165	signal transduction	6	4738	0.0123	ENSP00000221421,ENSP00000275525,ENSP00000302150,ENSP00000312652,ENSP00000349954,ENSP00000416606	CGB,FSHB,IGFBP1,LEP,LHB,PRL
GO:0040008	regulation of growth	3	663	0.0133	ENSP00000275525,ENSP00000302150,ENSP00000312652	IGFBP1,LEP,PRL
GO:0007167	enzyme linked receptor protein signaling pathway	3	698	0.0146	ENSP00000275525,ENSP00000302150,ENSP00000416606	FSHB,IGFBP1,PRL
GO:0032868	response to insulin	2	213	0.0226	ENSP00000275525,ENSP00000312652	IGFBP1,LEP
GO:1901701	cellular response to oxygen-containing compound	3	896	0.0266	ENSP00000275525,ENSP00000302150,ENSP00000312652	IGFBP1,LEP,PRL
GO:0071375	cellular response to peptide hormone stimulus	2	245	0.0286	ENSP00000275525,ENSP00000302150	IGFBP1,PRL
GO:0045927	positive regulation of growth	2	252	0.0295	ENSP00000275525,ENSP00000312652	IGFBP1,LEP
GO:0045765	regulation of angiogenesis	2	277	0.0346	ENSP00000302150,ENSP00000312652	LEP,PRL
GO:0007166	cell surface receptor signaling pathway	4	2198	0.0356	ENSP00000275525,ENSP00000302150,ENSP00000312652,ENSP00000416606	FSHB,IGFBP1,LEP,PRL
GO:0048638	regulation of developmental growth	2	302	0.0396	ENSP00000302150,ENSP00000312652	LEP,PRL
GO:0048589	developmental growth	2	340	0.0477	ENSP00000275525,ENSP00000312652	IGFBP1,LEP

## Sheet: Molecular Function (GO)
#term ID	term description	observed gene count	background gene count	false discovery rate	matching proteins in your network (IDs)	matching proteins in your network (labels)
GO:0005179	hormone activity	5	123	5.74e-09	ENSP00000221421,ENSP00000302150,ENSP00000312652,ENSP00000349954,ENSP00000416606	CGB,FSHB,LEP,LHB,PRL
GO:0005102	signaling receptor binding	6	1513	8.84e-06	ENSP00000221421,ENSP00000275525,ENSP00000302150,ENSP00000312652,ENSP00000349954,ENSP00000416606	CGB,FSHB,IGFBP1,LEP,LHB,PRL

## Sheet: Cellular Component (GO)
#term ID	term description	observed gene count	background gene count	false discovery rate	matching proteins in your network (IDs)	matching proteins in your network (labels)
GO:0005576	extracellular region	7	2505	1.99e-05	ENSP00000221421,ENSP00000275525,ENSP00000302150,ENSP00000312652,ENSP00000349954,ENSP00000416606,ENSP00000473047	CGB,FSHB,IGFBP1,KLK11,LEP,LHB,PRL
GO:0005615	extracellular space	5	1134	0.00022	ENSP00000221421,ENSP00000275525,ENSP00000312652,ENSP00000349954,ENSP00000416606	CGB,FSHB,IGFBP1,LEP,LHB

## Sheet: Reference Publications
#term ID	term description	observed gene count	background gene count	false discovery rate	matching proteins in your network (IDs)	matching proteins in your network (labels)
PMID:11683318	(2001) Episodic evolution of protein hormones in mammals.	3	7	2.91e-05	ENSP00000221421,ENSP00000302150,ENSP00000416606	FSHB,LHB,PRL
PMID:12151434	(2002) Leptin in functional hypothalamic amenorrhoea.	3	5	2.91e-05	ENSP00000275525,ENSP00000302150,ENSP00000312652	IGFBP1,LEP,PRL
PMID:12180238	(2002) CGA gene (coding for the alpha subunit of glycoprotein hormones) overexpression in ER alpha-positive prostate tumors.	3	9	2.91e-05	ENSP00000221421,ENSP00000349954,ENSP00000416606	CGB,FSHB,LHB
PMID:12656935	(2003) Valproate, bipolar disorder and polycystic ovarian syndrome.	3	7	2.91e-05	ENSP00000275525,ENSP00000302150,ENSP00000312652	IGFBP1,LEP,PRL
PMID:17274991	(2007) Endocrine profiles and neuropsychologic correlates of functional hypothalamic amenorrhea in adolescents.	3	6	2.91e-05	ENSP00000275525,ENSP00000302150,ENSP00000312652	IGFBP1,LEP,PRL
PMID:18160680	(2008) Weaning and the developmental changes in follicle-stimulating hormone, pituitary adenylate cyclase-activating polypeptide, and inhibin B in the male rat.	3	8	2.91e-05	ENSP00000221421,ENSP00000312652,ENSP00000416606	FSHB,LEP,LHB
PMID:19548955	(2010) Microarray analysis of placental tissue in intrauterine growth restriction.	3	3	2.91e-05	ENSP00000275525,ENSP00000302150,ENSP00000312652	IGFBP1,LEP,PRL
PMID:20045557	(2010) Differences in gene expression dependent on sampling site in placental tissue of fetuses with intrauterine growth restriction.	3	5	2.91e-05	ENSP00000275525,ENSP00000302150,ENSP00000312652	IGFBP1,LEP,PRL
PMID:20093282	(2010) Development and characterization of five rainbow trout pituitary single-cell clone lines capable of producing pituitary hormones.	3	8	2.91e-05	ENSP00000221421,ENSP00000302150,ENSP00000416606	FSHB,LHB,PRL
PMID:20541258	(2011) Microarray profiling reveals that placental transcriptomes of early-onset HELLP syndrome and preeclampsia are similar.	3	10	2.91e-05	ENSP00000221421,ENSP00000312652,ENSP00000349954	CGB,LEP,LHB
PMID:21187096	(2011) Prolactin acts on the hypothalamic-pituitary axis to modulate follicle-stimulating hormone gene expression in the female brushtail possum (Trichosurus vulpecula).	3	4	2.91e-05	ENSP00000221421,ENSP00000302150,ENSP00000416606	FSHB,LHB,PRL
PMID:24099863	(2014) Fox tales: regulation of gonadotropin gene expression by forkhead transcription factors.	4	34	2.91e-05	ENSP00000221421,ENSP00000275525,ENSP00000302150,ENSP00000416606	FSHB,IGFBP1,LHB,PRL
PMID:24119690	(2013) Follicle-stimulating hormone-secreting pituitary adenoma manifesting as recurrent ovarian cysts in a young woman--latent risk of unidentified ovarian hyperstimulation: a case report.	3	4	2.91e-05	ENSP00000221421,ENSP00000302150,ENSP00000416606	FSHB,LHB,PRL
PMID:24283620	(2014) Luteinizing hormone and human chorionic gonadotropin: distinguishing unique physiologic roles.	3	10	2.91e-05	ENSP00000221421,ENSP00000302150,ENSP00000349954	CGB,LHB,PRL
PMID:24929098	(2014) The regulation of reproductive neuroendocrine function by insulin and insulin-like growth factor-1 (IGF-1).	4	33	2.91e-05	ENSP00000221421,ENSP00000275525,ENSP00000312652,ENSP00000416606	FSHB,IGFBP1,LEP,LHB
PMID:25040495	(2014) Preterm born 9-year-olds have elevated IGF-1 and low prolactin, but levels vary with behavioural and eating disorders.	3	8	2.91e-05	ENSP00000275525,ENSP00000302150,ENSP00000312652	IGFBP1,LEP,PRL
PMID:25820123	(2015) 'Carriers of variant luteinizing hormone (V-LH) among 1593 Baltic men have significantly higher serum LH'.	3	8	2.91e-05	ENSP00000221421,ENSP00000349954,ENSP00000416606	CGB,FSHB,LHB
PMID:25824011	(2015) Gene Expression in Placentas From Nondiabetic Women Giving Birth to Large for Gestational Age Infants.	3	5	2.91e-05	ENSP00000275525,ENSP00000302150,ENSP00000312652	IGFBP1,LEP,PRL
PMID:26246872	(2015) A Comparative Study of Serum and Follicular Fluid Leptin Concentrations among Explained Infertile, Unexplained Infertile and Fertile Women.	3	5	2.91e-05	ENSP00000275525,ENSP00000302150,ENSP00000312652	IGFBP1,LEP,PRL
PMID:26388242	(2015) Gene expression profiling of pre-eclamptic placentae by RNA sequencing.	4	49	2.91e-05	ENSP00000221421,ENSP00000275525,ENSP00000312652,ENSP00000349954	CGB,IGFBP1,LEP,LHB
PMID:26865025	(2016) Transcriptomic identification of starfish neuropeptide precursors yields new insights into neuropeptide evolution.	4	43	2.91e-05	ENSP00000221421,ENSP00000302150,ENSP00000349954,ENSP00000416606	CGB,FSHB,LHB,PRL
PMID:27019286	(2016) Identification of Gene Networks for Residual Feed Intake in Angus Cattle Using Genomic Prediction and RNA-seq.	4	69	2.91e-05	ENSP00000221421,ENSP00000275525,ENSP00000302150,ENSP00000312652	IGFBP1,LEP,LHB,PRL
PMID:27507676	(2016) Pregnenolone sulfate regulates prolactin production in the rat pituitary.	3	5	2.91e-05	ENSP00000221421,ENSP00000302150,ENSP00000416606	FSHB,LHB,PRL
PMID:28739555	(2018) Serum Nesfatin-1 Levels in Girls with Idiopathic Central Precocious Puberty.	3	9	2.91e-05	ENSP00000221421,ENSP00000312652,ENSP00000416606	FSHB,LEP,LHB
PMID:28768496	(2017) Transcriptomic analysis of the differentiating ovary of the protogynous ricefield eel Monopterus albus.	4	59	2.91e-05	ENSP00000221421,ENSP00000275525,ENSP00000302150,ENSP00000416606	FSHB,IGFBP1,LHB,PRL
PMID:28902910	(2017) Pituitary genomic expression profiles of steers are altered by grazing of high vs. low endophyte-infected tall fescue forages.	4	55	2.91e-05	ENSP00000221421,ENSP00000302150,ENSP00000312652,ENSP00000416606	FSHB,LEP,LHB,PRL
PMID:3147166	(1988) Measurement of the amount of mRNA for gonadotropins during an estradiol-induced preovulatory-like surge of LH and FSH in ovariectomized ewes.	3	3	2.91e-05	ENSP00000221421,ENSP00000302150,ENSP00000416606	FSHB,LHB,PRL
PMID:7890277	(1995) Expression of plurihormonal mRNAs in somatotrophic adenomas detected using a nonisotopic in situ hybridization method: comparison with lactotrophic adenomas.	3	4	2.91e-05	ENSP00000221421,ENSP00000302150,ENSP00000416606	FSHB,LHB,PRL
PMID:21680707	(2011) Plasma leptin levels and risk of breast cancer in premenopausal women.	3	12	3.39e-05	ENSP00000275525,ENSP00000302150,ENSP00000312652	IGFBP1,LEP,PRL
PMID:24770650	(2014) Ubiquitin C-terminal hydrolase l1 is expressed in mouse pituitary gonadotropes in vivo and gonadotrope cell lines in vitro.	3	12	3.39e-05	ENSP00000221421,ENSP00000302150,ENSP00000416606	FSHB,LHB,PRL
PMID:24784441	(2014) Neonatal exposure to 17Alfa-ethinyl estradiol affects kisspeptin expression and LH-surge level in female rats.	3	12	3.39e-05	ENSP00000221421,ENSP00000302150,ENSP00000416606	FSHB,LHB,PRL
PMID:27473374	(2016) Proteinase-activated receptor 2 (PAR2) in hepatic stellate cells - evidence for a role in hepatocellular carcinoma growth in vivo.	4	93	4.74e-05	ENSP00000275525,ENSP00000302150,ENSP00000312652,ENSP00000473047	IGFBP1,KLK11,LEP,PRL
PMID:20049153	(2009) Breast milk hormones and their protective effect on obesity.	3	16	6.35e-05	ENSP00000275525,ENSP00000302150,ENSP00000312652	IGFBP1,LEP,PRL
PMID:26483755	(2015) Genetic Models for the Study of Luteinizing Hormone Receptor Function.	3	16	6.35e-05	ENSP00000221421,ENSP00000302150,ENSP00000312652	LEP,LHB,PRL
PMID:25941635	(2015) Initial description of primate-specific cystine-knot Prometheus genes and differential gene expansions of D-dopachrome tautomerase genes.	3	17	7.04e-05	ENSP00000221421,ENSP00000349954,ENSP00000416606	CGB,FSHB,LHB
PMID:26853521	(2016) Long-chain unsaturated fatty acids reduce the transcriptional activity of the rat follicle-stimulating hormone Beta-subunit gene.	3	17	7.04e-05	ENSP00000221421,ENSP00000312652,ENSP00000416606	FSHB,LEP,LHB
PMID:22975028	(2012) Aryl-hydrocarbon receptor activity modulates prolactin expression in the pituitary.	3	18	7.76e-05	ENSP00000221421,ENSP00000302150,ENSP00000416606	FSHB,LHB,PRL
PMID:23778486	(2013) PROP1 overexpression in corticotrophinomas: evidence for the role of PROP1 in the maintenance of cells committed to corticotrophic differentiation.	3	18	7.76e-05	ENSP00000221421,ENSP00000302150,ENSP00000416606	FSHB,LHB,PRL
PMID:29264451	(2017) Conformational Change in the Ligand-Binding Pocket via a KISS1R Mutation (P147L) Leads to Isolated Gonadotropin-Releasing Hormone Deficiency.	3	18	7.76e-05	ENSP00000221421,ENSP00000312652,ENSP00000416606	FSHB,LEP,LHB
PMID:18373856	(2008) Novel forms of Paired-like homeodomain transcription factor 2 (PITX2): generation by alternative translation initiation and mRNA splicing.	3	19	8.32e-05	ENSP00000221421,ENSP00000302150,ENSP00000416606	FSHB,LHB,PRL
PMID:20921964	(2011) The effects of intermittent or continuous energy restriction on weight loss and metabolic disease risk markers: a randomized trial in young overweight women.	3	19	8.32e-05	ENSP00000275525,ENSP00000302150,ENSP00000312652	IGFBP1,LEP,PRL
PMID:25799562	(2015) Pituitary androgen receptor signalling regulates prolactin but not gonadotrophins in the male mouse.	3	19	8.32e-05	ENSP00000221421,ENSP00000302150,ENSP00000416606	FSHB,LHB,PRL
PMID:25248600	(2014) Neuroendocrine mechanisms in athletes.	3	20	8.89e-05	ENSP00000275525,ENSP00000302150,ENSP00000312652	IGFBP1,LEP,PRL
PMID:27681724	(2016) Interactions between Two Different G Protein-Coupled Receptors in Reproductive Hormone-Producing Cells: The Role of PACAP and Its Receptor PAC1R.	3	20	8.89e-05	ENSP00000221421,ENSP00000302150,ENSP00000416606	FSHB,LHB,PRL
PMID:27213061	(2016) Panhypopituitarism due to Absence of the Pituitary Stalk: A Rare Aetiology of Liver Cirrhosis.	3	21	9.71e-05	ENSP00000275525,ENSP00000302150,ENSP00000312652	IGFBP1,LEP,PRL
PMID:27843797	(2016) Does endothelial dysfunction correlate with endocrinal abnormalities in patients with polycystic ovary syndrome?	3	21	9.71e-05	ENSP00000275525,ENSP00000302150,ENSP00000312652	IGFBP1,LEP,PRL
PMID:28754015	(2017) Human Chorionic Gonadotropin and Breast Cancer.	3	23	0.00012	ENSP00000221421,ENSP00000302150,ENSP00000349954	CGB,LHB,PRL
PMID:23874842	(2013) Differentially expressed genes in the pre-eclamptic placenta: a systematic review and meta-analysis.	3	25	0.00015	ENSP00000275525,ENSP00000312652,ENSP00000349954	CGB,IGFBP1,LEP
PMID:27685990	(....) Cocaine-and Amphetamine Regulated Transcript (CART) Peptide Is Expressed in Precursor Cells and Somatotropes of the Mouse Pituitary Gland.	3	25	0.00015	ENSP00000221421,ENSP00000302150,ENSP00000416606	FSHB,LHB,PRL
PMID:21739108	(2011) Synthesis and secretion of gonadotropins including structure-function correlates.	3	26	0.00016	ENSP00000312652,ENSP00000349954,ENSP00000416606	CGB,FSHB,LEP
PMID:26472536	(2016) Fshb-iCre mice are efficient and specific Cre deleters for the gonadotrope lineage.	3	26	0.00016	ENSP00000221421,ENSP00000302150,ENSP00000416606	FSHB,LHB,PRL
PMID:21262217	(2011) Birthdating studies reshape models for pituitary gland cell specification.	3	28	0.00019	ENSP00000221421,ENSP00000302150,ENSP00000416606	FSHB,LHB,PRL
PMID:23284914	(2012) The forkhead transcription factor, Foxd1, is necessary for pituitary luteinizing hormone expression in mice.	3	28	0.00019	ENSP00000221421,ENSP00000302150,ENSP00000416606	FSHB,LHB,PRL
PMID:25071724	(2014) Reproduction, smell, and neurodevelopmental disorders: genetic defects in different hypogonadotropic hypogonadal syndromes.	3	29	0.00019	ENSP00000221421,ENSP00000312652,ENSP00000416606	FSHB,LEP,LHB
PMID:25673552	(2014) Promise(s) of using mesenchymal stem cells in reproductive disorders.	3	28	0.00019	ENSP00000275525,ENSP00000302150,ENSP00000312652	IGFBP1,LEP,PRL
PMID:19800274	(2010) Biological effects of growth hormone on carbohydrate and lipid metabolism.	3	30	0.00021	ENSP00000275525,ENSP00000302150,ENSP00000312652	IGFBP1,LEP,PRL
PMID:27560381	(2016) Comparison of Normal and Pre-Eclamptic Placental Gene Expression: A Systematic Review with Meta-Analysis.	3	30	0.00021	ENSP00000221421,ENSP00000312652,ENSP00000349954	CGB,LEP,LHB
PMID:28352640	(2017) A Different Perspective for Management of Diabetes Mellitus: Controlling Viral Liver Diseases.	3	30	0.00021	ENSP00000275525,ENSP00000302150,ENSP00000312652	IGFBP1,LEP,PRL
PMID:23391244	(2013) Integrating metabolism and longevity through insulin and IGF1 signaling.	3	31	0.00022	ENSP00000275525,ENSP00000302150,ENSP00000312652	IGFBP1,LEP,PRL
PMID:25763406	(2014) The Role of Metformin in Metabolic Disturbances during Pregnancy: Polycystic Ovary Syndrome and Gestational Diabetes Mellitus.	3	31	0.00022	ENSP00000275525,ENSP00000302150,ENSP00000312652	IGFBP1,LEP,PRL
PMID:21918605	(2008) Prion disease induced alterations in gene expression in spleen and brain prior to clinical symptoms.	3	32	0.00023	ENSP00000221421,ENSP00000302150,ENSP00000416606	FSHB,LHB,PRL
PMID:24011889	(2013) Effects of alcohol on the endocrine system.	3	32	0.00023	ENSP00000275525,ENSP00000302150,ENSP00000312652	IGFBP1,LEP,PRL
PMID:19413899	(2009) Follicular fluid content and oocyte quality: from single biochemical markers to metabolomics.	3	34	0.00027	ENSP00000275525,ENSP00000302150,ENSP00000312652	IGFBP1,LEP,PRL
PMID:23515889	(2013) NPBWR1 and NPBWR2: Implications in Energy Homeostasis, Pain, and Emotion.	3	34	0.00027	ENSP00000221421,ENSP00000302150,ENSP00000312652	LEP,LHB,PRL
PMID:27304916	(2016) Derivation of Diverse Hormone-Releasing Pituitary Cells from Human Pluripotent Stem Cells.	3	35	0.00028	ENSP00000221421,ENSP00000302150,ENSP00000416606	FSHB,LHB,PRL
PMID:25254043	(2014) Central hypogonadotropic hypogonadism: genetic complexity of a complex disease.	3	36	0.0003	ENSP00000221421,ENSP00000312652,ENSP00000416606	FSHB,LEP,LHB
PMID:28938541	(2017) Differential expression of circulating biomarkers of tumor phenotype and outcomes in previously treated non-small cell lung cancer patients receiving erlotinib vs. cytotoxic chemotherapy.	3	37	0.00032	ENSP00000275525,ENSP00000302150,ENSP00000312652	IGFBP1,LEP,PRL
PMID:29263200	(2018) WDR11-mediated Hedgehog signalling defects underlie a new ciliopathy related to Kallmann syndrome.	3	37	0.00032	ENSP00000221421,ENSP00000302150,ENSP00000416606	FSHB,LHB,PRL
PMID:20582226	(2010) Water buffalo genome science comes of age.	3	38	0.00033	ENSP00000221421,ENSP00000312652,ENSP00000416606	FSHB,LEP,LHB
PMID:27525640	(2017) Decreased Levels of Circulating Cancer-Associated Protein Biomarkers Following Bariatric Surgery.	3	38	0.00033	ENSP00000275525,ENSP00000302150,ENSP00000312652	IGFBP1,LEP,PRL
PMID:29163358	(2017) Reactive Oxygen Species Link Gonadotropin-Releasing Hormone Receptor Signaling Cascades in the Gonadotrope.	3	40	0.00037	ENSP00000221421,ENSP00000312652,ENSP00000416606	FSHB,LEP,LHB
PMID:23938070	(2013) Progestin effects on cell proliferation pathways in the postmenopausal mammary gland.	3	42	0.00042	ENSP00000275525,ENSP00000302150,ENSP00000473047	IGFBP1,KLK11,PRL
PMID:25674466	(2014) Diminished mTOR signaling: a common mode of action for endocrine longevity factors.	3	42	0.00042	ENSP00000275525,ENSP00000302150,ENSP00000312652	IGFBP1,LEP,PRL
PMID:29636726	(2018) Growth Hormone Overexpression Disrupts Reproductive Status Through Actions on Leptin.	3	42	0.00042	ENSP00000275525,ENSP00000302150,ENSP00000312652	IGFBP1,LEP,PRL
PMID:28442638	(2017) Deep sequencing of the transcriptome in the anterior pituitary of heifers before and after ovulation.	3	44	0.00047	ENSP00000221421,ENSP00000302150,ENSP00000416606	FSHB,LHB,PRL
PMID:20798846	(2010) Integrating GHS into the Ghrelin System.	3	46	0.00052	ENSP00000275525,ENSP00000302150,ENSP00000312652	IGFBP1,LEP,PRL
PMID:28572791	(2017) Hunger and Satiety Gauge Reward Sensitivity.	3	46	0.00052	ENSP00000221421,ENSP00000302150,ENSP00000312652	LEP,LHB,PRL
PMID:23106040	(2012) Regulation and 3 dimensional culture of tertiary follicle growth.	3	47	0.00054	ENSP00000221421,ENSP00000302150,ENSP00000312652	LEP,LHB,PRL
PMID:24945998	(2014) Statins, 3-hydroxy-3-methylglutaryl coenzyme A reductase inhibitors, potentiate the anti-angiogenic effects of bevacizumab by suppressing angiopoietin2, BiP, and Hsp90Alfa in human colorectal cancer.	3	47	0.00054	ENSP00000275525,ENSP00000302150,ENSP00000312652	IGFBP1,LEP,PRL
PMID:29408859	(2018) Transcriptome analysis revealed the possible regulatory pathways initiating female geese broodiness within the hypothalamic-pituitary-gonadal axis.	3	47	0.00054	ENSP00000221421,ENSP00000302150,ENSP00000416606	FSHB,LHB,PRL
PMID:21952082	(2012) Progesterone receptors, their isoforms and progesterone regulated transcription.	3	50	0.00062	ENSP00000275525,ENSP00000302150,ENSP00000416606	FSHB,IGFBP1,PRL
PMID:24363452	(2014) Salinity and photoperiod modulate pubertal development in Atlantic salmon (Salmo salar).	2	2	0.00062	ENSP00000221421,ENSP00000416606	FSHB,LHB
PMID:24659958	(2014) Beyond the borders: the gates and fences of neuroimmune interaction.	2	2	0.00062	ENSP00000302150,ENSP00000312652	LEP,PRL
PMID:24882101	(2014) Gonadal development and gonadotropin gene expression during puberty in cultured chub mackerel (Scomber japonicus).	2	2	0.00062	ENSP00000221421,ENSP00000416606	FSHB,LHB
PMID:25151200	(2014) Comparison of metabolic effects of aripiprazole, quetiapine and ziprasidone after 12 weeks of treatment in first treated episode of psychosis.	2	2	0.00062	ENSP00000302150,ENSP00000312652	LEP,PRL
PMID:25724868	(2015) Molecular cloning and characterization of gonadotropin subunits (GTHAlfa, FSHBeta and LHBeta) and their regulation by hCG and GnRHa in Japanese sea bass (Lateolabrax japonicas) in vivo.	2	2	0.00062	ENSP00000221421,ENSP00000416606	FSHB,LHB
PMID:25734244	(2015) Transcriptomic analysis of human placenta in intrauterine growth restriction.	2	2	0.00062	ENSP00000275525,ENSP00000312652	IGFBP1,LEP
PMID:26005292	(2015) Effects of Parental Status on Male Body Mass in the Monogamous, Biparental California Mouse.	2	2	0.00062	ENSP00000302150,ENSP00000312652	LEP,PRL
PMID:26095224	(2016) Effects of re-stripping on the seminal characteristics of pacu (Piaractus mesopotamicus) during the breeding season.	2	2	0.00062	ENSP00000221421,ENSP00000416606	FSHB,LHB
PMID:26205349	(2015) Molecular cloning and characterization of the gonadotropin subunits GPAlfa, FSHBeta, and LHBeta genes in the stinging catfish Heteropneustes fossilis: phylogeny, seasonal expression and pituitary localization.	2	2	0.00062	ENSP00000221421,ENSP00000416606	FSHB,LHB
PMID:26907185	(2016) Menstrual Disturbances in Premenopausal Women with End-Stage Renal Disease: A Cross-Sectional Study.	2	2	0.00062	ENSP00000302150,ENSP00000312652	LEP,PRL
PMID:26995966	(2015) Induction of decidual differentiation of endometrial mesenchymal stem cells	2	2	0.00062	ENSP00000275525,ENSP00000302150	IGFBP1,PRL
PMID:27040131	(2016) Effects of sodium butyrate supplementation on reproductive performance and colostrum composition in gilts.	2	2	0.00062	ENSP00000302150,ENSP00000312652	LEP,PRL
PMID:27293751	(2016) Conservation physiology of animal migration.	2	2	0.00062	ENSP00000302150,ENSP00000312652	LEP,PRL
PMID:27475653	(2016) Wastewater treatment plant effluent alters pituitary gland gonadotropin mRNA levels in juvenile coho salmon (Oncorhynchus kisutch).	2	2	0.00062	ENSP00000221421,ENSP00000416606	FSHB,LHB
PMID:27803150	(2017) Gonadotropin characterization, localization and expression in the European hake (Merluccius merluccius).	2	2	0.00062	ENSP00000221421,ENSP00000416606	FSHB,LHB
PMID:28245469	(2017) Decidualization is Impaired in Endometrial Stromal Cells from Uterine Rudiments in Mayer-Rokitansky-Kuster-Hauser Syndrome.	2	2	0.00062	ENSP00000275525,ENSP00000302150	IGFBP1,PRL
PMID:28449068	(2017) Development of a novel human recellularized endometrium that responds to a 28-day hormone treatment.	2	2	0.00062	ENSP00000275525,ENSP00000302150	IGFBP1,PRL
PMID:29210006	(2018) Triiodothyronine differentially modulates the LH and FSH synthesis and secretion in male rats.	2	2	0.00062	ENSP00000221421,ENSP00000416606	FSHB,LHB
PMID:29788119	(2018) The effects of leptin on plasma concentrations of prolactin, growth hormone, and melatonin vary depending on the stage of pregnancy in sheep.	2	2	0.00062	ENSP00000302150,ENSP00000312652	LEP,PRL

## Sheet: KEGG Pathways
#term ID	term description	observed gene count	background gene count	false discovery rate	matching proteins in your network (IDs)	matching proteins in your network (labels)
hsa04080	Neuroactive ligand-receptor interaction	4	272	1.44e-05	ENSP00000221421,ENSP00000302150,ENSP00000312652,ENSP00000416606	FSHB,LEP,LHB,PRL
hsa04913	Ovarian steroidogenesis	2	49	0.00076	ENSP00000221421,ENSP00000416606	FSHB,LHB
hsa04917	Prolactin signaling pathway	2	69	0.00099	ENSP00000221421,ENSP00000302150	LHB,PRL
hsa04912	GnRH signaling pathway	2	88	0.0012	ENSP00000221421,ENSP00000416606	FSHB,LHB
hsa04630	Jak-STAT signaling pathway	2	160	0.0031	ENSP00000302150,ENSP00000312652	LEP,PRL
hsa04060	Cytokine-cytokine receptor interaction	2	263	0.0067	ENSP00000302150,ENSP00000312652	LEP,PRL

## Sheet: Reactome Pathways
#term ID	term description	observed gene count	background gene count	false discovery rate	matching proteins in your network (IDs)	matching proteins in your network (labels)
HSA-209822	Glycoprotein hormones	2	8	0.00011	ENSP00000221421,ENSP00000416606	FSHB,LHB
HSA-2980736	Peptide hormone metabolism	3	84	0.00011	ENSP00000221421,ENSP00000312652,ENSP00000416606	FSHB,LEP,LHB
HSA-375281	Hormone ligand-binding receptors	2	11	0.00011	ENSP00000221421,ENSP00000416606	FSHB,LHB
HSA-392499	Metabolism of proteins	5	1948	0.0013	ENSP00000221421,ENSP00000275525,ENSP00000302150,ENSP00000312652,ENSP00000416606	FSHB,IGFBP1,LEP,LHB,PRL

## Sheet: UniProt Keywords
#term ID	term description	observed gene count	background gene count	false discovery rate	matching proteins in your network (IDs)	matching proteins in your network (labels)
KW-0372	Hormone	3	87	6.49e-05	ENSP00000221421,ENSP00000302150,ENSP00000416606	FSHB,LHB,PRL
KW-0964	Secreted	6	1813	6.49e-05	ENSP00000221421,ENSP00000275525,ENSP00000302150,ENSP00000312652,ENSP00000416606,ENSP00000473047	FSHB,IGFBP1,KLK11,LEP,LHB,PRL
KW-1016	Hypogonadotropic hypogonadism	2	28	0.00032	ENSP00000221421,ENSP00000416606	FSHB,LHB
KW-0732	Signal	6	3237	0.00062	ENSP00000221421,ENSP00000275525,ENSP00000302150,ENSP00000312652,ENSP00000416606,ENSP00000473047	FSHB,IGFBP1,KLK11,LEP,LHB,PRL
KW-1015	Disulfide bond	6	3276	0.00062	ENSP00000221421,ENSP00000275525,ENSP00000302150,ENSP00000312652,ENSP00000416606,ENSP00000473047	FSHB,IGFBP1,KLK11,LEP,LHB,PRL

## Sheet: PFAM Protein Domains
#term ID	term description	observed gene count	background gene count	false discovery rate	matching proteins in your network (IDs)	matching proteins in your network (labels)
PF00007	Cystine-knot domain	3	22	3.21e-07	ENSP00000221421,ENSP00000349954,ENSP00000416606	CGB,FSHB,LHB

## Sheet: INTERPRO Protein Domains
#term ID	term description	observed gene count	background gene count	false discovery rate	matching proteins in your network (IDs)	matching proteins in your network (labels)
IPR001545	Gonadotropin, beta subunit	2	6	4.37e-05	ENSP00000221421,ENSP00000416606	FSHB,LHB
IPR018245	Gonadotropin, beta subunit, conserved site	2	5	4.37e-05	ENSP00000221421,ENSP00000416606	FSHB,LHB
IPR006208	Glycoprotein hormone subunit beta	2	12	6.31e-05	ENSP00000221421,ENSP00000416606	FSHB,LHB
IPR009079	Four-helical cytokine-like, core	2	53	0.00077	ENSP00000302150,ENSP00000312652	LEP,PRL
IPR029034	Cystine-knot cytokine	2	74	0.0012	ENSP00000221421,ENSP00000416606	FSHB,LHB

[truncated: 1 more sheets:  SMART Protein Domains]
