# Supplementary material for: Molecular models of multiple sclerosis severity identify heterogeneity of pathogenic mechanisms
Source: Nat Commun. 2022 Dec 12;13:7670. doi: 10.1038/s41467-022-35357-4 (PMC9744737; doi:10.1038/s41467-022-35357-4)
Supplement: Supplementary file 7 — Supplementary Data 4 [file 41467_2022_35357_MOESM7_ESM.xlsx]

## Sheet: STRING Annotations
Supplementary Data 4: Search Tool for the Retrieval of Interacting Genes/Proteins (STRING) annotation for SOMAmers that are elevated in males. See also Figure 3.
#node	annotation
DCN	Decorin; May affect the rate of fibrils formation; Small leucine rich repeat proteoglycans
PI3	Elafin; Neutrophil and pancreatic elastase-specific inhibitor of skin. It may prevent elastase-mediated tissue proteolysis; WAP four-disulfide core domain containing
CFP	Properdin; A positive regulator of the alternate pathway of complement. It binds to and stabilizes the C3- and C5-convertase enzyme complexes
APCS	Serum amyloid P-component; Can interact with DNA and histones and may scavenge nuclear material released from damaged circulating cells. May also function as a calcium-dependent lectin; Belongs to the pentraxin family
CCL21	C-C motif chemokine 21; Inhibits hemopoiesis and stimulates chemotaxis. Chemotactic in vitro for thymocytes and activated T-cells, but not for B-cells, macrophages, or neutrophils. Shows preferential activity towards naive T-cells. May play a role in mediating homing of lymphocytes to secondary lymphoid organs. Binds to atypical chemokine receptor ACKR4 and mediates the recruitment of beta-arrest…
MIA	Melanoma-derived growth regulatory protein; Elicits growth inhibition on melanoma cells in vitro as well as some other neuroectodermal tumors, including gliomas; Belongs to the MIA/OTOR family
LUM	Lumican; Small leucine rich repeat proteoglycans; Belongs to the small leucine-rich proteoglycan (SLRP) family. SLRP class II subfamily
REN	Renin; Renin is a highly specific endopeptidase, whose only known function is to generate angiotensin I from angiotensinogen in the plasma, initiating a cascade of reactions that produce an elevation of blood pressure and increased sodium retention by the kidney
ALB	Serum albumin; Serum albumin, the main protein of plasma, has a good binding capacity for water, Ca(2+), Na(+), K(+), fatty acids, hormones, bilirubin and drugs. Its main function is the regulation of the colloidal osmotic pressure of blood. Major zinc transporter in plasma, typically binds about 80% of all plasma zinc; Belongs to the ALB/AFP/VDB family
CST6	Cystatin-M; Shows moderate inhibition of cathepsin B but is not active against cathepsin C; Belongs to the cystatin family
KLK3	Prostate-specific antigen; Hydrolyzes semenogelin-1 thus leading to the liquefaction of the seminal coagulum; Kallikreins
PAPPA	Pappalysin-1; Metalloproteinase which specifically cleaves IGFBP-4 and IGFBP-5, resulting in release of bound IGF. Cleavage of IGFBP-4 is dramatically enhanced by the presence of IGF, whereas cleavage of IGFBP-5 is slightly inhibited by the presence of IGF; Belongs to the peptidase M43B family
IL1R2	Interleukin-1 receptor type 2; Non-signaling receptor for IL1A, IL1B and IL1RN. Reduces IL1B activities. Serves as a decoy receptor by competetive binding to IL1B and preventing its binding to IL1R1. Also modulates cellular response through non-signaling association with IL1RAP after binding to IL1B. IL1R2 (membrane and secreted forms) preferentially binds IL1B and poorly IL1A and IL1RN. The secr…
SELE	E-selectin; Cell-surface glycoprotein having a role in immunoadhesion. Mediates in the adhesion of blood neutrophils in cytokine-activated endothelium through interaction with PSGL1/SELPLG. May have a role in capillary morphogenesis; Belongs to the selectin/LECAM family
ANG	Angiogenin; Binds to actin on the surface of endothelial cells; once bound, angiogenin is endocytosed and translocated to the nucleus. Stimulates ribosomal RNA synthesis including that containing the initiation site sequences of 45S rRNA. Cleaves tRNA within anticodon loops to produce tRNA-derived stress-induced fragments (tiRNAs) which inhibit protein synthesis and triggers the assembly of stres…
SLPI	Antileukoproteinase; Acid-stable proteinase inhibitor with strong affinities for trypsin, chymotrypsin, elastase, and cathepsin G. Modulates the inflammatory and immune responses after bacterial infection, and after infection by the intracellular parasite L.major. Down-regulates responses to bacterial lipopolysaccharide (LPS) (By similarity). Plays a role in regulating the activation of NF-kappa-…
CDH5	Cadherin-5; Cadherins are calcium-dependent cell adhesion proteins. They preferentially interact with themselves in a homophilic manner in connecting cells; cadherins may thus contribute to the sorting of heterogeneous cell types. This cadherin may play a important role in endothelial cell biology through control of the cohesion and organization of the intercellular junctions. It associates with …
RBP4	Retinol-binding protein 4; Retinol-binding protein that mediates retinol transport in blood plasma. Delivers retinol from the liver stores to the peripheral tissues (Probable). Transfers the bound all-trans retinol to STRA6, that then facilitates retinol transport across the cell membrane; Belongs to the calycin superfamily. Lipocalin family
GSN	Gelsolin; Calcium-regulated, actin-modulating protein that binds to the plus (or barbed) ends of actin monomers or filaments, preventing monomer exchange (end-blocking or capping). It can promote the assembly of monomers into filaments (nucleation) as well as sever filaments already formed. Plays a role in ciliogenesis; Gelsolin/villins
MB	Myoglobin; Serves as a reserve supply of oxygen and facilitates the movement of oxygen within muscles
ACY1	Aminoacylase-1; Involved in the hydrolysis of N-acylated or N-acetylated amino acids (except L-aspartate); Belongs to the peptidase M20A family
MAP2K4	Dual specificity mitogen-activated protein kinase kinase 4; Dual specificity protein kinase which acts as an essential component of the MAP kinase signal transduction pathway. Essential component of the stress-activated protein kinase/c-Jun N-terminal kinase (SAP/JNK) signaling pathway. With MAP2K7/MKK7, is the one of the only known kinase to directly activate the stress-activated protein kinase/…
TGFBI	Transforming growth factor-beta-induced protein ig-h3; Plays a role in cell adhesion. May play a role in cell-collagen interactions (By similarity)
SERPINA4	Kallistatin; Inhibits human amidolytic and kininogenase activities of tissue kallikrein. Inhibition is achieved by formation of an equimolar, heat- and SDS-stable complex between the inhibitor and the enzyme, and generation of a small C-terminal fragment of the inhibitor due to cleavage at the reactive site by tissue kallikrein; Belongs to the serpin family
HAMP	Hepcidin; Liver-produced hormone that constitutes the main circulating regulator of iron absorption and distribution across tissues. Acts by promoting endocytosis and degradation of ferroportin, leading to the retention of iron in iron-exporting cells and decreased flow of iron into plasma. Controls the major flows of iron into plasma: absorption of dietary iron in the intestine, recycling of iro…
CCL16	C-C motif chemokine 16; Shows chemotactic activity for lymphocytes and monocytes but not neutrophils. Also shows potent myelosuppressive activity, suppresses proliferation of myeloid progenitor cells. Recombinant SCYA16 shows chemotactic activity for monocytes and THP-1 monocytes, but not for resting lymphocytes and neutrophils. Induces a calcium flux in THP-1 cells that were desensitized by prio…
CCL18	C-C motif chemokine 18; Chemotactic factor that attracts lymphocytes but not monocytes or granulocytes. May be involved in B-cell migration into B-cell follicles in lymph nodes. Attracts naive T-lymphocytes toward dendritic cells and activated macrophages in lymph nodes, has chemotactic activity for naive T-cells, CD4+ and CD8+ T-cells and thus may play a role in both humoral and cell-mediated im…

## Sheet: Biological Process (GO)
#term ID	term description	observed gene count	background gene count	false discovery rate	matching proteins in your network (IDs)	matching proteins in your network (labels)
GO:0006959	humoral immune response	8	252	1.45e-06	ENSP00000243924,ENSP00000247153,ENSP00000259607,ENSP00000314151,ENSP00000336762,ENSP00000342082,ENSP00000471894,ENSP00000479955	ANG,CCL18,CCL21,CFP,HAMP,KLK3,PI3,SLPI
GO:0009605	response to external stimulus	15	1857	1.45e-06	ENSP00000052754,ENSP00000243924,ENSP00000247153,ENSP00000259607,ENSP00000272190,ENSP00000295897,ENSP00000314151,ENSP00000331736,ENSP00000336762,ENSP00000342082,ENSP00000362924,ENSP00000410402,ENSP00000471894,ENSP00000478024,ENSP00000479955	ALB,ANG,CCL16,CCL18,CCL21,CFP,DCN,GSN,HAMP,KLK3,MAP2K4,PI3,REN,SELE,SLPI
GO:0019730	antimicrobial humoral response	7	143	1.45e-06	ENSP00000243924,ENSP00000259607,ENSP00000314151,ENSP00000336762,ENSP00000342082,ENSP00000471894,ENSP00000479955	ANG,CCL18,CCL21,HAMP,KLK3,PI3,SLPI
GO:0051707	response to other organism	11	835	2.19e-06	ENSP00000052754,ENSP00000243924,ENSP00000247153,ENSP00000259607,ENSP00000272190,ENSP00000314151,ENSP00000331736,ENSP00000336762,ENSP00000342082,ENSP00000471894,ENSP00000479955	ANG,CCL18,CCL21,CFP,DCN,HAMP,KLK3,PI3,REN,SELE,SLPI
GO:0010033	response to organic substance	17	2815	2.2e-06	ENSP00000052754,ENSP00000259607,ENSP00000266718,ENSP00000272190,ENSP00000330658,ENSP00000330959,ENSP00000331736,ENSP00000336762,ENSP00000342082,ENSP00000344115,ENSP00000360522,ENSP00000362924,ENSP00000380489,ENSP00000410402,ENSP00000471894,ENSP00000478024,ENSP00000479955	ANG,CCL16,CCL18,CCL21,CDH5,DCN,GSN,HAMP,IL1R2,LUM,MAP2K4,MB,PAPPA,RBP4,REN,SELE,SLPI
GO:0051246	regulation of protein metabolic process	16	2668	7.42e-06	ENSP00000052754,ENSP00000243924,ENSP00000247153,ENSP00000255040,ENSP00000259607,ENSP00000272190,ENSP00000311313,ENSP00000330959,ENSP00000336762,ENSP00000342082,ENSP00000362924,ENSP00000410402,ENSP00000450838,ENSP00000471894,ENSP00000478024,ENSP00000479955	ANG,APCS,CCL16,CCL18,CCL21,CFP,CST6,DCN,GSN,HAMP,IL1R2,MAP2K4,PI3,REN,SERPINA4,SLPI
GO:0042221	response to chemical	19	4153	9.48e-06	ENSP00000052754,ENSP00000259607,ENSP00000266718,ENSP00000272190,ENSP00000295897,ENSP00000330658,ENSP00000330959,ENSP00000331736,ENSP00000336762,ENSP00000342082,ENSP00000344115,ENSP00000360522,ENSP00000362924,ENSP00000380489,ENSP00000384296,ENSP00000410402,ENSP00000471894,ENSP00000478024,ENSP00000479955	ACY1,ALB,ANG,CCL16,CCL18,CCL21,CDH5,DCN,GSN,HAMP,IL1R2,LUM,MAP2K4,MB,PAPPA,RBP4,REN,SELE,SLPI
GO:0035821	modification of morphology or physiology of other organism	6	182	2.5e-05	ENSP00000255040,ENSP00000259607,ENSP00000295897,ENSP00000342082,ENSP00000471894,ENSP00000479955	ALB,APCS,CCL18,CCL21,HAMP,SLPI
GO:0050896	response to stimulus	24	7824	2.5e-05	ENSP00000052754,ENSP00000243924,ENSP00000247153,ENSP00000255040,ENSP00000259607,ENSP00000266718,ENSP00000272190,ENSP00000295897,ENSP00000314151,ENSP00000330658,ENSP00000330959,ENSP00000331736,ENSP00000336762,ENSP00000342082,ENSP00000344115,ENSP00000360522,ENSP00000362924,ENSP00000380489,ENSP00000384296,ENSP00000410402,ENSP00000416330,ENSP00000471894,ENSP00000478024,ENSP00000479955	ACY1,ALB,ANG,APCS,CCL16,CCL18,CCL21,CDH5,CFP,DCN,GSN,HAMP,IL1R2,KLK3,LUM,MAP2K4,MB,PAPPA,PI3,RBP4,REN,SELE,SLPI,TGFBI
GO:0051704	multi-organism process	14	2222	3.33e-05	ENSP00000052754,ENSP00000243924,ENSP00000247153,ENSP00000255040,ENSP00000259607,ENSP00000272190,ENSP00000295897,ENSP00000314151,ENSP00000330658,ENSP00000331736,ENSP00000336762,ENSP00000342082,ENSP00000471894,ENSP00000479955	ALB,ANG,APCS,CCL18,CCL21,CFP,DCN,HAMP,KLK3,PAPPA,PI3,REN,SELE,SLPI
GO:0006952	defense response	11	1234	3.53e-05	ENSP00000247153,ENSP00000255040,ENSP00000259607,ENSP00000314151,ENSP00000331736,ENSP00000336762,ENSP00000342082,ENSP00000362924,ENSP00000471894,ENSP00000478024,ENSP00000479955	ANG,APCS,CCL16,CCL18,CCL21,CFP,GSN,HAMP,KLK3,SELE,SLPI
GO:0006955	immune response	12	1560	3.53e-05	ENSP00000243924,ENSP00000247153,ENSP00000255040,ENSP00000259607,ENSP00000314151,ENSP00000330959,ENSP00000336762,ENSP00000342082,ENSP00000362924,ENSP00000471894,ENSP00000478024,ENSP00000479955	ANG,APCS,CCL16,CCL18,CCL21,CFP,GSN,HAMP,IL1R2,KLK3,PI3,SLPI
GO:0051336	regulation of hydrolase activity	11	1238	3.53e-05	ENSP00000243924,ENSP00000255040,ENSP00000259607,ENSP00000311313,ENSP00000331736,ENSP00000336762,ENSP00000342082,ENSP00000362924,ENSP00000450838,ENSP00000478024,ENSP00000479955	ANG,APCS,CCL16,CCL18,CCL21,CST6,GSN,PI3,SELE,SERPINA4,SLPI
GO:0061844	antimicrobial humoral immune response mediated by antimicrobial peptide	5	107	3.53e-05	ENSP00000259607,ENSP00000314151,ENSP00000336762,ENSP00000471894,ENSP00000479955	ANG,CCL18,CCL21,HAMP,KLK3
GO:0002376	immune system process	14	2370	4.95e-05	ENSP00000243924,ENSP00000247153,ENSP00000255040,ENSP00000259607,ENSP00000314151,ENSP00000330959,ENSP00000331736,ENSP00000336762,ENSP00000342082,ENSP00000362924,ENSP00000380489,ENSP00000471894,ENSP00000478024,ENSP00000479955	ANG,APCS,CCL16,CCL18,CCL21,CFP,GSN,HAMP,IL1R2,KLK3,MB,PI3,SELE,SLPI
GO:0009617	response to bacterium	8	555	4.95e-05	ENSP00000052754,ENSP00000247153,ENSP00000272190,ENSP00000314151,ENSP00000331736,ENSP00000336762,ENSP00000342082,ENSP00000471894	ANG,CFP,DCN,HAMP,KLK3,REN,SELE,SLPI
GO:0006950	response to stress	16	3267	5.48e-05	ENSP00000052754,ENSP00000247153,ENSP00000255040,ENSP00000259607,ENSP00000272190,ENSP00000295897,ENSP00000314151,ENSP00000331736,ENSP00000336762,ENSP00000342082,ENSP00000362924,ENSP00000380489,ENSP00000410402,ENSP00000471894,ENSP00000478024,ENSP00000479955	ALB,ANG,APCS,CCL16,CCL18,CCL21,CFP,DCN,GSN,HAMP,KLK3,MAP2K4,MB,REN,SELE,SLPI
GO:0032268	regulation of cellular protein metabolic process	14	2486	7.98e-05	ENSP00000052754,ENSP00000243924,ENSP00000259607,ENSP00000272190,ENSP00000311313,ENSP00000330959,ENSP00000336762,ENSP00000342082,ENSP00000362924,ENSP00000410402,ENSP00000450838,ENSP00000471894,ENSP00000478024,ENSP00000479955	ANG,CCL16,CCL18,CCL21,CST6,DCN,GSN,HAMP,IL1R2,MAP2K4,PI3,REN,SERPINA4,SLPI
GO:0070555	response to interleukin-1	5	147	0.00012	ENSP00000259607,ENSP00000330959,ENSP00000331736,ENSP00000478024,ENSP00000479955	CCL16,CCL18,CCL21,IL1R2,SELE
GO:0045087	innate immune response	8	676	0.00016	ENSP00000247153,ENSP00000255040,ENSP00000259607,ENSP00000336762,ENSP00000342082,ENSP00000362924,ENSP00000478024,ENSP00000479955	ANG,APCS,CCL16,CCL18,CCL21,CFP,GSN,SLPI
GO:0050790	regulation of catalytic activity	13	2249	0.00016	ENSP00000052754,ENSP00000243924,ENSP00000255040,ENSP00000259607,ENSP00000311313,ENSP00000331736,ENSP00000336762,ENSP00000342082,ENSP00000362924,ENSP00000410402,ENSP00000450838,ENSP00000478024,ENSP00000479955	ANG,APCS,CCL16,CCL18,CCL21,CST6,DCN,GSN,MAP2K4,PI3,SELE,SERPINA4,SLPI
GO:0065009	regulation of molecular function	15	3322	0.00036	ENSP00000052754,ENSP00000243924,ENSP00000255040,ENSP00000259607,ENSP00000263369,ENSP00000311313,ENSP00000331736,ENSP00000336762,ENSP00000342082,ENSP00000362924,ENSP00000410402,ENSP00000450838,ENSP00000471894,ENSP00000478024,ENSP00000479955	ANG,APCS,CCL16,CCL18,CCL21,CST6,DCN,GSN,HAMP,MAP2K4,MIA,PI3,SELE,SERPINA4,SLPI
GO:0031640	killing of cells of other organism	4	89	0.00043	ENSP00000259607,ENSP00000295897,ENSP00000471894,ENSP00000479955	ALB,CCL18,CCL21,HAMP
GO:0033993	response to lipid	8	825	0.00057	ENSP00000052754,ENSP00000259607,ENSP00000272190,ENSP00000330658,ENSP00000331736,ENSP00000342082,ENSP00000360522,ENSP00000471894	CCL21,DCN,HAMP,PAPPA,RBP4,REN,SELE,SLPI
GO:0034612	response to tumor necrosis factor	5	217	0.00057	ENSP00000259607,ENSP00000331736,ENSP00000471894,ENSP00000478024,ENSP00000479955	CCL16,CCL18,CCL21,HAMP,SELE
GO:1901700	response to oxygen-containing compound	10	1427	0.00057	ENSP00000052754,ENSP00000259607,ENSP00000272190,ENSP00000331736,ENSP00000342082,ENSP00000360522,ENSP00000362924,ENSP00000380489,ENSP00000410402,ENSP00000471894	CCL21,DCN,GSN,HAMP,MAP2K4,MB,RBP4,REN,SELE,SLPI
GO:0042742	defense response to bacterium	5	250	0.0011	ENSP00000247153,ENSP00000314151,ENSP00000336762,ENSP00000342082,ENSP00000471894	ANG,CFP,HAMP,KLK3,SLPI
GO:0071347	cellular response to interleukin-1	4	124	0.0012	ENSP00000259607,ENSP00000330959,ENSP00000478024,ENSP00000479955	CCL16,CCL18,CCL21,IL1R2
GO:0002548	monocyte chemotaxis	3	41	0.0013	ENSP00000259607,ENSP00000478024,ENSP00000479955	CCL16,CCL18,CCL21
GO:0048247	lymphocyte chemotaxis	3	45	0.0015	ENSP00000259607,ENSP00000478024,ENSP00000479955	CCL16,CCL18,CCL21
GO:0006954	inflammatory response	6	482	0.0016	ENSP00000255040,ENSP00000259607,ENSP00000331736,ENSP00000471894,ENSP00000478024,ENSP00000479955	APCS,CCL16,CCL18,CCL21,HAMP,SELE
GO:0019731	antibacterial humoral response	3	47	0.0016	ENSP00000314151,ENSP00000336762,ENSP00000342082	ANG,KLK3,SLPI
GO:0048519	negative regulation of biological process	17	4953	0.0016	ENSP00000052754,ENSP00000243924,ENSP00000255040,ENSP00000259607,ENSP00000295897,ENSP00000311313,ENSP00000314151,ENSP00000330959,ENSP00000336762,ENSP00000342082,ENSP00000344115,ENSP00000360522,ENSP00000362924,ENSP00000410402,ENSP00000416330,ENSP00000450838,ENSP00000471894	ALB,ANG,APCS,CCL21,CDH5,CST6,DCN,GSN,HAMP,IL1R2,KLK3,MAP2K4,PI3,RBP4,SERPINA4,SLPI,TGFBI
GO:0030162	regulation of proteolysis	7	742	0.0018	ENSP00000243924,ENSP00000247153,ENSP00000311313,ENSP00000330959,ENSP00000342082,ENSP00000362924,ENSP00000450838	CFP,CST6,GSN,IL1R2,PI3,SERPINA4,SLPI
GO:0032496	response to lipopolysaccharide	5	298	0.0018	ENSP00000052754,ENSP00000272190,ENSP00000331736,ENSP00000342082,ENSP00000471894	DCN,HAMP,REN,SELE,SLPI
GO:0034097	response to cytokine	8	1035	0.0018	ENSP00000052754,ENSP00000259607,ENSP00000330959,ENSP00000331736,ENSP00000362924,ENSP00000471894,ENSP00000478024,ENSP00000479955	CCL16,CCL18,CCL21,DCN,GSN,HAMP,IL1R2,SELE
GO:0048260	positive regulation of receptor-mediated endocytosis	3	50	0.0018	ENSP00000259607,ENSP00000331736,ENSP00000471894	CCL21,HAMP,SELE
GO:0048523	negative regulation of cellular process	16	4454	0.0018	ENSP00000052754,ENSP00000243924,ENSP00000255040,ENSP00000259607,ENSP00000295897,ENSP00000311313,ENSP00000330959,ENSP00000336762,ENSP00000342082,ENSP00000344115,ENSP00000360522,ENSP00000362924,ENSP00000410402,ENSP00000416330,ENSP00000450838,ENSP00000471894	ALB,ANG,APCS,CCL21,CDH5,CST6,DCN,GSN,HAMP,IL1R2,MAP2K4,PI3,RBP4,SERPINA4,SLPI,TGFBI
GO:0071346	cellular response to interferon-gamma	4	155	0.002	ENSP00000259607,ENSP00000362924,ENSP00000478024,ENSP00000479955	CCL16,CCL18,CCL21,GSN
GO:0051248	negative regulation of protein metabolic process	8	1075	0.0022	ENSP00000052754,ENSP00000243924,ENSP00000255040,ENSP00000311313,ENSP00000330959,ENSP00000336762,ENSP00000342082,ENSP00000450838	ANG,APCS,CST6,DCN,IL1R2,PI3,SERPINA4,SLPI
GO:0050727	regulation of inflammatory response	5	338	0.0027	ENSP00000247153,ENSP00000255040,ENSP00000330959,ENSP00000331736,ENSP00000344115	APCS,CDH5,CFP,IL1R2,SELE
GO:0070887	cellular response to chemical stimulus	12	2672	0.0028	ENSP00000052754,ENSP00000259607,ENSP00000272190,ENSP00000295897,ENSP00000330959,ENSP00000344115,ENSP00000362924,ENSP00000384296,ENSP00000410402,ENSP00000471894,ENSP00000478024,ENSP00000479955	ACY1,ALB,CCL16,CCL18,CCL21,CDH5,DCN,GSN,HAMP,IL1R2,MAP2K4,REN
GO:0045861	negative regulation of proteolysis	5	349	0.003	ENSP00000243924,ENSP00000311313,ENSP00000330959,ENSP00000342082,ENSP00000450838	CST6,IL1R2,PI3,SERPINA4,SLPI
GO:0060255	regulation of macromolecule metabolic process	18	6072	0.004	ENSP00000052754,ENSP00000243924,ENSP00000247153,ENSP00000255040,ENSP00000259607,ENSP00000266718,ENSP00000272190,ENSP00000311313,ENSP00000330959,ENSP00000331736,ENSP00000336762,ENSP00000342082,ENSP00000362924,ENSP00000410402,ENSP00000450838,ENSP00000471894,ENSP00000478024,ENSP00000479955	ANG,APCS,CCL16,CCL18,CCL21,CFP,CST6,DCN,GSN,HAMP,IL1R2,LUM,MAP2K4,PI3,REN,SELE,SERPINA4,SLPI
GO:0071356	cellular response to tumor necrosis factor	4	197	0.0041	ENSP00000259607,ENSP00000471894,ENSP00000478024,ENSP00000479955	CCL16,CCL18,CCL21,HAMP
GO:0070098	chemokine-mediated signaling pathway	3	75	0.0043	ENSP00000259607,ENSP00000478024,ENSP00000479955	CCL16,CCL18,CCL21
GO:0065007	biological regulation	25	11740	0.0045	ENSP00000052754,ENSP00000243924,ENSP00000247153,ENSP00000255040,ENSP00000259607,ENSP00000263369,ENSP00000266718,ENSP00000272190,ENSP00000295897,ENSP00000311313,ENSP00000314151,ENSP00000330959,ENSP00000331736,ENSP00000336762,ENSP00000342082,ENSP00000344115,ENSP00000360522,ENSP00000362924,ENSP00000380489,ENSP00000410402,ENSP00000416330,ENSP00000450838,ENSP00000471894,ENSP00000478024,ENSP00000479955	ALB,ANG,APCS,CCL16,CCL18,CCL21,CDH5,CFP,CST6,DCN,GSN,HAMP,IL1R2,KLK3,LUM,MAP2K4,MB,MIA,PI3,RBP4,REN,SELE,SERPINA4,SLPI,TGFBI
GO:1903901	negative regulation of viral life cycle	3	77	0.0045	ENSP00000255040,ENSP00000342082,ENSP00000362924	APCS,GSN,SLPI
GO:0052548	regulation of endopeptidase activity	5	393	0.0046	ENSP00000243924,ENSP00000311313,ENSP00000342082,ENSP00000362924,ENSP00000450838	CST6,GSN,PI3,SERPINA4,SLPI
GO:0048583	regulation of response to stimulus	14	3882	0.0049	ENSP00000052754,ENSP00000247153,ENSP00000255040,ENSP00000259607,ENSP00000263369,ENSP00000272190,ENSP00000330959,ENSP00000331736,ENSP00000344115,ENSP00000362924,ENSP00000410402,ENSP00000471894,ENSP00000478024,ENSP00000479955	APCS,CCL16,CCL18,CCL21,CDH5,CFP,DCN,GSN,HAMP,IL1R2,MAP2K4,MIA,REN,SELE
GO:0021700	developmental maturation	4	216	0.005	ENSP00000259607,ENSP00000272190,ENSP00000336762,ENSP00000344115	ANG,CCL21,CDH5,REN
GO:0071345	cellular response to cytokine stimulus	7	953	0.0055	ENSP00000052754,ENSP00000259607,ENSP00000330959,ENSP00000362924,ENSP00000471894,ENSP00000478024,ENSP00000479955	CCL16,CCL18,CCL21,DCN,GSN,HAMP,IL1R2
GO:0097305	response to alcohol	4	233	0.0063	ENSP00000259607,ENSP00000360522,ENSP00000362924,ENSP00000471894	CCL21,GSN,HAMP,RBP4
GO:0051346	negative regulation of hydrolase activity	5	438	0.0064	ENSP00000243924,ENSP00000255040,ENSP00000311313,ENSP00000342082,ENSP00000450838	APCS,CST6,PI3,SERPINA4,SLPI
GO:0010951	negative regulation of endopeptidase activity	4	242	0.0068	ENSP00000243924,ENSP00000311313,ENSP00000342082,ENSP00000450838	CST6,PI3,SERPINA4,SLPI
GO:0046597	negative regulation of viral entry into host cell	2	18	0.0068	ENSP00000255040,ENSP00000362924	APCS,GSN
GO:0032269	negative regulation of cellular protein metabolic process	7	1014	0.007	ENSP00000052754,ENSP00000243924,ENSP00000311313,ENSP00000330959,ENSP00000336762,ENSP00000342082,ENSP00000450838	ANG,CST6,DCN,IL1R2,PI3,SERPINA4,SLPI
GO:0050789	regulation of biological process	24	11116	0.007	ENSP00000052754,ENSP00000243924,ENSP00000247153,ENSP00000255040,ENSP00000259607,ENSP00000263369,ENSP00000266718,ENSP00000272190,ENSP00000295897,ENSP00000311313,ENSP00000314151,ENSP00000330959,ENSP00000331736,ENSP00000336762,ENSP00000342082,ENSP00000344115,ENSP00000360522,ENSP00000362924,ENSP00000410402,ENSP00000416330,ENSP00000450838,ENSP00000471894,ENSP00000478024,ENSP00000479955	ALB,ANG,APCS,CCL16,CCL18,CCL21,CDH5,CFP,CST6,DCN,GSN,HAMP,IL1R2,KLK3,LUM,MAP2K4,MIA,PI3,RBP4,REN,SELE,SERPINA4,SLPI,TGFBI
GO:0051171	regulation of nitrogen compound metabolic process	17	5827	0.007	ENSP00000052754,ENSP00000243924,ENSP00000247153,ENSP00000255040,ENSP00000259607,ENSP00000266718,ENSP00000272190,ENSP00000311313,ENSP00000330959,ENSP00000336762,ENSP00000342082,ENSP00000362924,ENSP00000410402,ENSP00000450838,ENSP00000471894,ENSP00000478024,ENSP00000479955	ANG,APCS,CCL16,CCL18,CCL21,CFP,CST6,DCN,GSN,HAMP,IL1R2,LUM,MAP2K4,PI3,REN,SERPINA4,SLPI
GO:0009636	response to toxic substance	5	468	0.0074	ENSP00000295897,ENSP00000360522,ENSP00000362924,ENSP00000380489,ENSP00000471894	ALB,GSN,HAMP,MB,RBP4
GO:0032101	regulation of response to external stimulus	6	732	0.0074	ENSP00000247153,ENSP00000255040,ENSP00000259607,ENSP00000330959,ENSP00000331736,ENSP00000344115	APCS,CCL21,CDH5,CFP,IL1R2,SELE
GO:0051345	positive regulation of hydrolase activity	6	742	0.0078	ENSP00000259607,ENSP00000331736,ENSP00000336762,ENSP00000362924,ENSP00000478024,ENSP00000479955	ANG,CCL16,CCL18,CCL21,GSN,SELE
GO:2000114	regulation of establishment of cell polarity	2	21	0.0078	ENSP00000344115,ENSP00000362924	CDH5,GSN
GO:0071310	cellular response to organic substance	10	2219	0.0081	ENSP00000052754,ENSP00000259607,ENSP00000272190,ENSP00000330959,ENSP00000344115,ENSP00000362924,ENSP00000410402,ENSP00000471894,ENSP00000478024,ENSP00000479955	CCL16,CCL18,CCL21,CDH5,DCN,GSN,HAMP,IL1R2,MAP2K4,REN
GO:0080090	regulation of primary metabolic process	17	5982	0.0086	ENSP00000052754,ENSP00000243924,ENSP00000247153,ENSP00000255040,ENSP00000259607,ENSP00000266718,ENSP00000272190,ENSP00000311313,ENSP00000330959,ENSP00000336762,ENSP00000342082,ENSP00000362924,ENSP00000410402,ENSP00000450838,ENSP00000471894,ENSP00000478024,ENSP00000479955	ANG,APCS,CCL16,CCL18,CCL21,CFP,CST6,DCN,GSN,HAMP,IL1R2,LUM,MAP2K4,PI3,REN,SERPINA4,SLPI
GO:0070613	regulation of protein processing	3	116	0.0094	ENSP00000247153,ENSP00000330959,ENSP00000362924	CFP,GSN,IL1R2
GO:0050728	negative regulation of inflammatory response	3	117	0.0095	ENSP00000255040,ENSP00000330959,ENSP00000344115	APCS,CDH5,IL1R2
GO:0031323	regulation of cellular metabolic process	17	6082	0.0101	ENSP00000052754,ENSP00000243924,ENSP00000255040,ENSP00000259607,ENSP00000266718,ENSP00000272190,ENSP00000311313,ENSP00000330959,ENSP00000331736,ENSP00000336762,ENSP00000342082,ENSP00000362924,ENSP00000410402,ENSP00000450838,ENSP00000471894,ENSP00000478024,ENSP00000479955	ANG,APCS,CCL16,CCL18,CCL21,CST6,DCN,GSN,HAMP,IL1R2,LUM,MAP2K4,PI3,REN,SELE,SERPINA4,SLPI
GO:0044092	negative regulation of molecular function	7	1119	0.0102	ENSP00000052754,ENSP00000243924,ENSP00000255040,ENSP00000311313,ENSP00000342082,ENSP00000450838,ENSP00000471894	APCS,CST6,DCN,HAMP,PI3,SERPINA4,SLPI
GO:0002092	positive regulation of receptor internalization	2	26	0.0104	ENSP00000331736,ENSP00000471894	HAMP,SELE
GO:0030041	actin filament polymerization	2	26	0.0104	ENSP00000336762,ENSP00000362924	ANG,GSN
GO:0043086	negative regulation of catalytic activity	6	809	0.0106	ENSP00000052754,ENSP00000243924,ENSP00000255040,ENSP00000311313,ENSP00000342082,ENSP00000450838	APCS,CST6,DCN,PI3,SERPINA4,SLPI
GO:0050900	leukocyte migration	4	296	0.0106	ENSP00000259607,ENSP00000331736,ENSP00000478024,ENSP00000479955	CCL16,CCL18,CCL21,SELE
GO:0072359	circulatory system development	6	807	0.0106	ENSP00000336762,ENSP00000344115,ENSP00000360522,ENSP00000380489,ENSP00000410402,ENSP00000416330	ANG,CDH5,MAP2K4,MB,RBP4,TGFBI
GO:0046677	response to antibiotic	4	305	0.0115	ENSP00000360522,ENSP00000362924,ENSP00000380489,ENSP00000471894	GSN,HAMP,MB,RBP4
GO:0045471	response to ethanol	3	134	0.0123	ENSP00000360522,ENSP00000362924,ENSP00000471894	GSN,HAMP,RBP4
GO:0007202	activation of phospholipase C activity	2	30	0.0124	ENSP00000331736,ENSP00000336762	ANG,SELE
GO:0001101	response to acid chemical	4	323	0.0134	ENSP00000259607,ENSP00000360522,ENSP00000362924,ENSP00000471894	CCL21,GSN,HAMP,RBP4
GO:0010469	regulation of signaling receptor activity	5	577	0.0144	ENSP00000259607,ENSP00000263369,ENSP00000471894,ENSP00000478024,ENSP00000479955	CCL16,CCL18,CCL21,HAMP,MIA
GO:0048469	cell maturation	3	146	0.0147	ENSP00000259607,ENSP00000272190,ENSP00000336762	ANG,CCL21,REN
GO:0043062	extracellular structure organization	4	339	0.0156	ENSP00000052754,ENSP00000266718,ENSP00000295897,ENSP00000416330	ALB,DCN,LUM,TGFBI
GO:0009888	tissue development	8	1626	0.0158	ENSP00000052754,ENSP00000243924,ENSP00000266718,ENSP00000311313,ENSP00000360522,ENSP00000362924,ENSP00000410402,ENSP00000416330	CST6,DCN,GSN,LUM,MAP2K4,PI3,RBP4,TGFBI
GO:0080134	regulation of response to stress	7	1299	0.0199	ENSP00000247153,ENSP00000255040,ENSP00000259607,ENSP00000330959,ENSP00000331736,ENSP00000344115,ENSP00000410402	APCS,CCL21,CDH5,CFP,IL1R2,MAP2K4,SELE
GO:1903018	regulation of glycoprotein metabolic process	2	41	0.0201	ENSP00000255040,ENSP00000259607	APCS,CCL21
GO:0019221	cytokine-mediated signaling pathway	5	655	0.0225	ENSP00000052754,ENSP00000259607,ENSP00000330959,ENSP00000478024,ENSP00000479955	CCL16,CCL18,CCL21,DCN,IL1R2
GO:0006953	acute-phase response	2	45	0.0228	ENSP00000255040,ENSP00000471894	APCS,HAMP
GO:0031399	regulation of protein modification process	8	1747	0.0228	ENSP00000052754,ENSP00000259607,ENSP00000272190,ENSP00000336762,ENSP00000410402,ENSP00000471894,ENSP00000478024,ENSP00000479955	ANG,CCL16,CCL18,CCL21,DCN,HAMP,MAP2K4,REN
GO:0001932	regulation of protein phosphorylation	7	1370	0.0246	ENSP00000052754,ENSP00000259607,ENSP00000272190,ENSP00000336762,ENSP00000410402,ENSP00000478024,ENSP00000479955	ANG,CCL16,CCL18,CCL21,DCN,MAP2K4,REN
GO:0043085	positive regulation of catalytic activity	7	1381	0.0253	ENSP00000259607,ENSP00000331736,ENSP00000336762,ENSP00000362924,ENSP00000410402,ENSP00000478024,ENSP00000479955	ANG,CCL16,CCL18,CCL21,GSN,MAP2K4,SELE
GO:0048608	reproductive structure development	4	405	0.0253	ENSP00000052754,ENSP00000272190,ENSP00000336762,ENSP00000360522	ANG,DCN,RBP4,REN
GO:0050832	defense response to fungus	2	49	0.0253	ENSP00000336762,ENSP00000471894	ANG,HAMP
GO:0045055	regulated exocytosis	5	691	0.0259	ENSP00000247153,ENSP00000295897,ENSP00000342082,ENSP00000362924,ENSP00000450838	ALB,CFP,GSN,SERPINA4,SLPI
GO:0050794	regulation of cellular process	22	10484	0.0273	ENSP00000052754,ENSP00000243924,ENSP00000255040,ENSP00000259607,ENSP00000263369,ENSP00000266718,ENSP00000272190,ENSP00000295897,ENSP00000311313,ENSP00000330959,ENSP00000331736,ENSP00000336762,ENSP00000342082,ENSP00000344115,ENSP00000360522,ENSP00000362924,ENSP00000410402,ENSP00000416330,ENSP00000450838,ENSP00000471894,ENSP00000478024,ENSP00000479955	ALB,ANG,APCS,CCL16,CCL18,CCL21,CDH5,CST6,DCN,GSN,HAMP,IL1R2,LUM,MAP2K4,MIA,PI3,RBP4,REN,SELE,SERPINA4,SLPI,TGFBI
GO:0070374	positive regulation of ERK1 and ERK2 cascade	3	196	0.0274	ENSP00000259607,ENSP00000478024,ENSP00000479955	CCL16,CCL18,CCL21
GO:0044273	sulfur compound catabolic process	2	53	0.0279	ENSP00000052754,ENSP00000266718	DCN,LUM
GO:0043408	regulation of MAPK cascade	5	712	0.0286	ENSP00000259607,ENSP00000272190,ENSP00000410402,ENSP00000478024,ENSP00000479955	CCL16,CCL18,CCL21,MAP2K4,REN
GO:0055021	regulation of cardiac muscle tissue growth	2	54	0.0286	ENSP00000360522,ENSP00000471894	HAMP,RBP4
GO:0051172	negative regulation of nitrogen compound metabolic process	9	2307	0.0296	ENSP00000052754,ENSP00000243924,ENSP00000255040,ENSP00000311313,ENSP00000330959,ENSP00000336762,ENSP00000342082,ENSP00000450838,ENSP00000471894	ANG,APCS,CST6,DCN,HAMP,IL1R2,PI3,SERPINA4,SLPI
GO:0007601	visual perception	3	210	0.0314	ENSP00000266718,ENSP00000360522,ENSP00000416330	LUM,RBP4,TGFBI
GO:0010646	regulation of cell communication	11	3327	0.0317	ENSP00000052754,ENSP00000259607,ENSP00000263369,ENSP00000272190,ENSP00000330959,ENSP00000360522,ENSP00000362924,ENSP00000410402,ENSP00000471894,ENSP00000478024,ENSP00000479955	CCL16,CCL18,CCL21,DCN,GSN,HAMP,IL1R2,MAP2K4,MIA,RBP4,REN
GO:0018149	peptide cross-linking	2	59	0.032	ENSP00000052754,ENSP00000243924	DCN,PI3
GO:0030593	neutrophil chemotaxis	2	59	0.032	ENSP00000478024,ENSP00000479955	CCL16,CCL18
GO:0023051	regulation of signaling	11	3360	0.0328	ENSP00000052754,ENSP00000259607,ENSP00000263369,ENSP00000272190,ENSP00000330959,ENSP00000360522,ENSP00000362924,ENSP00000410402,ENSP00000471894,ENSP00000478024,ENSP00000479955	CCL16,CCL18,CCL21,DCN,GSN,HAMP,IL1R2,MAP2K4,MIA,RBP4,REN
GO:0051241	negative regulation of multicellular organismal process	6	1098	0.0328	ENSP00000052754,ENSP00000255040,ENSP00000314151,ENSP00000330959,ENSP00000360522,ENSP00000471894	APCS,DCN,HAMP,IL1R2,KLK3,RBP4
GO:0006027	glycosaminoglycan catabolic process	2	62	0.0334	ENSP00000052754,ENSP00000266718	DCN,LUM
GO:0032270	positive regulation of cellular protein metabolic process	7	1496	0.0334	ENSP00000259607,ENSP00000336762,ENSP00000362924,ENSP00000410402,ENSP00000471894,ENSP00000478024,ENSP00000479955	ANG,CCL16,CCL18,CCL21,GSN,HAMP,MAP2K4
GO:0048856	anatomical structure development	14	5085	0.0344	ENSP00000052754,ENSP00000243924,ENSP00000259607,ENSP00000266718,ENSP00000272190,ENSP00000311313,ENSP00000336762,ENSP00000344115,ENSP00000360522,ENSP00000362924,ENSP00000380489,ENSP00000410402,ENSP00000416330,ENSP00000471894	ANG,CCL21,CDH5,CST6,DCN,GSN,HAMP,LUM,MAP2K4,MB,PI3,RBP4,REN,TGFBI
GO:0048513	animal organ development	10	2926	0.0372	ENSP00000052754,ENSP00000243924,ENSP00000266718,ENSP00000272190,ENSP00000336762,ENSP00000360522,ENSP00000380489,ENSP00000410402,ENSP00000416330,ENSP00000471894	ANG,DCN,HAMP,LUM,MAP2K4,MB,PI3,RBP4,REN,TGFBI
GO:0031401	positive regulation of protein modification process	6	1149	0.0376	ENSP00000259607,ENSP00000336762,ENSP00000410402,ENSP00000471894,ENSP00000478024,ENSP00000479955	ANG,CCL16,CCL18,CCL21,HAMP,MAP2K4
GO:0031324	negative regulation of cellular metabolic process	9	2463	0.0392	ENSP00000052754,ENSP00000243924,ENSP00000255040,ENSP00000311313,ENSP00000330959,ENSP00000336762,ENSP00000342082,ENSP00000450838,ENSP00000471894	ANG,APCS,CST6,DCN,HAMP,IL1R2,PI3,SERPINA4,SLPI
GO:0016477	cell migration	5	812	0.0411	ENSP00000259607,ENSP00000331736,ENSP00000336762,ENSP00000478024,ENSP00000479955	ANG,CCL16,CCL18,CCL21,SELE
GO:0034332	adherens junction organization	2	74	0.0419	ENSP00000336762,ENSP00000344115	ANG,CDH5
GO:0007548	sex differentiation	3	252	0.0431	ENSP00000272190,ENSP00000336762,ENSP00000360522	ANG,RBP4,REN
GO:0043410	positive regulation of MAPK cascade	4	512	0.0436	ENSP00000259607,ENSP00000410402,ENSP00000478024,ENSP00000479955	CCL16,CCL18,CCL21,MAP2K4
GO:0007568	aging	3	255	0.0437	ENSP00000052754,ENSP00000362924,ENSP00000471894	DCN,GSN,HAMP
GO:0032879	regulation of localization	9	2524	0.0437	ENSP00000052754,ENSP00000259607,ENSP00000272190,ENSP00000330959,ENSP00000331736,ENSP00000336762,ENSP00000360522,ENSP00000362924,ENSP00000471894	ANG,CCL21,DCN,GSN,HAMP,IL1R2,RBP4,REN,SELE
GO:0009966	regulation of signal transduction	10	3033	0.044	ENSP00000052754,ENSP00000259607,ENSP00000263369,ENSP00000272190,ENSP00000330959,ENSP00000362924,ENSP00000410402,ENSP00000471894,ENSP00000478024,ENSP00000479955	CCL16,CCL18,CCL21,DCN,GSN,HAMP,IL1R2,MAP2K4,MIA,REN
GO:0010647	positive regulation of cell communication	7	1631	0.0462	ENSP00000052754,ENSP00000259607,ENSP00000360522,ENSP00000362924,ENSP00000410402,ENSP00000478024,ENSP00000479955	CCL16,CCL18,CCL21,DCN,GSN,MAP2K4,RBP4
GO:0009725	response to hormone	5	854	0.0464	ENSP00000259607,ENSP00000272190,ENSP00000330658,ENSP00000336762,ENSP00000380489	ANG,CCL21,MB,PAPPA,REN
GO:0010605	negative regulation of macromolecule metabolic process	9	2558	0.0464	ENSP00000052754,ENSP00000243924,ENSP00000255040,ENSP00000311313,ENSP00000330959,ENSP00000336762,ENSP00000342082,ENSP00000450838,ENSP00000471894	ANG,APCS,CST6,DCN,HAMP,IL1R2,PI3,SERPINA4,SLPI
GO:0023056	positive regulation of signaling	7	1638	0.0464	ENSP00000052754,ENSP00000259607,ENSP00000360522,ENSP00000362924,ENSP00000410402,ENSP00000478024,ENSP00000479955	CCL16,CCL18,CCL21,DCN,GSN,MAP2K4,RBP4
GO:0030838	positive regulation of actin filament polymerization	2	81	0.0464	ENSP00000259607,ENSP00000362924	CCL21,GSN
GO:0031325	positive regulation of cellular metabolic process	10	3060	0.0464	ENSP00000052754,ENSP00000259607,ENSP00000266718,ENSP00000331736,ENSP00000336762,ENSP00000362924,ENSP00000410402,ENSP00000471894,ENSP00000478024,ENSP00000479955	ANG,CCL16,CCL18,CCL21,DCN,GSN,HAMP,LUM,MAP2K4,SELE
GO:0048731	system development	12	4144	0.0464	ENSP00000052754,ENSP00000243924,ENSP00000266718,ENSP00000272190,ENSP00000336762,ENSP00000344115,ENSP00000360522,ENSP00000362924,ENSP00000380489,ENSP00000410402,ENSP00000416330,ENSP00000471894	ANG,CDH5,DCN,GSN,HAMP,LUM,MAP2K4,MB,PI3,RBP4,REN,TGFBI
GO:0072001	renal system development	3	267	0.0467	ENSP00000052754,ENSP00000272190,ENSP00000360522	DCN,RBP4,REN
GO:0010604	positive regulation of macromolecule metabolic process	10	3081	0.0468	ENSP00000052754,ENSP00000259607,ENSP00000266718,ENSP00000331736,ENSP00000336762,ENSP00000362924,ENSP00000410402,ENSP00000471894,ENSP00000478024,ENSP00000479955	ANG,CCL16,CCL18,CCL21,DCN,GSN,HAMP,LUM,MAP2K4,SELE
GO:0014706	striated muscle tissue development	3	271	0.0474	ENSP00000052754,ENSP00000360522,ENSP00000410402	DCN,MAP2K4,RBP4
GO:0051651	maintenance of location in cell	2	83	0.0474	ENSP00000295897,ENSP00000362924	ALB,GSN
GO:0014070	response to organic cyclic compound	5	873	0.0478	ENSP00000266718,ENSP00000272190,ENSP00000330658,ENSP00000362924,ENSP00000471894	GSN,HAMP,LUM,PAPPA,REN
GO:0019538	protein metabolic process	12	4194	0.0478	ENSP00000052754,ENSP00000243924,ENSP00000247153,ENSP00000255040,ENSP00000272190,ENSP00000295897,ENSP00000314151,ENSP00000330658,ENSP00000362924,ENSP00000384296,ENSP00000410402,ENSP00000416330	ACY1,ALB,APCS,CFP,DCN,GSN,KLK3,MAP2K4,PAPPA,PI3,REN,TGFBI
GO:0045765	regulation of angiogenesis	3	277	0.0489	ENSP00000052754,ENSP00000314151,ENSP00000344115	CDH5,DCN,KLK3
GO:0033273	response to vitamin	2	87	0.0491	ENSP00000362924,ENSP00000471894	GSN,HAMP

## Sheet: Molecular Function (GO)
#term ID	term description	observed gene count	background gene count	false discovery rate	matching proteins in your network (IDs)	matching proteins in your network (labels)
GO:0004857	enzyme inhibitor activity	5	388	0.0038	ENSP00000052754,ENSP00000243924,ENSP00000311313,ENSP00000342082,ENSP00000450838	CST6,DCN,PI3,SERPINA4,SLPI
GO:0004866	endopeptidase inhibitor activity	4	169	0.0038	ENSP00000243924,ENSP00000311313,ENSP00000342082,ENSP00000450838	CST6,PI3,SERPINA4,SLPI
GO:0005102	signaling receptor binding	9	1513	0.0038	ENSP00000259607,ENSP00000263369,ENSP00000272190,ENSP00000336762,ENSP00000344115,ENSP00000416330,ENSP00000471894,ENSP00000478024,ENSP00000479955	ANG,CCL16,CCL18,CCL21,CDH5,HAMP,MIA,REN,TGFBI
GO:0005515	protein binding	20	6605	0.0038	ENSP00000052754,ENSP00000255040,ENSP00000259607,ENSP00000263369,ENSP00000272190,ENSP00000295897,ENSP00000311313,ENSP00000330959,ENSP00000331736,ENSP00000336762,ENSP00000342082,ENSP00000344115,ENSP00000360522,ENSP00000362924,ENSP00000384296,ENSP00000410402,ENSP00000416330,ENSP00000471894,ENSP00000478024,ENSP00000479955	ACY1,ALB,ANG,APCS,CCL16,CCL18,CCL21,CDH5,CST6,DCN,GSN,HAMP,IL1R2,MAP2K4,MIA,RBP4,REN,SELE,SLPI,TGFBI
GO:0005518	collagen binding	3	61	0.0038	ENSP00000052754,ENSP00000266718,ENSP00000416330	DCN,LUM,TGFBI
GO:0008009	chemokine activity	3	48	0.0038	ENSP00000259607,ENSP00000478024,ENSP00000479955	CCL16,CCL18,CCL21
GO:0048020	CCR chemokine receptor binding	3	41	0.0038	ENSP00000259607,ENSP00000478024,ENSP00000479955	CCL16,CCL18,CCL21
GO:0098772	molecular function regulator	10	1793	0.0038	ENSP00000052754,ENSP00000243924,ENSP00000259607,ENSP00000263369,ENSP00000311313,ENSP00000342082,ENSP00000450838,ENSP00000471894,ENSP00000478024,ENSP00000479955	CCL16,CCL18,CCL21,CST6,DCN,HAMP,MIA,PI3,SERPINA4,SLPI
GO:0004867	serine-type endopeptidase inhibitor activity	3	94	0.0042	ENSP00000243924,ENSP00000342082,ENSP00000450838	PI3,SERPINA4,SLPI
GO:0048018	receptor ligand activity	5	458	0.0046	ENSP00000259607,ENSP00000263369,ENSP00000471894,ENSP00000478024,ENSP00000479955	CCL16,CCL18,CCL21,HAMP,MIA
GO:0070011	peptidase activity, acting on L-amino acid peptides	5	603	0.0139	ENSP00000247153,ENSP00000272190,ENSP00000314151,ENSP00000330658,ENSP00000384296	ACY1,CFP,KLK3,PAPPA,REN
GO:0004175	endopeptidase activity	4	399	0.0202	ENSP00000247153,ENSP00000272190,ENSP00000314151,ENSP00000330658	CFP,KLK3,PAPPA,REN
GO:0050840	extracellular matrix binding	2	51	0.0217	ENSP00000052754,ENSP00000416330	DCN,TGFBI
GO:0005507	copper ion binding	2	56	0.0246	ENSP00000295897,ENSP00000336762	ALB,ANG
GO:0005488	binding	23	11878	0.0443	ENSP00000052754,ENSP00000255040,ENSP00000259607,ENSP00000263369,ENSP00000266718,ENSP00000272190,ENSP00000295897,ENSP00000311313,ENSP00000330658,ENSP00000330959,ENSP00000331736,ENSP00000336762,ENSP00000342082,ENSP00000344115,ENSP00000360522,ENSP00000362924,ENSP00000380489,ENSP00000384296,ENSP00000410402,ENSP00000416330,ENSP00000471894,ENSP00000478024,ENSP00000479955	ACY1,ALB,ANG,APCS,CCL16,CCL18,CCL21,CDH5,CST6,DCN,GSN,HAMP,IL1R2,LUM,MAP2K4,MB,MIA,PAPPA,RBP4,REN,SELE,SLPI,TGFBI
GO:0016811	hydrolase activity, acting on carbon-nitrogen (but not peptide) bonds, in linear amides	2	83	0.0452	ENSP00000314151,ENSP00000384296	ACY1,KLK3

## Sheet: Cellular Component (GO)
#term ID	term description	observed gene count	background gene count	false discovery rate	matching proteins in your network (IDs)	matching proteins in your network (labels)
GO:0044421	extracellular region part	21	1375	2.06e-17	ENSP00000243924,ENSP00000247153,ENSP00000255040,ENSP00000259607,ENSP00000263369,ENSP00000266718,ENSP00000272190,ENSP00000295897,ENSP00000311313,ENSP00000314151,ENSP00000330658,ENSP00000331736,ENSP00000336762,ENSP00000342082,ENSP00000360522,ENSP00000362924,ENSP00000384296,ENSP00000416330,ENSP00000471894,ENSP00000478024,ENSP00000479955	ACY1,ALB,ANG,APCS,CCL16,CCL18,CCL21,CFP,CST6,GSN,HAMP,KLK3,LUM,MIA,PAPPA,PI3,RBP4,REN,SELE,SLPI,TGFBI
GO:0005615	extracellular space	19	1134	3.88e-16	ENSP00000247153,ENSP00000255040,ENSP00000259607,ENSP00000263369,ENSP00000272190,ENSP00000295897,ENSP00000311313,ENSP00000314151,ENSP00000330658,ENSP00000331736,ENSP00000336762,ENSP00000342082,ENSP00000360522,ENSP00000362924,ENSP00000384296,ENSP00000416330,ENSP00000471894,ENSP00000478024,ENSP00000479955	ACY1,ALB,ANG,APCS,CCL16,CCL18,CCL21,CFP,CST6,GSN,HAMP,KLK3,MIA,PAPPA,RBP4,REN,SELE,SLPI,TGFBI
GO:0005576	extracellular region	23	2505	1.67e-15	ENSP00000243924,ENSP00000247153,ENSP00000255040,ENSP00000259607,ENSP00000263369,ENSP00000266718,ENSP00000272190,ENSP00000295897,ENSP00000311313,ENSP00000314151,ENSP00000330658,ENSP00000330959,ENSP00000331736,ENSP00000336762,ENSP00000342082,ENSP00000360522,ENSP00000362924,ENSP00000384296,ENSP00000416330,ENSP00000450838,ENSP00000471894,ENSP00000478024,ENSP00000479955	ACY1,ALB,ANG,APCS,CCL16,CCL18,CCL21,CFP,CST6,GSN,HAMP,IL1R2,KLK3,LUM,MIA,PAPPA,PI3,RBP4,REN,SELE,SERPINA4,SLPI,TGFBI
GO:0034774	secretory granule lumen	5	323	0.0029	ENSP00000247153,ENSP00000295897,ENSP00000342082,ENSP00000362924,ENSP00000450838	ALB,CFP,GSN,SERPINA4,SLPI
GO:0031012	extracellular matrix	4	283	0.013	ENSP00000243924,ENSP00000266718,ENSP00000336762,ENSP00000416330	ANG,LUM,PI3,TGFBI
GO:0044448	cell cortex part	3	120	0.013	ENSP00000331736,ENSP00000362924,ENSP00000471894	GSN,HAMP,SELE
GO:0062023	collagen-containing extracellular matrix	3	144	0.0177	ENSP00000266718,ENSP00000336762,ENSP00000416330	ANG,LUM,TGFBI
GO:0099568	cytoplasmic region	4	402	0.0328	ENSP00000331736,ENSP00000362924,ENSP00000410402,ENSP00000471894	GSN,HAMP,MAP2K4,SELE
GO:0044420	extracellular matrix component	2	59	0.0434	ENSP00000266718,ENSP00000336762	ANG,LUM
GO:0001533	cornified envelope	2	64	0.0437	ENSP00000243924,ENSP00000311313	CST6,PI3
GO:0035580	specific granule lumen	2	62	0.0437	ENSP00000247153,ENSP00000342082	CFP,SLPI

## Sheet: KEGG Pathways
#term ID	term description	observed gene count	background gene count	false discovery rate	matching proteins in your network (IDs)	matching proteins in your network (labels)
hsa05418	Fluid shear stress and atherosclerosis	4	133	0.0015	ENSP00000330959,ENSP00000331736,ENSP00000344115,ENSP00000410402	CDH5,IL1R2,MAP2K4,SELE
hsa04060	Cytokine-cytokine receptor interaction	4	263	0.0095	ENSP00000259607,ENSP00000330959,ENSP00000478024,ENSP00000479955	CCL16,CCL18,CCL21,IL1R2
hsa04062	Chemokine signaling pathway	3	181	0.0276	ENSP00000259607,ENSP00000478024,ENSP00000479955	CCL16,CCL18,CCL21

## Sheet: Reference Publications
#term ID	term description	observed gene count	background gene count	false discovery rate	matching proteins in your network (IDs)	matching proteins in your network (labels)
PMID:19014420	(2008) Ovarian hyperstimulation syndrome and prophylactic human embryo cryopreservation: analysis of reproductive outcome following thawed embryo transfer.	5	14	1.08e-05	ENSP00000272190,ENSP00000295897,ENSP00000331736,ENSP00000336762,ENSP00000344115	ALB,ANG,CDH5,REN,SELE
PMID:25100134	(2014) Investigation of novel circulating proteins, germ line single-nucleotide polymorphisms, and molecular tumor markers as potential efficacy biomarkers of first-line sunitinib therapy for advanced renal cell carcinoma.	7	86	1.08e-05	ENSP00000295897,ENSP00000331736,ENSP00000336762,ENSP00000360522,ENSP00000362924,ENSP00000416330,ENSP00000450838	ALB,ANG,GSN,RBP4,SELE,SERPINA4,TGFBI
PMID:19578499	(2008) Proteomic Biomarkers of Atherosclerosis.	5	24	2.69e-05	ENSP00000266718,ENSP00000295897,ENSP00000330658,ENSP00000362924,ENSP00000380489	ALB,GSN,LUM,MB,PAPPA
PMID:21687692	(2011) Secretory leukocyte protease inhibitor (SLPI) is, like its homologue trappin-2 (pre-elafin), a transglutaminase substrate.	5	23	2.69e-05	ENSP00000243924,ENSP00000295897,ENSP00000311313,ENSP00000342082,ENSP00000380489	ALB,CST6,MB,PI3,SLPI
PMID:27006941	(2016) The Complex Relationship of Extracorporeal Membrane Oxygenation and Acute Kidney Injury: Causation or Association?	5	22	2.69e-05	ENSP00000272190,ENSP00000295897,ENSP00000331736,ENSP00000380489,ENSP00000471894	ALB,HAMP,MB,REN,SELE
PMID:24828484	(2014) Human antimicrobial peptides and proteins.	6	72	4.58e-05	ENSP00000243924,ENSP00000259607,ENSP00000295897,ENSP00000336762,ENSP00000342082,ENSP00000471894	ALB,ANG,CCL21,HAMP,PI3,SLPI
PMID:26960542	(2016) MR molecular imaging of tumours using ferritin heavy chain reporter gene expression mediated by the hTERT promoter.	4	7	4.58e-05	ENSP00000295897,ENSP00000314151,ENSP00000344115,ENSP00000471894	ALB,CDH5,HAMP,KLK3
PMID:21426578	(2011) Smoking status and anti-inflammatory macrophages in bronchoalveolar lavage and induced sputum in COPD.	4	8	5.33e-05	ENSP00000243924,ENSP00000295897,ENSP00000342082,ENSP00000479955	ALB,CCL18,PI3,SLPI
PMID:12743105	(2003) Alpha-adducin dissociates from F-actin and spectrin during platelet activation.	4	9	6.31e-05	ENSP00000243924,ENSP00000295897,ENSP00000362924,ENSP00000450838	ALB,GSN,PI3,SERPINA4
PMID:19957969	(2010) Automated platform for fractionation of human plasma glycoproteome in clinical proteomics.	4	9	6.31e-05	ENSP00000052754,ENSP00000266718,ENSP00000295897,ENSP00000360522	ALB,DCN,LUM,RBP4
PMID:23533715	(2013) Impact of diabetes on cardiovascular disease: an update.	5	34	6.31e-05	ENSP00000243924,ENSP00000272190,ENSP00000295897,ENSP00000331736,ENSP00000360522	ALB,PI3,RBP4,REN,SELE
PMID:16461950	(2005) Assessment of some tools for the characterization of the human osteoarthritic cartilage proteome.	4	10	7.17e-05	ENSP00000255040,ENSP00000336762,ENSP00000362924,ENSP00000479955	ANG,APCS,CCL18,GSN
PMID:24347798	(2013) Oxidative stress-related biomarkers in essential hypertension and ischemia-reperfusion myocardial damage.	5	39	8.21e-05	ENSP00000243924,ENSP00000272190,ENSP00000295897,ENSP00000331736,ENSP00000344115	ALB,CDH5,PI3,REN,SELE
PMID:25949827	(2015) Emerging risk biomarkers in cardiovascular diseases and disorders.	7	175	8.37e-05	ENSP00000243924,ENSP00000272190,ENSP00000295897,ENSP00000330658,ENSP00000331736,ENSP00000344115,ENSP00000450838	ALB,CDH5,PAPPA,PI3,REN,SELE,SERPINA4
PMID:29387811	(2018) The fabrication of magnetic particle-based chemiluminescence immunoassay for human epididymis protein-4 detection in ovarian cancer.	4	11	8.37e-05	ENSP00000243924,ENSP00000295897,ENSP00000314151,ENSP00000342082	ALB,KLK3,PI3,SLPI
PMID:28586402	(2017) Effect of food intake on 92 biomarkers for cardiovascular disease.	6	96	8.82e-05	ENSP00000243924,ENSP00000330959,ENSP00000331736,ENSP00000344115,ENSP00000380489,ENSP00000478024	CCL16,CDH5,IL1R2,MB,PI3,SELE
PMID:26030627	(2015) Serum HE4: An Independent Prognostic Factor in Non-Small Cell Lung Cancer.	4	12	9.19e-05	ENSP00000243924,ENSP00000295897,ENSP00000342082,ENSP00000450838	ALB,PI3,SERPINA4,SLPI
PMID:21132096	(2010) The renin angiotensin system and the metabolic syndrome.	5	44	0.0001	ENSP00000243924,ENSP00000272190,ENSP00000295897,ENSP00000314151,ENSP00000336762	ALB,ANG,KLK3,PI3,REN
PMID:21749890	(2011) Amyloidotic cardiomyopathy: multidisciplinary approach to diagnosis and treatment.	4	13	0.00011	ENSP00000255040,ENSP00000272190,ENSP00000295897,ENSP00000362924	ALB,APCS,GSN,REN
PMID:21473785	(2011) Identification of low-abundance proteins via fractionation of the urine proteome with weak anion exchange chromatography.	4	14	0.00012	ENSP00000243924,ENSP00000295897,ENSP00000360522,ENSP00000450838	ALB,PI3,RBP4,SERPINA4
PMID:25201077	(2015) Proteomics of apheresis platelet supernatants during routine storage: Gender-related differences.	6	106	0.00012	ENSP00000247153,ENSP00000255040,ENSP00000266718,ENSP00000295897,ENSP00000362924,ENSP00000450838	ALB,APCS,CFP,GSN,LUM,SERPINA4
PMID:29637048	(2018) Leptospira interrogans Secreted Proteases Degrade Extracellular Matrix and Plasma Proteins From the Host.	4	14	0.00012	ENSP00000052754,ENSP00000266718,ENSP00000295897,ENSP00000330658	ALB,DCN,LUM,PAPPA
PMID:24708694	(2014) The role of quantitative mass spectrometry in the discovery of pancreatic cancer biomarkers for translational science.	5	49	0.00013	ENSP00000266718,ENSP00000295897,ENSP00000344115,ENSP00000362924,ENSP00000416330	ALB,CDH5,GSN,LUM,TGFBI
PMID:19270826	(2009) Proteomic analysis of rat brains following exposure to electroconvulsive therapy.	4	15	0.00014	ENSP00000243924,ENSP00000295897,ENSP00000384296,ENSP00000450838	ACY1,ALB,PI3,SERPINA4
PMID:21040564	(2010) Steroid hormones content and proteomic analysis of canine follicular fluid during the preovulatory period.	4	15	0.00014	ENSP00000243924,ENSP00000295897,ENSP00000360522,ENSP00000362924	ALB,GSN,PI3,RBP4
PMID:23202369	(2013) Neutrophil proteinase 3 acts on protease-activated receptor-2 to enhance vascular endothelial cell barrier function.	4	15	0.00014	ENSP00000243924,ENSP00000295897,ENSP00000342082,ENSP00000344115	ALB,CDH5,PI3,SLPI
PMID:23592924	(2013) Serine protease HtrA1 accumulates in corneal transforming growth factor beta induced protein (TGFBIp) amyloid deposits.	5	50	0.00014	ENSP00000052754,ENSP00000255040,ENSP00000266718,ENSP00000295897,ENSP00000416330	ALB,APCS,DCN,LUM,TGFBI
PMID:22536520	(2012) Anemia in heart failure patients.	4	17	0.00018	ENSP00000272190,ENSP00000295897,ENSP00000380489,ENSP00000471894	ALB,HAMP,MB,REN
PMID:23348053	(2013) Interactions of PLA2-s from Vipera lebetina, Vipera berus berus and Naja naja oxiana venom with platelets, bacterial and cancer cells.	4	17	0.00018	ENSP00000243924,ENSP00000295897,ENSP00000380489,ENSP00000450838	ALB,MB,PI3,SERPINA4
PMID:24104563	(2014) Nanoparticles and their applications in cell and molecular biology.	4	18	0.00021	ENSP00000243924,ENSP00000295897,ENSP00000314151,ENSP00000331736	ALB,KLK3,PI3,SELE
PMID:19390061	(2009) Extracellular matrix differentiating good flow versus bad flow.	4	19	0.00024	ENSP00000243924,ENSP00000331736,ENSP00000344115,ENSP00000410402	CDH5,MAP2K4,PI3,SELE
PMID:23931732	(2013) Vesicular trafficking and stress response coupled to PI3K inhibition by LY294002 as revealed by proteomic and cell biological analysis.	4	19	0.00024	ENSP00000243924,ENSP00000295897,ENSP00000416330,ENSP00000450838	ALB,PI3,SERPINA4,TGFBI
PMID:28903453	(2017) The p38 pathway, a major pleiotropic cascade that transduces stress and metastatic signals in endothelial cells.	6	131	0.00025	ENSP00000243924,ENSP00000259607,ENSP00000295897,ENSP00000331736,ENSP00000344115,ENSP00000410402	ALB,CCL21,CDH5,MAP2K4,PI3,SELE
PMID:20699672	(2010) Treatment of anemia in heart failure: potential risks and benefits of intravenous iron therapy in cardiovascular disease.	4	20	0.00027	ENSP00000272190,ENSP00000331736,ENSP00000380489,ENSP00000471894	HAMP,MB,REN,SELE
PMID:21685905	(2011) A pipeline that integrates the discovery and verification of plasma protein biomarkers reveals candidate markers for cardiovascular disease.	4	21	0.00031	ENSP00000052754,ENSP00000259607,ENSP00000336762,ENSP00000380489	ANG,CCL21,DCN,MB
PMID:23202302	(2012) Immune dysfunction in uremia&amp;#8212;an update.	4	21	0.00031	ENSP00000272190,ENSP00000295897,ENSP00000331736,ENSP00000471894	ALB,HAMP,REN,SELE
PMID:29562526	(2018) A Decade of Blood Biomarkers for Alzheimer's Disease Research: An Evolving Field, Improving Study Designs, and the Challenge of Replication.	5	65	0.00031	ENSP00000255040,ENSP00000295897,ENSP00000314151,ENSP00000362924,ENSP00000479955	ALB,APCS,CCL18,GSN,KLK3
PMID:22038862	(2011) Proteomic analysis of Col11a1-associated protein complexes.	5	67	0.00033	ENSP00000052754,ENSP00000247153,ENSP00000263369,ENSP00000266718,ENSP00000295897	ALB,CFP,DCN,LUM,MIA
PMID:26078484	(2015) Monitoring of Serial Presurgical and Postsurgical Changes in the Serum Proteome in a Series of Patients with Calcific Aortic Stenosis.	4	22	0.00033	ENSP00000255040,ENSP00000272190,ENSP00000295897,ENSP00000450838	ALB,APCS,REN,SERPINA4
PMID:29507817	(2018) Engineering 3D approaches to model the dynamic microenvironments of cancer bone metastasis.	4	22	0.00033	ENSP00000259607,ENSP00000295897,ENSP00000314151,ENSP00000344115	ALB,CCL21,CDH5,KLK3
PMID:21219847	(2010) Ambulatory blood pressure, endothelial perturbation, and microvascular complications in type 2 diabetes.	3	3	0.00034	ENSP00000272190,ENSP00000295897,ENSP00000331736	ALB,REN,SELE
PMID:2460660	(1988) Anionization of an antigen promotes glomerular binding and immune complex formation.	3	3	0.00034	ENSP00000243924,ENSP00000295897,ENSP00000450838	ALB,PI3,SERPINA4
PMID:6420349	(1984) Comparative study on cat allergens from fur and saliva.	3	3	0.00034	ENSP00000243924,ENSP00000295897,ENSP00000450838	ALB,PI3,SERPINA4
PMID:28232601	(2017) Severe pre-eclampsia is associated with alterations in cytotrophoblasts of the smooth chorion.	5	69	0.00035	ENSP00000272190,ENSP00000295897,ENSP00000314151,ENSP00000330658,ENSP00000344115	ALB,CDH5,KLK3,PAPPA,REN
PMID:28270742	(2016) Protein profiles of hatchery egg shell membrane.	4	24	0.00039	ENSP00000052754,ENSP00000266718,ENSP00000295897,ENSP00000362924	ALB,DCN,GSN,LUM
PMID:22990618	(2012) Quantitative proteomics reveals altered expression of extracellular matrix related proteins of human primary dermal fibroblasts in response to sulfated hyaluronan and collagen applied as artificial extracellular matrix.	4	25	0.00044	ENSP00000052754,ENSP00000266718,ENSP00000295897,ENSP00000331736	ALB,DCN,LUM,SELE
PMID:29340639	(2018) Biomechanical Rigidity and Quantitative Proteomics Analysis of Segmental Regions of the Trabecular Meshwork at Physiologic and Elevated Pressures.	4	25	0.00044	ENSP00000052754,ENSP00000266718,ENSP00000330658,ENSP00000416330	DCN,LUM,PAPPA,TGFBI
PMID:22333490	(2012) Uterine gene expression in the live-bearing lizard, Chalcides ocellatus, reveals convergence of squamate reptile and mammalian pregnancy mechanisms.	5	74	0.00045	ENSP00000272190,ENSP00000311313,ENSP00000336762,ENSP00000344115,ENSP00000362924	ANG,CDH5,CST6,GSN,REN
PMID:12602538	(2003) Atorvastatin improves metabolic control and endothelial function in type 2 diabetic patients: a placebo-controlled study.	3	4	0.00047	ENSP00000295897,ENSP00000331736,ENSP00000344115	ALB,CDH5,SELE
PMID:16051067	(2005) Host defense effector molecules in mucosal secretions.	3	4	0.00047	ENSP00000243924,ENSP00000311313,ENSP00000342082	CST6,PI3,SLPI
PMID:16799990	(2006) Actin organization and hepatocyte differentiation are regulated by extracellular matrix via PI-4,5-bisphosphate in the rat.	3	4	0.00047	ENSP00000295897,ENSP00000362924,ENSP00000450838	ALB,GSN,SERPINA4
PMID:19291708	(2010) Carbohydrate recognition by boronolectins, small molecules, and lectins.	4	27	0.00047	ENSP00000295897,ENSP00000314151,ENSP00000331736,ENSP00000478024	ALB,CCL16,KLK3,SELE
PMID:19602262	(2009) Potential markers of preeclampsia--a review.	4	26	0.00047	ENSP00000255040,ENSP00000272190,ENSP00000295897,ENSP00000330658	ALB,APCS,PAPPA,REN
PMID:20584855	(2010) Novel biochemical markers in suspected acute coronary syndrome: systematic review and critical appraisal.	3	4	0.00047	ENSP00000295897,ENSP00000330658,ENSP00000380489	ALB,MB,PAPPA
PMID:21182198	(2011) Examining serum amyloid P component microheterogeneity using capillary isoelectric focusing and MALDI-MS.	3	4	0.00047	ENSP00000255040,ENSP00000380489,ENSP00000450838	APCS,MB,SERPINA4
PMID:21454330	(2011) Immunological methods for nursing research: from cells to systems.	3	4	0.00047	ENSP00000295897,ENSP00000331736,ENSP00000344115	ALB,CDH5,SELE
PMID:21751409	(2011) Improved signal processing and normalization for biomarker protein detection in broad-mass-range TOF mass spectra from clinical samples.	3	4	0.00047	ENSP00000295897,ENSP00000314151,ENSP00000360522	ALB,KLK3,RBP4
PMID:21826801	(2012) A systems biology approach to synovial joint lubrication in health, injury, and disease.	5	76	0.00047	ENSP00000255040,ENSP00000295897,ENSP00000331736,ENSP00000336762,ENSP00000362924	ALB,ANG,APCS,GSN,SELE
PMID:22924029	(2012) Beyond the definitions of the phenotypic complications of sickle cell disease: an update on management.	4	26	0.00047	ENSP00000263369,ENSP00000295897,ENSP00000331736,ENSP00000380489	ALB,MB,MIA,SELE
PMID:23802875	(2013) Proteomic profiling for the identification of serum diagnostic biomarkers for abdominal and thoracic aortic aneurysms.	4	27	0.00047	ENSP00000295897,ENSP00000360522,ENSP00000362924,ENSP00000450838	ALB,GSN,RBP4,SERPINA4
PMID:24251171	(2013) Rhabdomyolysis: A rare presentation of aldosterone-producing adenoma.	3	4	0.00047	ENSP00000272190,ENSP00000295897,ENSP00000380489	ALB,MB,REN
PMID:25648911	(2015) Urinary monocyte chemoattractant protein-1 and hepcidin and early diabetic nephropathy lesions in type 1 diabetes mellitus.	3	4	0.00047	ENSP00000272190,ENSP00000295897,ENSP00000471894	ALB,HAMP,REN
PMID:25741695	(2015) Individualizing pharmacotherapy in patients with renal impairment: the validity of the Modification of Diet in Renal Disease formula in specific patient populations with a glomerular filtration rate below 60 mlmin. A systematic review.	3	4	0.00047	ENSP00000272190,ENSP00000295897,ENSP00000311313	ALB,CST6,REN
PMID:28139754	(2017) Intranasal Delivery of A Novel Amnion Cell Secretome Prevents Neuronal Damage and Preserves Function In A Mouse Multiple Sclerosis Model.	4	27	0.00047	ENSP00000052754,ENSP00000243924,ENSP00000295897,ENSP00000336762	ALB,ANG,DCN,PI3
PMID:2830925	(1988) Polyspecific natural antibodies and autoantibodies secreted by human lymphocytes immortalized with Epstein-Barr virus.	3	4	0.00047	ENSP00000272190,ENSP00000295897,ENSP00000380489	ALB,MB,REN
PMID:28737585	(2017) Biomarkers in Sports and Exercise: Tracking Health, Performance, and Recovery in Athletes.	4	26	0.00047	ENSP00000295897,ENSP00000331736,ENSP00000380489,ENSP00000471894	ALB,HAMP,MB,SELE
PMID:29297329	(2017) Potential of selected fungal species to degrade wheat straw, the most abundant plant raw material in Europe.	3	4	0.00047	ENSP00000243924,ENSP00000295897,ENSP00000450838	ALB,PI3,SERPINA4
PMID:22098355	(2011) Advances in HIV microbicide development.	4	29	0.00051	ENSP00000243924,ENSP00000314151,ENSP00000331736,ENSP00000342082	KLK3,PI3,SELE,SLPI
PMID:25893771	(2016) Proteomic analysis in cardiovascular research.	4	29	0.00051	ENSP00000266718,ENSP00000295897,ENSP00000362924,ENSP00000450838	ALB,GSN,LUM,SERPINA4
PMID:15347424	(2004) Polyphosphoinositides suppress the adhesion of Haemophilus influenzae to pharyngeal cells.	3	5	0.00056	ENSP00000243924,ENSP00000295897,ENSP00000450838	ALB,PI3,SERPINA4
PMID:1750522	(1991) Differing renal effects of activated and nonactivated isoelectric peaks of human prorenin in rats.	3	5	0.00056	ENSP00000272190,ENSP00000295897,ENSP00000450838	ALB,REN,SERPINA4
PMID:20693393	(2010) Isolation of interstitial fluid in skin during volume expansion: evaluation of a method in pigs.	3	5	0.00056	ENSP00000052754,ENSP00000266718,ENSP00000362924	DCN,GSN,LUM
PMID:2298921	(1990) Mechanisms of intranephronal proteinaceous cast formation by low molecular weight proteins.	3	5	0.00056	ENSP00000295897,ENSP00000380489,ENSP00000450838	ALB,MB,SERPINA4
PMID:23590853	(2013) Investigation of the solubility and the potentials for purification of serum amyloid A (SAA) from equine acute phase serum--a pilot study.	3	5	0.00056	ENSP00000295897,ENSP00000380489,ENSP00000450838	ALB,MB,SERPINA4
PMID:24852005	(2014) Bottom-up proteomics of Escherichia coli using dynamic pH junction preconcentration and capillary zone electrophoresis-electrospray ionization-tandem mass spectrometry.	3	5	0.00056	ENSP00000295897,ENSP00000380489,ENSP00000450838	ALB,MB,SERPINA4
PMID:25446023	(2015) Association of high-sensitivity cardiac troponin T and natriuretic peptide with incident ESRD: the Atherosclerosis Risk in Communities (ARIC) study.	3	5	0.00056	ENSP00000272190,ENSP00000295897,ENSP00000380489	ALB,MB,REN
PMID:25506005	(2014) Successfully treated calcific uremic arteriolopathy: two cases of a high anion gap metabolic acidosis with intravenous sodium thiosulfate.	3	5	0.00056	ENSP00000243924,ENSP00000295897,ENSP00000450838	ALB,PI3,SERPINA4
PMID:25844045	(2013) Amphitrite: A program for processing travelling wave ion mobility mass spectrometry data.	3	5	0.00056	ENSP00000255040,ENSP00000295897,ENSP00000380489	ALB,APCS,MB
PMID:26844486	(2016) Comparison of Acute Kidney Injury After Robot-Assisted Laparoscopic Radical Prostatectomy Versus Retropubic Radical Prostatectomy: A Propensity Score Matching Analysis.	3	5	0.00056	ENSP00000272190,ENSP00000295897,ENSP00000314151	ALB,KLK3,REN
PMID:27216645	(2016) Induction of wheat straw delignification by Trametes species.	3	5	0.00056	ENSP00000243924,ENSP00000295897,ENSP00000450838	ALB,PI3,SERPINA4
PMID:28560862	(2017) Low serum bilirubin level predicts the development of chronic kidney disease in patients with type 2 diabetes mellitus.	3	5	0.00056	ENSP00000272190,ENSP00000295897,ENSP00000331736	ALB,REN,SELE
PMID:6375393	(1984) Selective binding of IgG4 and other negatively charged plasma proteins in normal and diabetic human kidneys.	3	5	0.00056	ENSP00000243924,ENSP00000295897,ENSP00000450838	ALB,PI3,SERPINA4
PMID:19578525	(2008) Biomarkers in Acute Coronary Syndrome.	4	32	0.0006	ENSP00000272190,ENSP00000295897,ENSP00000330658,ENSP00000380489	ALB,MB,PAPPA,REN
PMID:20022228	(2010) Gastrointestinal lymphatics in health and disease.	5	91	0.00068	ENSP00000259607,ENSP00000295897,ENSP00000331736,ENSP00000336762,ENSP00000344115	ALB,ANG,CCL21,CDH5,SELE
PMID:19228860	(2009) Macroalbuminuria and renal pathology in First Nation youth with type 2 diabetes.	3	6	0.0007	ENSP00000247153,ENSP00000272190,ENSP00000295897	ALB,CFP,REN
PMID:19641632	(2009) COOH-terminal truncations and site-directed mutations enhance thermostability and chaperone-like activity of porcine alphaB-crystallin.	3	6	0.0007	ENSP00000243924,ENSP00000380489,ENSP00000450838	MB,PI3,SERPINA4
PMID:19765485	(2009) Acute kidney injury in the elderly.	3	6	0.0007	ENSP00000272190,ENSP00000295897,ENSP00000380489	ALB,MB,REN
PMID:20671954	(2010) Phosphorylation and methylation of proteasomal proteins of the haloarcheon Haloferax volcanii.	3	6	0.0007	ENSP00000243924,ENSP00000295897,ENSP00000450838	ALB,PI3,SERPINA4
PMID:21170380	(2010) Elevated pressure improves the extraction and identification of proteins recovered from formalin-fixed, paraffin-embedded tissue surrogates.	3	6	0.0007	ENSP00000295897,ENSP00000380489,ENSP00000450838	ALB,MB,SERPINA4
PMID:21177636	(2011) Hepcidin and iron species distribution inside the first-trimester human gestational sac.	3	6	0.0007	ENSP00000295897,ENSP00000380489,ENSP00000471894	ALB,HAMP,MB
PMID:24077318	(2013) Highly selective fluorescent sensing of proteins based on a fluorescent molecularly imprinted nanosensor.	3	6	0.0007	ENSP00000295897,ENSP00000380489,ENSP00000450838	ALB,MB,SERPINA4
PMID:24226207	(2013) The role of technological progress vs. accidental discoveries and clinical experience.	3	6	0.0007	ENSP00000272190,ENSP00000295897,ENSP00000380489	ALB,MB,REN
PMID:24505249	(2014) Left ventricular mass in dialysis patients, determinants and relation with outcome. Results from the COnvective TRansport STudy (CONTRAST).	3	6	0.0007	ENSP00000272190,ENSP00000295897,ENSP00000471894	ALB,HAMP,REN
PMID:24586229	(2014) A 3-marker index improves the identification of iron disorders in CKD anaemia.	3	6	0.0007	ENSP00000272190,ENSP00000295897,ENSP00000471894	ALB,HAMP,REN
PMID:25159190	(2014) Nasal and ocular amyloidosis in a 15-year-old horse.	3	6	0.0007	ENSP00000295897,ENSP00000362924,ENSP00000416330	ALB,GSN,TGFBI
PMID:27436082	(2016) The relationship of systemic markers of renal function and vascular function with retinal blood vessel responses.	3	6	0.0007	ENSP00000295897,ENSP00000331736,ENSP00000344115	ALB,CDH5,SELE
PMID:28225021	(2017) Characterisation of urinary WFDC12 in small nocturnal basal primates, mouse lemurs (Microcebus spp.).	3	6	0.0007	ENSP00000243924,ENSP00000295897,ENSP00000380489	ALB,MB,PI3
PMID:28272734	(2017) Safety and benefits of antenatal oral iron supplementation in low-income countries: a review.	3	6	0.0007	ENSP00000295897,ENSP00000380489,ENSP00000471894	ALB,HAMP,MB
PMID:29403519	(2018) The Effect of Poplar PsnGS1.2 Overexpression on Growth, Secondary Cell Wall, and Fiber Characteristics in Tobacco.	3	6	0.0007	ENSP00000243924,ENSP00000295897,ENSP00000450838	ALB,PI3,SERPINA4
PMID:9614120	(1998) Vascular permeability factorvascular endothelial cell growth factor-mediated permeability occurs through disorganization of endothelial junctional proteins.	3	6	0.0007	ENSP00000243924,ENSP00000295897,ENSP00000344115	ALB,CDH5,PI3

## Sheet: Reactome Pathways
#term ID	term description	observed gene count	background gene count	false discovery rate	matching proteins in your network (IDs)	matching proteins in your network (labels)
HSA-1643685	Disease	7	1018	0.0271	ENSP00000052754,ENSP00000247153,ENSP00000266718,ENSP00000295897,ENSP00000360522,ENSP00000384296,ENSP00000410402	ACY1,ALB,CFP,DCN,LUM,MAP2K4,RBP4
HSA-977225	Amyloid fiber formation	3	78	0.0271	ENSP00000255040,ENSP00000362924,ENSP00000416330	APCS,GSN,TGFBI
HSA-3781865	Diseases of glycosylation	3	136	0.033	ENSP00000052754,ENSP00000247153,ENSP00000266718	CFP,DCN,LUM
HSA-381426	Regulation of Insulin-like Growth Factor (IGF) transport and uptake by Insulin-like Growth Factor Binding Proteins (IGFBPs)	3	123	0.033	ENSP00000295897,ENSP00000314151,ENSP00000330658	ALB,KLK3,PAPPA
HSA-418990	Adherens junctions interactions	2	32	0.033	ENSP00000336762,ENSP00000344115	ANG,CDH5
HSA-3560782	Diseases associated with glycosaminoglycan metabolism	2	40	0.037	ENSP00000052754,ENSP00000266718	DCN,LUM
HSA-380108	Chemokine receptors bind chemokines	2	48	0.0449	ENSP00000259607,ENSP00000478024	CCL16,CCL21

## Sheet: UniProt Keywords
#term ID	term description	observed gene count	background gene count	false discovery rate	matching proteins in your network (IDs)	matching proteins in your network (labels)
KW-0964	Secreted	22	1813	1.02e-16	ENSP00000052754,ENSP00000243924,ENSP00000247153,ENSP00000255040,ENSP00000259607,ENSP00000263369,ENSP00000266718,ENSP00000272190,ENSP00000295897,ENSP00000311313,ENSP00000314151,ENSP00000330658,ENSP00000330959,ENSP00000336762,ENSP00000342082,ENSP00000360522,ENSP00000362924,ENSP00000416330,ENSP00000450838,ENSP00000471894,ENSP00000478024,ENSP00000479955	ALB,ANG,APCS,CCL16,CCL18,CCL21,CFP,CST6,DCN,GSN,HAMP,IL1R2,KLK3,LUM,MIA,PAPPA,PI3,RBP4,REN,SERPINA4,SLPI,TGFBI
KW-0732	Signal	24	3237	1.57e-14	ENSP00000052754,ENSP00000243924,ENSP00000247153,ENSP00000255040,ENSP00000259607,ENSP00000263369,ENSP00000266718,ENSP00000272190,ENSP00000295897,ENSP00000311313,ENSP00000314151,ENSP00000330658,ENSP00000330959,ENSP00000331736,ENSP00000336762,ENSP00000342082,ENSP00000344115,ENSP00000360522,ENSP00000362924,ENSP00000416330,ENSP00000450838,ENSP00000471894,ENSP00000478024,ENSP00000479955	ALB,ANG,APCS,CCL16,CCL18,CCL21,CDH5,CFP,CST6,DCN,GSN,HAMP,IL1R2,KLK3,LUM,MIA,PAPPA,PI3,RBP4,REN,SELE,SERPINA4,SLPI,TGFBI
KW-1015	Disulfide bond	22	3276	9.53e-12	ENSP00000052754,ENSP00000243924,ENSP00000247153,ENSP00000255040,ENSP00000259607,ENSP00000263369,ENSP00000266718,ENSP00000272190,ENSP00000295897,ENSP00000311313,ENSP00000314151,ENSP00000330658,ENSP00000330959,ENSP00000331736,ENSP00000336762,ENSP00000342082,ENSP00000360522,ENSP00000362924,ENSP00000416330,ENSP00000471894,ENSP00000478024,ENSP00000479955	ALB,ANG,APCS,CCL16,CCL18,CCL21,CFP,CST6,DCN,GSN,HAMP,IL1R2,KLK3,LUM,MIA,PAPPA,PI3,RBP4,REN,SELE,SLPI,TGFBI
KW-1212	Corneal dystrophy	3	20	9.64e-05	ENSP00000052754,ENSP00000362924,ENSP00000416330	DCN,GSN,TGFBI
KW-0034	Amyloid	3	24	0.00013	ENSP00000255040,ENSP00000362924,ENSP00000416330	APCS,GSN,TGFBI
KW-0646	Protease inhibitor	4	116	0.00033	ENSP00000243924,ENSP00000311313,ENSP00000342082,ENSP00000450838	CST6,PI3,SERPINA4,SLPI
KW-0722	Serine protease inhibitor	3	80	0.0027	ENSP00000243924,ENSP00000342082,ENSP00000450838	PI3,SERPINA4,SLPI
KW-0145	Chemotaxis	3	94	0.0037	ENSP00000259607,ENSP00000478024,ENSP00000479955	CCL16,CCL18,CCL21
KW-0165	Cleavage on pair of basic residues	4	277	0.0059	ENSP00000272190,ENSP00000295897,ENSP00000344115,ENSP00000471894	ALB,CDH5,HAMP,REN
KW-1008	Amyloidosis	2	30	0.0084	ENSP00000362924,ENSP00000416330	GSN,TGFBI
KW-0395	Inflammatory response	3	156	0.0115	ENSP00000259607,ENSP00000478024,ENSP00000479955	CCL16,CCL18,CCL21
KW-0202	Cytokine	3	185	0.017	ENSP00000259607,ENSP00000478024,ENSP00000479955	CCL16,CCL18,CCL21
KW-0325	Glycoprotein	13	4353	0.0196	ENSP00000052754,ENSP00000247153,ENSP00000255040,ENSP00000266718,ENSP00000272190,ENSP00000295897,ENSP00000311313,ENSP00000314151,ENSP00000330658,ENSP00000330959,ENSP00000331736,ENSP00000344115,ENSP00000450838	ALB,APCS,CDH5,CFP,CST6,DCN,IL1R2,KLK3,LUM,PAPPA,REN,SELE,SERPINA4
KW-0654	Proteoglycan	2	55	0.0196	ENSP00000052754,ENSP00000266718	DCN,LUM
KW-0768	Sushi	2	57	0.0196	ENSP00000330658,ENSP00000331736	PAPPA,SELE
KW-0865	Zymogen	3	210	0.0196	ENSP00000272190,ENSP00000314151,ENSP00000330658	KLK3,PAPPA,REN
KW-0873	Pyrrolidone carboxylic acid	2	66	0.022	ENSP00000266718,ENSP00000336762	ANG,LUM
KW-0044	Antibiotic	2	76	0.0272	ENSP00000342082,ENSP00000471894	HAMP,SLPI
KW-0272	Extracellular matrix	3	263	0.0284	ENSP00000052754,ENSP00000266718,ENSP00000416330	DCN,LUM,TGFBI
KW-0346	Stress response	2	88	0.0323	ENSP00000336762,ENSP00000410402	ANG,MAP2K4
KW-0844	Vision	2	111	0.0455	ENSP00000360522,ENSP00000416330	RBP4,TGFBI

## Sheet: PFAM Protein Domains
#term ID	term description	observed gene count	background gene count	false discovery rate	matching proteins in your network (IDs)	matching proteins in your network (labels)
PF00048	Small cytokines (intecrine/chemokine), interleukin-8 like	3	44	0.0014	ENSP00000259607,ENSP00000478024,ENSP00000479955	CCL16,CCL18,CCL21
PF00095	WAP-type (Whey Acidic Protein) 'four-disulfide core'	2	16	0.0054	ENSP00000243924,ENSP00000342082	PI3,SLPI
PF01462	Leucine rich repeat N-terminal domain	2	24	0.0076	ENSP00000052754,ENSP00000266718	DCN,LUM
PF00084	Sushi repeat (SCR repeat)	2	53	0.0253	ENSP00000330658,ENSP00000331736	PAPPA,SELE

## Sheet: INTERPRO Protein Domains
#term ID	term description	observed gene count	background gene count	false discovery rate	matching proteins in your network (IDs)	matching proteins in your network (labels)
IPR001811	Chemokine interleukin-8-like domain	3	43	0.0033	ENSP00000259607,ENSP00000478024,ENSP00000479955	CCL16,CCL18,CCL21
IPR036048	Chemokine interleukin-8-like superfamily	3	43	0.0033	ENSP00000259607,ENSP00000478024,ENSP00000479955	CCL16,CCL18,CCL21
IPR008197	WAP-type 'four-disulfide core' domain	2	16	0.008	ENSP00000243924,ENSP00000342082	PI3,SLPI
IPR036645	Elafin-like superfamily	2	15	0.008	ENSP00000243924,ENSP00000342082	PI3,SLPI
IPR000827	CC chemokine, conserved site	2	21	0.0089	ENSP00000478024,ENSP00000479955	CCL16,CCL18
IPR000372	Leucine-rich repeat N-terminal domain	2	54	0.0439	ENSP00000052754,ENSP00000266718	DCN,LUM
IPR000436	Sushi/SCR/CCP domain	2	56	0.0439	ENSP00000330658,ENSP00000331736	PAPPA,SELE
IPR035976	Sushi/SCR/CCP superfamily	2	58	0.0439	ENSP00000330658,ENSP00000331736	PAPPA,SELE

[truncated: 1 more sheets: SMART Protein Domains]
