# Supplementary material for: Molecular models of multiple sclerosis severity identify heterogeneity of pathogenic mechanisms
Source: Nat Commun. 2022 Dec 12;13:7670. doi: 10.1038/s41467-022-35357-4 (PMC9744737; doi:10.1038/s41467-022-35357-4)
Supplement: Supplementary file 8 — Supplementary Data 5 [file 41467_2022_35357_MOESM8_ESM.xlsx]

## Sheet: Functional Enrichment
Supplementary Data 5: Functional enrichment analyses of SOMAScan proteins measured in CSF samples of MS patients. See also Figure 5.
source	outcome	term ID	term description	category	genes mapped	enrichment score	direction	STRING FDR-adjusted p-value	gProfiler FDR-adjusted p-value	matching proteins in your input (labels)
KEGG	BVD severity	hsa04610	Complement and coagulation cascades	4. Complement cascade	47	4.06073	bottom of list	2.01e-07	1.24344e-18	A2M,C1QA,C1R,C2,C3,C4A,C5,C6,C7,C8A,C9,CD55,CD59,CFB,CFD,CFH,CFI,CLU,CPB2,F10,F11,F2,F3,F5,F7,F9,FGA,FGG,KLKB1,KNG1,MBL2,PLAT,PLAU,PLAUR,PLG,PROC,PROS1,SERPINA1,SERPINA5,SERPINC1,SERPIND1,SERPINE1,SERPINF2,SERPING1,TFPI,VTN,VWF
GO:Biological_Process	BVD severity	GO:0072376	protein activation cascade		40	4.17863	bottom of list	2.51e-05	1.55657e-10	A2M,C1QA,C1QBP,C1R,C2,C3,C4A,C5,C6,C7,C8A,C9,CD55,CFB,CFD,CFH,CFHR5,CFI,CFP,CLU,COLEC11,F10,F11,F2,F3,F7,F9,FCN1,FCN2,FCN3,FGA,FGG,GP1BA,KLKB1,KNG1,MASP1,MBL2,SERPING1,TFPI,VWF
GO:Biological_Process	BVD severity	GO:0072378	blood coagulation, fibrin clot formation	1. Coagulation cascade	16	5.37257	bottom of list	4.18e-05	1.55657e-10	A2M,C1QBP,F10,F11,F2,F3,F7,F9,FGA,FGG,GP1BA,KLKB1,KNG1,SERPING1,TFPI,VWF
GO:Biological_Process	MSDSS baseline	GO:0006959	humoral immune response	2. Innate immunity/cytotoxiciy	108	1.15302	bottom of list	5.07e-05	1.36877e-33	ADM,ANG,APP,AZU1,B2M,BCL2,BPI,BST1,C1QA,C1QBP,C1R,C2,C3,C4A,C5,C6,C7,C8A,C9,CCL1,CCL11,CCL13,CCL17,CCL18,CCL19,CCL2,CCL20,CCL21,CCL22,CCL25,CCL27,CCL28,CCL8,CD55,CD83,CFB,CFD,CFH,CFHR5,CFI,CFP,CHGA,CLU,COLEC11,CTSG,CXCL1,CXCL10,CXCL11,CXCL12,CXCL13,CXCL3,CXCL6,CXCL8,CXCL9,ELANE,F2,FCN1,FCN2,FCN3,FGA,GAPDH,GNLY,GPI,HAMP,HIST2H2BE,HRG,IFNA10,IFNA2,IFNA7,IFNB1,IFNG,IL6,IL7,KLK3,KNG1,LCN2,LGALS3,LTA,…
GO:Biological_Process	MSDSS baseline	GO:0019730	antimicrobial humoral response	2. Innate immunity/cytotoxiciy	66	1.40037	bottom of list	0.00039	2.09633e-19	ADM,ANG,APP,AZU1,B2M,BPI,CCL1,CCL11,CCL13,CCL17,CCL18,CCL19,CCL20,CCL21,CCL22,CCL25,CCL27,CCL28,CCL8,CHGA,CLU,COLEC11,CTSG,CXCL1,CXCL10,CXCL11,CXCL12,CXCL13,CXCL3,CXCL6,CXCL8,CXCL9,ELANE,F2,FGA,GAPDH,GNLY,HAMP,HIST2H2BE,HRG,KLK3,KNG1,LCN2,LGALS3,LTF,LYZ,NPPB,PF4,PGLYRP1,PI3,PLA2G1B,PLA2G2A,POMC,PPBP,PRSS3,PRSS3P2,PRTN3,RARRES2,S100A12,S100A7,S100A9,SFTPD,SLPI,TSLP,VIP,XCL1
REACTOME	MSDSS baseline	HSA-9012852	Signaling by NOTCH3	5. NOTCH signaling	12	5.10813	top of list	0.00055	7.55086e-06	DLL1,DLL4,EGF,EGFR,JAG1,JAG2,NOTCH1,NOTCH3,RPS27A,STAT1,UBB,UBC
GO:Biological_Process	BVD severity	GO:0006958	complement activation, classical pathway	4. Complement cascade	16	4.3813	bottom of list	0.00059	0.000254853	C1QA,C1QBP,C1R,C2,C3,C4A,C5,C6,C7,C8A,C9,CD55,CFI,CLU,MBL2,SERPING1
GO:Biological_Process	BVD severity	GO:2000257	regulation of protein activation cascade		28	4.20141	bottom of list	0.00059	NA	A2M,C1QA,C1QBP,C1R,C2,C3,C4A,C5,C6,C7,C8A,C9,CD55,CD59,CFB,CFH,CFHR5,CFI,CFP,CLU,CPB2,F2,FGA,MASP1,PROS1,SERPINC1,SERPING1,VTN
GO:Biological_Process	BVD severity	GO:0006957	complement activation, alternative pathway	4. Complement cascade	10	5.51922	bottom of list	0.00065	1.61339e-08	C3,C5,C7,C8A,C9,CFB,CFD,CFH,CFHR5,CFP
GO:Biological_Process	BVD severity	GO:0030449	regulation of complement activation	4. Complement cascade	26	4.15733	bottom of list	0.00065	8.98913e-11	A2M,C1QA,C1QBP,C1R,C2,C3,C4A,C5,C6,C7,C8A,C9,CD55,CD59,CFB,CFH,CFHR5,CFI,CFP,CLU,CPB2,F2,MASP1,PROS1,SERPING1,VTN
REACTOME	MSDSS baseline	HSA-2691232	Constitutive Signaling by NOTCH1 HD Domain Mutants	5. NOTCH signaling	8	5.87869	top of list	0.00069	2.40599e-07	DLL1,DLL4,JAG1,JAG2,NOTCH1,RPS27A,UBB,UBC
REACTOME	MSDSS baseline	HSA-9013507	NOTCH3 Activation and Transmission of Signal to the Nucleus	5. NOTCH signaling	10	5.29971	top of list	0.00069	4.81021e-07	DLL1,DLL4,EGF,EGFR,JAG1,JAG2,NOTCH3,RPS27A,UBB,UBC
REACTOME	MSDSS baseline	HSA-2691230	Signaling by NOTCH1 HD Domain Mutants in Cancer	5. NOTCH signaling	8	5.87869	top of list	0.00069	2.40599e-07	DLL1,DLL4,JAG1,JAG2,NOTCH1,RPS27A,UBB,UBC
GO:Biological_Process	BVD severity	GO:0007597	blood coagulation, intrinsic pathway	1. Coagulation cascade	10	5.40178	bottom of list	0.00075	7.50322e-06	A2M,C1QBP,F11,F2,F9,GP1BA,KLKB1,KNG1,SERPING1,VWF
GO:Biological_Process	BVD severity	GO:0042730	fibrinolysis	1. Coagulation cascade	16	4.18263	bottom of list	0.00081	6.72695e-14	ANXA2,CPB2,F2,FGA,FGG,GP1BA,HRG,KLKB1,PLAT,PLAU,PLAUR,PLG,PROS1,SERPINE1,SERPINF2,SERPING1
GO:Biological_Process	BVD severity	GO:0002920	regulation of humoral immune response	4. Complement cascade	35	3.61816	bottom of list	0.00081	1.06021e-12	A2M,C1QA,C1QBP,C1R,C2,C3,C4A,C5,C6,C7,C8A,C9,CD55,CD59,CFB,CFH,CFHR5,CFI,CFP,CLU,CPB2,CXCL13,F2,FCER2,FCGR2B,HPX,KLK5,KLK7,LTA,MASP1,PROS1,PTPN6,SERPING1,TNF,VTN
GO:Biological_Process	MSDSS baseline	GO:0001906	cell killing	2. Innate immunity/cytotoxiciy	58	1.36445	bottom of list	0.00082	3.35484e-31	ALB,APOL1,AZU1,BAD,C9,CCL1,CCL11,CCL13,CCL17,CCL18,CCL19,CCL20,CCL21,CCL22,CCL25,CCL27,CCL28,CCL8,CHGA,CTSC,CTSG,CTSH,CXCL1,CXCL10,CXCL11,CXCL12,CXCL13,CXCL3,CXCL8,CXCL9,ELANE,F2,GAPDH,GNLY,GZMB,HAMP,HRG,KLRK1,KNG1,LGALS3,LTF,LYZ,MBL2,MICA,MICB,NPPB,PF4,PGLYRP1,POMC,PPBP,PRDX1,PTPN6,S100A12,SLAMF7,ULBP1,ULBP2,ULBP3,XCL1
REACTOME	MSDSS baseline	HSA-2122948	Activated NOTCH1 Transmits Signal to the Nucleus	5. NOTCH signaling	9	5.22566	top of list	0.0016	8.16294e-05	CNTN1,DLL1,DLL4,JAG1,JAG2,NOTCH1,RPS27A,UBB,UBC
GO:Biological_Process	BVD severity	GO:0002673	regulation of acute inflammatory response		43	2.74353	bottom of list	0.0019	1.02906e-06	A2M,ADCYAP1,APCS,BTK,C1QA,C1QBP,C1R,C2,C3,C4A,C5,C6,C7,C8A,C9,CD55,CD59,CFB,CFH,CFHR5,CFI,CFP,CLU,CPB2,F2,FCGR2B,GSTP1,IL1B,IL6,IL6ST,INS,KLKB1,MASP1,OSM,PARK7,PIK3CG,PROS1,PTGS2,SERPING1,TNF,TNFRSF11A,TNFSF11,VTN
GO:Biological_Process	BVD severity	GO:0031638	zymogen activation		14	4.26736	bottom of list	0.0019	2.26372e-10	BAD,C1R,CTSH,F11,F9,FGA,FGG,KLKB1,LGMN,MMP14,PGK1,PLAT,PLAU,PRSS3
GO:Molecular_Function	MSDSS baseline	GO:0005003	ephrin receptor activity	3. Neuron recognition	13	4.36036	top of list	0.002	6.74177e-11	EFNA3,EFNA4,EFNB3,EPHA1,EPHA10,EPHA2,EPHA3,EPHA5,EPHB2,EPHB4,EPHB6,NTRK1,NTRK3
GO:Molecular_Function	MSDSS baseline	GO:0004714	transmembrane receptor protein tyrosine kinase activity		42	2.78208	top of list	0.002	3.8822e-34	CSF1R,DDR1,DDR2,EFEMP1,EFNA3,EFNA4,EFNB3,EGFR,EPHA1,EPHA10,EPHA2,EPHA3,EPHA5,EPHB2,EPHB4,EPHB6,ERBB2,ERBB4,FGFR1,FGFR2,FGFR3,FGFR4,FLT3,FLT4,IGF1R,IGF2R,INSR,KDR,KIT,MET,MST1R,NRP1,NTRK1,NTRK2,NTRK3,PDGFRA,PDGFRB,RET,ROR1,TEK,TIE1,TYRO3
REACTOME	BVD severity	HSA-166658	Complement cascade	4. Complement cascade	31	3.66193	bottom of list	0.002	1.80676e-08	C1QA,C1R,C2,C3,C4A,C5,C6,C7,C8A,C9,CD55,CD59,CFB,CFD,CFH,CFHR5,CFI,CFP,CLU,COLEC11,CPB2,CRP,ELANE,F2,FCN1,FCN2,FCN3,MBL2,PROS1,SERPING1,VTN
REACTOME	BVD severity	HSA-977606	Regulation of Complement cascade	4. Complement cascade	24	4.10216	bottom of list	0.002	3.51042e-06	C1QA,C1R,C2,C3,C4A,C5,C6,C7,C8A,C9,CD55,CD59,CFB,CFH,CFHR5,CFI,CFP,CLU,CPB2,ELANE,F2,PROS1,SERPING1,VTN
REACTOME	BVD severity	HSA-140837	Intrinsic Pathway of Fibrin Clot Formation	1. Coagulation cascade	16	3.93063	bottom of list	0.0022	1.71762e-08	A2M,C1QBP,F10,F11,F2,F9,GP1BA,KLKB1,KNG1,PROC,SERPINA5,SERPINC1,SERPIND1,SERPINE2,SERPING1,VWF
REACTOME	BVD severity	HSA-173736	Alternative complement activation	4. Complement cascade	4	7.66557	bottom of list	0.0022	0.00441047	C3,CFB,CFD,CFP
REACTOME	MSDSS last	HSA-9012852	Signaling by NOTCH3	5. NOTCH signaling	12	5.19303	top of list	0.0023	1.76275e-05	DLL1,DLL4,EGF,EGFR,JAG1,JAG2,NOTCH1,NOTCH3,RPS27A,STAT1,UBB,UBC
GO:Biological_Process	BVD severity	GO:0048339	paraxial mesoderm development		4	8.13537	top of list	0.0024	0.0191995	BMPR1A,FGFR1,SMAD2,SMAD3
GO:Molecular_Function	MSDSS last	GO:0005003	ephrin receptor activity	3. Neuron recognition	13	4.94908	top of list	0.0024	6.1684e-10	EFNA3,EFNA4,EFNB3,EPHA1,EPHA10,EPHA2,EPHA3,EPHA5,EPHB2,EPHB4,EPHB6,NTRK1,NTRK3
GO:Biological_Process	MSDSS baseline	GO:0031290	retinal ganglion cell axon guidance	3. Neuron recognition	6	6.49357	top of list	0.0027	1.53443e-06	ALCAM,EFNA5,EPHB2,NRCAM,NRP1,ROBO2
REACTOME	BVD severity	HSA-166663	Initial triggering of complement	4. Complement cascade	14	4.05619	bottom of list	0.0032	NA	C1QA,C1R,C2,C3,C4A,CFB,CFD,CFP,COLEC11,CRP,FCN1,FCN2,FCN3,MBL2
GO:Biological_Process	BVD severity	GO:0031640	killing of cells of other organism	2. Innate immunity/cytotoxiciy	46	2.40483	bottom of list	0.0033	3.39004e-08	ALB,APOL1,AZU1,BAD,C9,CCL1,CCL11,CCL13,CCL17,CCL18,CCL19,CCL20,CCL21,CCL22,CCL25,CCL27,CCL28,CCL8,CHGA,CTSG,CXCL1,CXCL10,CXCL11,CXCL12,CXCL13,CXCL3,CXCL8,CXCL9,ELANE,F2,GAPDH,GNLY,HAMP,HRG,KNG1,LGALS3,LTF,LYZ,MBL2,NPPB,PF4,PGLYRP1,POMC,PPBP,S100A12,XCL1
GO:Biological_Process	BVD severity	GO:0044364	disruption of cells of other organism		46	2.40483	bottom of list	0.0033	NA	ALB,APOL1,AZU1,BAD,C9,CCL1,CCL11,CCL13,CCL17,CCL18,CCL19,CCL20,CCL21,CCL22,CCL25,CCL27,CCL28,CCL8,CHGA,CTSG,CXCL1,CXCL10,CXCL11,CXCL12,CXCL13,CXCL3,CXCL8,CXCL9,ELANE,F2,GAPDH,GNLY,HAMP,HRG,KNG1,LGALS3,LTF,LYZ,MBL2,NPPB,PF4,PGLYRP1,POMC,PPBP,S100A12,XCL1
REACTOME	BVD severity	HSA-140877	Formation of Fibrin Clot (Clotting Cascade)	1. Coagulation cascade	26	4.14483	bottom of list	0.0033	3.0665e-13	A2M,C1QBP,CD177,F10,F11,F2,F3,F5,F7,F9,FGA,FGG,GP1BA,KLKB1,KNG1,PF4,PROC,PROS1,PRTN3,SERPINA5,SERPINC1,SERPIND1,SERPINE2,SERPING1,TFPI,VWF
REACTOME	BVD severity	HSA-174577	Activation of C3 and C5	4. Complement cascade	6	6.0813	bottom of list	0.0033	8.38918e-06	C2,C3,C4A,C5,CFB,CFP
GO:Biological_Process	BVD severity	GO:0006956	complement activation	4. Complement cascade	26	3.65884	bottom of list	0.0037	6.00499e-15	C1QA,C1QBP,C1R,C2,C3,C4A,C5,C6,C7,C8A,C9,CD55,CFB,CFD,CFH,CFHR5,CFI,CFP,CLU,COLEC11,FCN1,FCN2,FCN3,MASP1,MBL2,SERPING1
GO:Biological_Process	BVD severity	GO:0019226	transmission of nerve impulse		3	8.69636	top of list	0.0037	NA	JAM3,NRCAM,SOD1
GO:Molecular_Function	MSDSS baseline	GO:0019199	transmembrane receptor protein kinase activity		50	2.77776	top of list	0.0038	1.63762e-37	ACVR1B,ACVRL1,BMPR1A,BMPR2,CSF1R,DDR1,DDR2,EFEMP1,EFNA3,EFNA4,EFNB3,EGFR,ENG,EPHA1,EPHA10,EPHA2,EPHA3,EPHA5,EPHB2,EPHB4,EPHB6,ERBB2,ERBB4,FGFR1,FGFR2,FGFR3,FGFR4,FLT3,FLT4,IGF1R,IGF2R,INSR,KDR,KIT,LTBP4,MET,MST1R,NRP1,NTRK1,NTRK2,NTRK3,PDGFRA,PDGFRB,RET,ROR1,TEK,TGFBR2,TGFBR3,TIE1,TYRO3
GO:Biological_Process	MSDSS baseline	GO:0031640	killing of cells of other organism	2. Innate immunity/cytotoxiciy	46	1.42337	bottom of list	0.004	6.56518e-08	ALB,APOL1,AZU1,BAD,C9,CCL1,CCL11,CCL13,CCL17,CCL18,CCL19,CCL20,CCL21,CCL22,CCL25,CCL27,CCL28,CCL8,CHGA,CTSG,CXCL1,CXCL10,CXCL11,CXCL12,CXCL13,CXCL3,CXCL8,CXCL9,ELANE,F2,GAPDH,GNLY,HAMP,HRG,KNG1,LGALS3,LTF,LYZ,MBL2,NPPB,PF4,PGLYRP1,POMC,PPBP,S100A12,XCL1
GO:Biological_Process	MSDSS baseline	GO:0002920	regulation of humoral immune response	4. Complement cascade	35	1.42663	bottom of list	0.004	4.13207e-10	A2M,C1QA,C1QBP,C1R,C2,C3,C4A,C5,C6,C7,C8A,C9,CD55,CD59,CFB,CFH,CFHR5,CFI,CFP,CLU,CPB2,CXCL13,F2,FCER2,FCGR2B,HPX,KLK5,KLK7,LTA,MASP1,PROS1,PTPN6,SERPING1,TNF,VTN
GO:Biological_Process	MSDSS baseline	GO:0044364	disruption of cells of other organism		46	1.42337	bottom of list	0.004	NA	ALB,APOL1,AZU1,BAD,C9,CCL1,CCL11,CCL13,CCL17,CCL18,CCL19,CCL20,CCL21,CCL22,CCL25,CCL27,CCL28,CCL8,CHGA,CTSG,CXCL1,CXCL10,CXCL11,CXCL12,CXCL13,CXCL3,CXCL8,CXCL9,ELANE,F2,GAPDH,GNLY,HAMP,HRG,KNG1,LGALS3,LTF,LYZ,MBL2,NPPB,PF4,PGLYRP1,POMC,PPBP,S100A12,XCL1
GO:Biological_Process	BVD severity	GO:0006959	humoral immune response	2. Innate immunity/cytotoxiciy	108	1.9962	bottom of list	0.0054	7.70934e-34	ADM,ANG,APP,AZU1,B2M,BCL2,BPI,BST1,C1QA,C1QBP,C1R,C2,C3,C4A,C5,C6,C7,C8A,C9,CCL1,CCL11,CCL13,CCL17,CCL18,CCL19,CCL2,CCL20,CCL21,CCL22,CCL25,CCL27,CCL28,CCL8,CD55,CD83,CFB,CFD,CFH,CFHR5,CFI,CFP,CHGA,CLU,COLEC11,CTSG,CXCL1,CXCL10,CXCL11,CXCL12,CXCL13,CXCL3,CXCL6,CXCL8,CXCL9,ELANE,F2,FCN1,FCN2,FCN3,FGA,GAPDH,GNLY,GPI,HAMP,HIST2H2BE,HRG,IFNA10,IFNA2,IFNA7,IFNB1,IFNG,IL6,IL7,KLK3,KNG1,LCN2,LGALS3,LTA,…
GO:Biological_Process	MSDSS last	GO:2000257	regulation of protein activation cascade		28	1.43822	bottom of list	0.0059	NA	A2M,C1QA,C1QBP,C1R,C2,C3,C4A,C5,C6,C7,C8A,C9,CD55,CD59,CFB,CFH,CFHR5,CFI,CFP,CLU,CPB2,F2,FGA,MASP1,PROS1,SERPINC1,SERPING1,VTN
GO:Biological_Process	BVD severity	GO:0008038	neuron recognition	3. Neuron recognition	14	4.59188	top of list	0.006	3.19842e-09	APP,CNTN2,CNTN4,DSCAM,EFNB3,EPHA3,EPHB2,NRCAM,NRP1,OPCML,ROBO2,ROBO3,SEMA3A,SEMA5A
GO:Biological_Process	MSDSS last	GO:0031290	retinal ganglion cell axon guidance	3. Neuron recognition	6	7.23984	top of list	0.0063	3.66244e-07	ALCAM,EFNA5,EPHB2,NRCAM,NRP1,ROBO2
GO:Biological_Process	MSDSS baseline	GO:0045087	innate immune response	2. Innate immunity/cytotoxiciy	179	0.601142	bottom of list	0.0064	3.95289e-58	ABL1,ABL2,ADAMTS13,AGER,AIF1,ANG,ANXA1,APCS,APOL1,APP,ARG1,B2M,BMX,BTK,C1QA,C1QBP,C1R,C2,C3,C4A,C5,C6,C7,C8A,C9,CAMK2A,CAMK2B,CAMK2D,CCL1,CCL11,CCL13,CCL14,CCL15,CCL16,CCL17,CCL18,CCL19,CCL2,CCL20,CCL21,CCL22,CCL23,CCL24,CCL25,CCL26,CCL3,CCL3L3,CCL4L1,CCL5,CCL7,CCL8,CD177,CD209,CD244,CD55,CD84,CFB,CFD,CFH,CFHR5,CFI,CFP,CHGA,CLEC4M,CLEC7A,CLU,COLEC11,COLEC12,CRISP3,CSF1,CSF1R,CSK,CX3CL1,CXCL16,FCA…
GO:Biological_Process	MSDSS last	GO:0008038	neuron recognition	3. Neuron recognition	14	4.72917	top of list	0.0064	1.5299e-11	APP,CNTN2,CNTN4,DSCAM,EFNB3,EPHA3,EPHB2,NRCAM,NRP1,OPCML,ROBO2,ROBO3,SEMA3A,SEMA5A
KEGG	MSDSS last	hsa04610	Complement and coagulation cascades	4. Complement cascade	47	1.16271	bottom of list	0.0068	1.91472e-15	A2M,C1QA,C1R,C2,C3,C4A,C5,C6,C7,C8A,C9,CD55,CD59,CFB,CFD,CFH,CFI,CLU,CPB2,F10,F11,F2,F3,F5,F7,F9,FGA,FGG,KLKB1,KNG1,MBL2,PLAT,PLAU,PLAUR,PLG,PROC,PROS1,SERPINA1,SERPINA5,SERPINC1,SERPIND1,SERPINE1,SERPINF2,SERPING1,TFPI,VTN,VWF
KEGG	MSDSS last	hsa05150	Staphylococcus aureus infection		22	1.69202	bottom of list	0.0068	NA	C1QA,C1R,C2,C3,C4A,C5,CFB,CFD,CFH,CFI,DSG1,FCAR,FCGR1A,FCGR2A,FCGR2B,FCGR3B,FGG,ICAM1,IL10,MBL2,PLG,SELP
REACTOME	BVD severity	HSA-1428517	The citric acid (TCA) cycle and respiratory electron transport		6	6.36433	top of list	0.0069	NA	ATP5B,ATP5O,BSG,CYCS,LDHB,PDK1
GO:Biological_Process	BVD severity	GO:0051960	regulation of nervous system development		149	2.1178	top of list	0.0075	1.0662e-30	ABL1,ABL2,ADCYAP1,AGER,AGT,AKT1,APOE,APP,ARSB,B2M,BCL2,BCL6,BDNF,BMP6,BMP7,BMPR1A,BMPR2,CALR,CAMK1,CAMK1D,CAMK2B,CD38,CDH2,CDK1,CDK5,CDON,CFL1,CNTF,CNTN1,CNTN2,CNTN4,CPNE1,CSF1,CTSZ,CX3CL1,CXCL12,DKK1,DLL1,DLL4,DSCAM,EFNA3,EFNA5,EFNB2,EFNB3,EGF,EPHA3,EPHB2,EPO,ERBB4,F2,FGF20,FGFR1,FLRT1,FLRT2,FLRT3,FN1,FYN,GDF11,GDF5,GFAP,GHRL,GSK3A,HGF,HIF1A,IL1RAP,IL2,IL6ST,ISLR2,JAG1,KIT,KLK6,KLK8,L1CAM,LDLR,L…
GO:Biological_Process	MSDSS baseline	GO:0008038	neuron recognition	3. Neuron recognition	14	4.04939	top of list	0.0076	1.16845e-11	APP,CNTN2,CNTN4,DSCAM,EFNB3,EPHA3,EPHB2,NRCAM,NRP1,OPCML,ROBO2,ROBO3,SEMA3A,SEMA5A
REACTOME	MSDSS baseline	HSA-2894862	Constitutive Signaling by NOTCH1 HD+PEST Domain Mutants	5. NOTCH signaling	12	4.05029	top of list	0.0076	0.0038578	CDK8,DLL1,DLL4,HDAC8,JAG1,JAG2,MYC,NOTCH1,RPS27A,SKP1,UBB,UBC
REACTOME	MSDSS baseline	HSA-2644606	Constitutive Signaling by NOTCH1 PEST Domain Mutants	5. NOTCH signaling	12	4.05029	top of list	0.0076	0.0038578	CDK8,DLL1,DLL4,HDAC8,JAG1,JAG2,MYC,NOTCH1,RPS27A,SKP1,UBB,UBC
REACTOME	MSDSS baseline	HSA-2894858	Signaling by NOTCH1 HD+PEST Domain Mutants in Cancer	5. NOTCH signaling	12	4.05029	top of list	0.0076	0.0038578	CDK8,DLL1,DLL4,HDAC8,JAG1,JAG2,MYC,NOTCH1,RPS27A,SKP1,UBB,UBC
REACTOME	MSDSS baseline	HSA-2644603	Signaling by NOTCH1 in Cancer	5. NOTCH signaling	12	4.05029	top of list	0.0076	0.0038578	CDK8,DLL1,DLL4,HDAC8,JAG1,JAG2,MYC,NOTCH1,RPS27A,SKP1,UBB,UBC
REACTOME	MSDSS baseline	HSA-2644602	Signaling by NOTCH1 PEST Domain Mutants in Cancer	5. NOTCH signaling	12	4.05029	top of list	0.0076	0.0038578	CDK8,DLL1,DLL4,HDAC8,JAG1,JAG2,MYC,NOTCH1,RPS27A,SKP1,UBB,UBC
GO:Biological_Process	MSDSS last	GO:0030449	regulation of complement activation	4. Complement cascade	26	1.319	bottom of list	0.0085	1.20326e-05	A2M,C1QA,C1QBP,C1R,C2,C3,C4A,C5,C6,C7,C8A,C9,CD55,CD59,CFB,CFH,CFHR5,CFI,CFP,CLU,CPB2,F2,MASP1,PROS1,SERPING1,VTN
REACTOME	MSDSS last	HSA-166658	Complement cascade	4. Complement cascade	31	1.26966	bottom of list	0.0092	0.000433955	C1QA,C1R,C2,C3,C4A,C5,C6,C7,C8A,C9,CD55,CD59,CFB,CFD,CFH,CFHR5,CFI,CFP,CLU,COLEC11,CPB2,CRP,ELANE,F2,FCN1,FCN2,FCN3,MBL2,PROS1,SERPING1,VTN
REACTOME	MSDSS last	HSA-977606	Regulation of Complement cascade	4. Complement cascade	24	1.37105	bottom of list	0.0092	NA	C1QA,C1R,C2,C3,C4A,C5,C6,C7,C8A,C9,CD55,CD59,CFB,CFH,CFHR5,CFI,CFP,CLU,CPB2,ELANE,F2,PROS1,SERPING1,VTN
REACTOME	MSDSS last	HSA-2691232	Constitutive Signaling by NOTCH1 HD Domain Mutants	5. NOTCH signaling	8	5.59639	top of list	0.0092	4.72805e-06	DLL1,DLL4,JAG1,JAG2,NOTCH1,RPS27A,UBB,UBC
REACTOME	MSDSS last	HSA-9013507	NOTCH3 Activation and Transmission of Signal to the Nucleus	5. NOTCH signaling	10	5.03936	top of list	0.0092	5.1799e-06	DLL1,DLL4,EGF,EGFR,JAG1,JAG2,NOTCH3,RPS27A,UBB,UBC
REACTOME	MSDSS last	HSA-2691230	Signaling by NOTCH1 HD Domain Mutants in Cancer	5. NOTCH signaling	8	5.59639	top of list	0.0092	4.72805e-06	DLL1,DLL4,JAG1,JAG2,NOTCH1,RPS27A,UBB,UBC
GO:Molecular_Function	BVD severity	GO:1901265	nucleoside phosphate binding		194	1.73029	top of list	0.0097	0.0146101	ABL1,ABL2,ACVR1B,ACVRL1,ADRBK1,AK1,AKT1,AKT2,ANXA6,ATP5B,AURKA,AURKB,BMPR1A,BMPR2,BMX,BTK,CAMK1,CAMK1D,CAMK2A,CAMK2B,CAMK2D,CAMKK1,CAT,CDC42BPB,CDK1,CDK2,CDK5,CDK8,CHEK1,CHEK2,CHKB,CHST15,CKB,CKM,CMPK1,CRYZL1,CSF1R,CSK,CSNK2A1,CSNK2A2,DAPK2,DCTPP1,DDR1,DDR2,DDX19B,DYRK3,EGFR,EIF4A3,EIF5,ENSG00000259288,ENTPD1,ENTPD3,EPHA1,EPHA10,EPHA2,EPHA3,EPHA5,EPHB2,EPHB4,EPHB6,ERBB2,ERBB3,ERBB4,FER,FGFR1,FGFR…
GO:Molecular_Function	BVD severity	GO:0000166	nucleotide binding		193	1.73892	top of list	0.0097	0.020265	ABL1,ABL2,ACVR1B,ACVRL1,ADRBK1,AK1,AKT1,AKT2,ANXA6,ATP5B,AURKA,AURKB,BMPR1A,BMPR2,BMX,BTK,CAMK1,CAMK1D,CAMK2A,CAMK2B,CAMK2D,CAMKK1,CAT,CDC42BPB,CDK1,CDK2,CDK5,CDK8,CHEK1,CHEK2,CHKB,CHST15,CKB,CKM,CMPK1,CRYZL1,CSF1R,CSK,CSNK2A1,CSNK2A2,DAPK2,DCTPP1,DDR1,DDR2,DDX19B,DYRK3,EGFR,EIF4A3,EIF5,ENSG00000259288,ENTPD1,ENTPD3,EPHA1,EPHA10,EPHA2,EPHA3,EPHA5,EPHB2,EPHB4,EPHB6,ERBB2,ERBB3,ERBB4,FER,FGFR1,FGFR…
GO:Molecular_Function	BVD severity	GO:0032555	purine ribonucleotide binding		177	1.66263	top of list	0.0097	0.00732493	ABL1,ABL2,ACVR1B,ACVRL1,ADRBK1,AK1,AKT1,AKT2,ANXA6,ATP5B,AURKA,AURKB,BMPR1A,BMPR2,BMX,BTK,CAMK1,CAMK1D,CAMK2A,CAMK2B,CAMK2D,CAMKK1,CDC42BPB,CDK1,CDK2,CDK5,CDK8,CHEK1,CHEK2,CHKB,CHST15,CKB,CKM,CMPK1,CSF1R,CSK,CSNK2A1,CSNK2A2,DAPK2,DDR1,DDR2,DDX19B,DYRK3,EGFR,EIF4A3,EIF5,ENSG00000259288,ENTPD1,ENTPD3,EPHA1,EPHA10,EPHA2,EPHA3,EPHA5,EPHB2,EPHB4,EPHB6,ERBB2,ERBB3,ERBB4,FER,FGFR1,FGFR2,FGFR3,FGFR4,FGR,…
GO:Molecular_Function	BVD severity	GO:0032553	ribonucleotide binding		178	1.6966	top of list	0.0097	0.00808266	ABL1,ABL2,ACVR1B,ACVRL1,ADRBK1,AK1,AKT1,AKT2,ANXA6,ATP5B,AURKA,AURKB,BMPR1A,BMPR2,BMX,BTK,CAMK1,CAMK1D,CAMK2A,CAMK2B,CAMK2D,CAMKK1,CDC42BPB,CDK1,CDK2,CDK5,CDK8,CHEK1,CHEK2,CHKB,CHST15,CKB,CKM,CMPK1,CSF1R,CSK,CSNK2A1,CSNK2A2,DAPK2,DDR1,DDR2,DDX19B,DYRK3,EGFR,EIF4A3,EIF5,ENSG00000259288,ENTPD1,ENTPD3,EPHA1,EPHA10,EPHA2,EPHA3,EPHA5,EPHB2,EPHB4,EPHB6,ERBB2,ERBB3,ERBB4,FER,FGFR1,FGFR2,FGFR3,FGFR4,FGR,…
GO:Molecular_Function	BVD severity	GO:0032559	adenyl ribonucleotide binding		169	1.65314	top of list	0.0099	3.54854e-07	ABL1,ABL2,ACVR1B,ACVRL1,ADRBK1,AK1,AKT1,AKT2,ATP5B,AURKA,AURKB,BMPR1A,BMPR2,BMX,BTK,CAMK1,CAMK1D,CAMK2A,CAMK2B,CAMK2D,CAMKK1,CDC42BPB,CDK1,CDK2,CDK5,CDK8,CHEK1,CHEK2,CHKB,CHST15,CKB,CKM,CMPK1,CSF1R,CSK,CSNK2A1,CSNK2A2,DAPK2,DDR1,DDR2,DDX19B,DYRK3,EGFR,EIF4A3,ENSG00000259288,ENTPD1,ENTPD3,EPHA1,EPHA10,EPHA2,EPHA3,EPHA5,EPHB2,EPHB4,EPHB6,ERBB2,ERBB3,ERBB4,FER,FGFR1,FGFR2,FGFR3,FGFR4,FGR,FLT3,FLT4,F…
GO:Molecular_Function	BVD severity	GO:0016805	dipeptidase activity		3	8.26837	top of list	0.0099	0.0346075	CNDP1,CNDP2,FOLH1
GO:Molecular_Function	BVD severity	GO:0035639	purine ribonucleoside triphosphate binding		173	1.63845	top of list	0.0099	0.00471584	ABL1,ABL2,ACVR1B,ACVRL1,ADRBK1,AK1,AKT1,AKT2,ANXA6,ATP5B,AURKA,AURKB,BMPR1A,BMPR2,BMX,BTK,CAMK1,CAMK1D,CAMK2A,CAMK2B,CAMK2D,CAMKK1,CDC42BPB,CDK1,CDK2,CDK5,CDK8,CHEK1,CHEK2,CHKB,CKB,CKM,CMPK1,CSF1R,CSK,CSNK2A1,CSNK2A2,DAPK2,DDR1,DDR2,DDX19B,DYRK3,EGFR,EIF4A3,EIF5,ENSG00000259288,ENTPD1,ENTPD3,EPHA1,EPHA10,EPHA2,EPHA3,EPHA5,EPHB2,EPHB4,EPHB6,ERBB2,ERBB3,ERBB4,FER,FGFR1,FGFR2,FGFR3,FGFR4,FGR,FLT3,FL…

## Sheet: Positive associations
source	#term ID	term description	category	g:Profiler FDR-adjusted p-value (Somascan background)	g:Profiler FDR-adjusted p-value (genome background)	STRING FDR-adjusted p-value
GO:Celular_component	GO:0031093	platelet alpha granule lumen	1. Coagulation cascade	5.08232e-05	1.65611e-10	4.14e-10
GO:Celular_component	GO:0030141	secretory granule	1. Coagulation cascade	8.65956e-05	1.65611e-10	4.14e-10
GO:Celular_component	GO:0034774	secretory granule lumen	1. Coagulation cascade	9.33293e-05	1.65611e-10	4.14e-10
REACTOME	HSA-114608	Platelet degranulation	1. Coagulation cascade	0.000825743	1.95191e-07	1.02e-06
REACTOME	HSA-76005	Response to elevated platelet cytosolic Ca2+	1. Coagulation cascade	0.000825743	1.95191e-07	1.02e-06
REACTOME	HSA-76002	Platelet activation, signaling and aggregation	1. Coagulation cascade	0.0049103	5.74076e-06	5.43e-06
GO:Celular_component	GO:0005577	fibrinogen complex	1. Coagulation cascade	0.00719875	7.92635e-05	0.00012
GO:Biological_proces	GO:0002576	platelet degranulation	1. Coagulation cascade	0.0078486	2.13319e-07	4.98e-08
REACTOME	HSA-140877	Formation of Fibrin Clot (Clotting Cascade)	1. Coagulation cascade	0.019786	0.000123448	2.16e-05
REACTOME	HSA-109582	Hemostasis	1. Coagulation cascade	0.0415983	0.00049319	0.00017
REACTOME	HSA-6798695	Neutrophil degranulation	1. Coagulation cascade	0.0415983	0.00091407	0.0007
REACTOME	HSA-140875	Common Pathway of Fibrin Clot Formation	1. Coagulation cascade	0.0415983	0.00140912	0.00046
REACTOME	HSA-76009	Platelet Aggregation (Plug Formation)	1. Coagulation cascade	0.046819	0.00347	0.00093
KEGG	KEGG:04610	Complement and coagulation cascades	4. Complement cascade	0.000312069	3.80735e-08	NA
WikiPathways	WP:WP2806	Human Complement System	4. Complement cascade	0.000633151	1.26644e-07	NA
REACTOME	HSA-168249	Innate Immune System	4. Complement cascade	0.0049103	9.96695e-06	1.02e-06
REACTOME	HSA-166658	Complement cascade	4. Complement cascade	0.0049103	9.00833e-05	1.02e-06
REACTOME	HSA-173736	Alternative complement activation	4. Complement cascade	0.0089396	0.000123448	5.82e-05
REACTOME	HSA-174577	Activation of C3 and C5	4. Complement cascade	0.0171485	0.000211812	9.13e-05
REACTOME	HSA-977606	Regulation of Complement cascade	4. Complement cascade	0.0187431	0.00110677	3.3e-05
GO:Biological_proces	GO:0006957	complement activation, alternative pathway	4. Complement cascade	0.0301155	1.86302e-05	8.78e-06
REACTOME	HSA-166663	Initial triggering of complement	4. Complement cascade	0.042353	0.0103092	0.00045
GO:Celular_component	GO:0031091	platelet alpha granule		8.65956e-05	2.69591e-10	NA
GO:Celular_component	GO:0099503	secretory vesicle		9.28956e-05	6.49369e-10	NA
GO:Celular_component	GO:0060205	cytoplasmic vesicle lumen		9.33293e-05	1.65611e-10	NA
GO:Celular_component	GO:0031983	vesicle lumen		9.33293e-05	1.65611e-10	NA
CORUM	CORUM:6417	Fibrinogen complex		0.00152161	4.7868e-05	NA
GO:Celular_component	GO:0072562	blood microparticle		0.00157275	3.23789e-07	NA
KEGG	KEGG:05150	Staphylococcus aureus infection		0.00248932	0.000136048	NA
GO:Celular_component	GO:0031410	cytoplasmic vesicle		0.00351024	1.82754e-06	NA
GO:Celular_component	GO:0097708	intracellular vesicle		0.00351024	1.82754e-06	NA
GO:Celular_component	GO:0031982	vesicle		0.00441665	9.4062e-07	NA
REACTOME	HSA-381426	Regulation of Insulin-like Growth Factor (IGF) transport and uptake by Insulin-like Growth Factor Binding Proteins (IGFBPs)		0.0049103	5.74076e-06	1.02e-06
GO:Celular_component	GO:0012505	endomembrane system		0.00719875	5.38808e-05	2.26e-05
GO:Biological_proces	GO:0045055	regulated exocytosis		0.0101816	2.26639e-07	2.75e-08
GO:Biological_proces	GO:0006887	exocytosis		0.0101816	5.12505e-07	NA
WikiPathways	WP:WP545	Complement Activation		0.0109103	0.000102621	NA
WikiPathways	WP:WP4927	COVID-19, thrombosis and anticoagulation		0.0125901	0.000729402	NA
REACTOME	HSA-8957275	Post-translational protein phosphorylation		0.0139714	8.76252e-05	6.08e-06
REACTOME	HSA-354194	GRB2:SOS provides linkage to MAPK signaling for Integrins		0.0195101	0.000772885	0.00023
REACTOME	HSA-372708	p130Cas linkage to MAPK signaling for integrins		0.0218628	0.000827517	0.00024
REACTOME	HSA-5686938	Regulation of TLR by endogenous ligand		0.0321878	0.00110677	0.0004
WikiPathways	WP:WP176	Folate Metabolism		0.0399827	0.00128369	NA
WikiPathways	WP:WP15	Selenium Micronutrient Network		0.0399827	0.00200706	NA
WikiPathways	WP:WP3945	TYROBP Causal Network		0.0399827	0.0165455	NA
REACTOME	HSA-354192	Integrin alphaIIb beta3 signaling		0.0415983	0.00187299	0.00056
REACTOME	HSA-6802948	Signaling by high-kinase activity BRAF mutants		0.0415983	0.00308316	0.00087
REACTOME	HSA-5674135	MAP2K and MAPK activation		0.0415983	0.00349612	0.00099
REACTOME	HSA-189085	Digestion of dietary carbohydrate		0.0415983	0.0290369	NA
REACTOME	HSA-8935690	Digestion		0.0415983	0.0495822	NA
REACTOME	HSA-8963743	Digestion and absorption		0.0415983	NA	NA
GO:Biological_proces	GO:0032940	secretion by cell		0.0421654	1.89849e-06	NA
GO:Biological_proces	GO:0140352	export from cell		0.0421654	2.06981e-06	NA
CORUM	CORUM:541	IGF1-IGFBP3-ALS complex		0.044857	0.00693831	NA
CORUM	CORUM:6107	proMBP-angiotensinogen-c3dg complex		0.044857	0.00693831	NA
CORUM	CORUM:5389	SERPINA3-CTSG complex		0.044857	0.00693831	NA
CORUM	CORUM:6684	TNFR2 signaling complex		0.044857	0.00693831	NA
REACTOME	HSA-6802955	Paradoxical activation of RAF signaling by kinase inactive BRAF		0.046819	0.00396244	0.00099
REACTOME	HSA-6802946	Signaling by moderate kinase activity BRAF mutants		0.046819	0.00396244	0.00099
REACTOME	HSA-6802949	Signaling by RAS mutants		0.046819	0.00396244	0.0015
REACTOME	HSA-9649948	Signaling downstream of RAS mutants		0.046819	0.00396244	NA
REACTOME	HSA-6802952	Signaling by BRAF and RAF fusions		0.046819	0.0076791	0.0019
REACTOME	HSA-6802957	Oncogenic MAPK signaling		0.046819	0.00934836	0.0028
WikiPathways	WP:WP558	Complement and Coagulation Cascades		0.0497423	0.000996545	NA
WikiPathways	WP:WP4493	Cells and Molecules involved in local acute inflammatory response		0.0497423	0.00200706	NA

## Sheet: Negative associations
source	#term ID	term description	category	g:Profiler FDR-adjusted p-value (Somascan background)	g:Profiler FDR-adjusted p-value (genome background)	STRING FDR-adjusted p-value
GO:Cellular_Component	GO:0043005	neuron projection	3. Neuron recognition	1.06802e-05	1.53028e-09	4.84e-07
GO:Cellular_Component	GO:0030424	axon	3. Neuron recognition	2.11544e-05	2.08864e-10	3.34e-08
GO:Biological_Process	GO:0007411	axon guidance	3. Neuron recognition	3.23018e-05	1.24757e-15	1.12e-12
GO:Cellular_Component	GO:0120025	plasma membrane bounded cell projection	3. Neuron recognition	8.74188e-05	1.70257e-07	2.25e-05
GO:Biological_Process	GO:0048675	axon extension	3. Neuron recognition	0.000173574	1.36617e-09	0.0041
GO:Biological_Process	GO:0048588	developmental cell growth	3. Neuron recognition	0.000531803	6.69009e-10	0.0043
GO:Cellular_Component	GO:0030425	dendrite	3. Neuron recognition	0.000805557	5.1307e-06	4.27e-06
GO:Biological_Process	GO:0008038	neuron recognition	3. Neuron recognition	0.00193113	4.78604e-09	6.3e-07
GO:Biological_Process	GO:0050770	regulation of axonogenesis	3. Neuron recognition	0.00254836	6.09902e-09	1.78e-07
REACTOME	HSA-422475	Axon guidance	3. Neuron recognition	0.00264283	5.81968e-08	7.34e-12
GO:Cellular_Component	GO:0044295	axonal growth cone	3. Neuron recognition	0.00294104	5.1307e-06	4.92e-06
GO:Cellular_Component	GO:0043025	neuronal cell body	3. Neuron recognition	0.00318051	1.59913e-07	1.05e-06
GO:Cellular_Component	GO:0005886	plasma membrane	3. Neuron recognition	0.00402944	5.0125e-12	7.53e-12
GO:Biological_Process	GO:0006935	chemotaxis	3. Neuron recognition	0.00492049	1.11107e-19	1.93e-14
GO:Biological_Process	GO:0030516	regulation of axon extension	3. Neuron recognition	0.00997267	7.45216e-07	3.43e-06
GO:Biological_Process	GO:0090066	regulation of anatomical structure size	3. Neuron recognition	0.0112609	1.63608e-07	5.63e-06
GO:Molecular_Function	GO:0019199	transmembrane receptor protein kinase activity	3. Neuron recognition	0.0113064	7.5778e-14	1.51e-13
GO:Biological_Process	GO:0032535	regulation of cellular component size	3. Neuron recognition	0.012893	1.32029e-06	5.81e-05
GO:Biological_Process	GO:0120035	regulation of plasma membrane bounded cell projection organization	3. Neuron recognition	0.0130702	3.93112e-08	2.15e-09
GO:Biological_Process	GO:0035904	aorta development	3. Neuron recognition	0.0130702	9.63673e-06	0.00086
GO:Biological_Process	GO:0008361	regulation of cell size	3. Neuron recognition	0.0141665	6.7338e-07	1.71e-05
GO:Biological_Process	GO:0010769	regulation of cell morphogenesis involved in differentiation	3. Neuron recognition	0.0161238	1.23672e-07	1.24e-06
GO:Cellular_Component	GO:0036477	somatodendritic compartment	3. Neuron recognition	0.0178606	1.09434e-05	5.2e-06
GO:Molecular_Function	GO:0005003	ephrin receptor activity	3. Neuron recognition	0.0189736	2.69802e-08	2.36e-09
GO:Biological_Process	GO:0043010	camera-type eye development	3. Neuron recognition	0.0211125	7.02728e-05	0.00013
GO:Cellular_Component	GO:0030426	growth cone	3. Neuron recognition	0.0234138	0.00038814	0.0013
GO:Biological_Process	GO:0040011	locomotion	3. Neuron recognition	0.025814	8.93224e-17	2.65e-16
GO:Cellular_Component	GO:0044304	main axon	3. Neuron recognition	0.0317961	0.00315961	0.0032
GO:Biological_Process	GO:0001654	eye development	3. Neuron recognition	0.0340755	3.28098e-05	6.42e-05
GO:Biological_Process	GO:0021953	central nervous system neuron differentiation	3. Neuron recognition	0.0383372	9.09525e-05	2.46e-05
GO:Biological_Process	GO:0008037	cell recognition	3. Neuron recognition	0.0431205	3.06123e-06	6.17e-07
GO:Biological_Process	GO:0001707	mesoderm formation	3. Neuron recognition	0.0431205	0.00041155	0.002
GO:Biological_Process	GO:0019226	transmission of nerve impulse	3. Neuron recognition	0.0431205	0.00275781	0.01
GO:Biological_Process	GO:0030182	neuron differentiation	5. NOTCH signaling	4.82546e-10	6.045e-24	7.26e-16
GO:Biological_Process	GO:0048699	generation of neurons	5. NOTCH signaling	5.29636e-10	6.045e-24	3.35e-20
GO:Biological_Process	GO:0061564	axon development	5. NOTCH signaling	5.23316e-08	5.9734e-21	1.53e-15
GO:Biological_Process	GO:0031175	neuron projection development	5. NOTCH signaling	5.64748e-08	4.1984e-21	1.38e-13
GO:Biological_Process	GO:0007399	nervous system development	5. NOTCH signaling	6.12474e-08	6.81921e-20	1.71e-16
GO:Biological_Process	GO:0048667	cell morphogenesis involved in neuron differentiation	5. NOTCH signaling	6.12474e-08	2.38262e-18	4.74e-14
GO:Biological_Process	GO:0048666	neuron development	5. NOTCH signaling	2.01673e-07	1.47492e-19	9.27e-13
GO:Biological_Process	GO:0007409	axonogenesis	5. NOTCH signaling	2.10322e-07	1.37998e-18	4.73e-14
GO:Biological_Process	GO:0050767	regulation of neurogenesis	5. NOTCH signaling	8.29436e-06	8.99525e-16	1.62e-16
GO:Biological_Process	GO:0051960	regulation of nervous system development	5. NOTCH signaling	1.02516e-05	3.4662e-16	3.18e-17
GO:Biological_Process	GO:0060560	developmental growth involved in morphogenesis	5. NOTCH signaling	1.14368e-05	3.29405e-13	2.02e-05
GO:Biological_Process	GO:0045664	regulation of neuron differentiation	5. NOTCH signaling	0.000135939	1.74846e-12	5.29e-13
GO:Biological_Process	GO:0051961	negative regulation of nervous system development	5. NOTCH signaling	0.000217276	2.83301e-11	2.45e-11
GO:Biological_Process	GO:0060840	artery development	5. NOTCH signaling	0.000594022	3.29505e-09	1.15e-08
GO:Biological_Process	GO:0048589	developmental growth	5. NOTCH signaling	0.000624328	4.21693e-14	0.00034
GO:Biological_Process	GO:0007417	central nervous system development	5. NOTCH signaling	0.000830972	3.62918e-11	1.05e-11
GO:Biological_Process	GO:0048638	regulation of developmental growth	5. NOTCH signaling	0.00108942	1.18615e-11	6.97e-11
GO:Biological_Process	GO:0050768	negative regulation of neurogenesis	5. NOTCH signaling	0.00111195	9.91686e-10	1.35e-09
GO:Biological_Process	GO:0045665	negative regulation of neuron differentiation	5. NOTCH signaling	0.00135396	4.51694e-08	1.24e-07
GO:Biological_Process	GO:0090287	regulation of cellular response to growth factor stimulus	5. NOTCH signaling	0.0016902	1.42373e-10	1.02e-09
GO:Biological_Process	GO:0003231	cardiac ventricle development	5. NOTCH signaling	0.00176365	4.42942e-07	3.56e-06
GO:Biological_Process	GO:0003007	heart morphogenesis	5. NOTCH signaling	0.00201315	1.66947e-07	4.58e-08
GO:Biological_Process	GO:0048869	cellular developmental process	5. NOTCH signaling	0.0026668	9.94734e-16	2.89e-14
GO:Biological_Process	GO:0061311	cell surface receptor signaling pathway involved in heart development	5. NOTCH signaling	0.00273245	1.06623e-05	2.71e-06
GO:Biological_Process	GO:0031290	retinal ganglion cell axon guidance	5. NOTCH signaling	0.00273245	9.36533e-07	3.36e-05
GO:Cellular_Component	GO:0043235	receptor complex	5. NOTCH signaling	0.00294104	1.84018e-11	4.37e-06
GO:Cellular_Component	GO:0016021	integral component of membrane	5. NOTCH signaling	0.00318051	0.0003907	1.7e-05
GO:Biological_Process	GO:0003179	heart valve morphogenesis	5. NOTCH signaling	0.00334286	4.40452e-06	5.04e-05
GO:Biological_Process	GO:0030154	cell differentiation	5. NOTCH signaling	0.00395342	2.18196e-15	6.01e-14
GO:Biological_Process	GO:0048731	system development	5. NOTCH signaling	0.00476588	1.1397e-16	6.24e-15
GO:Cellular_Component	GO:0009986	cell surface	5. NOTCH signaling	0.0048006	3.17857e-19	4.16e-16
GO:Biological_Process	GO:0048844	artery morphogenesis	5. NOTCH signaling	0.00543265	1.13633e-07	2.46e-08
GO:Biological_Process	GO:0003180	aortic valve morphogenesis	5. NOTCH signaling	0.00832295	0.000137329	0.00095
GO:Biological_Process	GO:0016043	cellular component organization	5. NOTCH signaling	0.00955542	1.51901e-08	9.38e-09
GO:Cellular_Component	GO:0030054	cell junction	5. NOTCH signaling	0.0101328	6.08746e-07	0.0078
GO:Biological_Process	GO:0000122	negative regulation of transcription by RNA polymerase II	5. NOTCH signaling	0.0112609	0.000971275	1.84e-05
GO:Biological_Process	GO:0048663	neuron fate commitment	5. NOTCH signaling	0.0112609	0.000270258	0.0022
GO:Biological_Process	GO:0007423	sensory organ development	5. NOTCH signaling	0.0119685	2.63405e-06	2.89e-06
GO:Biological_Process	GO:0006357	regulation of transcription by RNA polymerase II	5. NOTCH signaling	0.0119685	0.000405323	0.00049
GO:Biological_Process	GO:0060322	head development	5. NOTCH signaling	0.0130702	3.73351e-07	1.78e-08
REACTOME	HSA-2691230	Signaling by NOTCH1 HD Domain Mutants in Cancer	5. NOTCH signaling	0.0138317	1.42702e-05	6.71e-06
REACTOME	HSA-2691232	Constitutive Signaling by NOTCH1 HD Domain Mutants	5. NOTCH signaling	0.0138317	1.42702e-05	6.71e-06
REACTOME	HSA-9012852	Signaling by NOTCH3	5. NOTCH signaling	0.0138317	0.000202936	2.18e-05
GO:Biological_Process	GO:0051093	negative regulation of developmental process	5. NOTCH signaling	0.0142389	8.2739e-11	4.79e-12
GO:Biological_Process	GO:0007420	brain development	5. NOTCH signaling	0.0161238	8.31758e-07	4.28e-08
GO:Biological_Process	GO:0010975	regulation of neuron projection development	5. NOTCH signaling	0.0164187	2.2061e-08	1.15e-08
GO:Biological_Process	GO:0045595	regulation of cell differentiation	5. NOTCH signaling	0.0168016	7.20621e-15	2.32e-16
GO:Biological_Process	GO:0003197	endocardial cushion development	5. NOTCH signaling	0.0168016	1.93872e-06	1.75e-06
GO:Biological_Process	GO:0072132	mesenchyme morphogenesis	5. NOTCH signaling	0.0168016	4.85651e-06	5.54e-05
GO:Biological_Process	GO:0042491	inner ear auditory receptor cell differentiation	5. NOTCH signaling	0.0168016	0.000350327	0.00012
GO:Biological_Process	GO:0003183	mitral valve morphogenesis	5. NOTCH signaling	0.0171086	0.000171006	0.00027
GO:Biological_Process	GO:0040008	regulation of growth	5. NOTCH signaling	0.017661	1.46693e-10	1.49e-09
GO:Biological_Process	GO:0045944	positive regulation of transcription by RNA polymerase II	5. NOTCH signaling	0.0185322	9.49072e-05	1.32e-05
GO:Biological_Process	GO:0007275	multicellular organism development	5. NOTCH signaling	0.021064	3.03286e-14	7.6e-14
REACTOME	HSA-2122948	Activated NOTCH1 Transmits Signal to the Nucleus	5. NOTCH signaling	0.0219256	0.000365412	4.61e-05
GO:Molecular_Function	GO:0042802	identical protein binding	5. NOTCH signaling	0.0270283	4.7132e-09	3.92e-09
GO:Biological_Process	GO:0045596	negative regulation of cell differentiation	5. NOTCH signaling	0.0272782	3.06286e-08	8.37e-08
GO:Biological_Process	GO:0045667	regulation of osteoblast differentiation	5. NOTCH signaling	0.0272782	4.60469e-06	1.75e-06
GO:Biological_Process	GO:0006928	movement of cell or subcellular component	5. NOTCH signaling	0.0299831	1.24757e-15	1.33e-13
GO:Biological_Process	GO:0003222	ventricular trabecula myocardium morphogenesis	5. NOTCH signaling	0.0304937	1.73154e-05	2.76e-05
GO:Biological_Process	GO:0060411	cardiac septum morphogenesis	5. NOTCH signaling	0.0307917	3.21019e-05	2.73e-05
GO:Biological_Process	GO:0051241	negative regulation of multicellular organismal process	5. NOTCH signaling	0.0324872	6.28124e-13	6.84e-16
GO:Biological_Process	GO:0003206	cardiac chamber morphogenesis	5. NOTCH signaling	0.0325696	5.05476e-06	4.19e-06
GO:Biological_Process	GO:0007507	heart development	5. NOTCH signaling	0.0340755	7.80652e-07	1.52e-06
REACTOME	HSA-9013507	NOTCH3 Activation and Transmission of Signal to the Nucleus	5. NOTCH signaling	0.0366177	0.000158148	2.33e-05
GO:Biological_Process	GO:0030900	forebrain development	5. NOTCH signaling	0.0368515	1.40434e-05	3.42e-06
GO:Biological_Process	GO:0071363	cellular response to growth factor stimulus	5. NOTCH signaling	0.0385062	6.03729e-12	6.63e-12
GO:Biological_Process	GO:0050769	positive regulation of neurogenesis	5. NOTCH signaling	0.0395544	8.61652e-08	6.86e-09
GO:Biological_Process	GO:0051129	negative regulation of cellular component organization	5. NOTCH signaling	0.0431205	1.34191e-05	0.00011
GO:Biological_Process	GO:0016198	axon choice point recognition	5. NOTCH signaling	0.0431205	6.1062e-05	0.00013
GO:Biological_Process	GO:0003209	cardiac atrium morphogenesis	5. NOTCH signaling	0.0431205	0.00017357	0.00021
GO:Biological_Process	GO:0061314	Notch signaling involved in heart development	5. NOTCH signaling	0.0431205	0.000221476	0.00022
GO:Biological_Process	GO:2000826	regulation of heart morphogenesis	5. NOTCH signaling	0.0431205	3.24602e-05	0.00047
GO:Biological_Process	GO:0060412	ventricular septum morphogenesis	5. NOTCH signaling	0.0431205	0.000590521	0.00058
GO:Biological_Process	GO:0003215	cardiac right ventricle morphogenesis	5. NOTCH signaling	0.0431205	0.000947498	0.0011
GO:Biological_Process	GO:0035239	tube morphogenesis	5. NOTCH signaling	0.0434853	3.2918e-11	9.98e-13
GO:Biological_Process	GO:0003208	cardiac ventricle morphogenesis	5. NOTCH signaling	0.0434853	2.57924e-05	2.39e-05
GO:Biological_Process	GO:0030326	embryonic limb morphogenesis	5. NOTCH signaling	0.0434853	0.000431398	0.00033
GO:Biological_Process	GO:0022008	neurogenesis		5.50349e-09	6.1e-23	NA
GO:Biological_Process	GO:0048468	cell development		2.78098e-08	9.97696e-23	2.26e-16
GO:Biological_Process	GO:0000904	cell morphogenesis involved in differentiation		4.90963e-07	8.00209e-18	2.39e-14
GO:Biological_Process	GO:0120036	plasma membrane bounded cell projection organization		4.90963e-07	2.18702e-16	4.12e-10
GO:Biological_Process	GO:0030030	cell projection organization		5.90697e-07	4.69602e-16	NA
GO:Biological_Process	GO:0048812	neuron projection morphogenesis		6.64e-07	2.82279e-17	NA
GO:Biological_Process	GO:0120039	plasma membrane bounded cell projection morphogenesis		6.64e-07	4.63767e-17	NA
GO:Biological_Process	GO:0048858	cell projection morphogenesis		7.58077e-07	4.91434e-17	NA
GO:Biological_Process	GO:0032989	cellular component morphogenesis		8.05222e-07	2.18702e-16	3.48e-13
GO:Biological_Process	GO:0032990	cell part morphogenesis		8.18809e-07	9.0769e-17	NA
GO:Biological_Process	GO:0097485	neuron projection guidance		3.23018e-05	1.38836e-15	NA
GO:Biological_Process	GO:0000902	cell morphogenesis		3.72698e-05	5.55309e-16	1.89e-13
TF	TF:M03893_0	Factor: WT1; motif: GNGGGGGCGGGG; match class: 0		6.29894e-05	0.00146218	NA
TF	TF:M03893	Factor: WT1; motif: GNGGGGGCGGGG		6.29894e-05	0.00146218	NA
GO:Cellular_Component	GO:0042995	cell projection		0.000156279	4.02039e-07	NA
TF	TF:M10438_1	Factor: ZF5; motif: GGSGCGCGS; match class: 1		0.000170955	0.0189909	NA
TF	TF:M10426	Factor: ctcf; motif: CCRSCAGGGGGCGCN		0.000222073	0.0130427	NA
TF	TF:M10426_0	Factor: ctcf; motif: CCRSCAGGGGGCGCN; match class: 0		0.000222073	0.0130427	NA
TF	TF:M00333_1	Factor: ZF5; motif: NRNGNGCGCGCWN; match class: 1		0.000288216	0.0100913	NA
TF	TF:M00716_1	Factor: ZF5; motif: GSGCGCGR; match class: 1		0.000369425	0.0252215	NA
GO:Biological_Process	GO:0060284	regulation of cell development		0.000391697	3.48925e-14	NA
TF	TF:M02036	Factor: WT1; motif: CGCCCCCNCN		0.000513464	0.0100913	NA
TF	TF:M00196_0	Factor: Sp1; motif: NGGGGGCGGGGYN; match class: 0		0.000513464	0.0100913	NA
TF	TF:M07354_0	Factor: Egr-1; motif: GCGGGGGCGG; match class: 0		0.000513464	0.0100913	NA
TF	TF:M00196	Factor: Sp1; motif: NGGGGGCGGGGYN		0.000513464	0.0100913	NA
TF	TF:M07354	Factor: Egr-1; motif: GCGGGGGCGG		0.000513464	0.0100913	NA
TF	TF:M02036_0	Factor: WT1; motif: CGCCCCCNCN; match class: 0		0.000513464	0.0100913	NA
GO:Biological_Process	GO:1990138	neuron projection extension		0.000529298	2.7138e-09	NA
TF	TF:M07395_0	Factor: Sp1; motif: NGGGGCGGGGN; match class: 0		0.000613495	0.0130427	NA
TF	TF:M07395	Factor: Sp1; motif: NGGGGCGGGGN		0.000613495	0.0130427	NA
GO:Cellular_Component	GO:0097447	dendritic tree		0.000805557	5.1307e-06	NA
TF	TF:M00695_1	Factor: ETF; motif: GVGGMGG; match class: 1		0.000815655	0.0130427	NA
GO:Biological_Process	GO:0003151	outflow tract morphogenesis		0.000885906	1.36582e-07	8.18e-08
TF	TF:M11531_1	Factor: E2F-2; motif: GCGCGCGCGYW; match class: 1		0.000954148	0.0408491	NA
GO:Biological_Process	GO:0009653	anatomical structure morphogenesis		0.00108942	1.15402e-16	8.82e-16
GO:Cellular_Component	GO:0031224	intrinsic component of membrane		0.00167331	2.4263e-05	1.02e-06
GO:Biological_Process	GO:0010721	negative regulation of cell development		0.0016902	7.39436e-10	NA
TF	TF:M12313_0	Factor: ZNF460; motif: NNACNCCCCCCNN; match class: 0		0.0017602	0.0100913	NA
TF	TF:M12313	Factor: ZNF460; motif: NNACNCCCCCCNN		0.0017602	0.0100913	NA
TF	TF:M00931_0	Factor: Sp1; motif: GGGGCGGGGC; match class: 0		0.0017602	0.0130427	NA
TF	TF:M00931	Factor: Sp1; motif: GGGGCGGGGC		0.0017602	0.0130427	NA
TF	TF:M01873	Factor: Egr-1; motif: GCGGGGGCGG		0.0017602	0.0130427	NA
TF	TF:M01873_0	Factor: Egr-1; motif: GCGGGGGCGG; match class: 0		0.0017602	0.0130427	NA
TF	TF:M01219	Factor: SP1:SP3; motif: CCSCCCCCYCC		0.0017602	0.0203899	NA
TF	TF:M01219_0	Factor: SP1:SP3; motif: CCSCCCCCYCC; match class: 0		0.0017602	0.0203899	NA
TF	TF:M05439_1	Factor: RREB-1; motif: GGGWCSA; match class: 1		0.0017602	0.0287921	NA
TF	TF:M05439	Factor: RREB-1; motif: GGGWCSA		0.0017602	0.030233	NA
TF	TF:M05439_0	Factor: RREB-1; motif: GGGWCSA; match class: 0		0.0017602	0.030233	NA
TF	TF:M02089	Factor: E2F-3; motif: GGCGGGN		0.0017602	0.0324458	NA
TF	TF:M02089_0	Factor: E2F-3; motif: GGCGGGN; match class: 0		0.0017602	0.0324458	NA
TF	TF:M01199_0	Factor: RNF96; motif: BCCCGCRGCC; match class: 0		0.0017602	0.0408491	NA
TF	TF:M01199	Factor: RNF96; motif: BCCCGCRGCC		0.0017602	0.0408491	NA
TF	TF:M08225_1	Factor: Elk-1:Pax-5; motif: ACCGGAACYACGCWTSANYG; match class: 1		0.0017602	0.0408491	NA
TF	TF:M08911_0	Factor: CTCF; motif: NCCRSTAGGGGGCGC; match class: 0		0.0017602	0.0408491	NA
TF	TF:M08911	Factor: CTCF; motif: NCCRSTAGGGGGCGC		0.0017602	0.0408491	NA
TF	TF:M04826_1	Factor: p300; motif: ACNTCCG; match class: 1		0.0017602	NA	NA
TF	TF:M11018_1	Factor: IRX-1; motif: NACRYNNNNNNNNRYGNN; match class: 1		0.0017602	NA	NA
TF	TF:M08525_1	Factor: E2F-1:HES-7; motif: GGCRCGTGSYNNWNGGCGCSM; match class: 1		0.0017602	NA	NA
TF	TF:M11530	Factor: E2F-2; motif: NWTTTGGCGCCAWWNN		0.0017602	NA	NA
TF	TF:M11530_0	Factor: E2F-2; motif: NWTTTGGCGCCAWWNN; match class: 0		0.0017602	NA	NA
GO:Biological_Process	GO:0003170	heart valve development		0.00176365	5.37881e-07	NA
TF	TF:M02089_1	Factor: E2F-3; motif: GGCGGGN; match class: 1		0.00222682	0.0334694	NA
TF	TF:M09826_1	Factor: BTEB3; motif: CCNNSCCNSCCCCKCCCCC; match class: 1		0.00232856	0.0108999	NA
TF	TF:M09602_0	Factor: ctcf; motif: NNNCCASYAGRKGGCRSYNN; match class: 0		0.00232856	0.0353055	NA
TF	TF:M09602	Factor: ctcf; motif: NNNCCASYAGRKGGCRSYNN		0.00232856	0.0353055	NA
TF	TF:M00803_0	Factor: E2F; motif: GGCGSG; match class: 0		0.00241858	NA	NA
TF	TF:M00803	Factor: E2F; motif: GGCGSG		0.00241858	NA	NA
TF	TF:M00986_1	Factor: Churchill; motif: CGGGNN; match class: 1		0.00245203	0.0154882	NA
TF	TF:M08441_1	Factor: AP-2gamma:Elk-1; motif: NGCCKNRGGSGRCGGAAGTG; match class: 1		0.00245497	0.0374933	NA
TF	TF:M01857	Factor: AP-2alpha; motif: NGCCYSNNGSN		0.00249473	0.0132502	NA
TF	TF:M01857_0	Factor: AP-2alpha; motif: NGCCYSNNGSN; match class: 0		0.00249473	0.0132502	NA
TF	TF:M01104	Factor: MOVO-B; motif: GNGGGGG		0.00249473	0.0203899	NA
TF	TF:M01104_0	Factor: MOVO-B; motif: GNGGGGG; match class: 0		0.00249473	0.0203899	NA
TF	TF:M09890_0	Factor: ctcf; motif: YGGCCACCAGRKGGCRSYN; match class: 0		0.00249473	0.0347228	NA
TF	TF:M09890	Factor: ctcf; motif: YGGCCACCAGRKGGCRSYN		0.00249473	0.0347228	NA
TF	TF:M07206_0	Factor: E2F-1; motif: NGGGCGGGARV; match class: 0		0.00249473	0.0364613	NA
TF	TF:M07206	Factor: E2F-1; motif: NGGGCGGGARV		0.00249473	0.0364613	NA
TF	TF:M09894_1	Factor: E2F-4; motif: SNGGGCGGGAANN; match class: 1		0.00249473	NA	NA
TF	TF:M04869_1	Factor: Egr-1; motif: GCGCATGCG; match class: 1		0.00249473	NA	NA
TF	TF:M02036_1	Factor: WT1; motif: CGCCCCCNCN; match class: 1		0.00251777	0.0132502	NA
TF	TF:M08205_0	Factor: E2F-1:Elk-1; motif: SGCGCSNNAMCGGAAGT; match class: 0		0.00251777	NA	NA
TF	TF:M08205	Factor: E2F-1:Elk-1; motif: SGCGCSNNAMCGGAAGT		0.00251777	NA	NA
TF	TF:M08205_1	Factor: E2F-1:Elk-1; motif: SGCGCSNNAMCGGAAGT; match class: 1		0.00260245	NA	NA
REACTOME	HSA-9675108	Nervous system development		0.00264283	5.81968e-08	NA
TF	TF:M10072_1	Factor: sp4; motif: NNGNARGRGGCGGRGCNNRR; match class: 1		0.00287612	0.0437305	NA
TF	TF:M12351_1	Factor: TIEG1; motif: NCCCNSNCCCCGCCCCC; match class: 1		0.00291427	0.0130427	NA
GO:Cellular_Component	GO:0042734	presynaptic membrane		0.00294104	0.00115011	NA
TF	TF:M10072	Factor: sp4; motif: NNGNARGRGGCGGRGCNNRR		0.00335818	NA	NA
TF	TF:M10072_0	Factor: sp4; motif: NNGNARGRGGCGGRGCNNRR; match class: 0		0.00335818	NA	NA
TF	TF:M00932_0	Factor: Sp1; motif: NNGGGGCGGGGNN; match class: 0		0.00349677	0.030233	NA
TF	TF:M00932	Factor: Sp1; motif: NNGGGGCGGGGNN		0.00349677	0.030233	NA
GO:Cellular_Component	GO:0099240	intrinsic component of synaptic membrane		0.00366278	0.000242822	NA
TF	TF:M04515_0	Factor: E2F-1; motif: WWTGGCGCCAAA; match class: 0		0.00379282	NA	NA
TF	TF:M04515	Factor: E2F-1; motif: WWTGGCGCCAAA		0.00379282	NA	NA
TF	TF:M11529_1	Factor: E2F-2; motif: GCGCGCGCNCS; match class: 1		0.00411018	NA	NA
TF	TF:M00982	Factor: KROX; motif: CCCGCCCCCRCCCC		0.0042606	0.0408491	NA
TF	TF:M00982_0	Factor: KROX; motif: CCCGCCCCCRCCCC; match class: 0		0.0042606	0.0408491	NA
TF	TF:M00333	Factor: ZF5; motif: NRNGNGCGCGCWN		0.0045678	0.0468143	NA
TF	TF:M00333_0	Factor: ZF5; motif: NRNGNGCGCGCWN; match class: 0		0.0045678	0.0468143	NA
TF	TF:M11530_1	Factor: E2F-2; motif: NWTTTGGCGCCAWWNN; match class: 1		0.0045678	NA	NA
TF	TF:M00803_1	Factor: E2F; motif: GGCGSG; match class: 1		0.0047239	NA	NA
TF	TF:M08878	Factor: EGR; motif: CGCCCCCGCNN		0.00473756	0.0364613	NA
TF	TF:M08878_0	Factor: EGR; motif: CGCCCCCGCNN; match class: 0		0.00473756	0.0364613	NA
TF	TF:M10426_1	Factor: ctcf; motif: CCRSCAGGGGGCGCN; match class: 1		0.00473756	0.0471765	NA
TF	TF:M11882_1	Factor: pax-6; motif: NYACGCNYSANYGMNCN; match class: 1		0.00473756	NA	NA
GO:Biological_Process	GO:0042330	taxis		0.00492049	1.11107e-19	NA
TF	TF:M08526_1	Factor: E2F-3:HES-7; motif: NNNSGCGCSNNNNNCRCGYGNN; match class: 1		0.00528927	NA	NA
GO:Cellular_Component	GO:0071944	cell periphery		0.00532858	1.08739e-11	NA
GO:Cellular_Component	GO:0044297	cell body		0.00532858	6.16667e-07	NA
TF	TF:M01104_1	Factor: MOVO-B; motif: GNGGGGG; match class: 1		0.00553248	0.0130427	NA
TF	TF:M09723_1	Factor: BTEB1; motif: GGGGGCGGGGCNGSGGGNGS; match class: 1		0.00553248	0.0311192	NA
TF	TF:M00695_0	Factor: ETF; motif: GVGGMGG; match class: 0		0.00586947	NA	NA
TF	TF:M00695	Factor: ETF; motif: GVGGMGG		0.00586947	NA	NA
GO:Biological_Process	GO:0003176	aortic valve development		0.00599986	9.16065e-06	NA
GO:Cellular_Component	GO:0098889	intrinsic component of presynaptic membrane		0.00654049	0.000543299	NA
GO:Cellular_Component	GO:0099699	integral component of synaptic membrane		0.00660369	0.00119896	NA
TF	TF:M09826	Factor: BTEB3; motif: CCNNSCCNSCCCCKCCCCC		0.0070064	0.0181593	NA
TF	TF:M09826_0	Factor: BTEB3; motif: CCNNSCCNSCCCCKCCCCC; match class: 0		0.0070064	0.0181593	NA
TF	TF:M12351_0	Factor: TIEG1; motif: NCCCNSNCCCCGCCCCC; match class: 0		0.0070064	0.0401714	NA
TF	TF:M12351	Factor: TIEG1; motif: NCCCNSNCCCCGCCCCC		0.0070064	0.0401714	NA
TF	TF:M10438_0	Factor: ZF5; motif: GGSGCGCGS; match class: 0		0.0070064	NA	NA
TF	TF:M10438	Factor: ZF5; motif: GGSGCGCGS		0.0070064	NA	NA
TF	TF:M11603_1	Factor: TCF-1; motif: ACATCGRGRCGCTGW; match class: 1		0.0070064	NA	NA
GO:Biological_Process	GO:0040007	growth		0.00711243	4.91538e-13	NA
GO:Biological_Process	GO:0061387	regulation of extent of cell growth		0.00736395	1.37704e-07	NA
TF	TF:M06948	Factor: Sp2; motif: TGGGCGCGCCCA		0.00754668	0.0408491	NA
TF	TF:M06948_0	Factor: Sp2; motif: TGGGCGCGCCCA; match class: 0		0.00754668	0.0408491	NA
TF	TF:M07250	Factor: E2F-1; motif: NNNSSCGCSAANN		0.00754668	NA	NA
TF	TF:M07250_0	Factor: E2F-1; motif: NNNSSCGCSAANN; match class: 0		0.00754668	NA	NA
TF	TF:M03807	Factor: SP2; motif: GNNGGGGGCGGGGSN		0.00811227	0.0401714	NA
TF	TF:M03807_0	Factor: SP2; motif: GNNGGGGGCGGGGSN; match class: 0		0.00811227	0.0401714	NA
TF	TF:M04515_1	Factor: E2F-1; motif: WWTGGCGCCAAA; match class: 1		0.00811227	NA	NA
TF	TF:M10071_0	Factor: Sp1; motif: NGGGGGCGGGGCCNGGGGGGGG; match class: 0		0.00811227	NA	NA
TF	TF:M10071	Factor: Sp1; motif: NGGGGGCGGGGCCNGGGGGGGG		0.00811227	NA	NA
TF	TF:M09970_1	Factor: KLF3; motif: NNNNNNGGGCGGGGCNNGN; match class: 1		0.008193	0.0420705	NA
TF	TF:M03893_1	Factor: WT1; motif: GNGGGGGCGGGG; match class: 1		0.00898819	0.0334694	NA
TF	TF:M08266_0	Factor: ER71:Pax-5; motif: ACCGGAACYACGCWTSANTG; match class: 0		0.00906549	NA	NA
TF	TF:M08266	Factor: ER71:Pax-5; motif: ACCGGAACYACGCWTSANTG		0.00906549	NA	NA
TF	TF:M07039_1	Factor: ETF; motif: CCCCGCCCCYN; match class: 1		0.0101509	0.030233	NA
TF	TF:M11531	Factor: E2F-2; motif: GCGCGCGCGYW		0.0101992	NA	NA
TF	TF:M04869_0	Factor: Egr-1; motif: GCGCATGCG; match class: 0		0.0101992	NA	NA
TF	TF:M11881_1	Factor: pax-6; motif: NYACGCNTSANYGCNYN; match class: 1		0.0101992	NA	NA
TF	TF:M11531_0	Factor: E2F-2; motif: GCGCGCGCGYW; match class: 0		0.0101992	NA	NA
TF	TF:M04869	Factor: Egr-1; motif: GCGCATGCG		0.0101992	NA	NA
TF	TF:M07208	Factor: EGR1; motif: NCNCCGCCCCCGCN		0.0102394	0.0324458	NA
TF	TF:M07208_0	Factor: EGR1; motif: NCNCCGCCCCCGCN; match class: 0		0.0102394	0.0324458	NA
TF	TF:M04826	Factor: p300; motif: ACNTCCG		0.0102394	NA	NA
TF	TF:M04826_0	Factor: p300; motif: ACNTCCG; match class: 0		0.0102394	NA	NA
TF	TF:M12313_1	Factor: ZNF460; motif: NNACNCCCCCCNN; match class: 1		0.0110447	0.0374933	NA
GO:Biological_Process	GO:0071840	cellular component organization or biogenesis		0.0110727	5.14279e-08	NA
TF	TF:M11018_0	Factor: IRX-1; motif: NACRYNNNNNNNNRYGNN; match class: 0		0.0114502	NA	NA
TF	TF:M11018	Factor: IRX-1; motif: NACRYNNNNNNNNRYGNN		0.0114502	NA	NA
TF	TF:M08209	Factor: E2F-3:FOXO6; motif: NAATGACACGCGCCCMC		0.0115002	NA	NA
TF	TF:M03896	Factor: EGR1; motif: NACGCCCACGCANW		0.0115002	NA	NA
TF	TF:M08209_0	Factor: E2F-3:FOXO6; motif: NAATGACACGCGCCCMC; match class: 0		0.0115002	NA	NA
TF	TF:M03896_0	Factor: EGR1; motif: NACGCCCACGCANW; match class: 0		0.0115002	NA	NA
REACTOME	HSA-1266738	Developmental Biology		0.0138317	1.94193e-05	3.9e-10
TF	TF:M09862_1	Factor: ZNF614; motif: NCYCWGCCYYNNN; match class: 1		0.0139194	0.0100913	NA
TF	TF:M03876_1	Factor: Kaiso; motif: GCMGGGRGCRGS; match class: 1		0.0139194	0.0408491	NA
TF	TF:M00426	Factor: E2F; motif: TTTSGCGS		0.0139194	NA	NA
TF	TF:M00426_0	Factor: E2F; motif: TTTSGCGS; match class: 0		0.0139194	NA	NA
TF	TF:M04516_1	Factor: E2F-1; motif: TTTGGCGCCAAA; match class: 1		0.0139194	NA	NA
GO:Biological_Process	GO:0031344	regulation of cell projection organization		0.0142389	4.90597e-08	NA
GO:Cellular_Component	GO:0097060	synaptic membrane		0.0142973	0.00507006	NA
TF	TF:M00736	Factor: E2F-1:DP-1; motif: TTTCSCGC		0.0144787	NA	NA
TF	TF:M00736_0	Factor: E2F-1:DP-1; motif: TTTCSCGC; match class: 0		0.0144787	NA	NA
TF	TF:M00325_0	Factor: NRSE; motif: TTYAGCWCCDCGGASAGYRCC; match class: 0		0.0145137	0.0189909	NA
TF	TF:M00325	Factor: NRSE; motif: TTYAGCWCCDCGGASAGYRCC		0.0145137	0.0189909	NA
TF	TF:M00933_0	Factor: Sp1; motif: CCCCGCCCCN; match class: 0		0.0145137	0.0393946	NA
TF	TF:M00933	Factor: Sp1; motif: CCCCGCCCCN		0.0145137	0.0393946	NA
TF	TF:M04863_0	Factor: TF3C-beta; motif: CCNGGAGGGCTTCCTGGAGGAG; match class: 0		0.0145137	0.0408491	NA
TF	TF:M04863	Factor: TF3C-beta; motif: CCNGGAGGGCTTCCTGGAGGAG		0.0145137	0.0408491	NA
TF	TF:M07612	Factor: PSF; motif: KWATCCGN		0.0145137	NA	NA
TF	TF:M07612_0	Factor: PSF; motif: KWATCCGN; match class: 0		0.0145137	NA	NA
GO:Biological_Process	GO:0003279	cardiac septum development		0.0154294	2.41634e-05	NA
TF	TF:M00280	Factor: RFX1; motif: NNGTNRCNWRGYAACNN		0.0154822	0.0480284	NA
TF	TF:M00280_0	Factor: RFX1; motif: NNGTNRCNWRGYAACNN; match class: 0		0.0154822	0.0480284	NA
GO:Biological_Process	GO:1905314	semi-lunar valve development		0.0167362	1.81916e-05	0.00017
GO:Biological_Process	GO:0003281	ventricular septum development		0.0167362	0.000352713	NA
GO:Biological_Process	GO:0035315	hair cell differentiation		0.0168016	0.0007887	NA
GO:Biological_Process	GO:0003174	mitral valve development		0.0171086	0.000221476	NA
TF	TF:M07041_1	Factor: HDAC1; motif: KGCARGGTC; match class: 1		0.01745	0.0130427	NA
TF	TF:M09636	Factor: MAZ; motif: GGGMGGGGSSGGGGGGGGGGGG		0.0175025	0.0416924	NA
TF	TF:M09636_0	Factor: MAZ; motif: GGGMGGGGSSGGGGGGGGGGGG; match class: 0		0.0175025	0.0416924	NA
TF	TF:M08911_1	Factor: CTCF; motif: NCCRSTAGGGGGCGC; match class: 1		0.0180027	NA	NA
GO:Biological_Process	GO:0003205	cardiac chamber development		0.0184827	3.9648e-06	NA
GO:Biological_Process	GO:0006366	transcription by RNA polymerase II		0.0186614	0.00105976	NA
TF	TF:M07436	Factor: WT1; motif: NNGGGNGGGSGN		0.0187996	0.0100913	NA
TF	TF:M07436_0	Factor: WT1; motif: NNGGGNGGGSGN; match class: 0		0.0187996	0.0100913	NA
TF	TF:M07249_0	Factor: ctcf; motif: CCNCNAGRKGGCRSTN; match class: 0		0.0187996	NA	NA
TF	TF:M07249	Factor: ctcf; motif: CCNCNAGRKGGCRSTN		0.0187996	NA	NA
TF	TF:M00425	Factor: E2F; motif: TTTCGCGC		0.0187996	NA	NA
TF	TF:M00425_0	Factor: E2F; motif: TTTCGCGC; match class: 0		0.0187996	NA	NA
TF	TF:M09894	Factor: E2F-4; motif: SNGGGCGGGAANN		0.0198887	NA	NA
TF	TF:M09894_0	Factor: E2F-4; motif: SNGGGCGGGAANN; match class: 0		0.0198887	NA	NA
TF	TF:M07040_1	Factor: GKLF; motif: NNRRGRRNGNSNNN; match class: 1		0.0203197	0.0181593	NA
TF	TF:M12085	Factor: ZNF501; motif: NNNCSACGCGAACAC		0.0203197	NA	NA
TF	TF:M12085_0	Factor: ZNF501; motif: NNNCSACGCGAACAC; match class: 0		0.0203197	NA	NA
REACTOME	HSA-211859	Biological oxidations		0.0204944	0.0403897	0.0065
TF	TF:M11601	Factor: TCF-1; motif: ACATCGRGRCGCTGW		0.0206078	NA	NA
TF	TF:M11601_0	Factor: TCF-1; motif: ACATCGRGRCGCTGW; match class: 0		0.0206078	NA	NA
TF	TF:M08441	Factor: AP-2gamma:Elk-1; motif: NGCCKNRGGSGRCGGAAGTG		0.0208155	NA	NA
TF	TF:M08441_0	Factor: AP-2gamma:Elk-1; motif: NGCCKNRGGSGRCGGAAGTG; match class: 0		0.0208155	NA	NA
TF	TF:M08225	Factor: Elk-1:Pax-5; motif: ACCGGAACYACGCWTSANYG		0.0213076	NA	NA
TF	TF:M08225_0	Factor: Elk-1:Pax-5; motif: ACCGGAACYACGCWTSANYG; match class: 0		0.0213076	NA	NA
TF	TF:M12345_0	Factor: Zbtb37; motif: NYACCGCRNTCACCGCR; match class: 0		0.0217593	NA	NA
TF	TF:M10121	Factor: ZFX; motif: SNAGGCCNCR		0.0217593	NA	NA
TF	TF:M10121_0	Factor: ZFX; motif: SNAGGCCNCR; match class: 0		0.0217593	NA	NA
TF	TF:M12345	Factor: Zbtb37; motif: NYACCGCRNTCACCGCR		0.0217593	NA	NA
TF	TF:M12227_1	Factor: ZIC4; motif: NNCCNCCCRYNGYGN; match class: 1		0.0217593	NA	NA
GO:Cellular_Component	GO:0099056	integral component of presynaptic membrane		0.0219426	0.00401437	NA
TF	TF:M00716_0	Factor: ZF5; motif: GSGCGCGR; match class: 0		0.0223828	NA	NA
TF	TF:M00716	Factor: ZF5; motif: GSGCGCGR		0.0223828	NA	NA
TF	TF:M03989	Factor: FLI1; motif: ACCGGAAATCCGGT		0.0229473	NA	NA
TF	TF:M03989_0	Factor: FLI1; motif: ACCGGAAATCCGGT; match class: 0		0.0229473	NA	NA
TF	TF:M09890_1	Factor: ctcf; motif: YGGCCACCAGRKGGCRSYN; match class: 1		0.0229473	NA	NA
TF	TF:M01253_0	Factor: CNOT3; motif: GGCCGCGSSS; match class: 0		0.0229473	NA	NA
TF	TF:M01253	Factor: CNOT3; motif: GGCCGCGSSS		0.0229473	NA	NA
GO:Cellular_Component	GO:0016020	membrane		0.0234138	2.4263e-05	8.16e-07
GO:Cellular_Component	GO:0150034	distal axon		0.0234138	0.00126756	NA
TF	TF:M00931_1	Factor: Sp1; motif: GGGGCGGGGC; match class: 1		0.0234399	NA	NA
TF	TF:M09984_1	Factor: MAZ; motif: GGGGGAGGGGGNGRGRRRGNRG; match class: 1		0.0237775	0.0182617	NA
TF	TF:M10108_0	Factor: WT1; motif: RGGNGGGGGAGGRGGNGGRG; match class: 0		0.024245	0.0130427	NA
TF	TF:M10108	Factor: WT1; motif: RGGNGGGGGAGGRGGNGGRG		0.024245	0.0130427	NA
TF	TF:M00425_1	Factor: E2F; motif: TTTCGCGC; match class: 1		0.024245	NA	NA
TF	TF:M11601_1	Factor: TCF-1; motif: ACATCGRGRCGCTGW; match class: 1		0.02579	NA	NA
TF	TF:M08523_0	Factor: E2F-1:TBR2; motif: NGGTGNNANGGCGCNNTNNCRNNN; match class: 0		0.0262964	NA	NA
TF	TF:M08523	Factor: E2F-1:TBR2; motif: NGGTGNNANGGCGCNNTNNCRNNN		0.0262964	NA	NA
TF	TF:M08523_1	Factor: E2F-1:TBR2; motif: NGGTGNNANGGCGCNNTNNCRNNN; match class: 1		0.0265654	NA	NA
GO:Biological_Process	GO:0016049	cell growth		0.027633	1.17182e-08	NA
TF	TF:M00469_1	Factor: AP-2alpha; motif: GCCNNNRGS; match class: 1		0.0290216	NA	NA
TF	TF:M08878_1	Factor: EGR; motif: CGCCCCCGCNN; match class: 1		0.0292409	0.0408491	NA
TF	TF:M00976_0	Factor: AhR,; motif: NRCGTGNGN; match class: 0		0.0292409	NA	NA
TF	TF:M09723	Factor: BTEB1; motif: GGGGGCGGGGCNGSGGGNGS		0.0292409	NA	NA
TF	TF:M11533_1	Factor: E2F-1; motif: NTTTTGGCGCCAWWWN; match class: 1		0.0292409	NA	NA
TF	TF:M09723_0	Factor: BTEB1; motif: GGGGGCGGGGCNGSGGGNGS; match class: 0		0.0292409	NA	NA
TF	TF:M00976	Factor: AhR,; motif: NRCGTGNGN		0.0292409	NA	NA
TF	TF:M12139_0	Factor: Egr-1; motif: NMCRCCCMCNCNN; match class: 0		0.0292409	NA	NA
TF	TF:M12139	Factor: Egr-1; motif: NMCRCCCMCNCNN		0.0292409	NA	NA
TF	TF:M10071_1	Factor: Sp1; motif: NGGGGGCGGGGCCNGGGGGGGG; match class: 1		0.0292409	NA	NA
GO:Biological_Process	GO:0060113	inner ear receptor cell differentiation		0.0304937	0.00220862	NA
TF	TF:M00940	Factor: E2F-1; motif: NTTTCGCGCS		0.0315919	NA	NA
TF	TF:M00940_0	Factor: E2F-1; motif: NTTTCGCGCS; match class: 0		0.0315919	NA	NA
TF	TF:M11535	Factor: E2F-4; motif: TTTTGGCGCCAWWN		0.0315919	NA	NA
TF	TF:M11535_0	Factor: E2F-4; motif: TTTTGGCGCCAWWN; match class: 0		0.0315919	NA	NA
TF	TF:M10435	Factor: Sp2; motif: GGGGCGGGG		0.0324066	NA	NA
TF	TF:M10435_0	Factor: Sp2; motif: GGGGCGGGG; match class: 0		0.0324066	NA	NA
TF	TF:M07063_0	Factor: Sp1; motif: GGGGCGGGGC; match class: 0		0.0324066	NA	NA
TF	TF:M07063	Factor: Sp1; motif: GGGGCGGGGC		0.0324066	NA	NA
GO:Cellular_Component	GO:0098793	presynapse		0.0328954	0.00787281	NA
GO:Cellular_Component	GO:0030427	site of polarized growth		0.0335197	0.000476265	NA
TF	TF:M11435_0	Factor: Elk-1; motif: NNCCGGAAGTN; match class: 0		0.0341759	NA	NA
TF	TF:M11435	Factor: Elk-1; motif: NNCCGGAAGTN		0.0341759	NA	NA
GO:Cellular_Component	GO:0005887	integral component of plasma membrane		0.0342382	6.16667e-07	4.3e-07
TF	TF:M07084_0	Factor: E2F-4; motif: NGGCGGGAARN; match class: 0		0.0342453	NA	NA
TF	TF:M07084	Factor: E2F-4; motif: NGGCGGGAARN		0.0342453	NA	NA
TF	TF:M08266_1	Factor: ER71:Pax-5; motif: ACCGGAACYACGCWTSANTG; match class: 1		0.0349814	NA	NA
GO:Biological_Process	GO:0042490	mechanoreceptor differentiation		0.0352456	0.000317358	9.43e-05
TF	TF:M11529	Factor: E2F-2; motif: GCGCGCGCNCS		0.0365711	NA	NA
TF	TF:M11529_0	Factor: E2F-2; motif: GCGCGCGCNCS; match class: 0		0.0365711	NA	NA
GO:Biological_Process	GO:0046683	response to organophosphorus		0.0368515	8.1414e-05	6.37e-05
GO:Biological_Process	GO:0014074	response to purine-containing compound		0.0368515	0.000146374	0.00011
GO:Biological_Process	GO:0001944	vasculature development		0.0368515	1.33706e-11	NA
GO:Cellular_Component	GO:0098590	plasma membrane region		0.0376748	0.000206113	NA
GO:Biological_Process	GO:0072358	cardiovascular system development		0.0386616	1.6498e-11	NA
TF	TF:M00237	Factor: AhR:Arnt; motif: GRGKATYGCGTGMCWNSCC		0.0392017	NA	NA
TF	TF:M00237_0	Factor: AhR:Arnt; motif: GRGKATYGCGTGMCWNSCC; match class: 0		0.0392017	NA	NA
TF	TF:M01660_0	Factor: GABP-alpha; motif: CTTCCK; match class: 0		0.0392017	NA	NA
TF	TF:M01660	Factor: GABP-alpha; motif: CTTCCK		0.0392017	NA	NA
TF	TF:M01837	Factor: FKLF; motif: BGGGNGGVMD		0.0399939	NA	NA
TF	TF:M01837_0	Factor: FKLF; motif: BGGGNGGVMD; match class: 0		0.0399939	NA	NA
TF	TF:M11397_1	Factor: Erg; motif: NACCGGATATCCGGTN; match class: 1		0.0399939	NA	NA
GO:Biological_Process	GO:0044249	cellular biosynthetic process		0.0403742	0.00210537	NA
GO:Biological_Process	GO:0150063	visual system development		0.042866	3.63152e-05	NA
TF	TF:M09973_1	Factor: CPBP; motif: GNNRGGGHGGGGNNGGGRN; match class: 1		0.0430392	0.0334694	NA
GO:Biological_Process	GO:0048856	anatomical structure development		0.0431205	4.74763e-13	3.64e-13
GO:Biological_Process	GO:0061626	pharyngeal arch artery morphogenesis		0.0431205	8.94336e-05	0.00017
GO:Biological_Process	GO:0048339	paraxial mesoderm development		0.0431205	0.000947498	0.00095
GO:Biological_Process	GO:0048880	sensory system development		0.0431205	4.21062e-05	NA
GO:Biological_Process	GO:0003177	pulmonary valve development		0.0431205	4.93649e-05	NA
GO:Biological_Process	GO:0048332	mesoderm morphogenesis		0.0431205	0.000456127	NA
GO:Biological_Process	GO:0009058	biosynthetic process		0.0431205	0.00113224	NA
GO:Biological_Process	GO:0001708	cell fate specification		0.0431205	0.00125661	NA
GO:Biological_Process	GO:1901576	organic substance biosynthetic process		0.0431205	0.00164672	NA
TF	TF:M09760_1	Factor: DPF2; motif: NYCACYTCCYCNYYCY; match class: 1		0.0434748	0.0287921	NA
GO:Biological_Process	GO:0035113	embryonic appendage morphogenesis		0.0434853	0.000431398	NA
TF	TF:M02023_1	Factor: MAZ; motif: NKGGGAGGGGRGGR; match class: 1		0.0435072	0.0479722	NA
TF	TF:M09636_1	Factor: MAZ; motif: GGGMGGGGSSGGGGGGGGGGGG; match class: 1		0.0435072	NA	NA
TF	TF:M01200_0	Factor: CTCF; motif: NNNGCCASCAGRKGGCRSNN; match class: 0		0.0435072	NA	NA
TF	TF:M01200	Factor: CTCF; motif: NNNGCCASCAGRKGGCRSNN		0.0435072	NA	NA
GO:Biological_Process	GO:1901360	organic cyclic compound metabolic process		0.0441403	0.00743818	NA
TF	TF:M10432_0	Factor: MAZ; motif: GGGMGGGGS; match class: 0		0.0452788	0.0401714	NA
TF	TF:M10432	Factor: MAZ; motif: GGGMGGGGS		0.0452788	0.0401714	NA
TF	TF:M06948_1	Factor: Sp2; motif: TGGGCGCGCCCA; match class: 1		0.0452788	NA	NA
TF	TF:M00932_1	Factor: Sp1; motif: NNGGGGCGGGGNN; match class: 1		0.0452788	NA	NA
TF	TF:M00360_0	Factor: Pax-3; motif: TCGTCACRCTTHM; match class: 0		0.0452788	NA	NA
TF	TF:M00360	Factor: Pax-3; motif: TCGTCACRCTTHM		0.0452788	NA	NA
TF	TF:M07395_1	Factor: Sp1; motif: NGGGGCGGGGN; match class: 1		0.0461796	NA	NA
TF	TF:M01973	Factor: PLAG1; motif: CCCCCKWNNNGGSCCC		0.0462751	0.0408491	NA
TF	TF:M01973_0	Factor: PLAG1; motif: CCCCCKWNNNGGSCCC; match class: 0		0.0462751	0.0408491	NA
TF	TF:M12156_0	Factor: Sp2; motif: NTAAGYCCCGCCCMCTN; match class: 0		0.0462751	NA	NA
TF	TF:M12156	Factor: Sp2; motif: NTAAGYCCCGCCCMCTN		0.0462751	NA	NA
TF	TF:M07354_1	Factor: Egr-1; motif: GCGGGGGCGG; match class: 1		0.0467266	NA	NA
TF	TF:M09765_0	Factor: SP1; motif: NRGKGGGCGGGGCN; match class: 0		0.0467266	NA	NA
TF	TF:M09765	Factor: SP1; motif: NRGKGGGCGGGGCN		0.0467266	NA	NA
TF	TF:M07617	Factor: Sp4; motif: SCCCCKCCCCCSN		0.0473547	NA	NA
TF	TF:M07617_0	Factor: Sp4; motif: SCCCCKCCCCCSN; match class: 0		0.0473547	NA	NA
GO:Biological_Process	GO:0060173	limb development		0.0480711	0.000352713	0.00023
GO:Biological_Process	GO:0048736	appendage development		0.0480711	0.000352713	NA
TF	TF:M07129	Factor: Sp2; motif: GYCCCGCCYCYNNNN		0.0483571	NA	NA
TF	TF:M07129_0	Factor: Sp2; motif: GYCCCGCCYCYNNNN; match class: 0		0.0483571	NA	NA
GO:Biological_Process	GO:0001568	blood vessel development		0.0487005	3.43297e-11	5.05e-13
GO:Biological_Process	GO:0070848	response to growth factor		0.0487005	1.24681e-11	NA
TF	TF:M07206_1	Factor: E2F-1; motif: NGGGCGGGARV; match class: 1		0.0490667	NA	NA
GO:Cellular_Component	GO:0005912	adherens junction		0.0492252	0.00149528	0.0404
TF	TF:M01783	Factor: SP2; motif: GGGCGGGAC		0.049333	NA	NA
TF	TF:M01783_0	Factor: SP2; motif: GGGCGGGAC; match class: 0		0.049333	NA	NA
GO:Biological_Process	GO:0051962	positive regulation of nervous system development		0.0494164	7.27704e-08	5.67e-09
TF	TF:M11058_0	Factor: Hey1; motif: NGCRCGYGYN; match class: 0		0.0499451	NA	NA
TF	TF:M11058	Factor: Hey1; motif: NGCRCGYGYN		0.0499451	NA	NA
