# Supplementary material for: Molecular models of multiple sclerosis severity identify heterogeneity of pathogenic mechanisms
Source: Nat Commun. 2022 Dec 12;13:7670. doi: 10.1038/s41467-022-35357-4 (PMC9744737; doi:10.1038/s41467-022-35357-4)
Supplement: Supplementary file 9 — Supplementary Data 6 [file 41467_2022_35357_MOESM9_ESM.xlsx]

## Sheet: Correlation with outcomes
Supplementary Data 6: Spearman correlations (two-sided) and False Discovery Rate adjusted p-values between all SOMAmers and various multiple sclerosis severity measures in untreated patients.			MSSS Baseline		ARMSS Baseline		MS-DSS Baseline		MSSS Follow-up		ARMSS Follow-up		MS-DSS Follow-up		Therapy-adjusted CombiWISE Slopes		Brain Parenchymal Fraction - Baseline		BVD severity Baseline
marker	gene	protein	Spearman	p-value	Spearman	p-value	Spearman	p-value	Spearman	p-value	Spearman	p-value	Spearman	p-value	Spearman	p-value	Spearman	p-value	Spearman	p-value
SL003362	C3	C3d	0.0921181	0.999802	0.0645162	0.871678	0.0799587	0.567239	0.0520694	0.811736	0.0399824	0.70368	0.0530637	0.633723	-0.0740648	0.447722	-0.423929	1.53513e-05	0.367583	0.00128427
SL018548	SERPINA3	alpha-1-antichymotrypsin complex	0.187646	0.758014	0.18949	0.722689	0.174704	0.145786	0.135861	0.628728	0.145268	0.222198	0.202855	0.0641165	-0.0624198	0.523587	-0.380402	0.000127701	0.31955	0.0155771
SL000002	VEGFA	VEGF	-0.0792669	0.999802	-0.109533	0.774864	-0.277399	0.0260812	-0.145962	0.628728	-0.203633	0.194455	-0.303842	0.012461	-0.316167	0.0307566	0.190428	0.103244	-0.312354	0.016049
SL000313	C3	C3a	0.000643686	0.999802	0.0186869	0.959712	0.0328258	0.827353	-0.0186878	0.928606	0.0185444	0.864714	0.0102392	0.945365	-0.0311114	0.754443	-0.335798	0.000958425	0.298353	0.0214337
SL000022	FGA FGB FGG	D-dimer	0.0103006	0.999802	0.0583078	0.888542	0.0111406	0.946566	-0.0127621	0.954816	0.040568	0.697809	0.0482847	0.667787	0.00310146	0.97656	-0.335392	0.000958425	0.292107	0.0214337
SL000312	C3	C3	0.0178663	0.999802	0.0279803	0.939526	0.0637386	0.671705	-0.000166204	0.998212	0.0406318	0.697809	0.0537031	0.631377	-0.00129275	0.990285	-0.337168	0.000958425	0.298834	0.0214337
SL000581	SOD1	SOD	-0.0799612	0.999802	-0.0971185	0.792792	-0.135631	0.27673	-0.13456	0.628728	-0.166809	0.20155	-0.204267	0.0620361	-0.175313	0.0900124	0.250044	0.0182547	-0.287011	0.0214337
SL000158	FOLH1	PSMA	-0.0428347	0.999802	-0.0926881	0.802682	-0.169161	0.157714	-0.0739026	0.76481	-0.148192	0.217469	-0.186332	0.0922715	-0.121535	0.220125	0.216856	0.0494003	-0.293735	0.0214337
SL004080	BMPR1A	BMPR1A	-0.0737033	0.999802	-0.173631	0.760407	-0.271557	0.0299708	-0.09205	0.743779	-0.19788	0.194455	-0.277561	0.0199809	-0.2158	0.0562276	0.103254	0.495663	-0.289875	0.0214337
SL006523	MFGE8	MFGM	-0.115672	0.999802	-0.133091	0.774433	-0.264239	0.0350595	-0.144175	0.628728	-0.175712	0.194455	-0.257677	0.0209022	-0.150477	0.141075	0.150196	0.242168	-0.285803	0.0219123
SL009324	FSTL3	FSTL3	0.0745265	0.999802	0.0845245	0.823623	0.037528	0.809457	-0.00264146	0.995402	0.0241481	0.825269	0.0382659	0.733544	-0.107284	0.27946	-0.344022	0.000933528	0.273996	0.0264404
SL000320	C5	C5a	-0.00136878	0.999802	-0.0329606	0.932862	0.00405629	0.984783	-0.0438454	0.833269	-0.0671393	0.521552	0.0086217	0.951961	-0.0686401	0.482354	-0.334051	0.000958425	0.273539	0.0264404
SL000525	MMP7	MMP-7	0.2205	0.407824	0.283196	0.0429802	0.330087	0.0036003	0.216129	0.628728	0.30247	0.027548	0.381709	5.63787e-05	0.136856	0.173387	-0.238591	0.0262325	0.273158	0.0264404
SL005675	ATP5B	ATP synthase beta chain	-0.0801779	0.999802	-0.131976	0.774433	-0.182702	0.121681	-0.136783	0.628728	-0.184488	0.194455	-0.209593	0.0534426	-0.173965	0.0907228	0.183282	0.125548	-0.275596	0.0264404
SL008810	NEGR1	NEGR1	-0.114267	0.999802	-0.118621	0.774433	-0.211157	0.0661876	-0.145452	0.628728	-0.151227	0.214357	-0.22959	0.0368462	-0.208162	0.0612777	0.130362	0.347154	-0.273949	0.0264404
SL004136	TYRO3	Dtk	-0.0593335	0.999802	-0.113476	0.774433	-0.239444	0.0480402	-0.106856	0.700456	-0.171592	0.194455	-0.264285	0.0199809	-0.185717	0.0767489	0.100694	0.505885	-0.273446	0.0264404
SL003341	FGG	Fibrinogen g-chain dimer	0.0539202	0.999802	0.0413195	0.92576	0.0269851	0.85883	0.0344772	0.857239	0.0268728	0.8039	0.0878058	0.448523	0.0321775	0.74666	-0.365412	0.000299967	0.267972	0.0329931
SL003060	FGFR1	bFGF-R	-0.0710584	0.999802	-0.140932	0.774433	-0.193351	0.0959894	-0.11275	0.670759	-0.161132	0.201754	-0.160939	0.146327	-0.147231	0.148719	0.102692	0.497084	-0.266563	0.0334761
SL000424	FGA FGB FGG	Fibrinogen	0.0493509	0.999802	-0.00583612	0.99118	-0.00106999	0.993619	0.00215811	0.997549	-0.0412406	0.696509	0.0453034	0.687514	-0.0126575	0.898424	-0.380185	0.000127701	0.262171	0.0335922
SL003327	CFD	Factor D	0.16381	0.984414	0.15933	0.774433	0.155519	0.200049	0.0646526	0.779852	0.0544449	0.596603	0.0730914	0.517814	-0.119508	0.227337	-0.360778	0.000346839	0.26191	0.0335922
SL008102	MDH1	MDHC	-0.0726489	0.999802	-0.131324	0.774433	-0.209646	0.0661876	-0.11621	0.670759	-0.172744	0.194455	-0.22223	0.0395015	-0.203517	0.0648665	0.113528	0.440287	-0.26179	0.0335922
SL004852	CD274	B7-H1	-0.00287783	0.999802	-0.0802052	0.823623	-0.121453	0.353849	-0.0467415	0.818367	-0.152304	0.2141	-0.161272	0.145651	-0.159889	0.117679	0.107393	0.479231	-0.260533	0.0335922
SL004871	TNFRSF21	DR6	-0.0629577	0.999802	-0.125497	0.774433	-0.216181	0.0627167	-0.103477	0.700456	-0.155887	0.207234	-0.228093	0.0382177	-0.154432	0.129503	0.0974383	0.519941	-0.260762	0.0335922
SL010384	SPOCK1	Testican-1	-0.130328	0.999802	-0.164765	0.760407	-0.22584	0.05522	-0.122554	0.662052	-0.171391	0.194455	-0.183193	0.101113	-0.176235	0.0882144	0.0921062	0.556371	-0.263081	0.0335922
SL000308	SERPING1	C1-Esterase Inhibitor	0.108285	0.999802	0.0493838	0.908958	-0.0269584	0.85883	0.0330395	0.86903	-0.021866	0.838911	0.0273173	0.819796	-0.108845	0.272691	-0.389383	0.000100278	0.255711	0.0382513
SL003542	EHMT2	NG36	-0.0349295	0.999802	-0.0957927	0.792792	-0.137754	0.27209	-0.0729114	0.76481	-0.144689	0.223947	-0.144742	0.195645	-0.137555	0.171292	0.227377	0.0356925	-0.255982	0.0382513
SL002695	CNDP2	Glutamate carboxypeptidase	-0.0283929	0.999802	-0.121165	0.774433	-0.144998	0.244562	-0.065544	0.779852	-0.170049	0.194455	-0.143363	0.198511	-0.0756372	0.438027	0.223124	0.0401772	-0.253144	0.0382513
SL008936	CHL1	CHL1	-0.117704	0.999802	-0.128552	0.774433	-0.230996	0.052376	-0.155924	0.628728	-0.170664	0.194455	-0.265082	0.0199809	-0.207697	0.0612777	0.113432	0.440287	-0.252914	0.0382513
SL005208	RTN4R	Nogo Receptor	-0.109368	0.999802	-0.112877	0.774433	-0.204835	0.070921	-0.131354	0.632946	-0.149074	0.217469	-0.195207	0.0768281	-0.221502	0.0536831	0.0889601	0.574247	-0.252213	0.0382513
SL005194	JAM3	JAM-C	-0.0870587	0.999802	-0.195882	0.704372	-0.279681	0.0260812	-0.11885	0.670363	-0.248114	0.1607	-0.283754	0.0199809	-0.199066	0.0666894	0.0691386	0.695353	-0.252782	0.0382513
SL003764	NCAM1	NCAM-120	-0.0602986	0.999802	-0.119848	0.774433	-0.230956	0.052376	-0.103538	0.700456	-0.163688	0.20155	-0.243228	0.0277004	-0.156327	0.126334	0.0689774	0.695353	-0.254352	0.0382513
SL004646	LAYN	Layilin	-0.0380209	0.999802	-0.163056	0.760407	-0.252228	0.0370815	-0.0793049	0.76481	-0.199534	0.194455	-0.223965	0.0382177	-0.167837	0.101097	0.0520454	0.776166	-0.255422	0.0382513
SL000456	C3	iC3b	-0.0337171	0.999802	-0.00840779	0.986557	0.0132538	0.932777	-0.0350827	0.856812	0.0111194	0.914189	-0.00827947	0.95238	-0.0132817	0.895401	-0.28604	0.00584631	0.249819	0.0415915
SL014093	ENTPD3	ENTP3	-0.0609649	0.999802	-0.124223	0.774433	-0.182703	0.121681	-0.102256	0.700456	-0.18376	0.194455	-0.213489	0.0499155	-0.155561	0.127636	0.194617	0.0930965	-0.24818	0.0422815
SL006378	ESD	Esterase D	-0.0414652	0.999802	-0.0963304	0.792792	-0.211926	0.0650227	-0.0768004	0.76481	-0.148741	0.217469	-0.183769	0.0994872	-0.219265	0.0560045	0.154666	0.224425	-0.246536	0.0431935
SL003655	TKT	Transketolase	-0.109958	0.999802	-0.147115	0.774433	-0.22608	0.05522	-0.138351	0.628728	-0.171907	0.194455	-0.226527	0.0382177	-0.217278	0.0560045	0.108755	0.471509	-0.247477	0.0431935
SL015510	ISG15	UCRP	0.0401484	0.999802	-0.109629	0.774864	-0.141239	0.261438	-0.0111587	0.961724	-0.150162	0.217469	-0.1369	0.224948	-0.138908	0.167277	0.0869223	0.583318	-0.245383	0.0443905
SL005210	NRCAM	Nr-CAM	-0.109144	0.999802	-0.126684	0.774433	-0.241332	0.0480402	-0.147978	0.628728	-0.158084	0.206384	-0.254066	0.023531	-0.198585	0.0672599	0.103552	0.494446	-0.245095	0.0451353
SL010470	SEMA3E	Semaphorin 3E	0.031407	0.999802	0.00211509	0.997491	-0.0332998	0.826572	0.000561363	0.998212	-0.0440945	0.674438	-0.0609993	0.586815	-0.221201	0.0537332	0.160723	0.204219	-0.244409	0.0454098
SL000587	TG	Thyroglobulin	-0.0581715	0.999802	-0.118141	0.774433	-0.111913	0.398597	-0.0628348	0.779852	-0.15287	0.2129	-0.112711	0.328629	-0.0291988	0.768033	0.228826	0.0341807	-0.241648	0.0480111
SL000300	POMC	b-Endorphin	-0.0288871	0.999802	-0.0660419	0.870284	-0.136828	0.273915	-0.0514688	0.811736	-0.124803	0.274478	-0.0798751	0.485626	-0.0523616	0.594117	0.192712	0.0994341	-0.240508	0.0480111
SL004097	SMAD3	SMAD3	-0.0252872	0.999802	-0.158561	0.774433	-0.124671	0.336579	-0.0997849	0.716221	-0.229854	0.194455	-0.213233	0.0499155	-0.254367	0.0435835	0.190379	0.103244	-0.240596	0.0480111
SL004145	TNFRSF14	HVEM	-0.0301609	0.999802	-0.056336	0.888542	-0.206617	0.0667731	-0.0655835	0.779852	-0.113069	0.301922	-0.216728	0.04471	-0.106858	0.281129	0.141017	0.292062	-0.24083	0.0480111
SL003220	C3	C3adesArg	0.0118585	0.999802	0.049456	0.908958	0.0948684	0.479505	-0.00378539	0.991098	0.0724925	0.487401	0.0843288	0.467072	0.0217922	0.829794	-0.287288	0.00561281	0.239992	0.0482653
SL010467	RGMA	RGMA	-0.113706	0.999802	-0.103665	0.777988	-0.22078	0.0598603	-0.162414	0.628728	-0.159763	0.201754	-0.24687	0.0269609	-0.252548	0.0435835	0.0999347	0.510866	-0.24031	0.0482653
SL001777	CST3	Cystatin C	-0.0640296	0.999802	-0.0288676	0.939283	-0.0218371	0.882932	-0.0496315	0.814611	0.00943068	0.923879	0.0097434	0.947825	0.0553877	0.573111	0.206698	0.0646028	-0.238857	0.0486739
SL003872	IL6ST	gp130, soluble	-0.102667	0.999802	-0.094822	0.792792	-0.209434	0.0661876	-0.143689	0.628728	-0.148534	0.217469	-0.218935	0.0422599	-0.203715	0.0648011	0.087966	0.576841	-0.239233	0.0486739
SL000455	JUN	c-Jun	-0.0751283	0.999802	-0.131105	0.774433	-0.093042	0.492425	-0.121191	0.663432	-0.166935	0.20155	-0.16323	0.141541	-0.161622	0.113466	0.226691	0.036344	-0.234668	0.049292
SL014028	ENTPD5	ENTP5	-0.137138	0.999802	-0.152988	0.774433	-0.244511	0.0468558	-0.171656	0.628728	-0.223044	0.194455	-0.238044	0.0294427	-0.155581	0.127636	0.196515	0.0894762	-0.235148	0.049292
SL004469	APP	amyloid precursor protein	-0.0795741	0.999802	-0.0230014	0.955589	-0.0104078	0.947383	-0.0911664	0.743779	-0.020799	0.848678	0.0162351	0.897494	0.00888066	0.930868	0.178764	0.139591	-0.237171	0.049292
SL007869	PPIB	PPIB	-0.0129464	0.999802	-0.0861021	0.823623	-0.134314	0.281536	-0.103073	0.700456	-0.159982	0.201754	-0.178483	0.109065	-0.23673	0.0457794	0.177301	0.143837	-0.236472	0.049292
SL000528	POR	NADPH-P450 Oxidoreductase	-0.0628896	0.999802	-0.117124	0.774433	-0.21235	0.0648516	-0.0964287	0.725038	-0.177254	0.194455	-0.240774	0.0277004	-0.180799	0.0796473	0.170827	0.166686	-0.237272	0.049292
SL004477	S100A9	calgranulin B	0.0442011	0.999802	0.00789037	0.986557	-0.0444	0.766299	0.00236123	0.997549	-0.0525497	0.612317	-0.066219	0.558941	-0.0869397	0.376657	0.156083	0.220644	-0.236177	0.049292
SL011709	PDXP	PLPP	-0.0758353	0.999802	-0.113654	0.774433	-0.222285	0.0586855	-0.12035	0.663432	-0.163577	0.20155	-0.229153	0.0368462	-0.177005	0.0866934	0.119048	0.410073	-0.23552	0.049292
SL011073	XPNPEP1	XPNPEP1	-0.11648	0.999802	-0.107777	0.777988	-0.217151	0.0618689	-0.16967	0.628728	-0.179253	0.194455	-0.266661	0.0199809	-0.234578	0.0467119	0.105577	0.48448	-0.23457	0.049292
SL006910	CTSV	Cathepsin V	0.108388	0.999802	0.123516	0.774433	0.0506576	0.741151	0.0822751	0.76481	0.0788679	0.449777	0.011941	0.93174	-0.0655419	0.503052	0.238831	0.0262325	-0.233443	0.050113
SL004750	DDX19B	DEAD-box protein 19B	-0.0728548	0.999802	-0.1076	0.777988	-0.108044	0.412934	-0.089105	0.743779	-0.131583	0.251736	-0.144692	0.195645	-0.140996	0.161884	0.190436	0.103244	-0.233232	0.050113
SL010490	CAMK1D	CAMK1D	-0.0259306	0.999802	-0.119546	0.774433	-0.187003	0.1145	-0.0750401	0.76481	-0.192413	0.194455	-0.204896	0.0617366	-0.184182	0.0769629	0.179541	0.135773	-0.233029	0.050113
SL007179	EPHB2	EPHB2	-0.0671646	0.999802	-0.135918	0.774433	-0.25189	0.0370815	-0.115738	0.670759	-0.197145	0.194455	-0.282405	0.0199809	-0.211274	0.0588136	0.0581469	0.754617	-0.23203	0.0527152
SL000271	AGT	Angiotensinogen	-0.0231109	0.999802	-0.00365259	0.99693	-0.0588978	0.695204	-0.0819268	0.76481	-0.0450831	0.667741	-0.0469359	0.676111	-0.154896	0.129358	0.123777	0.383186	-0.231211	0.0537503
SL007631	SOST	SOST	-0.00152531	0.999802	-0.0116405	0.982665	-0.137319	0.27209	-0.09089	0.743779	-0.0839021	0.422403	-0.193109	0.0803998	-0.1466	0.150208	0.262559	0.0136511	-0.230061	0.0547253
SL010461	FCGR1A	FCGR1	0.0511816	0.999802	-0.0325275	0.932897	-0.138545	0.269505	0.0169516	0.937614	-0.042806	0.683893	-0.0186064	0.885528	-0.116422	0.241913	0.100666	0.505885	-0.229873	0.0547253
SL000019	APOA1	Apo A-I	0.0146871	0.999802	-0.0110629	0.984234	-0.022519	0.881562	-0.0482404	0.81586	-0.0842475	0.421669	-0.0441358	0.692794	-0.101939	0.298382	-0.309506	0.003077	0.227864	0.0571749
SL011631	NACA	NACA	-0.0286885	0.999802	-0.0817652	0.823623	-0.118528	0.366876	-0.0706617	0.76481	-0.131889	0.251736	-0.144092	0.196325	-0.111541	0.262917	0.222275	0.0412938	-0.227857	0.0571749
SL000383	CKM	CK-MM	-0.00909012	0.999802	0.0162727	0.968023	-0.0772982	0.584287	-0.054988	0.801263	-0.046317	0.658287	-0.0999801	0.384659	-0.125515	0.208483	0.215365	0.0521489	-0.227163	0.0571749
SL004855	CNTN1	contactin-1	-0.00140509	0.999802	-0.0175601	0.965164	-0.0675945	0.644618	-0.0244982	0.912794	-0.0193092	0.86083	0.00565041	0.962533	-0.0163365	0.873248	0.121881	0.393211	-0.227806	0.0571749
SL007680	ROBO2	ROBO2	-0.111047	0.999802	-0.142721	0.774433	-0.240093	0.0480402	-0.135418	0.628728	-0.175555	0.194455	-0.24917	0.0257571	-0.185467	0.0767489	0.0459804	0.800551	-0.226094	0.0602199
SL004154	L1CAM	NCAM-L1	-0.1422	0.999802	-0.120512	0.774433	-0.257076	0.0370815	-0.169549	0.628728	-0.165464	0.20155	-0.268612	0.0199809	-0.239231	0.0457794	0.0966469	0.523261	-0.224047	0.0648117
SL010488	ABL2	ABL2	-0.0629636	0.999802	-0.113284	0.774433	-0.096126	0.472548	-0.0915019	0.743779	-0.154251	0.208773	-0.121965	0.284487	-0.0777861	0.425264	0.211629	0.0575299	-0.223074	0.0652699
SL004610	LRP8	LRP8	-0.128201	0.999802	-0.11217	0.774433	-0.233371	0.052376	-0.169027	0.628728	-0.155896	0.207234	-0.264492	0.0199809	-0.22172	0.0536831	0.110396	0.462219	-0.223207	0.0652699
SL004938	CAMKK1	CaMKK alpha	0.0810852	0.999802	0.116684	0.774433	0.222327	0.0586855	0.0655701	0.779852	0.0841941	0.421669	0.0875521	0.449149	0.0809875	0.407315	-0.168527	0.174027	0.221654	0.0687608
SL003704	BID	BID	-0.0639988	0.999802	-0.0675428	0.869288	-0.220444	0.0598603	-0.103723	0.700456	-0.123334	0.275682	-0.219247	0.042243	-0.185177	0.0767489	0.0982371	0.519057	-0.220486	0.0712496
SL000450	HSPD1	HSP 60	-0.052592	0.999802	-0.0455819	0.918009	-0.0944237	0.483362	-0.0599358	0.783188	-0.0420597	0.689771	-0.102878	0.371371	-0.126785	0.203964	0.112619	0.445395	-0.219494	0.0720238
SL000249	SERPINA1	a1-Antitrypsin	0.112614	0.999802	0.0958787	0.792792	0.0362578	0.81585	0.0400374	0.835366	0.0181716	0.865296	0.0444938	0.692241	-0.116035	0.243636	-0.324121	0.00162533	0.216957	0.072268
SL001797	KLK6	Kallikrein 6	-0.0660378	0.999802	-0.112825	0.774433	-0.208156	0.0665867	-0.0831926	0.76481	-0.138392	0.23651	-0.196893	0.0739185	-0.0946094	0.336972	0.165719	0.185713	-0.217646	0.072268
SL004849	IL1RAPL2	IL-1 sR9	-0.00886396	0.999802	-0.0986212	0.790517	-0.217752	0.061333	-0.0492815	0.81522	-0.143537	0.227515	-0.184983	0.096065	-0.0722526	0.458853	0.151445	0.236471	-0.218658	0.072268
SL000396	CYCS	Cytochrome c	-0.161863	0.984414	-0.181113	0.760407	-0.214096	0.0648516	-0.174473	0.628728	-0.202254	0.194455	-0.209617	0.0534426	-0.147261	0.148719	0.136943	0.312729	-0.217851	0.072268
SL002640	PGF	PlGF	0.115934	0.999802	0.0448569	0.918009	0.066573	0.653086	0.0707979	0.76481	0.0310004	0.773955	0.059477	0.596536	-0.0472804	0.633052	-0.127121	0.366065	0.217628	0.072268
SL008639	IDS	IDS	-0.0657052	0.999802	-0.00116689	0.997491	-0.112185	0.398059	-0.0792243	0.76481	-0.0258403	0.812352	-0.128984	0.256281	-0.171626	0.0941193	0.0926875	0.552629	-0.219035	0.072268
SL000493	LDHB	LDH-H 1	-0.0649438	0.999802	-0.12125	0.774433	-0.189935	0.106179	-0.119723	0.663432	-0.170494	0.194455	-0.181187	0.10378	-0.180706	0.0798467	0.0826094	0.614344	-0.217662	0.072268
SL009412	DKK3	DKK3	0.00998256	0.999802	-0.067592	0.869288	-0.112918	0.394889	-0.0119718	0.960346	-0.0831236	0.423193	-0.0632411	0.577125	-0.0304029	0.75878	0.069141	0.695353	-0.218632	0.072268
SL004747	APOM	ApoM	0.11375	0.999802	0.12332	0.774433	0.0774466	0.584287	0.00314474	0.992512	0.00108766	0.989602	0.0581651	0.605194	-0.109015	0.272029	-0.312937	0.0029922	0.214718	0.0740309
SL000252	A2M	a2-Macroglobulin	-0.00554271	0.999802	-0.0754439	0.84272	-0.0359256	0.81585	-0.0579179	0.783188	-0.102573	0.341788	-0.0474217	0.673528	-0.133087	0.18547	-0.298338	0.00436182	0.214167	0.0740309
SL004457	SERPINE2	Protease nexin I	-0.0115463	0.999802	-0.0234339	0.955589	-0.0576412	0.704426	-0.0681391	0.770338	-0.0788884	0.449777	-0.162176	0.143649	-0.256712	0.0435835	0.236252	0.0279047	-0.215111	0.0740309
SL000588	TPO	TMA	-0.000420779	0.999802	-0.114571	0.774433	-0.115637	0.385443	-0.0414445	0.835366	-0.173411	0.194455	-0.136639	0.224948	-0.141873	0.160519	0.186078	0.116746	-0.213942	0.0740309
SL000004	FGF2	bFGF	0.0319496	0.999802	-0.0424568	0.92576	-0.145347	0.243783	-0.0408846	0.835366	-0.119375	0.29044	-0.18983	0.0854984	-0.188543	0.0741064	0.1829	0.126443	-0.213594	0.0740309
SL005181	IL20RA	IL-20 Ra	-0.0932306	0.999802	-0.0986408	0.790517	-0.173577	0.146392	-0.130382	0.642127	-0.164955	0.20155	-0.157803	0.155045	-0.139707	0.164933	0.157297	0.214017	-0.214913	0.0740309
SL004757	VTA1	DRG-1	-0.0587638	0.999802	-0.0831152	0.823623	-0.0898446	0.514871	-0.111104	0.670759	-0.147131	0.219134	-0.13	0.251696	-0.0998226	0.308804	0.138922	0.303948	-0.214044	0.0740309
SL011508	ADCYAP1	PACAP-27	-0.0736167	0.999802	-0.0729985	0.851067	-0.155842	0.200049	-0.110118	0.678313	-0.140395	0.236055	-0.193501	0.0795716	-0.124888	0.210732	0.130811	0.344914	-0.215823	0.0740309
SL003690	TNFRSF11A	RANK	-0.0227725	0.999802	-0.0887978	0.823623	-0.136739	0.273915	-0.0949062	0.736198	-0.166452	0.20155	-0.191154	0.0828418	-0.176899	0.0867281	0.12857	0.355262	-0.214926	0.0740309
SL000458	IFNGR1	IFN-g R1	-0.0460044	0.999802	-0.0943043	0.792792	-0.21064	0.0661876	-0.0889224	0.743779	-0.155031	0.208148	-0.211881	0.0511368	-0.181384	0.0793422	0.0430348	0.80364	-0.213984	0.0740309
SL005087	IGFBP7	IGFBP-7	-0.016194	0.999802	-0.00745041	0.986557	-0.0219974	0.882932	-0.0418326	0.835366	-0.0287295	0.787994	0.00777035	0.95238	-0.0676409	0.489129	0.234169	0.0300777	-0.212948	0.0747126
SL004458	PI3	Elafin	0.155098	0.999802	0.213585	0.621964	0.202363	0.0758784	0.139975	0.628728	0.190252	0.194455	0.174347	0.12008	0.00948091	0.925293	-0.217477	0.0493409	0.21309	0.0747126
SL001728	PDGFRA	PDGFRA	-0.0512645	0.999802	-0.0620915	0.886179	-0.212344	0.0648516	-0.124606	0.662052	-0.135298	0.245995	-0.246958	0.0268773	-0.237628	0.0457794	0.115087	0.431971	-0.213102	0.0747126
SL004669	APOE	Apo E4	-0.053466	0.999802	-0.00995363	0.986557	0.00312149	0.987296	-0.0670134	0.774996	-0.00998527	0.921548	0.0101824	0.945365	-0.000436231	0.99661	0.182558	0.127105	-0.211636	0.0780001
SL005177	IL36A	IL-1F6	0.0904482	0.999802	0.00176745	0.997491	-0.00274092	0.987296	0.0330269	0.86903	-0.0469112	0.653507	0.0211036	0.866421	-0.072721	0.455924	-0.292016	0.00525413	0.210749	0.078907
SL009341	BSG	BASI	-0.0925102	0.999802	-0.163938	0.760407	-0.290501	0.0181053	-0.12405	0.662052	-0.205267	0.194455	-0.269273	0.0199809	-0.199067	0.0666894	0.0814859	0.615066	-0.209267	0.08212
SL008623	CNTN2	CNTN2	-0.0793771	0.999802	-0.110128	0.774864	-0.182242	0.121681	-0.114376	0.670759	-0.157784	0.206384	-0.194668	0.0779184	-0.190599	0.0726006	0.0504992	0.785056	-0.20966	0.08212
SL002522	RB1	Rb	0.0118645	0.999802	-0.0862915	0.823623	-0.0770328	0.585045	-0.0225481	0.920284	-0.124393	0.275682	-0.0813504	0.481402	-0.0571711	0.562771	0.204367	0.0686233	-0.207579	0.0870512
SL007642	ANGPTL4	ANGL4	-0.0228397	0.999802	-0.0467795	0.914406	-0.138525	0.269505	-0.104039	0.700456	-0.127354	0.266848	-0.178562	0.109065	-0.223494	0.0533322	0.10173	0.498578	-0.207269	0.0872685
SL005236	NOV	NovH	0.261841	0.153163	0.262183	0.100136	0.180247	0.127641	0.162046	0.628728	0.186346	0.194455	0.153917	0.165546	-0.0833954	0.392654	-0.334648	0.000958425	0.203753	0.0889622
SL003309	LBP	LBP	0.0420082	0.999802	-0.0162497	0.968023	-0.0401421	0.79018	-0.0107024	0.961724	-0.0668346	0.523545	-0.0472147	0.673528	-0.100981	0.302832	-0.311306	0.003077	0.204216	0.0889622
SL000459	IGHA1 IGHA2	IgA	0.0271008	0.999802	0.0475846	0.914406	0.0716709	0.619201	0.0141011	0.949197	0.00194108	0.982503	0.0464836	0.679373	-0.00225177	0.983275	-0.304645	0.00397528	0.205916	0.0889622
SL003849	FGF9	FGF9	-0.121283	0.999802	-0.150337	0.774433	-0.209024	0.0661876	-0.123222	0.662052	-0.17972	0.194455	-0.188212	0.0900344	-0.100795	0.304084	0.210044	0.0599759	-0.204117	0.0889622
SL000546	PRL	PRL	0.0783861	0.999802	0.139524	0.774433	0.0762346	0.58783	0.0769907	0.76481	0.123501	0.275682	0.137007	0.224948	0.0463487	0.638734	-0.208544	0.0617576	0.205515	0.0889622
SL000283	B2M	b2-Microglobulin	-0.00904249	0.999802	0.0262275	0.943636	0.0197288	0.89494	-0.0110687	0.961724	0.0332817	0.757299	0.0438996	0.694029	-0.021553	0.831003	0.153823	0.227311	-0.205112	0.0889622
SL000553	PRKCB	PKC-B-II	-0.100441	0.999802	-0.118885	0.774433	-0.197129	0.0899876	-0.159018	0.628728	-0.189351	0.194455	-0.274164	0.0199809	-0.230729	0.0496985	0.116905	0.419835	-0.203887	0.0889622
SL004652	WIF1	WIF-1	-0.0764525	0.999802	-0.0611541	0.886179	-0.227043	0.05522	-0.10192	0.700456	-0.0986764	0.355678	-0.211602	0.0520472	-0.192897	0.0702007	0.112768	0.445395	-0.205088	0.0889622
SL006694	CNDP1	CNDP1	0.0245227	0.999802	-0.00867823	0.986557	-0.0583102	0.698547	0.00128723	0.998122	-0.0234669	0.82878	-0.00540336	0.964145	0.0292093	0.768033	0.0896416	0.569369	-0.206187	0.0889622
SL004141	EFNA5	Ephrin-A5	-0.0820086	0.999802	-0.0694192	0.854504	-0.178169	0.133408	-0.121594	0.663432	-0.122319	0.278106	-0.182471	0.102639	-0.216203	0.0560045	0.0528929	0.769906	-0.204035	0.0889622
SL004070	RPS27A	Ubiquitin	-0.0421235	0.999802	-0.122699	0.774433	-0.18577	0.115907	-0.0794601	0.76481	-0.147722	0.217469	-0.170619	0.130322	-0.154722	0.129358	0.0456702	0.800551	-0.206143	0.0889622
SL003166	ALCAM	ALCAM	-0.0352608	0.999802	-0.0867698	0.823623	-0.204303	0.0714801	-0.0824407	0.76481	-0.143291	0.228521	-0.22425	0.0382177	-0.191052	0.0722435	0.0429418	0.80364	-0.206192	0.0889622
SL005196	LSAMP	LSAMP	-0.0577013	0.999802	-0.10227	0.777988	-0.184158	0.119537	-0.0978434	0.721701	-0.156709	0.206574	-0.166065	0.13564	-0.176687	0.0875698	0.0221115	0.909745	-0.204086	0.0889622
SL000836	HBA1 HBB	Hemoglobin	0.0924672	0.999802	0.0613312	0.886179	-0.0562146	0.712361	0.0917772	0.743779	0.0423869	0.686714	-0.0345919	0.759882	-0.0306217	0.758044	0.143765	0.279341	-0.203364	0.0894951
SL016828	EGFR	EGFRvIII	-0.0313083	0.999802	-0.0827682	0.823623	-0.077771	0.583032	-0.0323575	0.872699	-0.0911774	0.385945	-0.0544294	0.627079	0.0842922	0.388939	0.212084	0.0575299	-0.202411	0.0897854
SL004672	TNFRSF17	BCMA	0.0362526	0.999802	0.104284	0.777988	0.247185	0.0431455	0.0473657	0.818367	0.0765671	0.464249	0.105825	0.357044	0.105931	0.283422	-0.164462	0.189574	0.202984	0.0897854
SL004812	TPI1	Triosephosphate isomerase	-0.110358	0.999802	-0.145972	0.774433	-0.237085	0.0484594	-0.138286	0.628728	-0.180061	0.194455	-0.243994	0.0277004	-0.216235	0.0560045	0.0666154	0.711238	-0.202755	0.0897854
SL005231	UNC5D	UNC5H4	-0.114817	0.999802	-0.165009	0.760407	-0.252866	0.0370815	-0.136276	0.628728	-0.204063	0.194455	-0.276039	0.0199809	-0.163338	0.110371	0.0397201	0.815007	-0.203063	0.0897854
SL002662	F11	Coagulation Factor XI	0.0346205	0.999802	0.0163256	0.968023	-0.0221192	0.882917	-0.0602321	0.783188	-0.0902343	0.392514	-0.0811522	0.481402	-0.168787	0.0995637	-0.302994	0.00397528	0.201597	0.0929619
SL000466	IGFBP2	IGFBP-2	0.0564315	0.999802	0.0646865	0.870284	0.0403374	0.79018	0.0241929	0.912794	0.0550693	0.592668	0.0903214	0.434689	0.0163729	0.873248	-0.262774	0.0136511	0.200872	0.0948322
SL006830	CFHR5	complement factor H-related 5	-0.00566669	0.999802	-0.0125829	0.979168	-0.0584913	0.698547	-0.0685907	0.769911	-0.0735289	0.480921	-0.0458676	0.682942	-0.115369	0.246342	-0.271341	0.0104623	0.199955	0.0962802
SL007217	IFNGR2	INGR2	-0.0183844	0.999802	-0.0188077	0.959712	-0.155366	0.200049	-0.0452982	0.826803	-0.0831289	0.423193	-0.156215	0.158821	-0.165143	0.106598	0.0994872	0.512562	-0.199783	0.0962802
SL000695	LCN2	Lipocalin 2	0.055377	0.999802	-0.00926001	0.986557	-0.0239637	0.871614	-0.0246423	0.912794	-0.077973	0.453623	-0.0445289	0.692241	-0.139137	0.16688	-0.301577	0.00400894	0.199121	0.0990214
SL010459	FCGR2A	FCG2A	-0.0777767	0.999802	-0.0544512	0.894184	-0.024094	0.871614	-0.0771799	0.76481	-0.0715418	0.496026	-0.0144724	0.91379	-0.0156485	0.876521	-0.246143	0.0205754	0.197709	0.102676
SL003302	CCL23	MPIF-1	0.0968423	0.999802	0.0506472	0.907922	-0.0469936	0.759014	0.0172904	0.9351	-0.0292359	0.782941	-0.0420885	0.705461	-0.15814	0.121811	-0.301992	0.00397528	0.196847	0.104186
SL008113	ATP5O	ATPO	-0.0191228	0.999802	0.00881183	0.986557	-0.0151527	0.919774	-0.0618139	0.780994	-0.0336194	0.754078	-0.0567272	0.612869	-0.108807	0.272691	0.165661	0.185713	-0.196711	0.104186
SL004910	ALDOA	aldolase A	-0.00445988	0.999802	-0.0834026	0.823623	-0.166963	0.164299	-0.0374612	0.842341	-0.106575	0.326283	-0.146255	0.192178	-0.124686	0.210818	0.0421431	0.807778	-0.197259	0.104186
SL003687	NME1	Nucleoside diphosphate kinase A	-0.0415358	0.999802	-0.0563544	0.888542	-0.123797	0.338336	-0.0907511	0.743779	-0.0944819	0.375897	-0.119059	0.297286	-0.125453	0.208505	0.0823849	0.6148	-0.196249	0.105226
SL010460	FCGR2B	FCG2B	-0.00520042	0.999802	0.00885226	0.986557	0.0333374	0.826572	-0.0260729	0.912794	-0.0234462	0.82878	0.019148	0.884386	-0.0428338	0.66916	-0.237753	0.0269499	0.195141	0.105346
SL000314	C3	C3b	0.11211	0.999802	0.0340503	0.926153	0.0590822	0.694285	0.0622181	0.780994	0.00541656	0.952582	0.0630877	0.577125	-0.104211	0.290708	-0.210167	0.0599759	0.195908	0.105346
SL004698	Human-virus	HPV E7 Type18	-0.0455016	0.999802	-0.122278	0.774433	-0.0988227	0.456817	-0.0788393	0.76481	-0.155666	0.207326	-0.103363	0.368739	-0.0976148	0.319541	0.208322	0.0617576	-0.195487	0.105346
SL004357	MSTN	Myostatin	-0.115412	0.999802	-0.216186	0.621964	-0.191578	0.100294	-0.14191	0.628728	-0.23589	0.16627	-0.178205	0.10936	-0.235694	0.0457794	0.155065	0.224252	-0.195023	0.105346
SL004269	GHRL	ghrelin	-0.0289426	0.999802	-0.0700716	0.854504	-0.085983	0.540469	-0.0562014	0.794347	-0.10541	0.32939	-0.0681684	0.545897	-0.121974	0.218553	0.153128	0.230988	-0.195454	0.105346
SL005034	RAN	RAN	-0.0650485	0.999802	-0.0713409	0.851067	-0.124354	0.337707	-0.103466	0.700456	-0.104501	0.333435	-0.165842	0.13564	-0.134082	0.182162	0.152761	0.232185	-0.195313	0.105346
SL017189	KNG1	Kininogen, HMW	0.061601	0.999802	0.0257409	0.948274	0.00160248	0.992725	-0.0158971	0.939975	-0.0544579	0.596603	0.0184235	0.885528	-0.125563	0.208483	-0.304848	0.00397528	0.194587	0.106215
SL002525	C2	C2	0.106854	0.999802	0.112639	0.774433	0.02804	0.855033	0.0270056	0.906738	0.0131974	0.898915	-0.00402456	0.976629	-0.0904525	0.356158	-0.252301	0.0174126	0.194468	0.106215
SL000342	CAT	Catalase	-0.00985149	0.999802	-0.0322001	0.932897	-0.179336	0.131316	-0.0524163	0.811736	-0.0758511	0.467703	-0.16855	0.134427	-0.155653	0.127636	0.0908276	0.564554	-0.194292	0.106215
SL007429	GPNMB	GPNMB	0.16186	0.984414	0.127748	0.774433	0.120769	0.356157	0.127257	0.643905	0.111913	0.305338	0.136755	0.224948	-0.0192489	0.849374	-0.240528	0.024555	0.192486	0.110244
SL004101	SMAD2	SMAD2	0.0462406	0.999802	-0.0320759	0.932897	-0.0615354	0.683231	-0.00310621	0.992512	-0.0841327	0.421708	-0.057222	0.610432	-0.156795	0.125377	0.171093	0.165998	-0.192677	0.110244
SL016928	SLAMF7	SLAF7	-0.0240247	0.999802	0.0611479	0.886179	0.204431	0.070921	-0.000710185	0.998212	0.0529711	0.609106	0.091838	0.425941	0.0805776	0.40985	-0.117441	0.418135	0.192886	0.110244
SL004843	EFNA2	Ephrin-A2	-0.0775337	0.999802	-0.0701445	0.854504	-0.169227	0.157714	-0.111423	0.670759	-0.114255	0.297171	-0.166224	0.13564	-0.200178	0.0666894	0.0374729	0.823488	-0.192702	0.110244
SL005703	NOTCH1	Notch 1	-0.0544253	0.999802	-0.135072	0.774433	-0.219695	0.0606858	-0.10315	0.700456	-0.195389	0.194455	-0.23051	0.0368462	-0.198952	0.0666894	0.00212383	0.993331	-0.192528	0.110244
SL000251	AHSG	a2-HS-Glycoprotein	0.0464765	0.999802	0.0295596	0.939201	-0.0264259	0.861537	-0.0501123	0.814346	-0.0576657	0.575932	-0.0572652	0.610432	-0.114178	0.250996	-0.281184	0.00720972	0.192186	0.110886
SL003461	POMC	ACTH	0.017128	0.999802	-0.0280679	0.939526	-0.155635	0.200049	-0.0428668	0.835366	-0.106997	0.324669	-0.134455	0.234205	-0.113852	0.252546	0.106053	0.48448	-0.191514	0.111976
SL008414	EPHB6	EphB6	-0.0897696	0.999802	-0.110401	0.774433	-0.231877	0.052376	-0.126474	0.643905	-0.161873	0.201754	-0.268475	0.0199809	-0.183314	0.077361	0.0481958	0.79189	-0.191292	0.113073
SL017128	LRRK2	LRRK2	-0.0195541	0.999802	-0.0221131	0.955589	-0.02787	0.855061	-0.0544649	0.80442	-0.0485807	0.640473	-0.0173428	0.889161	-0.0565351	0.567413	-0.228854	0.0341807	0.190737	0.113709
SL005699	APOL1	Apo L1	0.0488325	0.999802	0.0224672	0.955589	-0.0321547	0.827353	-0.0396465	0.835366	-0.0538413	0.600851	-0.0843321	0.467072	-0.189132	0.0737204	-0.247262	0.0203854	0.19012	0.116508
SL008504	GNS	GNS	-0.0101003	0.999802	-0.0270179	0.940308	-0.0498738	0.742752	-0.0238164	0.912794	-0.0308437	0.773955	0.0179094	0.886803	-0.0321433	0.74666	0.221612	0.0425274	-0.189653	0.117075
SL004921	NME2	NDP kinase B	0.0455433	0.999802	-0.0439931	0.922361	-0.0693626	0.629765	-0.0234218	0.91546	-0.0989179	0.354075	-0.0735065	0.516108	-0.126263	0.205811	0.0197581	0.916892	-0.189411	0.117075
SL004133	BMPR2	BMP RII	-0.097077	0.999802	-0.126945	0.774433	-0.24025	0.0480402	-0.132171	0.628728	-0.176422	0.194455	-0.241095	0.0277004	-0.174786	0.0903731	0.0496823	0.788627	-0.188858	0.117927
SL010469	HFE2	RGM-C	-0.111996	0.999802	-0.0929231	0.802682	-0.22942	0.052376	-0.155119	0.628728	-0.154905	0.208148	-0.261979	0.0209022	-0.26995	0.0392516	0.040829	0.814547	-0.189069	0.117927
SL004119	DDR1	discoidin domain receptor 1	-0.0395915	0.999802	-0.0543397	0.894184	-0.0450837	0.764135	-0.00829931	0.964604	-0.0374365	0.723572	-0.0410299	0.713099	-0.0110609	0.910644	0.207024	0.0634058	-0.18842	0.118291
SL011069	PRSS27	Marapsin	-0.0135174	0.999802	-0.147649	0.774433	-0.142431	0.257585	-0.0911209	0.743779	-0.20249	0.194455	-0.174581	0.119985	-0.250324	0.0451049	0.120663	0.399793	-0.18844	0.118291
SL000268	PLG	Angiostatin	0.0334696	0.999802	0.040022	0.92576	-0.0244812	0.870167	-0.0577161	0.783188	-0.0566435	0.582886	-0.0516332	0.64457	-0.151118	0.138663	-0.269199	0.0111638	0.187315	0.11901
SL000309	C1QA C1QB C1QC	C1q	0.0568439	0.999802	0.0344233	0.926153	0.0235798	0.874606	-0.0051252	0.982919	0.00230966	0.980715	-0.0106515	0.941453	-0.120132	0.22541	-0.265752	0.0125568	0.186922	0.11901
SL004648	TNFSF14	LIGHT	-0.0804144	0.999802	-0.0593142	0.888445	0.00148565	0.992725	-0.107787	0.700456	-0.097194	0.364569	-0.0815661	0.481402	-0.0843746	0.388939	0.204168	0.0686233	-0.186889	0.11901
SL005170	ICOS	ICOS	-0.0844274	0.999802	-0.132936	0.774433	-0.143826	0.249023	-0.11238	0.670759	-0.165291	0.20155	-0.141536	0.205874	-0.0512989	0.60199	0.170012	0.168877	-0.187973	0.11901
SL011532	ETHE1	ETHE1	0.00783878	0.999802	-0.0604013	0.886179	-0.117246	0.374309	-0.0379899	0.841341	-0.116888	0.29386	-0.105799	0.357044	-0.0604392	0.539419	0.148005	0.2539	-0.186764	0.11901
SL008760	SLITRK1	SLIK1	-0.0167502	0.999802	-0.101866	0.777988	-0.127946	0.314638	-0.0811126	0.76481	-0.15963	0.201754	-0.130297	0.251696	-0.115539	0.245872	0.142515	0.284825	-0.187329	0.11901
SL000551	PRKCA	PKC-A	0.0487661	0.999802	-0.0190748	0.959712	-0.108994	0.410529	-0.0259726	0.912794	-0.105973	0.327677	-0.145247	0.194025	-0.197822	0.0679604	0.0989063	0.514995	-0.186707	0.11901
SL014113	NLGN4X	NLGNX	-0.0962657	0.999802	-0.0803652	0.823623	-0.145251	0.243941	-0.116669	0.670759	-0.117005	0.29386	-0.158552	0.153072	-0.236245	0.0457794	0.0555187	0.760282	-0.188034	0.11901
SL003080	MIF	MIF	-0.124542	0.999802	-0.177282	0.760407	-0.227283	0.0551564	-0.172785	0.628728	-0.239267	0.1607	-0.252457	0.0235542	-0.236974	0.0457794	0.0300536	0.862464	-0.187389	0.11901
SL000047	IGF1	IGF-I	0.199766	0.634355	0.153886	0.774433	0.151296	0.212279	0.196704	0.628728	0.189098	0.194455	0.24034	0.0277004	0.119043	0.229454	-0.245706	0.0212781	0.186165	0.120251
SL014294	EPHA10	EPHAA	-0.0506342	0.999802	-0.083762	0.823623	-0.235717	0.048521	-0.0799456	0.76481	-0.123485	0.275682	-0.22233	0.0390659	-0.177231	0.0862897	0.0441375	0.80364	-0.185925	0.120251
SL010468	RGMB	RGMB	-0.0737217	0.999802	-0.0722229	0.851067	-0.182369	0.121681	-0.103214	0.700456	-0.109812	0.315162	-0.195918	0.0765792	-0.18261	0.0783452	0.0207607	0.914825	-0.186219	0.120251
SL004844	EPHA5	EphA5	-0.104799	0.999802	-0.0893619	0.823623	-0.229285	0.052376	-0.142655	0.628728	-0.145305	0.222198	-0.258672	0.0209022	-0.198821	0.0666894	0.0926777	0.552629	-0.185672	0.121489
SL008023	HAPLN1	HPLN1	-0.0723562	0.999802	-0.0968775	0.792792	-0.103503	0.429417	-0.0411485	0.835366	-0.0664087	0.525145	-0.110606	0.34173	-0.0215964	0.831003	0.200003	0.0797664	-0.184939	0.122436
SL011068	IL17RC	IL-17 RC	0.0749275	0.999802	-0.0334094	0.930612	-0.110727	0.401209	0.00821998	0.964604	-0.120833	0.283126	-0.0830242	0.474737	-0.143633	0.15781	0.059635	0.749303	-0.185082	0.122436
SL000510	LYZ	Lysozyme	0.187724	0.758014	0.172041	0.760407	0.229505	0.052376	0.148393	0.628728	0.148715	0.217469	0.16592	0.13564	-0.00726103	0.94518	-0.227792	0.0356925	0.184783	0.123246
SL004868	CA7	Carbonic anhydrase VII	-0.00355454	0.999802	-0.0344098	0.926153	-0.0825802	0.556133	-0.00438542	0.987152	-0.074057	0.478576	-0.0901729	0.43572	-0.0121077	0.903076	0.204191	0.0686233	-0.183861	0.124131
SL018891	DSCAM	DSCAM	-0.0557006	0.999802	-0.0378747	0.92576	-0.164065	0.173582	-0.108598	0.697602	-0.0869499	0.407543	-0.176114	0.116536	-0.217415	0.0560045	0.0876717	0.577734	-0.183754	0.124131
SL004639	NTRK3	TrkC	-0.121296	0.999802	-0.100684	0.777988	-0.222483	0.0586855	-0.144718	0.628728	-0.135563	0.244697	-0.235	0.0319215	-0.197367	0.068021	0.059422	0.749813	-0.184077	0.124131
SL014268	CD200	OX2G	-0.052622	0.999802	-0.0292891	0.939201	-0.16369	0.173674	-0.0739193	0.76481	-0.066863	0.523545	-0.186418	0.0922715	-0.187029	0.0758735	0.0489384	0.788627	-0.18435	0.124131
SL010927	KPNB1	IMB1	-0.00916984	0.999802	-0.0398272	0.92576	-0.0745113	0.600635	-0.0656064	0.779852	-0.1057	0.328139	-0.123342	0.278396	-0.199058	0.0666894	0.0794722	0.622551	-0.183486	0.124622
SL005160	ESAM	ESAM	-0.0753956	0.999802	-0.14837	0.774433	-0.255665	0.0370815	-0.119966	0.663432	-0.200012	0.194455	-0.260204	0.0209022	-0.196688	0.068021	0.00653758	0.9809	-0.182907	0.127352
SL004759	EIF5	eIF-5	-0.0400781	0.999802	-0.103509	0.777988	-0.0699483	0.629765	-0.0611347	0.783188	-0.134267	0.251014	-0.144186	0.196325	-0.10953	0.270428	0.171903	0.163765	-0.182409	0.128033
SL003711	CASP3	Caspase-3	0.00101021	0.999802	-0.0604478	0.886179	-0.0470007	0.759014	-0.0109531	0.961724	-0.0838906	0.422403	-0.0587707	0.600336	-0.047552	0.631455	0.143118	0.281806	-0.182265	0.128033
SL004853	ICOSLG	B7-H2	0.00409254	0.999802	-0.127556	0.774433	-0.212333	0.0648516	-0.0304294	0.885599	-0.151129	0.214357	-0.195092	0.0768281	-0.105865	0.283474	0.0060283	0.9809	-0.181793	0.129495
SL007328	JAG1	JAG1	-0.043428	0.999802	-0.0987924	0.790517	-0.217751	0.061333	-0.0985992	0.71962	-0.175194	0.194455	-0.240212	0.0277004	-0.212324	0.0582817	0.0177137	0.929066	-0.181304	0.131052
SL010450	CD48	CD48	0.0379638	0.999802	0.0474921	0.914406	0.139779	0.264896	0.00632256	0.974933	0.0154662	0.883987	0.0377343	0.737816	-0.0554618	0.573111	-0.19695	0.0885845	0.179973	0.136674
SL016130	BRF1	BRF-1	-0.0536183	0.999802	-0.100445	0.777988	-0.111483	0.400228	-0.0766455	0.76481	-0.132549	0.251736	-0.0991924	0.387198	-0.0547632	0.576268	0.163684	0.191494	-0.179391	0.137682
SL000532	SPARC	ON	-0.162744	0.984414	-0.150586	0.774433	-0.0550101	0.714108	-0.179227	0.628728	-0.164404	0.20155	-0.0358772	0.75133	-0.110658	0.265544	0.161835	0.200595	-0.179687	0.137682
SL013570	DYRK3	DYRK3	-0.045957	0.999802	-0.16689	0.760407	-0.0959507	0.472718	-0.0910139	0.743779	-0.189302	0.194455	-0.145385	0.194025	-0.160945	0.114526	0.161322	0.201024	-0.179264	0.137682
SL004329	GDF5	BMP-14	-0.100785	0.999802	-0.0647516	0.870284	-0.142578	0.25739	-0.166519	0.628728	-0.149938	0.217469	-0.231773	0.0352298	-0.230568	0.0496985	0.102367	0.497617	-0.179148	0.137682
SL006705	PFDN5	PFD5	0.00381374	0.999802	-0.0878075	0.823623	-0.0752114	0.593223	0.00187067	0.997549	-0.0940833	0.37845	-0.0812367	0.481402	-0.0380187	0.703015	0.100888	0.505335	-0.178899	0.138152
SL003974	PROC	Activated Protein C	0.0541442	0.999802	-0.0135959	0.975923	-0.0360827	0.81585	-0.0231305	0.916799	-0.0739259	0.478995	-0.0952762	0.407805	-0.158789	0.120157	0.24189	0.0236074	-0.178157	0.138763
SL000316	C4A C4B	C4	0.0219262	0.999802	0.0188188	0.959712	0.0168294	0.906521	-0.00945838	0.96407	-0.0222966	0.837806	0.0489757	0.66242	-0.00535664	0.95872	0.119346	0.409201	-0.178266	0.138763
SL004914	PPA1	PPase	0.0182224	0.999802	-0.0148621	0.968873	-0.0849426	0.54512	-0.0488817	0.81586	-0.0889857	0.396524	-0.112912	0.3275	-0.0956969	0.330717	0.110526	0.462219	-0.17802	0.138763
SL004125	INSR	IR	-0.0606915	0.999802	-0.0865528	0.823623	-0.177951	0.133408	-0.0871763	0.759618	-0.131716	0.251736	-0.182612	0.102191	-0.195894	0.068021	0.0452306	0.801365	-0.178244	0.138763
SL010328	MED1	MED-1	-0.0789847	0.999802	-0.11799	0.774433	-0.23168	0.052376	-0.135174	0.628728	-0.18922	0.194455	-0.229558	0.0368462	-0.217786	0.0560045	0.00301293	0.993331	-0.17852	0.138763
SL005158	CLEC4M	DC-SIGNR	0.0463646	0.999802	-0.0210157	0.95954	0.0129434	0.932777	-0.00729009	0.970139	-0.0786817	0.451061	0.0216034	0.863244	-0.0716957	0.46136	-0.313526	0.0029922	0.17744	0.138797
SL000360	F10	Coagulation Factor X	0.0175715	0.999802	0.0017662	0.997491	-0.0581833	0.69934	-0.0497816	0.814611	-0.0587516	0.568448	-0.0554307	0.620546	-0.105895	0.283422	-0.300529	0.00400894	0.177284	0.138797
SL004015	CPB2	TAFI	0.0775178	0.999802	0.0432818	0.92576	-0.0201412	0.893038	0.0073079	0.970139	-0.0395536	0.707917	-0.00965994	0.947825	-0.0853794	0.382553	-0.301265	0.00400894	0.177049	0.138797
SL004712	CXCL12	SDF-1	-0.0396831	0.999802	0.00504067	0.993311	-0.0432018	0.776621	-0.0736632	0.76481	-0.0376909	0.722789	-0.0722467	0.522254	-0.135918	0.176974	-0.218109	0.0484622	0.177582	0.138797
SL000055	CDH1	Cadherin E	0.00782191	0.999802	0.0729799	0.851067	0.00151902	0.992725	-0.0582096	0.783188	0.00943068	0.923879	-0.0650406	0.566443	-0.183287	0.077361	-0.195945	0.0911092	0.177423	0.138797
SL010455	CNTN5	Contactin-5	-0.0801827	0.999802	-0.0658019	0.870284	-0.198787	0.0856919	-0.123084	0.662052	-0.114769	0.296482	-0.231671	0.0352298	-0.19939	0.0666894	0.080033	0.621605	-0.176957	0.138797
SL000343	CTSB	Cathepsin B	-0.116597	0.999802	-0.0521103	0.905929	-0.113052	0.394889	-0.166926	0.628728	-0.108934	0.315162	-0.119315	0.297286	-0.14283	0.158885	0.0684131	0.699517	-0.17733	0.138797
SL004139	EFNA3	Ephrin-A3	-0.0411099	0.999802	-0.0322197	0.932897	-0.162845	0.175086	-0.0713584	0.76481	-0.0708787	0.50024	-0.17879	0.109065	-0.191467	0.0720118	0.0172727	0.931411	-0.176991	0.138797
SL003300	CCL16	HCC-4	0.114394	0.999802	0.11492	0.774433	0.0857051	0.540469	0.0401023	0.835366	0.0525129	0.612317	0.0857184	0.459486	-0.0888773	0.364862	-0.254801	0.0162382	0.176063	0.141917
SL001815	SOD2	Mn SOD	-0.111992	0.999802	-0.0892788	0.823623	-0.207644	0.0666139	-0.15591	0.628728	-0.146203	0.222131	-0.217515	0.0445545	-0.196392	0.068021	0.0276562	0.873002	-0.175679	0.143831
SL009628	ING1	ING1	0.013984	0.999802	0.00164103	0.997491	-0.089078	0.5193	-0.0641923	0.779852	-0.0951627	0.373307	-0.0970338	0.399628	-0.138614	0.167947	0.128846	0.354634	-0.175319	0.144198
SL007206	THBS2	TSP2	0.0456875	0.999802	0.0286873	0.939526	-0.038346	0.805405	0.00205127	0.997549	-0.0370691	0.726458	-0.0130585	0.921825	-0.120057	0.22541	-0.288588	0.00550191	0.174797	0.145672
SL000573	APCS	SAP	0.0206297	0.999802	-0.0401726	0.92576	-0.0478724	0.755353	-0.0690511	0.769911	-0.118626	0.291094	-0.0786917	0.48951	-0.191007	0.0722435	-0.256424	0.0158441	0.174368	0.145672
SL008931	CD177	CD177	0.0218837	0.999802	0.00486038	0.993311	0.0109252	0.946566	-0.0237647	0.912794	-0.0639402	0.534861	0.0538934	0.630709	-0.0648618	0.50708	-0.215205	0.0524531	0.173962	0.145672
SL017528	RNASEH1	RNase H1	0.0643019	0.999802	0.019183	0.959712	0.0493237	0.746604	0.0582339	0.783188	-0.0049996	0.955525	0.0553873	0.620698	0.00491819	0.961166	0.172378	0.163464	-0.17344	0.145672
SL007145	NR1D1	NR1D1	-0.071765	0.999802	-0.110754	0.774433	-0.0934595	0.489282	-0.111698	0.670759	-0.157987	0.206384	-0.113878	0.321538	-0.0661391	0.498789	0.154378	0.225581	-0.174757	0.145672
SL007121	CTSE	CATE	-0.001302	0.999802	-0.0947618	0.792792	-0.165302	0.171687	-0.0400631	0.835366	-0.146879	0.219134	-0.173406	0.120727	-0.111579	0.262917	0.14121	0.292062	-0.173083	0.145672
SL008967	SIRPA	SHPS1	-0.0856416	0.999802	-0.0367366	0.92576	-0.172913	0.148739	-0.0932042	0.742235	-0.0567693	0.58269	-0.134304	0.234205	-0.102577	0.297074	0.136316	0.31643	-0.173893	0.145672
SL007953	PDXK	PDXK	-0.0249039	0.999802	-0.116708	0.774433	-0.0810998	0.560533	-0.0775186	0.76481	-0.17181	0.194455	-0.138749	0.218489	-0.142519	0.15927	0.124105	0.383141	-0.173252	0.145672
SL006913	FYN	FYN	0.00585461	0.999802	-0.0417423	0.92576	-0.0711777	0.623342	-0.0437729	0.833309	-0.117646	0.29386	-0.122928	0.280457	-0.147717	0.148441	0.114895	0.431971	-0.174446	0.145672
SL006918	MAPK1	MK01	0.0343787	0.999802	-0.0352871	0.926153	-0.0829942	0.553889	-0.0238934	0.912794	-0.109439	0.315162	-0.088835	0.44221	-0.10686	0.281129	0.104495	0.488977	-0.173189	0.145672
SL007108	IRF1	IRF1	-0.119572	0.999802	-0.101062	0.777988	-0.236851	0.0484594	-0.153926	0.628728	-0.144692	0.223947	-0.256333	0.0209022	-0.252516	0.0435835	0.08159	0.615066	-0.173727	0.145672
SL008837	CD63	CD63	0.0423023	0.999802	-0.0545671	0.894184	-0.139013	0.269505	-0.0134008	0.951318	-0.108995	0.315162	-0.0838375	0.470758	-0.0961291	0.328656	0.0689845	0.695353	-0.174539	0.145672
SL000509	LTBR	Lymphotoxin b R	-0.0213603	0.999802	-0.131756	0.774433	-0.200096	0.0818754	-0.103364	0.700456	-0.209355	0.194455	-0.213739	0.0499155	-0.213367	0.0581252	0.0656351	0.713172	-0.173393	0.145672
SL001802	IFNG	IFN-g	-0.123267	0.999802	-0.118846	0.774433	-0.194379	0.0931471	-0.154446	0.628728	-0.165303	0.20155	-0.202882	0.0641165	-0.203123	0.0649997	0.0389849	0.819335	-0.173605	0.145672
SL000541	PLG	Plasminogen	0.0374265	0.999802	0.0355985	0.92576	-0.0189777	0.896347	-0.0561889	0.794347	-0.0591831	0.567926	-0.0580832	0.605194	-0.151648	0.136917	-0.255278	0.0162382	0.172582	0.146819
SL001800	TNFRSF1B	TNF sR-II	0.273092	0.153163	0.192289	0.704372	0.269305	0.0299708	0.23287	0.628728	0.18281	0.194455	0.251733	0.0243898	0.038025	0.703015	-0.245491	0.0212781	0.172609	0.146819
SL010449	CA10	Carbonic Anhydrase X	-0.105454	0.999802	-0.0617793	0.886179	-0.161279	0.181407	-0.132207	0.628728	-0.103357	0.337763	-0.159402	0.150803	-0.21813	0.0560045	0.0575266	0.756309	-0.172591	0.146819
SL004723	HDAC8	HDAC8	-0.00959316	0.999802	-0.072786	0.851067	-0.112144	0.398059	-0.0674417	0.772589	-0.138616	0.23651	-0.137527	0.224065	-0.153331	0.131982	0.114903	0.431971	-0.17168	0.150072
SL007181	TYK2	TYK2	-0.0245449	0.999802	-0.10313	0.777988	-0.149402	0.222992	-0.0815701	0.76481	-0.169936	0.194455	-0.142689	0.201677	-0.178405	0.0838644	0.0617842	0.734387	-0.170944	0.153194
SL000668	CD36	CD36 ANTIGEN	-0.0591069	0.999802	-0.11353	0.774433	-0.116687	0.378236	-0.0717985	0.76481	-0.132286	0.251736	-0.114339	0.320172	-0.0606831	0.537589	0.184743	0.120446	-0.170003	0.156441
SL013548	IL34	IL-34	0.028162	0.999802	-0.0126547	0.979168	0.00957066	0.951795	0.0477635	0.818062	-0.016708	0.874863	-0.0227987	0.856704	0.0222012	0.826987	-0.143522	0.280386	0.169844	0.156441
SL014229	CD83	CD83	-0.000318088	0.999802	-0.0772823	0.833219	-0.119697	0.359731	-0.00915782	0.96407	-0.0958974	0.370987	-0.0940309	0.413654	-0.0773192	0.427491	0.0425452	0.805882	-0.169797	0.156441
SL000605	RPS27A	Ubiquitin+1	-0.0844347	0.999802	-0.130566	0.774433	-0.216061	0.0627167	-0.116859	0.670759	-0.171343	0.194455	-0.220142	0.042077	-0.161739	0.113466	0.00963722	0.961031	-0.170208	0.156441
SL005169	ICAM5	sICAM-5	-0.0574175	0.999802	-0.0483951	0.914406	-0.194623	0.0931471	-0.0915251	0.743779	-0.100815	0.346508	-0.223729	0.0382177	-0.18453	0.0769629	0.0260709	0.883831	-0.169468	0.158119
SL004739	ITIH4	ITI heavy chain H4	-0.000273838	0.999802	-0.0162313	0.968023	-0.0502377	0.742752	-0.0868044	0.759618	-0.0997882	0.350749	-0.0612113	0.58611	-0.130952	0.191931	-0.290109	0.00528559	0.169072	0.15953
SL000321	C5 C6	C5b, 6 Complex	0.0576921	0.999802	0.000964062	0.997491	-0.0102609	0.948321	-0.0240004	0.912794	-0.0785095	0.451255	-0.0390821	0.72796	-0.105765	0.283536	-0.29211	0.00525413	0.168139	0.161341
SL000545	KLKB1	Prekallikrein	0.0410197	0.999802	-0.00370601	0.99693	-0.0448293	0.764135	-0.0589448	0.783188	-0.108772	0.315162	-0.0774231	0.496579	-0.146078	0.151911	-0.273248	0.0101768	0.168525	0.161341
SL005250	CMA1	Chymase	-0.0707974	0.999802	-0.0981638	0.790517	-0.151412	0.211886	-0.115671	0.670759	-0.163364	0.20155	-0.190426	0.0840563	-0.186339	0.0762572	0.182769	0.126443	-0.167973	0.161341
SL000526	MMP8	MMP-8	0.0262918	0.999802	-0.0492214	0.910286	-0.0751942	0.593223	-0.0156841	0.939975	-0.113237	0.301694	-0.0750782	0.50614	-0.0452082	0.649709	0.0668802	0.711238	-0.168104	0.161341
SL003304	IGF1R	IGF-I sR	-0.0530683	0.999802	-0.0748985	0.849003	-0.177103	0.135864	-0.09356	0.7422	-0.131822	0.251736	-0.166881	0.13564	-0.198972	0.0666894	0.0161711	0.938791	-0.168107	0.161341
SL004856	DSG1	Desmoglein-1	-0.0776366	0.999802	-0.116376	0.774433	-0.0854717	0.540469	-0.0619069	0.780994	-0.117979	0.29386	-0.111053	0.339686	0.00021755	0.997727	0.172767	0.162979	-0.167679	0.16224
SL004400	F9	Coagulation Factor IXab	0.0350262	0.999802	-0.0131914	0.975923	-0.0210459	0.885964	-0.0407065	0.835366	-0.0729945	0.483415	-0.0406529	0.716448	-0.106553	0.281853	-0.262191	0.013652	0.16701	0.165456
SL001880	IFNB1	IFN-b	-0.0168144	0.999802	-0.0619834	0.886179	-0.0769686	0.585045	-0.048357	0.81586	-0.125911	0.271621	-0.132946	0.24008	-0.0777069	0.425496	0.135778	0.318994	-0.166836	0.165456
SL005491	OPCML	OBCAM	-0.0541156	0.999802	-0.149819	0.774433	-0.146996	0.233623	-0.142646	0.628728	-0.217168	0.194455	-0.209935	0.0534426	-0.270061	0.0392516	0.105706	0.48448	-0.166693	0.165542
SL000039	CXCL8	IL-8	0.153207	0.999802	0.182004	0.760407	0.154686	0.200929	0.0807711	0.76481	0.100053	0.350078	0.105553	0.358014	-0.0366423	0.713025	-0.209189	0.0607026	0.165832	0.167299
SL004637	MST1R	MSP R	-0.0170543	0.999802	-0.106996	0.777988	-0.100714	0.444921	-0.0566061	0.792597	-0.160262	0.201754	-0.0929741	0.419696	-0.0782355	0.423193	0.158249	0.21351	-0.16562	0.167299
SL018629	RNF43	RNF43	0.0297538	0.999802	-0.0976632	0.792792	-0.118824	0.364783	-0.0219001	0.920284	-0.140334	0.236055	-0.110019	0.343671	-0.127352	0.203697	0.137994	0.30915	-0.16606	0.167299
SL004147	IL10RB	IL-10 Rb	-0.0738247	0.999802	-0.0803461	0.823623	-0.173507	0.146392	-0.126402	0.643905	-0.139847	0.236089	-0.167138	0.13564	-0.105927	0.283422	0.122861	0.387489	-0.166105	0.167299
SL010493	CAMK2D	CAMK2D	0.0703302	0.999802	0.0133179	0.975923	-0.0453196	0.764135	0.0138485	0.949197	-0.0516591	0.617448	-0.0937666	0.415668	-0.224867	0.0533322	0.0650183	0.716279	-0.165749	0.167299
SL004475	IFNAR1	IFN-a/b R1	0.0118477	0.999802	-0.00862277	0.986557	-0.160799	0.182753	-0.0470174	0.818367	-0.101831	0.34495	-0.164293	0.138675	-0.217327	0.0560045	0.0430496	0.80364	-0.165728	0.167299
SL007336	SET	SET	0.129808	0.999802	0.133662	0.774433	0.0287261	0.848845	0.045088	0.82704	0.0391058	0.71172	0.00109837	0.990179	-0.109838	0.269239	-0.290158	0.00528559	0.165281	0.168942
SL008190	SPTAN1	SPTA2	0.0332606	0.999802	-0.0228623	0.955589	-0.0677685	0.644288	-0.0463551	0.82036	-0.0918911	0.384355	-0.0740962	0.513385	-0.19631	0.068021	-0.187451	0.112327	0.164952	0.168942
SL004714	LIFR	LIF sR	-0.0704078	0.999802	-0.00229456	0.997491	-0.105709	0.422537	-0.103595	0.700456	-0.061771	0.551439	-0.118989	0.297286	-0.188989	0.0737204	0.0307095	0.857957	-0.165054	0.168942
SL005488	SPARCL1	SPARCL1	-0.0318011	0.999802	-0.0373822	0.92576	-0.153462	0.205323	-0.0950349	0.736198	-0.107947	0.317954	-0.120296	0.293449	-0.190599	0.0726006	-0.0243367	0.894578	-0.164609	0.170718
SL005172	IGFBP6	IGFBP-6	-0.0123862	0.999802	-0.00820663	0.986557	-0.0377	0.808768	-0.0629583	0.779852	-0.0449497	0.668598	-0.0137546	0.918251	-0.0671124	0.493036	0.0455945	0.800551	-0.164211	0.171691
SL005214	SEMA6A	Semaphorin-6A	0.00313912	0.999802	-0.02057	0.95954	-0.114983	0.387223	-0.0188345	0.928011	-0.0542994	0.597589	-0.109239	0.344022	-0.20441	0.0639041	0.00836219	0.97096	-0.164189	0.171691
SL000319	C5	C5	0.0568514	0.999802	-5.75933e-05	0.999366	-0.00794729	0.963377	-0.0257515	0.912794	-0.0771824	0.459248	-0.0354231	0.755303	-0.101929	0.298382	-0.289963	0.00528559	0.163452	0.175186
SL006970	DLL1	DLL1	0.0302708	0.999802	-0.0535327	0.897989	-0.170621	0.154801	-0.0244617	0.912794	-0.115703	0.294307	-0.160413	0.146651	-0.184027	0.0770254	-0.0175756	0.929766	-0.163072	0.176134
SL004838	CD47	CD47	0.0305854	0.999802	-0.00706778	0.987804	-0.0439443	0.770771	0.00173796	0.997733	-0.0554493	0.590468	-0.0368708	0.744133	-0.0177627	0.860904	-0.191029	0.103244	0.161792	0.177143
SL010374	METAP1	METAP1	-0.0492937	0.999802	-0.0845665	0.823623	-0.0527553	0.729513	-0.0947438	0.736198	-0.135834	0.244697	-0.0981742	0.392327	-0.081338	0.406113	0.159019	0.21198	-0.161581	0.177143
SL001795	IL1B	IL-1b	-0.0351044	0.999802	-0.0499515	0.908126	-0.0576491	0.704426	-0.0767953	0.76481	-0.100919	0.346312	-0.100381	0.382756	-0.0859016	0.379556	0.152407	0.232665	-0.162557	0.177143
SL003520	CALR	calreticulin	-0.00353949	0.999802	-0.128262	0.774433	-0.107651	0.412934	-0.0457989	0.824483	-0.176886	0.194455	-0.114101	0.321538	-0.0927889	0.345565	0.144083	0.279341	-0.161486	0.177143
SL004771	AURKA	Aurora kinase A	-0.0149504	0.999802	-0.0942919	0.792792	-0.161801	0.180158	-0.0506632	0.814346	-0.147353	0.218876	-0.131094	0.248709	-0.103354	0.294604	0.143255	0.281635	-0.161666	0.177143
SL004726	CD97	CD97	-0.0291402	0.999802	-0.110719	0.774433	-0.0936921	0.487852	-0.0499875	0.814346	-0.144146	0.224646	-0.0905446	0.433896	-0.0810591	0.407315	0.14106	0.292062	-0.16145	0.177143
SL005629	NAGK	NAGK	-0.100216	0.999802	-0.112871	0.774433	-0.114776	0.387572	-0.160276	0.628728	-0.16152	0.201754	-0.197359	0.073123	-0.128804	0.198705	0.102086	0.498578	-0.162183	0.177143
SL018625	TLR4 LY96	TLR4:MD-2 complex	0.0490893	0.999802	-0.0824572	0.823623	-0.190393	0.104375	-0.044244	0.830196	-0.164992	0.20155	-0.161953	0.143649	-0.225406	0.0533322	0.0552624	0.760726	-0.162145	0.177143
SL000064	KLK7	Kallikrein 7	0.00957013	0.999802	-0.00834519	0.986557	-0.120627	0.356157	-0.00470799	0.984938	-0.0587715	0.568448	-0.141073	0.207572	-0.124094	0.211737	0.0536306	0.766511	-0.162091	0.177143
SL004872	EDAR	EDAR	0.017711	0.999802	-0.0369749	0.92576	-0.0887306	0.519329	-0.0618102	0.780994	-0.118371	0.292576	-0.122636	0.282172	-0.180464	0.0799781	-0.0244515	0.894578	-0.161424	0.177143
SL004556	CD55	DAF	-0.038379	0.999802	-0.102452	0.777988	-0.197519	0.0899876	-0.0796364	0.76481	-0.155	0.208148	-0.21035	0.0534426	-0.148753	0.145225	-0.0154994	0.938791	-0.162162	0.177143
SL004899	HSPA8	HSP70 protein 8	0.0173812	0.999802	-0.0383818	0.92576	-0.141572	0.261438	-0.0373841	0.842341	-0.0833812	0.423193	-0.109413	0.344022	-0.0938217	0.339762	-0.0149828	0.940664	-0.161706	0.177143
SL005230	UNC5C	UNC5H3	-0.0889648	0.999802	-0.114505	0.774433	-0.213395	0.0648516	-0.142991	0.628728	-0.180807	0.194455	-0.2357	0.0319215	-0.231671	0.0496985	0.00396309	0.991463	-0.162782	0.177143
SL001766	CGA CGB	HCG	0.0282009	0.999802	-0.0948506	0.792792	-0.0760982	0.58783	-0.000845867	0.998212	-0.145464	0.222198	-0.100518	0.382098	-0.144648	0.15519	0.0357354	0.836579	-0.161144	0.177593
SL014248	SEMA6B	SEM6B	-0.0706201	0.999802	-0.0369248	0.92576	-0.114549	0.388855	-0.0939012	0.740313	-0.0808811	0.436667	-0.124419	0.274334	-0.231058	0.0496985	0.0515691	0.776287	-0.160718	0.179861
SL014111	KIRREL3	KIRR3	-0.0587792	0.999802	-0.0631729	0.874816	-0.183351	0.121429	-0.114962	0.670759	-0.139404	0.23651	-0.212243	0.0509298	-0.215743	0.0560045	0.020337	0.915894	-0.160402	0.180542
SL002093	H2AFZ	Histone H2A.z	-0.157965	0.999802	-0.154906	0.774433	-0.0397096	0.792354	-0.177643	0.628728	-0.157181	0.206384	-0.127247	0.265613	-0.182248	0.0783452	0.165211	0.187473	-0.160071	0.181803
SL003324	F10	Coagulation Factor Xa	0.0284708	0.999802	0.00408412	0.995476	-0.0500391	0.742752	-0.0394828	0.836665	-0.0596653	0.566255	-0.0430215	0.701598	-0.10915	0.271634	-0.29179	0.00525413	0.159829	0.183008
SL000344	CTSD	Cathepsin D	-0.0273195	0.999802	-0.0340051	0.926153	-0.0446657	0.764277	0.00859937	0.964412	0.0321621	0.766837	0.0630442	0.577125	0.0411959	0.682053	0.173303	0.162635	-0.15896	0.186094
SL004591	CSF3R	G-CSF-R	-0.108277	0.999802	-0.103389	0.777988	-0.135282	0.278713	-0.165023	0.628728	-0.175924	0.194455	-0.168135	0.134427	-0.092592	0.346281	0.146807	0.262337	-0.15911	0.186094
SL006029	CHIT1	Chitotriosidase-1	0.1588	0.999802	0.228191	0.461364	0.304144	0.0122164	0.156573	0.628728	0.244893	0.1607	0.249546	0.0257571	0.111667	0.262616	-0.0613199	0.736282	0.158977	0.186094
SL007173	GRN	GRN	0.0707595	0.999802	0.064179	0.872968	0.102881	0.434239	-0.0108609	0.961724	-0.000234238	0.998199	0.0267313	0.82431	-0.0993525	0.310751	-0.224702	0.038953	0.158715	0.186859
SL004081	DCN	Bone proteoglycan II	-0.192329	0.739892	-0.141278	0.774433	-0.258156	0.0370815	-0.211459	0.628728	-0.178078	0.194455	-0.206558	0.0599501	-0.194697	0.0696329	0.123203	0.385906	-0.158486	0.186859
SL004146	IL1RL1	IL-1 R4	-0.0719363	0.999802	-0.0856121	0.823623	-0.15291	0.205884	-0.070108	0.76481	-0.101051	0.346312	-0.1385	0.218489	-0.0425664	0.671171	0.0586761	0.753112	-0.158493	0.186859
SL000460	IGHD IGK@ IGL@	IgD	-0.0328573	0.999802	0.0149572	0.968873	0.0663678	0.654691	-0.0576921	0.783188	-0.00533281	0.952582	0.00371743	0.977811	-0.00687721	0.948245	-0.0594466	0.749813	0.158157	0.187652
SL004557	CD59	CD59	-0.0472512	0.999802	-0.113244	0.774433	-0.189515	0.106179	-0.0832751	0.76481	-0.162624	0.201754	-0.174256	0.12008	-0.141887	0.160519	-0.0180495	0.928192	-0.158124	0.187652
SL005152	RARRES2	TIG2	0.0102464	0.999802	0.0366235	0.92576	-0.0232259	0.876589	-0.0585183	0.783188	-0.0143678	0.891243	0.00216001	0.987514	-0.166056	0.105167	-0.269277	0.0111638	0.157973	0.187877
SL000277	APOE	Apo E2	-0.0990225	0.999802	-0.070041	0.854504	-0.0052381	0.979367	-0.0893051	0.743779	-0.060474	0.560005	-0.022398	0.859753	-0.0181953	0.857462	0.152633	0.232304	-0.157086	0.188373
SL007871	CMPK1	Cytidylate kinase	-0.0560553	0.999802	-0.15604	0.774433	-0.105484	0.424026	-0.12131	0.663432	-0.2047	0.194455	-0.16379	0.140003	-0.200883	0.0666894	0.140635	0.292062	-0.157342	0.188373
SL010381	DKKL1	Soggy-1	-0.0691643	0.999802	-0.163334	0.760407	-0.126526	0.323342	-0.141874	0.628728	-0.214301	0.194455	-0.187506	0.0904059	-0.243221	0.0457794	0.137066	0.312729	-0.157271	0.188373
SL003066	SERPINF1	PEDF	-0.033758	0.999802	-0.00809645	0.986557	0.0186672	0.896347	-0.039019	0.83837	0.0180407	0.865459	0.0517701	0.64457	0.0149537	0.881748	0.126935	0.366065	-0.15682	0.188373
SL000125	IL1A	IL-1a	-0.0475557	0.999802	-0.00636242	0.989551	-0.144438	0.246203	-0.0582387	0.783188	-0.0609242	0.557748	-0.175698	0.116989	-0.123245	0.215505	0.105953	0.48448	-0.157561	0.188373
SL010530	OCIAD1	OCAD1	-0.0478934	0.999802	-0.129082	0.774433	-0.159596	0.189848	-0.0915882	0.743779	-0.186405	0.194455	-0.150292	0.178633	-0.163989	0.109409	0.10298	0.496389	-0.15663	0.188373
SL011404	PDE4D	PDE4D	-0.0138904	0.999802	-0.148019	0.774433	-0.134138	0.282135	-0.0322434	0.872699	-0.162213	0.201754	-0.110239	0.343423	-0.0410454	0.682437	0.0900538	0.569369	-0.15739	0.188373
SL005266	SNCA	a-Synuclein	-0.105419	0.999802	-0.0810407	0.823623	-0.173944	0.146392	-0.158252	0.628728	-0.159526	0.201754	-0.182579	0.102191	-0.112099	0.260701	0.0636802	0.722641	-0.1568	0.188373
SL000556	PRKCG	PKC-G	-0.0332116	0.999802	-0.0554081	0.888542	-0.174125	0.146392	-0.0767622	0.76481	-0.121702	0.280219	-0.193539	0.0795716	-0.18722	0.0758735	0.0257632	0.884191	-0.15659	0.188373
SL002762	CHGA	CgA	-0.111109	0.999802	-0.112423	0.774433	-0.221865	0.0586855	-0.128007	0.64266	-0.138022	0.23651	-0.223948	0.0382177	-0.159584	0.118735	0.0172898	0.931411	-0.157225	0.188373
SL006406	PLXNC1	PLXC1	-0.0397082	0.999802	-0.0149513	0.968873	-0.153606	0.20524	-0.0784887	0.76481	-0.0661832	0.525837	-0.164964	0.137223	-0.222509	0.0533322	0.0124377	0.946983	-0.156709	0.188373
SL012108	PLCG1	PLCG1	-0.0461007	0.999802	-0.10031	0.777988	-0.151769	0.211211	-0.0905425	0.743779	-0.159963	0.201754	-0.161738	0.144138	-0.144319	0.156169	0.118552	0.411364	-0.156213	0.18867
SL000601	TF	Transferrin	-0.0598102	0.999802	-0.015299	0.968873	0.0128582	0.932777	-0.0578179	0.783188	0.00701165	0.940606	0.0828298	0.475694	0.0980973	0.31644	0.112919	0.444896	-0.156344	0.18867
SL017188	GSK3A GSK3B	GSK-3 alpha/beta	-0.037238	0.999802	-0.0654684	0.870284	-0.111039	0.400228	-0.0483081	0.81586	-0.0783808	0.451255	-0.149555	0.181193	-0.106385	0.282576	0.106759	0.480655	-0.156226	0.18867
SL000461	IGHE IGK@ IGL@	IgE	-0.0143475	0.999802	-0.0277199	0.939526	-0.0602925	0.686202	-0.0504574	0.814346	-0.0674979	0.520123	-0.0630869	0.577125	-0.00650031	0.949649	-0.153781	0.227311	0.155303	0.193512
SL003755	MCL1	Mcl-1	-0.00567305	0.999802	-0.0608614	0.886179	-0.141697	0.261438	-0.0763154	0.76481	-0.16159	0.201754	-0.168374	0.134427	-0.128738	0.198737	0.0982453	0.519057	-0.154989	0.194115
SL003334	AIMP1	EMAP-2	-0.102795	0.999802	-0.0779421	0.828649	-0.185445	0.115907	-0.106571	0.700456	-0.0833906	0.423193	-0.170316	0.131098	-0.12726	0.203697	0.048946	0.788627	-0.154987	0.194115
SL003041	PF4	PF-4	0.0835857	0.999802	0.0599655	0.886231	0.0636535	0.671705	0.0496103	0.814611	0.024012	0.825769	0.0681404	0.545897	-0.0601327	0.540726	-0.269538	0.0111638	0.154844	0.194706
SL002803	UCHL1	PGP9.5	0.0339622	0.999802	0.0226955	0.955589	-0.0911494	0.508843	-0.00990188	0.96237	-0.0176674	0.86749	-0.102013	0.375674	-0.0837337	0.39091	-0.0064582	0.9809	-0.153899	0.199499
SL012457	NXPH1	NXPH1	-0.0128792	0.999802	0.0408324	0.92576	-0.0498254	0.743037	-0.0526626	0.811736	-0.0105382	0.918369	-0.064206	0.571738	-0.13816	0.169401	-0.2315	0.0320408	0.153584	0.200795
SL005191	LILRB2	ILT-4	-0.0453068	0.999802	-0.0403278	0.92576	-0.0619491	0.683231	-0.135641	0.628728	-0.121424	0.280869	-0.147283	0.189818	-0.172163	0.0935143	-0.215278	0.0524531	0.15299	0.203534
SL017290	UBC	PolyUbiquitin K63	-0.121066	0.999802	-0.154938	0.774433	-0.242852	0.0480402	-0.162078	0.628728	-0.189756	0.194455	-0.20911	0.0539967	-0.226964	0.0533322	0.0462442	0.800551	-0.153046	0.203534
SL004365	TNFSF12	TWEAK	-0.00480719	0.999802	0.000645212	0.998143	-0.130157	0.300949	-0.0429727	0.835366	-0.0656372	0.526361	-0.173203	0.120727	-0.183235	0.077361	0.0229188	0.902549	-0.152752	0.203932
SL005153	CNTFR	CNTFR alpha	-0.0390536	0.999802	-0.0550025	0.891416	-0.146465	0.237258	-0.071824	0.76481	-0.105853	0.327956	-0.14319	0.199303	-0.186289	0.0762572	-0.0158976	0.938791	-0.152712	0.203932
SL010498	EPHA3	EPHA3	-0.109741	0.999802	-0.146266	0.774433	-0.172185	0.151254	-0.111063	0.670759	-0.171956	0.194455	-0.199521	0.070533	-0.0848984	0.385619	0.125583	0.375501	-0.152291	0.205577
SL003190	CCL15	MIP-5	0.113059	0.999802	0.0817343	0.823623	0.0345802	0.822032	0.0367202	0.84435	0.0183008	0.864714	0.0566077	0.613115	-0.0380502	0.703015	-0.287042	0.00550191	0.152182	0.205591
SL002785	NPPB	N-terminal pro-BNP	-0.102637	0.999802	0.0269829	0.940308	-0.108468	0.411709	-0.135954	0.628728	-0.00959861	0.923879	-0.143894	0.197276	-0.118702	0.231182	0.226412	0.0371923	-0.151732	0.206377
SL006512	HGFAC	HGFA	0.0266015	0.999802	-0.0362721	0.92576	-0.00305973	0.987296	-0.0386959	0.839089	-0.0919748	0.384355	-0.0184786	0.885528	-0.0601828	0.540726	-0.225752	0.0375679	0.151991	0.206377
SL003703	BCL2A1	BFL1	-0.00662015	0.999802	0.0409086	0.92576	-0.0252617	0.864411	-0.0553777	0.800826	-0.0190255	0.861942	0.00191714	0.988739	-0.113867	0.252546	-0.210591	0.0595654	0.151567	0.206377
SL004347	IL22	IL-22	0.0081363	0.999802	0.0497589	0.908126	-0.0224273	0.881896	-0.0252051	0.912794	-0.0072003	0.940424	0.00662029	0.957694	-0.0568608	0.564747	0.121	0.399415	-0.151467	0.206377
SL010454	CNTN4	Contactin-4	-0.130697	0.999802	-0.0877914	0.823623	-0.210626	0.0661876	-0.177934	0.628728	-0.149104	0.217469	-0.241362	0.0277004	-0.239108	0.0457794	0.0205702	0.915894	-0.151757	0.206377
SL015046	AMIGO2	AMGO2	0.0212112	0.999802	0.0202287	0.959712	-0.100012	0.448831	-0.0460845	0.822436	-0.0703945	0.502111	-0.140577	0.210032	-0.23556	0.0457794	-0.00739983	0.975268	-0.151424	0.206377
SL007151	GPD1	GPDA	0.0899384	0.999802	-0.00637662	0.989551	-0.100269	0.447572	0.0275977	0.903952	-0.0581776	0.57285	-0.0769962	0.499052	-0.144119	0.156793	0.0759647	0.649168	-0.150647	0.208849
SL007229	STAT6	STAT6	-0.0115527	0.999802	-0.0809011	0.823623	-0.100427	0.446686	-0.0805077	0.76481	-0.16382	0.20155	-0.14866	0.185421	-0.131426	0.191023	0.0684348	0.699517	-0.15075	0.208849
SL004783	S100A12	S100A12	0.0419869	0.999802	-0.0422763	0.92576	-0.0787641	0.575863	-0.0210738	0.924783	-0.116965	0.29386	-0.085568	0.459722	-0.103579	0.293404	0.059939	0.748127	-0.15051	0.208849
SL010250	STIP1	Stress-induced-phosphoprotein 1	-0.0203279	0.999802	-0.053352	0.897989	-0.155081	0.200077	-0.0751106	0.76481	-0.112874	0.302633	-0.166842	0.13564	-0.192937	0.0702007	0.0418013	0.810858	-0.150586	0.208849
SL011529	SBDS	SBDS	0.0575236	0.999802	-0.019955	0.959712	-0.123782	0.338336	-0.0286862	0.896121	-0.11909	0.29044	-0.128087	0.260606	-0.171304	0.0944634	0.033951	0.844129	-0.150412	0.208849
SL009054	NRXN1	NRX1B	-0.0820662	0.999802	-0.0800864	0.823623	-0.194327	0.0931471	-0.111569	0.670759	-0.127272	0.266848	-0.219638	0.042077	-0.167749	0.101097	0.0102137	0.958404	-0.150758	0.208849
SL014148	ROBO3	ROBO3	-0.0403171	0.999802	-0.120893	0.774433	-0.158362	0.194231	-0.0716359	0.76481	-0.167756	0.201272	-0.150731	0.176608	-0.0792847	0.416963	0.0911515	0.561649	-0.150232	0.209343
SL005358	PEBP1	prostatic binding protein	-0.0624843	0.999802	-0.11892	0.774433	-0.158561	0.194231	-0.117169	0.670759	-0.181984	0.194455	-0.169662	0.132177	-0.193673	0.0702007	-0.0169137	0.93489	-0.149826	0.211296
SL003990	FGFR2	FGFR-2	0.00869864	0.999802	-0.00864412	0.986557	-0.0607615	0.683231	0.0102692	0.962227	-0.0306206	0.774869	-0.0139993	0.91705	-0.0377579	0.705142	0.187004	0.113515	-0.149664	0.211673
SL004342	FGF8	FGF-8B	-0.0519512	0.999802	-0.0813702	0.823623	-0.0883108	0.523849	-0.1028	0.700456	-0.137933	0.23651	-0.102384	0.374112	-0.092359	0.346406	0.155783	0.220975	-0.14925	0.213702
SL010388	PRSS2	Trypsin 2	-0.0642734	0.999802	0.0408203	0.92576	0.0905534	0.511972	-0.108486	0.697602	0.00556575	0.952582	0.00568212	0.962533	-0.111783	0.262218	-0.0796832	0.621605	0.148977	0.215103
SL011808	CPNE1	CPNE1	-0.0811909	0.999802	-0.123713	0.774433	-0.185233	0.115907	-0.141321	0.628728	-0.170595	0.194455	-0.202142	0.0641165	-0.222637	0.0533322	0.0107816	0.954876	-0.148817	0.215192
SL010520	AURKB	AURKB	0.00606376	0.999802	-0.0437966	0.923398	-0.0188845	0.896347	-0.0589792	0.783188	-0.11649	0.29386	-0.0618674	0.583023	-0.140856	0.161884	0.126964	0.366065	-0.148675	0.215449
SL006911	CHEK1	CHK1	0.032884	0.999802	-0.0079794	0.986557	-0.025622	0.863119	-0.000404074	0.998212	-0.0596167	0.566255	-0.0231139	0.854573	-0.082251	0.399326	0.141584	0.290825	-0.14846	0.215711
SL000448	HSPB1	HSP 27	0.120922	0.999802	0.0451625	0.918009	-0.0443775	0.766299	0.0672496	0.772589	-0.00328196	0.971504	-0.0075426	0.952863	-0.0935212	0.341666	0.0504962	0.785056	-0.148432	0.215711
SL007361	CLC	LPPL	-0.0202872	0.999802	-0.111605	0.774433	-0.121106	0.356157	-0.0423296	0.835366	-0.132862	0.251736	-0.0736732	0.516108	-0.0516526	0.599	0.132881	0.336613	-0.148226	0.215859
SL004805	CADM1	Nectin-like protein 2	-0.107259	0.999802	-0.0879617	0.823623	-0.185139	0.115907	-0.146238	0.628728	-0.136287	0.242882	-0.187762	0.0904059	-0.207463	0.0612777	0.0353625	0.837747	-0.148206	0.215859
SL004348	IFNL1	IFN-lambda 1	-0.0155798	0.999802	-0.0346733	0.926153	0.000383932	0.9973	-0.0215335	0.923223	-0.0784275	0.451255	-0.0169481	0.892297	0.00039751	0.99661	0.149587	0.245471	-0.147202	0.219826
SL019100	STUB1	CHIP	-0.036728	0.999802	-0.0791725	0.826945	-0.0712458	0.623342	-0.0724602	0.76481	-0.119959	0.287738	-0.104337	0.36526	-0.0943392	0.337418	0.0743142	0.660346	-0.147232	0.219826
SL003167	CXCL13	BLC	-0.114536	0.999802	-0.00969743	0.986557	0.100987	0.444921	-0.107537	0.700456	-0.0231101	0.830165	-0.0652037	0.566443	-0.105985	0.283422	-0.0666427	0.711238	0.147495	0.219826
SL004804	CADM3	Nectin-like protein 1	-0.0983086	0.999802	-0.126349	0.774433	-0.219261	0.0606858	-0.138781	0.628728	-0.180133	0.194455	-0.226868	0.0382177	-0.184419	0.0769629	0.00590006	0.9809	-0.147294	0.219826
SL005209	NOTCH3	Notch-3	-0.066692	0.999802	-0.112053	0.774433	-0.207756	0.0666139	-0.13481	0.628728	-0.178823	0.194455	-0.224813	0.0382177	-0.225256	0.0533322	-0.0154432	0.938791	-0.146979	0.220898
SL004305	TOP1	Topoisomerase I	-0.00162181	0.999802	-0.0779931	0.828649	-0.0252844	0.864411	-0.0398929	0.835366	-0.132216	0.251736	-0.0620086	0.583023	-0.0811644	0.407137	0.135421	0.320227	-0.146428	0.223665
SL017289	UBB	PolyUbiquitin K48	-0.0262258	0.999802	-0.0724449	0.851067	-0.186306	0.115907	-0.0694149	0.768728	-0.127421	0.266848	-0.189223	0.0878569	-0.199046	0.0666894	-0.0183401	0.927407	-0.145938	0.226537
SL014470	BCAR3	BCAR3	-0.0281079	0.999802	-0.147515	0.774433	-0.114225	0.389642	-0.0771675	0.76481	-0.181387	0.194455	-0.091475	0.427649	-0.0699118	0.475079	0.137718	0.309594	-0.145732	0.22702
SL001947	MIA	MIA	0.135088	0.999802	0.156624	0.774433	0.115352	0.386367	0.0609257	0.783188	0.0706427	0.501188	0.0781959	0.491887	-0.0344941	0.728673	-0.275869	0.00909059	0.145579	0.227613
SL003522	ERP29	ERP29	0.0859191	0.999802	0.0476806	0.914406	-0.0167476	0.906648	0.00937104	0.96407	-0.0270115	0.8039	-0.0252908	0.834887	-0.130394	0.193003	-0.28329	0.0066078	0.145296	0.228181
SL018887	CRYZL1	QORL1	-0.0396503	0.999802	-0.101646	0.777988	-0.216396	0.0627167	-0.0700007	0.76481	-0.113378	0.301261	-0.166767	0.13564	-0.101966	0.298382	0.0448362	0.802525	-0.145272	0.228181
SL007242	MAP2K3	MP2K3	0.0371553	0.999802	-0.0363737	0.92576	-0.0616815	0.683231	0.0110752	0.961724	-0.0764703	0.464249	-0.0514964	0.64457	-0.0797418	0.41477	0.113751	0.439235	-0.144869	0.230202
SL001890	TACSTD2	GA733-1 protein	-0.0214893	0.999802	-0.0403055	0.92576	-0.0220864	0.882917	-0.0542107	0.804889	-0.100691	0.346654	-0.0448155	0.691878	-0.0228385	0.822364	0.114741	0.432594	-0.144713	0.230591
SL010372	TMPRSS15	Enterokinase	0.00476606	0.999802	-0.0348116	0.926153	-0.00681498	0.969283	-0.0453065	0.826803	-0.081297	0.433722	-0.0196971	0.879372	-0.126838	0.203964	-0.142409	0.284825	0.143789	0.236324
SL004353	IL17D	IL-17D	-0.0175261	0.999802	0.0140453	0.974755	-0.0324269	0.827353	-0.0715053	0.76481	-0.0406525	0.697809	-0.0682816	0.545897	-0.188582	0.0741064	-0.185232	0.11901	0.143218	0.236426
SL001753	SIGLEC1	Sialoadhesin	-0.0421012	0.999802	-0.0466567	0.914406	-0.0555939	0.712361	-0.145787	0.628728	-0.149329	0.217469	-0.157952	0.154867	-0.284903	0.0389526	-0.124512	0.381096	0.143527	0.236426
SL016563	SLC25A18	GHC2	-0.0265488	0.999802	-0.0616925	0.886179	-0.0695712	0.629765	-0.0703534	0.76481	-0.116461	0.29386	-0.109629	0.344022	-0.123512	0.214293	0.118888	0.410073	-0.143641	0.236426
SL015728	GCKR	GCKR	0.0387533	0.999802	-0.0498566	0.908126	-0.0961603	0.472548	-0.000531269	0.998212	-0.114066	0.297171	-0.104667	0.363735	-0.103248	0.294604	0.109497	0.467566	-0.143274	0.236426
SL004160	NTRK2	TrkB	-0.032125	0.999802	-0.0377336	0.92576	-0.158163	0.19523	-0.0630397	0.779852	-0.0880814	0.401829	-0.162334	0.143649	-0.192382	0.0705032	-0.00599777	0.9809	-0.143403	0.236426
SL004143	GFRA2	GFRa-2	-0.076642	0.999802	-0.0657257	0.870284	-0.194304	0.0931471	-0.106421	0.700456	-0.106962	0.324669	-0.205546	0.0615474	-0.167211	0.102672	0.0008317	0.995994	-0.14321	0.236426
SL000468	IGHM IGJ IGK@ IGL@	IgM	-0.123962	0.999802	-0.0190951	0.959712	0.0169796	0.906521	-0.148799	0.628728	-0.0828429	0.423302	-0.0926283	0.42187	-0.166411	0.104603	-0.1548	0.224425	0.142311	0.240228
SL010393	KREMEN2	KREM2	-0.0537181	0.999802	-0.148117	0.774433	-0.0940435	0.486032	-0.10093	0.704761	-0.191701	0.194455	-0.13854	0.218489	-0.147955	0.148001	0.134981	0.32123	-0.142359	0.240228
SL005392	ARSA	Arylsulfatase A	-0.00594305	0.999802	0.00797961	0.986557	0.0136536	0.930364	-0.0250706	0.912794	-0.0243092	0.824447	0.00139049	0.988813	-0.179434	0.0819376	0.0903991	0.567817	-0.142403	0.240228
SL000506	CGA LHB	Luteinizing hormone	0.0728759	0.999802	-0.013673	0.975923	-0.0556244	0.712361	0.0451482	0.82704	-0.0453725	0.666333	-0.0441516	0.692794	-0.135479	0.177679	0.0431373	0.80364	-0.142277	0.240228
SL002783	CTF1	Cardiotrophin-1	-0.0604478	0.999802	-0.0776597	0.830064	-0.151452	0.211886	-0.0993062	0.71797	-0.132147	0.251736	-0.126742	0.266902	-0.143399	0.158065	0.132383	0.339094	-0.142065	0.240863
SL004742	AFM	Afamin	0.0456867	0.999802	-0.00346729	0.99693	-0.011825	0.940894	-0.0465838	0.818367	-0.0827172	0.423302	-0.0426493	0.7032	-0.100106	0.307211	-0.252811	0.0174126	0.14193	0.241304
SL004860	HTRA2	HTRA2	-0.0579406	0.999802	-0.0545739	0.894184	-0.155153	0.200077	-0.101359	0.701909	-0.116676	0.29386	-0.158534	0.153072	-0.190139	0.0726006	-0.0214984	0.911868	-0.141649	0.24244
SL000616	VTN	Vitronectin	-0.0417402	0.999802	0.0466623	0.914406	0.0407814	0.788511	-0.0665504	0.777085	0.00989916	0.921548	-0.00730797	0.954705	-0.0552715	0.573111	-0.123635	0.383462	0.141217	0.244664
SL012517	RSPO4	RSPO4	0.0510202	0.999802	0.0183737	0.96163	-0.119764	0.359731	0.0137014	0.949197	-0.0443003	0.673392	-0.125319	0.270411	-0.0954898	0.331884	0.0803067	0.621605	-0.141145	0.244664
SL004660	IBSP	BSP	0.102696	0.999802	0.00313425	0.99693	-0.0897273	0.514871	0.0642852	0.779852	-0.0361271	0.733943	-0.0260287	0.828566	-0.0897055	0.359949	0.0680983	0.70291	-0.140698	0.247181
SL005220	SHH	Sonic Hedgehog	0.106376	0.999802	0.0268644	0.940308	0.105744	0.422537	0.0666403	0.777085	-0.0284135	0.790952	0.117306	0.30487	0.0239449	0.815438	-0.295798	0.00484335	0.139917	0.247642
SL003672	SOD3	SOD3	-0.0439618	0.999802	-0.0196285	0.959712	0.00462215	0.982866	-0.0599353	0.783188	-0.0271682	0.803268	0.00616453	0.960854	-0.0144799	0.886119	0.157582	0.214017	-0.140235	0.247642
SL011528	RPS7	RS7	-0.0638516	0.999802	-0.102436	0.777988	-0.0654248	0.660379	-0.105622	0.700456	-0.146844	0.219134	-0.137367	0.224534	-0.126833	0.203964	0.144302	0.279341	-0.140129	0.247642
SL004737	TPM1	Tropomyosin 1 alpha chain	-0.0248687	0.999802	-0.0940386	0.792792	-0.0723445	0.616371	-0.0497725	0.814611	-0.117548	0.29386	-0.0587233	0.600336	-0.0560683	0.569859	0.12681	0.366366	-0.139858	0.247642
SL000130	CCNB1	Cyclin B1	-0.0747389	0.999802	-0.19174	0.704372	-0.15841	0.194231	-0.0750475	0.76481	-0.200656	0.194455	-0.164546	0.138037	-0.048279	0.625001	0.110087	0.46425	-0.140329	0.247642
SL000052	TNNT2	Troponin T	0.0356848	0.999802	0.00174534	0.997491	-0.0279676	0.855061	0.0203962	0.925092	0.00211247	0.981374	-0.0477951	0.671922	-0.0900602	0.35842	0.0997166	0.511909	-0.139775	0.247642
SL002519	ERBB3	ERBB3	0.00557569	0.999802	-0.0661977	0.870284	-0.182665	0.121681	-0.0485134	0.81586	-0.13475	0.2495	-0.190965	0.0828418	-0.178077	0.0844801	-0.0677585	0.704661	-0.139795	0.247642
SL000454	HSP90AB1	HSP 90b	-0.0552309	0.999802	-0.109587	0.774864	-0.176246	0.14039	-0.12402	0.662052	-0.182139	0.194455	-0.219718	0.042077	-0.207012	0.0618842	-0.0318647	0.851892	-0.139825	0.247642
SL010451	CFC1	CFC1	-0.028667	0.999802	-0.0105988	0.986557	-0.128731	0.309266	-0.0757247	0.76481	-0.0554852	0.590468	-0.133264	0.238517	-0.1813	0.0795602	-0.00109306	0.994989	-0.140377	0.247642
SL000248	SERPINA3	a1-Antichymotrypsin	-0.0284975	0.999802	-0.00881428	0.986557	0.0321948	0.827353	-0.0105184	0.961738	0.0376943	0.722789	0.102185	0.37439	0.102592	0.297064	0.105374	0.48448	-0.139671	0.247847
SL002702	PIM1	PIM1	0.0209051	0.999802	-0.0559904	0.888542	-0.0820466	0.559153	-0.0193517	0.928011	-0.0981131	0.359061	-0.089045	0.442057	-0.123067	0.216206	0.132603	0.338197	-0.139492	0.248326
SL004689	WISP1	WISP-1	0.0687041	0.999802	0.0431958	0.92576	-0.0359239	0.81585	0.0254114	0.912794	0.00459779	0.957739	-0.0219189	0.862563	-0.106849	0.281129	-0.259396	0.0143767	0.139185	0.249641
SL011588	RPS3A	RS3A	2.71338e-05	0.999802	-0.0666917	0.870284	-0.058852	0.695481	-0.0550925	0.801263	-0.128525	0.264046	-0.079263	0.48951	-0.101819	0.298382	0.0872701	0.580029	-0.13905	0.249641
SL004155	PDGFRB	PDGF Rb	0.12242	0.999802	0.0408347	0.92576	-0.0406673	0.789094	0.0920526	0.743779	0.0231803	0.830165	-0.0425586	0.7032	-0.0568676	0.564747	0.0529067	0.769906	-0.139028	0.249641
SL003192	CFP	Properdin	-0.00685931	0.999802	-0.0508733	0.907922	-0.0458643	0.763816	-0.0877948	0.754054	-0.121111	0.282784	-0.112279	0.330316	-0.14196	0.160519	-0.22125	0.0428134	0.138865	0.249823
SL005165	LGALS4	Galectin-4	-0.0179538	0.999802	-0.0611998	0.886179	-0.100666	0.444921	-0.0453817	0.826803	-0.101771	0.34495	-0.109439	0.344022	-0.0418061	0.677126	0.127056	0.366065	-0.138816	0.249823
SL000310	C1R	C1r	0.00615927	0.999802	0.0778157	0.829085	0.0592942	0.694285	-0.0259482	0.912794	0.0477915	0.647414	0.0175413	0.888347	-0.100435	0.305914	-0.164001	0.19088	0.138319	0.252164
SL004642	ADAM9	ADAM 9	-0.0127685	0.999802	-0.0196732	0.959712	-0.122108	0.348142	-0.0425852	0.835366	-0.0655231	0.526894	-0.125	0.272097	-0.184351	0.0769629	0.00485709	0.985965	-0.138307	0.252164
SL000323	C7	C7	0.0907021	0.999802	0.0696587	0.854504	0.0553957	0.712361	0.0195892	0.928011	-0.0173724	0.870101	0.0505599	0.648702	0.00389191	0.970475	-0.292183	0.00525413	0.138041	0.253043
SL000250	SERPINF2	a2-Antiplasmin	0.0197898	0.999802	-0.00987433	0.986557	-0.0516599	0.736939	-0.0723082	0.76481	-0.103913	0.336296	-0.0956129	0.405399	-0.171721	0.0940935	-0.235581	0.0286656	0.137922	0.253043
SL000437	HP	Haptoglobin, Mixed Type	-0.0616177	0.999802	-0.0355585	0.92576	0.023271	0.876589	-0.0203346	0.925092	-0.00491815	0.955685	0.0719479	0.524236	0.0366332	0.713025	-0.158593	0.213505	0.137973	0.253043
SL007250	PIK3CG	PK3CG	-0.0495038	0.999802	-0.169986	0.760407	-0.18242	0.121681	-0.0861997	0.759618	-0.187383	0.194455	-0.161206	0.145651	-0.141144	0.161884	0.140789	0.292062	-0.137739	0.253598
SL005357	REG1A	PSP	0.0574692	0.999802	0.0388325	0.92576	0.0660989	0.655367	0.0231151	0.916799	0.00552915	0.952582	0.0761319	0.5012	0.0308927	0.755936	-0.276022	0.00877904	0.137559	0.25424
SL010466	MFRP	MFRP	-0.00733185	0.999802	0.0315779	0.932897	0.0457124	0.764041	-0.062955	0.779852	-0.0308368	0.773955	0.0236842	0.849866	-0.039664	0.69307	-0.172927	0.162979	0.137359	0.254359
SL003187	CCL22	MDC	-0.0949525	0.999802	-0.000921915	0.997491	-0.00723789	0.967112	-0.0985833	0.71962	-0.0255765	0.814704	-0.0816116	0.481402	-0.128181	0.201167	-0.0897545	0.569369	0.137393	0.254359
SL000276	APOE	Apo E	-0.13361	0.999802	-0.0942135	0.792792	-0.135848	0.276029	-0.151856	0.628728	-0.0806211	0.438077	-0.136419	0.224948	-0.116877	0.239519	0.105316	0.48448	-0.137057	0.255983
SL003869	GDF15	MIC-1	0.216445	0.407824	0.165245	0.760407	0.0799386	0.567239	0.123216	0.662052	0.0920462	0.384355	0.0561235	0.616406	-0.129734	0.195906	-0.264203	0.0133106	0.136842	0.256214
SL000136	AREG	AREG	-0.076854	0.999802	-0.103894	0.777988	-0.191869	0.100079	-0.11212	0.670759	-0.171098	0.194455	-0.223111	0.0382177	-0.137086	0.172548	0.131407	0.34131	-0.136919	0.256214
SL007059	LY86	LY86	0.0790315	0.999802	0.034743	0.926153	-0.00273256	0.987296	0.0102529	0.962227	-0.0324119	0.765314	0.0184819	0.885528	-0.0729326	0.454074	-0.259528	0.0143767	0.136415	0.25734
SL003803	ERBB4	ERBB4	0.00817862	0.999802	-0.0236239	0.955589	-0.047529	0.756934	0.00200383	0.997549	-0.0761377	0.465769	-0.0788232	0.48951	-0.0235799	0.818635	0.117079	0.419835	-0.136449	0.25734
SL011180	HK1	HXK1	-0.0221798	0.999802	-0.136749	0.774433	-0.129871	0.302283	-0.0581513	0.783188	-0.161595	0.201754	-0.155101	0.162509	-0.168279	0.100548	0.0865941	0.585369	-0.136585	0.25734
SL011629	AIP	AIP	1.79499e-05	0.999802	-0.0371201	0.92576	-0.0331959	0.827353	-0.0577761	0.783188	-0.118213	0.292994	-0.0966631	0.401989	-0.160158	0.116941	0.129635	0.34925	-0.135986	0.259752
SL004650	FRZB	sFRP-3	0.0299494	0.999802	0.0597356	0.886231	-0.022731	0.880541	-0.00663121	0.973517	0.0192162	0.861183	-0.0108994	0.939448	-0.0717458	0.46136	-0.224041	0.0389602	0.134555	0.264845
SL002078	TGFBR2	TGF-b R II	0.0199249	0.999802	-0.0227714	0.955589	-0.00962337	0.951795	-0.0157366	0.939975	-0.0743886	0.478339	-0.0205129	0.872688	-0.0327487	0.744023	0.148061	0.2539	-0.135168	0.264845
SL000586	F2	Thrombin	0.00560158	0.999802	0.0280234	0.939526	0.0338315	0.825864	-0.0447484	0.828434	-0.0205226	0.850436	-0.0149957	0.908416	-0.0767415	0.430233	-0.1319	0.339094	0.134599	0.264845
SL000467	IGHG1 IGHG2 IGHG3 IGHG4 IGK@ IGL@	IgG	0.0252941	0.999802	0.056247	0.888542	0.117448	0.373067	0.0125883	0.955396	0.0661121	0.525837	0.0653828	0.565905	0.0258675	0.798108	-0.118347	0.411364	0.134998	0.264845
SL006476	NMT1	NMT1	-0.0205626	0.999802	-0.0941401	0.792792	-0.0753327	0.593223	-0.0744819	0.76481	-0.160816	0.201754	-0.0716277	0.526291	-0.101809	0.298382	0.109157	0.4684	-0.134402	0.264845
SL004354	IL19	IL-19	0.0528629	0.999802	-0.0515206	0.9069	-0.0719603	0.618793	0.0181029	0.933193	-0.108642	0.315454	-0.114921	0.316348	-0.0381222	0.703015	0.083139	0.610357	-0.134496	0.264845
SL004866	CA1	Carbonic anhydrase I	0.114441	0.999802	0.100462	0.777988	-0.0340577	0.824941	0.0943487	0.736517	0.0662827	0.525837	-0.021222	0.865761	-0.0228469	0.822364	0.0491339	0.788627	-0.134926	0.264845
SL017612	HSP90AA1 HSP90AB1	HSP 90a/b	-0.0545301	0.999802	-0.0907876	0.821773	-0.1693	0.157714	-0.133358	0.628728	-0.175388	0.194455	-0.223401	0.0382177	-0.212561	0.0582325	-0.0384548	0.820996	-0.134645	0.264845
SL019019	PIANP	PIANP	-0.0338482	0.999802	-0.0665078	0.870284	-0.173999	0.146392	-0.077876	0.76481	-0.114718	0.296482	-0.181878	0.103751	-0.16281	0.110865	-0.00320101	0.993331	-0.134434	0.264845
SL006920	MAPK14	MAPK14	0.0267967	0.999802	-0.0924324	0.802682	-0.11413	0.389642	-0.0537748	0.807098	-0.159704	0.201754	-0.126081	0.266902	-0.140683	0.162393	-0.00200294	0.993331	-0.135005	0.264845
SL002071	GRP	Gastrin-releasing peptide	-0.075365	0.999802	-0.132032	0.774433	-0.165166	0.171687	-0.0722746	0.76481	-0.145306	0.222198	-0.164996	0.137223	-0.0549885	0.574585	0.135117	0.32099	-0.134074	0.266633
SL005155	TDGF1	Cripto	0.0231777	0.999802	-0.0160577	0.968023	-0.178756	0.132171	-0.0505507	0.814346	-0.108828	0.315162	-0.154828	0.163901	-0.186981	0.0758735	0.0118722	0.949715	-0.133391	0.27115
SL000049	PROS1	Protein S	0.137948	0.999802	0.0691546	0.854504	-0.0128449	0.932777	0.0452839	0.826803	-0.0223181	0.837806	0.00209491	0.987514	-0.154447	0.129503	-0.267467	0.01199	0.133259	0.271473
SL002565	MYC	c-Myc	-0.0124875	0.999802	-0.0647955	0.870284	-0.0839897	0.54864	-0.0774427	0.76481	-0.131635	0.251736	-0.0940839	0.413654	-0.109341	0.270941	0.0955781	0.531485	-0.133105	0.271943
SL009045	ENPP7	ENPP7	-0.0348387	0.999802	-0.0811078	0.823623	-0.0334203	0.826572	-0.110247	0.678313	-0.14176	0.235474	-0.0786245	0.48951	-0.1834	0.077361	-0.180509	0.132612	0.133015	0.271947
SL008808	SKP1	SKP1	0.108169	0.999802	-0.0388854	0.92576	-0.0616734	0.683231	0.0721405	0.76481	-0.0695036	0.506083	-0.0594183	0.597029	0.0234508	0.818976	0.0586995	0.753112	-0.132651	0.274056
SL016553	PDE3A	PDE3A	0.0255887	0.999802	-0.117468	0.774433	-0.112194	0.398059	-0.0013076	0.998122	-0.148004	0.217469	-0.0733593	0.517067	-0.0471342	0.634001	0.0604816	0.74355	-0.132433	0.274369
SL005793	PPIF	Cyclophilin F	-0.0080887	0.999802	-0.131574	0.774433	-0.15641	0.200049	-0.0566217	0.792597	-0.192706	0.194455	-0.156945	0.156693	-0.185192	0.0767489	-0.00375672	0.991616	-0.1325	0.274369
SL002655	CTGF	CTGF	-0.07896	0.999802	-0.0353393	0.926153	-0.13124	0.295638	-0.107395	0.700456	-0.098484	0.356845	-0.14114	0.20751	-0.193055	0.0702007	0.0434833	0.80364	-0.132277	0.274885
SL000322	C6	C6	0.0566135	0.999802	-0.00758646	0.986557	-0.0130535	0.932777	-0.0350454	0.856812	-0.103608	0.337353	-0.04523	0.687514	-0.131308	0.19134	-0.257862	0.0150046	0.131991	0.276407
SL008709	DSC3	DSC3	0.048352	0.999802	0.029229	0.939201	0.00198562	0.991959	0.0176465	0.933193	-0.0176962	0.86749	0.0160745	0.898042	-0.0359487	0.717402	0.104349	0.488977	-0.131607	0.278691
SL005263	LRPAP1	RAP	0.0247755	0.999802	-0.063184	0.874816	-0.0991604	0.455701	-0.0435142	0.835366	-0.124015	0.275682	-0.111686	0.335234	-0.203837	0.0641464	0.0759667	0.649168	-0.131487	0.278933
SL003201	KDR	VEGF sR2	0.177375	0.929862	0.122271	0.774433	0.0729779	0.611224	0.0965943	0.725038	0.0453208	0.666333	0.0641692	0.571738	-0.0387836	0.698274	-0.271704	0.0105239	0.13131	0.279621
SL006550	ECM1	ECM1	-0.0533049	0.999802	-0.10359	0.777988	-0.155026	0.200077	-0.123809	0.662052	-0.168985	0.194455	-0.181207	0.10378	-0.195184	0.0688994	-0.0672358	0.708494	-0.131043	0.280549
SL010528	UFM1	UFM1	-0.00678836	0.999802	-0.0648172	0.870284	-0.162982	0.175086	-0.0886345	0.745	-0.153826	0.208773	-0.186143	0.0922715	-0.21844	0.0560045	-0.029156	0.8635	-0.131016	0.280549
SL000357	F9	Coagulation Factor IX	0.0354178	0.999802	-0.0205808	0.95954	-0.0179828	0.899614	-0.0380752	0.841341	-0.0753128	0.470683	-0.0400119	0.721932	-0.0963478	0.32747	-0.231815	0.0320408	0.130892	0.280816
SL000414	CFB	Factor B	0.0939264	0.999802	0.0276031	0.939526	0.0186422	0.896347	0.0250663	0.912794	-0.0293229	0.782941	0.0329626	0.771081	-0.0365648	0.713025	-0.253964	0.0167901	0.130638	0.281429
SL014092	CDON	CDON	0.0132185	0.999802	-0.0494384	0.908958	-0.157417	0.19943	-0.0385619	0.839986	-0.123229	0.275682	-0.155399	0.16193	-0.18207	0.0786182	-0.0272653	0.875491	-0.130645	0.281429
SL003340	CHI3L1	YKL-40	0.113563	0.999802	0.0983093	0.790517	0.117553	0.373067	0.0970217	0.725038	0.0880401	0.401829	0.0862517	0.457561	0.0833156	0.392654	-0.135921	0.318787	0.129585	0.287635
SL006713	COLEC11	Collectin Kidney 1	0.000788119	0.999802	-0.000685277	0.998143	-0.0326155	0.827353	0.00857521	0.964412	0.0168725	0.873885	-0.0231024	0.854573	-0.0944913	0.337116	0.0864309	0.586386	-0.129588	0.287635
SL003792	GRB2	GRB2 adapter protein	-0.0737325	0.999802	-0.0948303	0.792792	-0.207145	0.0667731	-0.10216	0.700456	-0.131388	0.251736	-0.206386	0.0599501	-0.149796	0.142679	-0.00590983	0.9809	-0.129749	0.287635
SL000325	C9	C9	0.103195	0.999802	0.0823384	0.823623	0.0555275	0.712361	0.0540478	0.805109	0.0293539	0.782941	0.0617321	0.58341	-0.0394966	0.693834	-0.258173	0.0150046	0.129082	0.289012
SL005201	AMH	MIS	-0.00663639	0.999802	-0.0396	0.92576	-0.0895669	0.515411	-0.0832522	0.76481	-0.103983	0.336254	-0.0550568	0.621528	-0.12264	0.216254	-0.249472	0.0191145	0.128975	0.289012
SL009213	CTSA	Cathepsin A	-0.0447274	0.999802	-0.0783503	0.827541	-0.132208	0.28965	-0.0651088	0.779852	-0.0934232	0.380941	-0.0819651	0.481157	-0.0852541	0.383149	0.105023	0.486817	-0.129241	0.289012
SL000408	EPO	Epo	0.0146054	0.999802	-0.0579331	0.888542	-0.111134	0.400228	-0.0192383	0.928011	-0.118839	0.290759	-0.123417	0.278396	-0.0538118	0.583809	0.0522206	0.776166	-0.12902	0.289012
SL006114	ROR1	ROR1	-0.0639809	0.999802	-0.0382153	0.92576	-0.16714	0.164299	-0.114332	0.670759	-0.11442	0.297171	-0.176649	0.114828	-0.237858	0.0457794	-0.0219723	0.910059	-0.129011	0.289012
SL004301	XRCC6	Ku70	-0.11091	0.999802	-0.0793592	0.826945	-0.116239	0.380996	-0.134674	0.628728	-0.121625	0.280219	-0.165487	0.136551	-0.205024	0.0630153	0.15086	0.238981	-0.128607	0.29129
SL021043	GDF11 MSTN	GDF-11/8	-0.0423881	0.999802	-0.0605882	0.886179	-0.153152	0.205884	-0.0843715	0.76481	-0.120503	0.285193	-0.157582	0.155482	-0.206479	0.062294	-0.0500693	0.786477	-0.128274	0.293207
SL002541	TNFSF11	sRANKL	-0.0584507	0.999802	-0.000515862	0.998143	-0.0328625	0.827353	-0.118166	0.670759	-0.0639995	0.534814	-0.0768837	0.499291	-0.132811	0.186573	-0.116575	0.421133	0.128024	0.294573
SL010457	DLL4	DLL4	-0.110633	0.999802	-0.160886	0.77106	-0.238286	0.0480402	-0.155739	0.628728	-0.222639	0.194455	-0.233621	0.0334345	-0.173414	0.0915297	0.0159307	0.938791	-0.127899	0.294886
SL003322	FLT4	VEGF sR3	0.0113221	0.999802	-0.0928808	0.802682	-0.163579	0.173674	-0.0789506	0.76481	-0.189253	0.194455	-0.170679	0.130322	-0.213736	0.0581252	-0.0473643	0.797824	-0.127624	0.295353
SL000485	IL9	IL-9	-0.0551094	0.999802	-0.0023989	0.997491	-0.117505	0.373067	-0.0659474	0.779852	-0.00777211	0.935083	-0.0947496	0.409744	-0.120215	0.22541	0.0335223	0.844129	-0.127583	0.295353
SL007828	NRG4	NRG4	0.0857457	0.999802	0.00618927	0.989551	-0.0695267	0.629765	0.020897	0.925092	-0.082493	0.42464	-0.056751	0.612869	-0.139743	0.164933	0.013151	0.946983	-0.127735	0.295353
SL006448	HRG	HRG	0.024703	0.999802	0.0251967	0.951693	0.00106331	0.993619	-0.060182	0.783188	-0.0634597	0.537611	-0.0671338	0.55225	-0.102681	0.296815	-0.233454	0.0305516	0.127485	0.295389
SL014091	SORCS2	SORC2	-0.0177563	0.999802	-0.0206842	0.95954	-0.0633619	0.675251	-0.0675314	0.772589	-0.0889841	0.396524	-0.128097	0.260606	-0.16961	0.0981035	0.115888	0.42644	-0.127236	0.296772
SL004359	NTF3	Neurotrophin-3	0.0294926	0.999802	0.0243136	0.9534	0.0499507	0.742752	-0.0493114	0.81522	-0.0558823	0.586962	-0.0288441	0.8072	-0.174988	0.0903731	-0.122005	0.393168	0.126661	0.299993
SL007674	LY9	LY9	0.00808829	0.999802	0.0395757	0.92576	0.136137	0.276029	0.021449	0.923226	0.0407535	0.697809	0.0295484	0.802652	0.0172956	0.86522	-0.0780363	0.631779	0.126496	0.299993
SL004009	RAC1	RAC1	-0.0176008	0.999802	-0.0479548	0.914406	-0.0869837	0.534688	-0.0749242	0.76481	-0.106066	0.327677	-0.131221	0.248421	-0.179229	0.0826185	0.0660206	0.711238	-0.12667	0.299993
SL018587	ISLR2	ISLR2	-0.058416	0.999802	-0.0718973	0.851067	-0.213569	0.0648516	-0.101622	0.7016	-0.120007	0.287738	-0.244835	0.0277004	-0.20744	0.0612777	0.00261479	0.993331	-0.126488	0.299993
SL004823	PPIA	Cyclophilin A	0.0041059	0.999802	-0.0884734	0.823623	-0.10102	0.444921	-0.0658237	0.779852	-0.151155	0.214357	-0.132817	0.240512	-0.155288	0.128114	-0.0431079	0.80364	-0.126383	0.300138
SL010471	SPOCK2	Testican-2	-0.112997	0.999802	-0.129843	0.774433	-0.17157	0.153199	-0.117138	0.670759	-0.15255	0.2141	-0.117166	0.305405	-0.156356	0.126334	0.0190314	0.920978	-0.12599	0.302639
SL004484	SFTPD	SP-D	-0.186791	0.758014	-0.107755	0.777988	-0.00971253	0.951699	-0.199174	0.628728	-0.111045	0.309522	-0.141478	0.205874	-0.141765	0.160656	0.140649	0.292062	-0.125719	0.304253
SL004466	SERPIND1	Heparin cofactor II	0.0293174	0.999802	-0.000936518	0.997491	-0.0768814	0.585248	-0.071021	0.76481	-0.101944	0.34495	-0.0959735	0.404162	-0.18663	0.0759222	-0.250823	0.0178278	0.125165	0.305786
SL010510	PAK7	PAK7	-0.0492114	0.999802	-0.0584929	0.888542	-0.0801234	0.567239	-0.0825546	0.76481	-0.115223	0.295413	-0.104866	0.36251	-0.0996637	0.309458	0.135146	0.32099	-0.125311	0.305786
SL005217	SIGLEC6	Siglec-6	0.0440106	0.999802	-0.0399115	0.92576	0.0267518	0.859174	-0.0299852	0.889803	-0.0981798	0.359019	-0.0155573	0.902594	-0.172575	0.0923186	-0.118048	0.413314	0.125109	0.305786
SL004859	TNFRSF18	GITR	-0.0284466	0.999802	-0.0229855	0.955589	-0.0320751	0.827353	-0.0718146	0.76481	-0.0828917	0.423302	-0.0715435	0.526564	-0.0137467	0.892698	0.10539	0.48448	-0.125191	0.305786
SL003171	FGF4	FGF-4	0.0315681	0.999802	0.029015	0.939201	-0.0168378	0.906521	-0.0617106	0.78132	-0.0487573	0.639956	-0.10124	0.380492	-0.215838	0.0560045	0.0733786	0.668392	-0.125227	0.305786
SL004271	GFAP	GFAP	0.145308	0.999802	0.102116	0.777988	0.0990265	0.455934	0.119863	0.663432	0.0871987	0.406756	0.0818833	0.481157	0.0323802	0.746188	-0.175672	0.151208	0.124361	0.30976
SL009202	AMICA1	JAML1	0.0170839	0.999802	-0.0577005	0.888542	-0.0810053	0.560533	-0.0583148	0.783188	-0.122436	0.277807	-0.0709387	0.528822	-0.133574	0.183523	0.107518	0.479231	-0.124429	0.30976
SL000084	EGF	EGF	-0.0389669	0.999802	-0.0787696	0.827541	-0.178707	0.132171	-0.0866173	0.759618	-0.139922	0.236089	-0.203004	0.0641165	-0.235731	0.0457794	0.0472081	0.797824	-0.124531	0.30976
SL010619	TPSG1	TPSG1	-0.0705033	0.999802	-0.0902756	0.822728	-0.0347878	0.822032	-0.118844	0.670363	-0.127796	0.265422	-0.0790659	0.48951	-0.172859	0.0922148	-0.113922	0.438407	0.123559	0.315856
SL005730	PDE2A	cGMP-stimulated PDE	-0.129077	0.999802	-0.194363	0.704372	-0.141066	0.261878	-0.187171	0.628728	-0.224427	0.194455	-0.224221	0.0382177	-0.239022	0.0457794	0.0907478	0.564554	-0.123208	0.317788
SL008331	PA2G4	PA2G4	-0.0331267	0.999802	-0.0374038	0.92576	-0.0592839	0.694285	-0.0734917	0.76481	-0.0899854	0.394272	-0.125751	0.268141	-0.157515	0.122778	0.0453642	0.801365	-0.123078	0.317788
SL007221	STAT3	STAT3	0.0128729	0.999802	-0.105971	0.777988	-0.14483	0.244895	-0.0487548	0.81586	-0.146909	0.219134	-0.140446	0.21027	-0.131083	0.191549	-0.0262811	0.883277	-0.123077	0.317788
SL000024	F3	TF	0.0233386	0.999802	0.0102876	0.986557	-0.0967972	0.469275	-0.0643148	0.779852	-0.0873011	0.406336	-0.0844831	0.467072	-0.135288	0.177679	0.0451956	0.801365	-0.122908	0.317803
SL010378	RET	RET	0.0828284	0.999802	0.0670128	0.870284	0.0422737	0.778805	0.0347257	0.856812	0.0156759	0.883039	0.0390204	0.72796	-0.117651	0.236577	-0.0448007	0.802525	-0.122963	0.317803
SL008094	PGM1	PGM1	-0.0188839	0.999802	-0.0924933	0.802682	-0.0877257	0.529227	-0.0265105	0.912233	-0.100949	0.346312	-0.068751	0.544427	-0.0506128	0.607772	0.102747	0.497084	-0.122591	0.319771
SL004821	S100A4	S100A4	0.117967	0.999802	0.0378468	0.92576	-0.00937785	0.952481	0.072377	0.76481	0.0089536	0.927024	0.00823441	0.95238	-0.0747676	0.443362	-0.0464006	0.800551	-0.122403	0.320661
SL007453	MAPK11	MK11	0.0262173	0.999802	-0.0160326	0.968023	-0.0644763	0.664778	-0.0148362	0.944561	-0.0842133	0.421669	-0.0492774	0.660025	-0.0375031	0.706936	0.0571739	0.756562	-0.122319	0.320663
SL004010	KIT	SCF sR	-0.0963325	0.999802	-0.112622	0.774433	-0.167467	0.164275	-0.133592	0.628728	-0.163091	0.201754	-0.134553	0.234205	-0.17312	0.0921458	-0.0571113	0.756562	-0.122052	0.320787
SL005221	SCARF1	SREC-I	-0.0508337	0.999802	-0.115531	0.774433	-0.19475	0.0931471	-0.111385	0.670759	-0.183069	0.194455	-0.195641	0.0767881	-0.199818	0.0666894	-0.0530004	0.769906	-0.122074	0.320787
SL005213	RELT	RELT	-0.0426586	0.999802	-0.0659343	0.870284	-0.164858	0.172336	-0.0740906	0.76481	-0.109215	0.315162	-0.153227	0.168489	-0.114253	0.250874	-0.0325511	0.849597	-0.122038	0.320787
SL000045	IGFBP3	IGFBP-3	-0.0595143	0.999802	-0.0161241	0.968023	-0.0889843	0.5193	-0.130136	0.642127	-0.093723	0.380097	-0.105889	0.357044	-0.17362	0.0915297	-0.185695	0.117699	0.121945	0.321026
SL011708	ARPP19	ARP19	-0.0786989	0.999802	-0.0710021	0.851067	-0.095294	0.477575	-0.13633	0.628728	-0.142985	0.229985	-0.0802438	0.484459	-0.0393411	0.69524	0.0967243	0.523261	-0.12183	0.321303
SL002528	PLA2G2A	NPS-PLA2	-0.0164562	0.999802	-0.0669759	0.870284	-0.0212922	0.885697	-0.00820764	0.964604	-0.0794903	0.445687	-0.0689052	0.544028	-0.0228208	0.822364	-0.171776	0.163765	0.121723	0.321504
SL007311	SNAP25	SNP25	0.0337272	0.999802	-0.0716045	0.851067	-0.0614375	0.683231	-0.0107084	0.961724	-0.127432	0.266848	-0.0642293	0.571738	-0.0482834	0.625001	0.100298	0.508152	-0.121557	0.322216
SL000563	CCL5	RANTES	-0.0300511	0.999802	0.00960399	0.986557	0.0109061	0.946566	-0.0270492	0.906738	-0.0179896	0.865459	-0.0346957	0.759882	-0.0523722	0.594117	0.124693	0.380308	-0.121226	0.323629
SL010616	PTPN11	SHP-2	0.0468822	0.999802	0.00110262	0.997491	-0.0853837	0.540469	-0.0290052	0.89548	-0.0638386	0.535353	-0.100821	0.381975	-0.141962	0.160519	-0.0636525	0.722641	-0.121246	0.323629
SL004248	GDNF	GDNF	-0.0342299	0.999802	-0.0291443	0.939201	-0.0476309	0.75645	-0.102082	0.700456	-0.0958731	0.370987	-0.0739941	0.513385	-0.141074	0.161884	0.110638	0.462219	-0.120773	0.326083
SL003331	MMP16	MMP-16	-0.017374	0.999802	-0.107352	0.777988	-0.0723898	0.616371	-0.056733	0.792597	-0.140875	0.235474	-0.0798264	0.485626	-0.0805299	0.40985	0.101008	0.505335	-0.12082	0.326083
SL004704	COMMD7	COMMD7	-0.0245489	0.999802	-0.0896991	0.823623	-0.10523	0.424103	-0.0748837	0.76481	-0.141966	0.235222	-0.130974	0.248951	-0.0989646	0.312346	0.0633576	0.724175	-0.120483	0.327861
SL000324	C8A C8B C8G	C8	-0.0350587	0.999802	-0.17237	0.760407	-0.132087	0.28965	-0.0698354	0.765809	-0.187041	0.194455	-0.126255	0.266902	-0.0989939	0.312346	0.101817	0.498578	-0.120358	0.328226
SL016549	PRKAA2 PRKAB2 PRKAG1	AMPK a2b2g1	0.0533251	0.999802	-0.0727714	0.851067	-0.111979	0.398597	-0.0031626	0.992512	-0.11234	0.303369	-0.106806	0.352312	-0.0965368	0.326787	0.108305	0.474948	-0.120208	0.328289
SL014469	SHC1	SHC1	0.0376771	0.999802	-0.0652986	0.870284	-0.130309	0.300949	-0.0416047	0.835366	-0.13759	0.236617	-0.129316	0.254592	-0.107717	0.277789	-0.0336334	0.844129	-0.120106	0.328289
SL010464	LRIG3	LRIG3	0.0859315	0.999802	0.0747171	0.850482	-0.0509531	0.739406	0.02576	0.912794	0.0105188	0.918369	-0.107724	0.347791	-0.162084	0.112903	-0.00617976	0.9809	-0.120146	0.328289
SL010390	CCDC80	URB	0.00980808	0.999802	0.0049284	0.993311	-0.0532207	0.728672	-0.0638483	0.779852	-0.0713937	0.496456	-0.0730931	0.517814	-0.179012	0.0826185	-0.244627	0.0212781	0.119632	0.331663
SL005199	MICA	MICA	0.000615309	0.999802	-0.00104129	0.997491	-0.0131797	0.932777	-0.0311426	0.879738	-0.0387963	0.713944	0.00669462	0.957694	0.0327212	0.744023	0.0581857	0.754617	-0.11953	0.331841
SL003733	DIABLO	SMAC	0.0404946	0.999802	0.0294469	0.939201	-0.0486219	0.752002	0.00546567	0.981384	-0.0155549	0.883697	0.00449112	0.972939	-0.118591	0.231636	0.0539543	0.766511	-0.119236	0.333673
SL002782	ADM	Adrenomedullin	0.0204645	0.999802	0.0157865	0.968515	0.0257015	0.863119	-0.042875	0.835366	-0.0493445	0.635697	-0.0257858	0.830724	-0.0708407	0.468087	-0.225486	0.0375679	0.118987	0.33442
SL018938	SUMO3	SUMO3	-0.0783986	0.999802	-0.119079	0.774433	-0.175617	0.142805	-0.10832	0.697946	-0.148313	0.217469	-0.198429	0.0720971	-0.166509	0.104552	0.00234122	0.993331	-0.118979	0.33442
SL004016	CXCL16	CXCL16, soluble	0.218289	0.407824	0.107399	0.777988	0.017265	0.905029	0.150011	0.628728	0.0550383	0.592668	0.0712168	0.528372	-0.0302685	0.759569	-0.263778	0.0133364	0.118642	0.335437
SL000591	TIMP1	TIMP-1	0.062607	0.999802	-0.00527688	0.993036	-0.034465	0.822312	-0.0243608	0.912794	-0.0848908	0.420224	-0.0296325	0.802422	-0.109674	0.269969	-0.252452	0.0174126	0.118513	0.335437
SL009400	CHRDL1	CRDL1	0.00274756	0.999802	0.0761843	0.836187	-0.046966	0.759014	-0.0543776	0.804475	0.00464085	0.957739	-0.0608892	0.586815	-0.163111	0.110865	-0.188596	0.109156	0.118442	0.335437
SL006923	TBP	TBP	-0.0550121	0.999802	-0.01886	0.959712	-0.017625	0.902535	-0.0652699	0.779852	-0.0589647	0.567926	-0.068249	0.545897	-0.0552006	0.573111	0.160571	0.204219	-0.118659	0.335437
SL000527	MMP9	MMP-9	-0.0595264	0.999802	-0.00933513	0.986557	0.046875	0.759014	-0.074214	0.76481	-0.00838781	0.930767	-0.0762772	0.500666	-0.0519001	0.597076	-0.000266242	0.998411	0.118535	0.335437
SL000445	Human-virus	HIV-2 Rev	-0.0462109	0.999802	-0.0562433	0.888542	-0.0609143	0.683231	-0.0689105	0.769911	-0.0843694	0.42164	-0.0468807	0.676514	-0.03811	0.703015	-0.120716	0.399793	0.118279	0.335665
SL003524	PDIA3	Protein disulfide isomerase A3	0.0930879	0.999802	0.0277692	0.939526	-0.0856259	0.540469	-0.00367643	0.991549	-0.0579857	0.573865	-0.0799997	0.485611	-0.253445	0.0435835	-0.0360612	0.834312	-0.118351	0.335665
SL003176	CCL1	I-309	0.0361253	0.999802	-0.0472284	0.914406	-0.0662191	0.654691	0.00182403	0.997549	-0.0890121	0.396524	-0.053884	0.630709	-0.0748004	0.443362	0.10865	0.472056	-0.118171	0.335906
SL004588	IL1RAP	IL-1 R AcP	0.0512235	0.999802	0.0358122	0.92576	-0.0339392	0.824941	-0.0072248	0.970139	-0.0407265	0.697809	-0.0578695	0.606316	-0.17292	0.0922148	-0.238009	0.0270191	0.117817	0.338066
SL018256	CHKB	CHKB	-0.000111039	0.999802	-0.0219206	0.955589	-0.111188	0.400228	-0.0649998	0.779852	-0.0927219	0.382661	-0.103682	0.367034	-0.0952935	0.332971	0.0582756	0.754617	-0.117632	0.338498
SL008122	DUSP3	DUS3	0.0149245	0.999802	-0.0965819	0.792792	-0.0981372	0.460126	-0.0177368	0.933193	-0.133944	0.251736	-0.0612469	0.58611	-0.0880184	0.369637	0.0534793	0.767198	-0.117639	0.338498
SL010503	MAPKAPK2	MAPK2	0.00320092	0.999802	-0.0097901	0.986557	-0.00127782	0.993293	-0.0472905	0.818367	-0.0780888	0.453545	-0.00942047	0.9488	-0.0927609	0.345565	0.0938495	0.544365	-0.117458	0.338621
SL007274	EFNB2	EFNB2	-0.0400438	0.999802	-0.0597034	0.886231	-0.169145	0.157714	-0.0831708	0.76481	-0.114133	0.297171	-0.192463	0.0819219	-0.190189	0.0726006	-0.0312785	0.85411	-0.117507	0.338621
SL005202	MST1	MSP	-0.0176868	0.999802	-0.0035399	0.99693	-0.00766686	0.963652	-0.0819904	0.76481	-0.0783984	0.451255	-0.0840383	0.468824	-0.135155	0.177679	-0.146153	0.265933	0.117187	0.33864
SL001718	IL13	IL-13	0.0122223	0.999802	-0.101711	0.777988	-0.114835	0.387572	-0.00943521	0.96407	-0.126498	0.269135	-0.0726276	0.520516	-0.0405827	0.685869	0.124718	0.380308	-0.117139	0.33864
SL004864	CDH12	Cadherin-12	0.0543683	0.999802	-0.0383241	0.92576	-0.0211506	0.885697	0.0202862	0.925092	-0.0560452	0.586941	0.00350131	0.978706	-0.0667003	0.495156	-0.107127	0.479328	0.117163	0.33864
SL014289	KIR3DS1	KI3S1	-0.034389	0.999802	-0.0573159	0.888542	-0.0799194	0.567239	-0.0896845	0.743779	-0.102213	0.343691	-0.0759023	0.503045	-0.0864096	0.378335	0.104701	0.488977	-0.117338	0.33864
SL000428	CGA FSHB	FSH	0.0549521	0.999802	-0.0117774	0.982665	-0.0533709	0.727839	0.0484265	0.81586	-0.0304217	0.776013	-0.0499055	0.654956	-0.101936	0.298382	0.0292976	0.863329	-0.116246	0.345504
SL000516	CCL7	MCP-3	-0.0315317	0.999802	-0.048355	0.914406	-0.0607194	0.683231	-0.0500694	0.814346	-0.0802342	0.439677	-0.131952	0.244198	-0.00314134	0.97656	0.130248	0.347248	-0.116184	0.345595
SL005195	LAG3	LAG-3	0.0338801	0.999802	0.0887579	0.823623	0.10676	0.415562	-0.00907894	0.96407	0.0361486	0.733943	0.00799323	0.95238	-0.084004	0.390402	-0.117199	0.419671	0.115862	0.347042
SL010521	BTK	BTK	-0.00839401	0.999802	-0.0860353	0.823623	-0.0429408	0.777119	-0.0418154	0.835366	-0.126198	0.269993	-0.082705	0.476821	-0.134831	0.178916	0.0620922	0.733956	-0.115861	0.347042
SL004142	EFNB3	Ephrin-B3	-0.0412983	0.999802	-0.0553619	0.888542	-0.208904	0.0661876	-0.094531	0.736517	-0.121583	0.280219	-0.226813	0.0382177	-0.187089	0.0758735	-0.00971662	0.961031	-0.115758	0.347255
SL005403	LMAN2	Lectin, mannose-binding 2	-0.0367922	0.999802	-0.0736427	0.851067	-0.10738	0.412934	-0.116725	0.670759	-0.147665	0.217469	-0.146638	0.190992	-0.173353	0.0915297	-0.192389	0.100011	0.115528	0.34859
SL000474	IL16	IL-16	-0.122884	0.999802	-0.142137	0.774433	-0.147604	0.232363	-0.175659	0.628728	-0.195047	0.194455	-0.174895	0.119248	-0.120634	0.224113	0.0122827	0.946983	-0.115232	0.350514
SL007122	IDE	IDE	0.0216917	0.999802	-0.00829738	0.986557	-0.0414726	0.784953	0.020801	0.925092	-0.0370876	0.726458	-0.00573566	0.962533	0.00498659	0.961166	0.107086	0.479328	-0.114825	0.351678
SL004492	TLR2	TLR2	0.0492035	0.999802	0.0320295	0.932897	0.0106199	0.946566	0.0450573	0.82704	0.0222276	0.837894	0.0334497	0.767067	0.0465546	0.638202	0.106694	0.480655	-0.114951	0.351678
SL010522	CDK8 CCNC	CDK8/cyclin C	-0.0220882	0.999802	-0.0750027	0.848939	-0.048501	0.752588	-0.0527129	0.811736	-0.12806	0.264711	-0.0709236	0.528822	-0.0958657	0.329895	0.105369	0.48448	-0.114786	0.351678
SL010369	CA4	Carbonic Anhydrase IV	-0.066207	0.999802	-0.120738	0.774433	-0.184773	0.116618	-0.0965525	0.725038	-0.155061	0.208148	-0.16378	0.140003	-0.170529	0.0964621	-0.0130288	0.946983	-0.114854	0.351678
SL003738	CD80	B7	0.00438073	0.999802	-0.0854444	0.823623	-0.0528086	0.729513	-0.0191023	0.928011	-0.109309	0.315162	-0.0532902	0.632902	-0.0370802	0.710427	0.129467	0.349657	-0.114185	0.356331
SL011049	MASP1	MASP3	-0.010272	0.999802	-0.146224	0.774433	-0.119444	0.360111	-0.0757326	0.76481	-0.202201	0.194455	-0.11912	0.297286	-0.155324	0.128114	0.0461805	0.800551	-0.114048	0.356858
SL018509	RSPO3	RSPO3	0.0597673	0.999802	0.0312857	0.932897	-0.113928	0.389642	0.0113689	0.961724	-0.0252448	0.817841	-0.124228	0.274515	-0.139996	0.164469	-0.0240351	0.894926	-0.113932	0.357193
SL004668	APOE	Apo E3	-0.0875104	0.999802	-0.0334058	0.930612	-0.0240121	0.871614	-0.0830555	0.76481	-0.0298275	0.780816	-0.0187206	0.885528	0.0200746	0.842103	0.109805	0.465899	-0.113596	0.359233
SL000558	F2	Prothrombin	0.046226	0.999802	0.0603236	0.886179	0.0402723	0.79018	0.0179984	0.933193	0.0448377	0.668598	0.06789	0.546955	0.0323073	0.746188	0.0214373	0.911868	-0.113322	0.36099
SL000530	OSM	OSM	-0.0416995	0.999802	-0.106106	0.777988	-0.109599	0.407251	-0.0911568	0.743779	-0.15672	0.206574	-0.13691	0.224948	-0.131493	0.19099	0.0989386	0.514995	-0.113162	0.361307
SL011809	DCTPP1	XTP3A	-0.116745	0.999802	-0.132576	0.774433	-0.19499	0.0931471	-0.192679	0.628728	-0.198654	0.194455	-0.258358	0.0209022	-0.208226	0.0612777	0.0654136	0.71341	-0.113142	0.361307
SL005171	IGFBP4	IGFBP-4	0.0367302	0.999802	0.0196744	0.959712	-0.0451782	0.764135	-0.0290781	0.895422	-0.0521835	0.613601	-0.042272	0.704267	-0.108585	0.273589	-0.261785	0.0136821	0.112639	0.36322
SL010513	PRKACA	PRKACA	-0.0200004	0.999802	-0.0444737	0.919786	-0.0363816	0.81585	-0.0604854	0.783188	-0.0874596	0.405386	-0.0949127	0.40877	-0.0902061	0.358068	0.051809	0.776287	-0.112639	0.36322
SL008382	CST5	CYTD	0.0812873	0.999802	0.0215691	0.956663	0.0292185	0.844595	0.0702303	0.76481	0.0342565	0.749433	0.0692046	0.541342	0.0984061	0.315517	0.0372299	0.825194	-0.112662	0.36322
SL008380	CTSZ	CATZ	0.0206589	0.999802	0.040726	0.92576	0.0461531	0.761765	-0.0278206	0.903945	-0.0105071	0.918369	0.0122289	0.929217	-0.163354	0.110371	-0.0050476	0.984996	-0.112656	0.36322
SL002086	FCN3	Ficolin-3	0.072666	0.999802	-0.00448435	0.993797	-0.00730714	0.967093	-0.000169172	0.998212	-0.0728167	0.484659	-0.0554583	0.620546	-0.142996	0.158885	-0.195491	0.0920883	0.112231	0.364941
SL010462	FCN1	FCN1	-0.0433314	0.999802	-0.0850154	0.823623	-0.0809865	0.560533	-0.0890153	0.743779	-0.150871	0.214905	-0.121545	0.284487	-0.0923276	0.346406	0.124285	0.382358	-0.112216	0.364941
SL010509	PAK6	PAK6	-0.101578	0.999802	-0.158852	0.774433	-0.255766	0.0370815	-0.141037	0.628728	-0.199023	0.194455	-0.239967	0.0277004	-0.187234	0.0758735	-0.0199901	0.916649	-0.112271	0.364941
SL008466	HAAO	3HAO	-0.063934	0.999802	-0.0910806	0.819137	-0.0810934	0.560533	-0.1299	0.642127	-0.139314	0.23651	-0.11942	0.297286	-0.143405	0.158065	-0.169899	0.168877	0.111869	0.367391
SL003643	GSTP1	Glutathione S-transferase Pi	0.0514573	0.999802	-0.00484118	0.993311	-0.10875	0.410529	-0.0100537	0.96237	-0.0643734	0.533193	-0.056237	0.615765	-0.114861	0.247703	-0.254592	0.0165341	0.11109	0.36874
SL007022	SYNCRIP	HNRPQ	0.011987	0.999802	-0.063604	0.873519	-0.061183	0.683231	-0.0518928	0.811736	-0.119246	0.29044	-0.120238	0.293449	-0.145502	0.153382	0.11076	0.462219	-0.111274	0.36874
SL016567	MAP3K7 TAB1	TAK1-TAB1	0.014505	0.999802	-0.142035	0.774433	-0.0867882	0.53523	-0.0365587	0.84435	-0.18537	0.194455	-0.102258	0.37439	-0.0929365	0.345368	0.0986505	0.516305	-0.111329	0.36874
SL000517	CCL13	MCP-4	-0.0377591	0.999802	-0.0726295	0.851067	-0.0843647	0.548624	-0.0467137	0.818367	-0.123179	0.275682	-0.0964571	0.402165	-0.0392064	0.696044	0.090019	0.569369	-0.111323	0.36874
SL004751	HMOX2	HO-2	-0.00651291	0.999802	-0.00463632	0.993311	-0.0175357	0.90283	-0.0418488	0.835366	-0.0615374	0.553345	-0.0180606	0.886803	-0.0639457	0.512654	-0.0885656	0.574247	0.111602	0.36874
SL009210	POMC	Corticotropin-lipotropin	-0.04205	0.999802	-0.0509317	0.907922	-0.187622	0.11373	-0.111976	0.670759	-0.125532	0.271802	-0.19206	0.0824751	-0.186307	0.0762572	-0.00943204	0.96249	-0.111146	0.36874
SL010973	PSMA1	PSA1	-0.0298015	0.999802	-0.0359428	0.92576	-0.0503759	0.742692	-0.0841722	0.76481	-0.0869416	0.407543	-0.0516204	0.64457	-0.0667522	0.495156	0.00764049	0.973444	-0.111141	0.36874
SL004134	CD27	CD27	-0.0771263	0.999802	-0.0700744	0.854504	-0.153533	0.20524	-0.115887	0.670759	-0.124434	0.275682	-0.207425	0.0576325	-0.194009	0.0702007	-0.00585854	0.9809	-0.111103	0.36874
SL000440	HPX	Hemopexin	0.106609	0.999802	0.125838	0.774433	0.0843705	0.548624	0.049163	0.81586	0.0629529	0.540644	0.0674811	0.550049	-0.076763	0.430233	-0.171634	0.163765	0.110672	0.369875
SL004686	TNFSF15	TNFSF15	0.130403	0.999802	0.145651	0.774433	0.0842772	0.54864	0.0520161	0.811736	0.0665677	0.524639	0.00129117	0.988813	-0.0736674	0.450009	-0.16461	0.189507	0.110731	0.369875
SL003793	MAP2K1	MEK1	0.0219463	0.999802	-0.0421721	0.92576	-0.0662355	0.654691	-0.0202053	0.925092	-0.0832468	0.423193	-0.0750042	0.506271	-0.0898225	0.359439	0.065923	0.711395	-0.110596	0.369875
SL002684	CSF1	CSF-1	0.0767273	0.999802	-0.0312962	0.932897	-0.130795	0.297777	-0.00468425	0.984938	-0.10575	0.328139	-0.0876239	0.449149	-0.150233	0.141601	-0.0561917	0.757556	-0.110823	0.369875
SL005223	IL27RA	TCCR	-0.0297623	0.999802	-0.14244	0.774433	-0.144342	0.246203	-0.0648985	0.779852	-0.177121	0.194455	-0.165174	0.137223	-0.166076	0.105167	-0.0538553	0.766511	-0.110633	0.369875
SL008372	FLRT3	FLRT3	-0.0211097	0.999802	-0.0300078	0.939201	-0.147332	0.232363	-0.0712915	0.76481	-0.0931322	0.380941	-0.160893	0.146327	-0.20517	0.0630153	-0.0387236	0.820996	-0.110426	0.370736
SL007620	IL12RB2	IL-12 RB2	0.0543292	0.999802	0.0106269	0.986557	-0.0778684	0.582705	-0.0115089	0.961724	-0.0659906	0.525863	-0.062432	0.58095	-0.0537821	0.583809	-0.165634	0.185713	0.110236	0.371638
SL016566	STK17B	DRAK2	-0.0187322	0.999802	-0.170381	0.760407	-0.098158	0.460126	-0.0650316	0.779852	-0.196155	0.194455	-0.138175	0.22012	-0.143038	0.158885	0.1111	0.460308	-0.110099	0.371638
SL004845	EPHB4	EphB4	-0.0555416	0.999802	-0.14085	0.774433	-0.169497	0.157714	-0.148788	0.628728	-0.210618	0.194455	-0.226554	0.0382177	-0.291144	0.0389526	0.0126636	0.946983	-0.110174	0.371638
SL003735	TNFSF9	4-1BB ligand	-0.00971186	0.999802	-0.0444255	0.919786	-0.0263255	0.861537	-0.0363376	0.844626	-0.088011	0.401829	-0.0162639	0.897494	0.0192243	0.849374	0.106386	0.483148	-0.109608	0.375274
SL000584	TGFB1	TGF-b1	-0.0491155	0.999802	-0.0735199	0.851067	-0.128104	0.31413	-0.0746337	0.76481	-0.105951	0.327677	-0.0995172	0.386499	-0.0389688	0.697929	0.0873935	0.579509	-0.109541	0.375274
SL006268	NSFL1C	NSF1C	0.00192815	0.999802	-0.0412475	0.92576	-0.135184	0.278713	-0.0406071	0.835366	-0.0994942	0.351356	-0.145267	0.194025	-0.115151	0.247099	-0.0160064	0.938791	-0.109474	0.375274
SL006992	MATN3	MATN3	-0.0963626	0.999802	-0.168768	0.760407	-0.120424	0.357293	-0.129766	0.642127	-0.190351	0.194455	-0.157298	0.155913	-0.142839	0.158885	0.118423	0.411364	-0.109186	0.377221
SL010375	ASAH2	ASAH2	-0.0305418	0.999802	-0.021479	0.956735	-0.103842	0.428397	-0.103538	0.700456	-0.118696	0.291094	-0.156927	0.156693	-0.196292	0.068021	-0.0218551	0.910529	-0.109019	0.378064
SL004580	MSR1	Macrophage scavenger receptor	-0.0454735	0.999802	-0.0735989	0.851067	-0.0702963	0.629075	-0.0789192	0.76481	-0.112737	0.302929	-0.0987607	0.389224	-0.100057	0.307494	0.107683	0.478884	-0.108863	0.378408
SL005185	IL23R	IL-23 R	0.0793783	0.999802	0.0513082	0.907289	-0.0256858	0.863119	0.0196695	0.928011	-0.0315312	0.772054	-0.0618972	0.583023	-0.0235454	0.818635	0.0772364	0.638936	-0.10883	0.378408
SL013165	HMGN1	HMGN1	-0.0199878	0.999802	-0.0113239	0.98273	-0.01876	0.896347	-0.0729023	0.76481	-0.0691668	0.508492	-0.123753	0.277054	-0.184706	0.0767489	0.0888582	0.574247	-0.108605	0.378534
SL005166	LGALS7	Galectin-7	-0.0367349	0.999802	-0.0130729	0.976533	-0.0737986	0.605411	-0.114491	0.670759	-0.082807	0.423302	-0.121598	0.284487	-0.162709	0.110865	0.0738214	0.663688	-0.108532	0.378534
SL007195	CD70	CD70	0.0661694	0.999802	0.0241213	0.954099	-0.0720499	0.618793	0.00790083	0.966726	-0.0296306	0.781038	-0.0437245	0.695814	-0.145465	0.153382	0.0590524	0.751067	-0.108571	0.378534
SL000524	MMP3	MMP-3	-0.108652	0.999802	-0.119949	0.774433	-0.179004	0.132006	-0.183322	0.628728	-0.18068	0.194455	-0.187366	0.0904059	-0.186784	0.0758735	0.0585292	0.754012	-0.108516	0.378534
SL018947	USP25	UBP25	0.0390788	0.999802	-0.103121	0.777988	-0.0827543	0.555802	-0.0177733	0.933193	-0.138502	0.23651	-0.0623998	0.58095	-0.113564	0.253682	0.0810949	0.617251	-0.108349	0.379377
SL005679	TPT1	TCTP	-0.0247264	0.999802	-0.101449	0.777988	-0.149606	0.222918	-0.0857911	0.759618	-0.169496	0.194455	-0.178613	0.109065	-0.171815	0.0940759	-0.0596638	0.749252	-0.107988	0.381672
SL004258	ADIPOQ	Adiponectin	0.104745	0.999802	0.112469	0.774433	0.0816496	0.560533	0.00346061	0.992512	-0.0147742	0.888977	0.0413356	0.709801	-0.135176	0.177679	-0.230249	0.0336498	0.107052	0.385053
SL006108	CD5L	CD5L	0.15354	0.999802	0.0421767	0.92576	-0.0607122	0.683231	0.0880196	0.753581	-0.00881322	0.927862	0.0190311	0.884819	0.0128375	0.898014	-0.212193	0.0575299	0.106886	0.385053
SL000603	PRSS1	Trypsin	0.0135066	0.999802	-0.0251324	0.951693	0.0622037	0.683231	-0.0308097	0.881468	-0.0671688	0.521552	0.0179978	0.886803	-0.0179481	0.859609	-0.200153	0.0797664	0.106489	0.385053
SL006610	ADAMTS13	ATS13	0.0412633	0.999802	-0.00692125	0.987804	-0.0565561	0.711725	-0.0289358	0.895503	-0.0821656	0.42697	-0.101271	0.380492	-0.112597	0.258897	-0.182131	0.127105	0.106994	0.385053
SL004908	TPM2	Tropomyosin 2	0.014694	0.999802	-0.0376262	0.92576	-0.0350874	0.822032	-0.0470642	0.818367	-0.109897	0.315162	-0.0590265	0.599519	-0.135203	0.177679	0.0980493	0.519482	-0.10657	0.385053
SL004253	HSD17B1	17-beta-HSD 1	-0.018323	0.999802	-0.163576	0.760407	-0.123837	0.338336	-0.0504175	0.814346	-0.179298	0.194455	-0.104332	0.36526	-0.088026	0.369637	0.0980373	0.519482	-0.107163	0.385053
SL004851	ACVRL1	ALK-1	-0.0673928	0.999802	-0.0581477	0.888542	-0.0931648	0.491886	-0.0769789	0.76481	-0.0916705	0.385213	-0.118828	0.297286	-0.0576872	0.559848	0.0943405	0.540239	-0.107261	0.385053
SL003199	TIE1	sTie-1	-0.011022	0.999802	-0.059559	0.887217	-0.164411	0.173582	-0.111227	0.670759	-0.175222	0.194455	-0.178877	0.109065	-0.263813	0.0435835	-0.0921135	0.556371	-0.10631	0.385053
SL007295	CDH15	CAD15	-0.00712943	0.999802	-0.125464	0.774433	-0.104922	0.424721	-0.0761852	0.76481	-0.173413	0.194455	-0.173642	0.120727	-0.20001	0.0666894	0.0915964	0.559671	-0.107125	0.385053
SL000521	MMP1	MMP-1	-0.0881466	0.999802	-0.0811248	0.823623	-0.11659	0.378251	-0.131365	0.632946	-0.155957	0.207234	-0.156388	0.158821	-0.165086	0.106598	0.077532	0.636487	-0.10676	0.385053
SL005688	YWHAZ	14-3-3 protein zeta/delta	-0.0150628	0.999802	-0.114856	0.774433	-0.14024	0.264896	-0.0755195	0.76481	-0.159506	0.201754	-0.16681	0.13564	-0.174769	0.0903731	-0.0635744	0.722641	-0.107145	0.385053
SL004984	YWHAE	14-3-3E	-0.00843888	0.999802	-0.069602	0.854504	-0.110209	0.402281	-0.0674136	0.772589	-0.129832	0.259709	-0.147583	0.189818	-0.196881	0.068021	-0.0540703	0.766511	-0.10746	0.385053
SL004924	EIF4H	eIF-4H	0.0316877	0.999802	-0.00164768	0.997491	-0.10256	0.435406	-0.0178285	0.933193	-0.0579734	0.573865	-0.121464	0.284487	-0.119231	0.228786	-0.0489375	0.788627	-0.1075	0.385053
SL003303	CCL28	CCL28	0.00475756	0.999802	-0.00565922	0.991695	-0.0683096	0.638097	-0.0468131	0.818367	-0.0683103	0.513942	-0.136355	0.224948	-0.18676	0.0758735	0.029348	0.863329	-0.106539	0.385053
SL012707	PCSK9	PCSK9	-0.108026	0.999802	-0.0985989	0.790517	-0.186427	0.115907	-0.173431	0.628728	-0.172772	0.194455	-0.216221	0.0460466	-0.230204	0.0507751	-0.024918	0.891649	-0.106537	0.385053
SL011405	PDE5A	PDE5A	0.0274039	0.999802	-0.150489	0.774433	-0.161265	0.181407	-0.0213987	0.923226	-0.176721	0.194455	-0.144129	0.196325	-0.0860857	0.378484	0.0214816	0.911868	-0.106324	0.385053
SL000074	TP53	p53	0.0701573	0.999802	-0.0276308	0.939526	-0.110527	0.401209	-0.0111544	0.961724	-0.0933379	0.380941	-0.0979723	0.393206	-0.197757	0.0679604	0.00339645	0.993331	-0.106356	0.385053
SL002704	PTN	PTN	-0.0229949	0.999802	-0.00245398	0.997491	-0.0486736	0.75168	-0.0466135	0.818367	-0.0296303	0.781038	-0.0634381	0.577125	-0.140987	0.161884	-0.00135197	0.994989	-0.106371	0.385053
SL013989	RSPO2	RSPO2	-0.025949	0.999802	-0.0341487	0.926153	-0.0963945	0.472149	-0.0664185	0.777862	-0.102747	0.340862	-0.107155	0.349707	-0.0792757	0.416963	0.0580011	0.756056	-0.106243	0.385121
SL005372	SNX4	Sorting nexin 4	-0.0148764	0.999802	-0.0632581	0.874816	-0.0988479	0.456817	-0.0858555	0.759618	-0.137817	0.23651	-0.108219	0.346976	-0.128653	0.198873	0.0345291	0.8433	-0.106004	0.386647
SL000318	C4A C4B	C4b	-0.0369639	0.999802	0.0293167	0.939201	0.0818933	0.559619	-0.0689459	0.769911	-0.0191094	0.861694	0.0552388	0.621271	0.000509126	0.99661	-0.158215	0.21351	0.105394	0.386936
SL000496	LTF	Lactoferrin	0.0336474	0.999802	-0.0151537	0.968873	-0.0343565	0.822945	-0.00325879	0.992512	-0.0376573	0.722789	-0.0178126	0.887379	-0.0711262	0.465985	-0.13807	0.30915	0.105762	0.386936
SL001774	FABP3	FABP	0.0516193	0.999802	0.0106406	0.986557	-0.123019	0.340927	-0.01071	0.961724	-0.0586457	0.568996	-0.0997893	0.384917	-0.124447	0.211518	-0.0819524	0.615066	-0.105313	0.386936
SL014048	COL23A1	CONA1	0.00109662	0.999802	-0.00312385	0.99693	-0.0196222	0.89494	-0.0630108	0.779852	-0.0802379	0.439677	-0.0608849	0.586815	-0.121888	0.218726	0.0803692	0.621605	-0.105322	0.386936
SL005193	JAM2	JAM-B	-0.0166924	0.999802	-0.0253035	0.951412	-0.134374	0.281536	-0.0771272	0.76481	-0.101038	0.346312	-0.147001	0.189818	-0.192906	0.0702007	-0.0762563	0.646756	-0.105597	0.386936
SL018971	ZNRF3	ZNRF3	0.0106607	0.999802	-0.0471438	0.914406	-0.113798	0.389642	-0.0580364	0.783188	-0.116268	0.29386	-0.102928	0.371371	-0.253086	0.0435835	0.0679725	0.703551	-0.105367	0.386936
SL007673	NTN4	NET4	-0.0825998	0.999802	-0.166923	0.760407	-0.221338	0.0586855	-0.113241	0.670759	-0.199149	0.194455	-0.212788	0.050301	-0.216872	0.0560045	-0.0385147	0.820996	-0.105418	0.386936
SL020171	HHLA2	HHLA2	0.0379773	0.999802	-0.0390569	0.92576	-0.0716355	0.619201	-0.0253828	0.912794	-0.0945542	0.375791	-0.0467919	0.676875	-0.0758934	0.436245	-0.0240987	0.894926	-0.105332	0.386936
SL004304	STX1A	STX1a	-0.0483944	0.999802	-0.0763448	0.836187	-0.20725	0.0666139	-0.0840484	0.76481	-0.12289	0.276724	-0.204057	0.0620361	-0.164241	0.109079	0.00228016	0.993331	-0.105317	0.386936
SL006542	FCN2	FCN2	-0.0336179	0.999802	-0.0639254	0.872968	-0.0832987	0.553152	-0.0800916	0.76481	-0.10457	0.333435	-0.0882841	0.445957	-0.12597	0.206903	0.0720012	0.674191	-0.105024	0.388979
SL000515	CCL8	MCP-2	-0.0256891	0.999802	-0.0379033	0.92576	-0.0150897	0.919774	-0.063997	0.779852	-0.0753782	0.470589	-0.0163517	0.897494	-0.0500996	0.611827	-0.0976504	0.519607	0.104569	0.392523
SL000007	ESR1	ER	-0.0399609	0.999802	-0.10349	0.777988	-0.0611447	0.683231	-0.0293131	0.894989	-0.0951295	0.373307	-0.0392246	0.72796	-0.0251664	0.803899	-0.09159	0.559671	0.10424	0.394915
SL006921	PDK1	PDK1	-0.00602246	0.999802	-0.0952308	0.792792	-0.0783302	0.579562	-0.0316295	0.877213	-0.130741	0.253981	-0.0496327	0.657799	-0.0388597	0.698274	0.0727231	0.671182	-0.104126	0.395311
SL004920	CFL1	Cofilin-1	-0.103974	0.999802	-0.13704	0.774433	-0.129781	0.302283	-0.118825	0.670363	-0.139162	0.23651	-0.149707	0.180919	-0.147163	0.148719	-0.107278	0.479248	0.103529	0.399929
SL003739	TNFRSF6B	DcR3	0.0321662	0.999802	-0.0441995	0.920349	-0.10412	0.428397	0.0257827	0.912794	-0.0654487	0.527096	-0.093417	0.417201	-0.0135028	0.894053	0.0539085	0.766511	-0.103415	0.399929
SL002722	CD38	CD38	0.056629	0.999802	-0.0192311	0.959712	-0.0309784	0.830543	0.0190227	0.928011	-0.0609052	0.557748	-0.0118393	0.93174	-0.0838868	0.39071	0.0359715	0.834562	-0.103452	0.399929
SL000535	PDGFA	PDGF-AA	0.0534881	0.999802	-0.0824043	0.823623	-0.152904	0.205884	0.008672	0.964412	-0.142264	0.23462	-0.142221	0.202305	-0.122757	0.216254	-0.0123145	0.946983	-0.103344	0.399929
SL000134	MET	Met	-0.0821939	0.999802	-0.0498316	0.908126	-0.200625	0.0818754	-0.138777	0.628728	-0.128344	0.264046	-0.220237	0.042077	-0.213599	0.0581252	-0.0203553	0.915894	-0.103095	0.40119
SL007471	COLEC12	COLEC12	0.23572	0.407824	0.152794	0.774433	0.0493514	0.746604	0.152474	0.628728	0.0885728	0.398738	0.119461	0.297286	-0.0510596	0.603837	-0.208496	0.0617576	0.102877	0.401634
SL016554	PDE9A	PDE9A	0.0266596	0.999802	-0.00765737	0.986557	-0.00419169	0.984783	-0.0239447	0.912794	-0.0742562	0.478543	-0.021637	0.863244	-0.0944639	0.337274	-0.117991	0.413314	0.102874	0.401634
SL000137	BTC	BTC	-0.00166352	0.999802	-0.108653	0.777988	-0.0454788	0.764135	-0.0514783	0.811736	-0.151093	0.214357	-0.0710056	0.528822	-0.122054	0.218553	0.0886727	0.574247	-0.102891	0.401634
SL004671	TNFRSF13C	BAFF Receptor	-0.115131	0.999802	-0.131658	0.774433	-0.185724	0.115907	-0.128382	0.642588	-0.149332	0.217469	-0.19921	0.0707948	-0.107328	0.27946	0.0456403	0.800551	-0.102712	0.401802
SL002688	SPP1	Osteopontin	0.139441	0.999802	0.0562553	0.888542	0.0590346	0.694285	0.13383	0.628728	0.0667829	0.523545	0.0823156	0.47921	-0.00496028	0.961166	-0.011645	0.949967	-0.10268	0.401802
SL008177	C1QBP	C1QBP	0.00343426	0.999802	-0.0110621	0.984234	-0.0279066	0.855061	-0.0392731	0.837869	-0.0576169	0.575932	-0.0174062	0.889161	-0.0824025	0.398497	-0.180004	0.134282	0.102588	0.402298
SL002505	NPPA	ANP	-0.0124786	0.999802	-0.0567519	0.888542	-0.0542321	0.720469	-0.0383458	0.841341	-0.0935959	0.380151	-0.0446196	0.692241	-0.0109697	0.910896	0.121616	0.395108	-0.102353	0.403833
SL004351	IL25	IL-17E	0.0870374	0.999802	0.0196335	0.959712	0.0260726	0.863119	0.0193353	0.928011	-0.0509661	0.621709	-0.00760945	0.952861	-0.172647	0.0923186	-0.0997641	0.511909	0.102138	0.404507
SL004332	PROK1	EG-VEGF	-0.0359494	0.999802	-0.070775	0.851067	-0.0483748	0.752588	-0.0406645	0.835366	-0.0705952	0.501188	-0.07557	0.504694	-0.100288	0.306591	-0.0673703	0.708422	0.102146	0.404507
SL005687	EIF5A	eIF-5A-1	0.0410307	0.999802	-0.0389236	0.92576	-0.0431369	0.776697	-0.002817	0.994756	-0.0694541	0.506083	-0.0642254	0.571738	-0.105413	0.284356	0.034967	0.839189	-0.10198	0.405331
SL004345	GDF11	GDF-11	0.00288031	0.999802	-0.0355493	0.92576	-0.133808	0.282167	-0.0752101	0.76481	-0.11687	0.29386	-0.158691	0.153072	-0.254331	0.0435835	-0.0318061	0.851892	-0.101753	0.406796
SL004515	PGLYRP1	PGRP-S	-0.0521975	0.999802	-0.0504885	0.907922	-0.019913	0.894451	-0.112441	0.670759	-0.110813	0.309742	-0.0592782	0.597967	-0.1132	0.255683	-0.116066	0.425568	0.101631	0.407078
SL001731	ENO2	NSE	-0.0765636	0.999802	-0.0822658	0.823623	-0.140806	0.262354	-0.0893475	0.743779	-0.0994721	0.351356	-0.149104	0.183734	-0.193966	0.0702007	-0.0209146	0.913857	-0.101537	0.407078
SL004536	HAMP	LEAP-1	0.0557636	0.999802	0.0291723	0.939201	0.0333967	0.826572	-0.0241251	0.912794	-0.0186185	0.864714	0.0218488	0.862563	-0.15391	0.131049	-0.163706	0.191494	0.101456	0.407164
SL000433	GCG	Glucagon	-0.0580081	0.999802	-0.0869711	0.823623	-0.0881719	0.524625	-0.0839015	0.76481	-0.159237	0.202568	-0.085012	0.462931	-0.0555556	0.573111	0.056291	0.757556	-0.101416	0.407287
SL001902	BCAM	BCAM	-0.00987198	0.999802	-0.084539	0.823623	-0.196353	0.0920044	-0.0632024	0.779852	-0.155922	0.207234	-0.168875	0.134427	-0.147324	0.148719	-0.0728089	0.671182	-0.101154	0.408464
SL009951	WNT7A	WNT7A	-0.0276625	0.999802	-0.0533027	0.897989	-0.041769	0.783145	-0.0810186	0.76481	-0.111694	0.305819	-0.0558962	0.617501	-0.141367	0.161884	0.055182	0.760726	-0.101149	0.408464
SL004690	WISP3	WISP-3	0.0436326	0.999802	-0.0794677	0.826945	-0.0789306	0.574661	-0.0127043	0.954816	-0.140775	0.235474	-0.0870708	0.453314	-0.138599	0.167947	0.088643	0.574247	-0.10091	0.410059
SL004156	TNFRSF10A	TRAIL R1	-0.0283514	0.999802	-0.162571	0.760407	-0.133329	0.283546	-0.0594349	0.783188	-0.19088	0.194455	-0.126227	0.266902	-0.0906416	0.355464	0.109262	0.468271	-0.100819	0.410246
SL000104	BCL2	Bcl-2	-0.0269472	0.999802	-0.126465	0.774433	-0.110818	0.401209	-0.0780386	0.76481	-0.180983	0.194455	-0.11441	0.320172	-0.12736	0.203697	0.0881891	0.576766	-0.10049	0.412025
SL005207	NCR1	NKp46	0.111822	0.999802	0.000520015	0.998143	-0.0512055	0.736939	0.0615704	0.782264	-0.0475884	0.648433	-0.0390491	0.72796	-0.1321	0.18936	0.0558051	0.758773	-0.100496	0.412025
SL012469	GPC5	GPC5	0.0178491	0.999802	0.0358794	0.92576	-0.0973999	0.465006	-0.0449608	0.827413	-0.0472456	0.651646	-0.0895018	0.439318	-0.182406	0.0783452	-0.0486783	0.789043	-0.100117	0.414915
SL007153	LPO	PERL	0.046227	0.999802	-0.0100835	0.986557	-0.0250029	0.866812	0.0258088	0.912794	-0.0418673	0.690676	-0.0415035	0.708911	-0.0312607	0.75381	0.053786	0.766511	-0.0998107	0.417168
SL008945	TGM3	TGM3	0.0299728	0.999802	0.0784036	0.827541	0.09083	0.511777	0.0148618	0.944561	0.0630655	0.540521	0.0790567	0.48951	0.0717813	0.46136	0.0472007	0.797824	-0.0991656	0.422708
SL004661	ACAN	Aggrecan	0.048249	0.999802	-0.114638	0.774433	-0.11986	0.359731	-0.00337327	0.992512	-0.149366	0.217469	-0.0763006	0.500666	-0.0559595	0.570393	-0.0422678	0.807585	-0.0990507	0.423131
SL003648	GDI2	Rab GDP dissociation inhibitor beta	-0.0662654	0.999802	-0.118812	0.774433	-0.174787	0.145786	-0.12285	0.662052	-0.181519	0.194455	-0.196192	0.0763872	-0.211406	0.0588136	-0.0795562	0.621811	-0.0989308	0.423163
SL017611	YWHAB,YWHAE,YWHAG,YWHAH,YWHAQ,YWHAZ,SFN	14-3-3	0.00961021	0.999802	-0.0841547	0.823623	-0.134832	0.280077	-0.0601515	0.783188	-0.145792	0.222198	-0.153981	0.165546	-0.155935	0.127315	-0.0958311	0.529918	-0.0986474	0.425222
SL013489	AMN	AMNLS	0.0414981	0.999802	0.0193959	0.959712	-0.00709654	0.96796	-0.0516127	0.811736	-0.0589102	0.567926	-0.062116	0.583023	-0.210064	0.0592327	-0.107373	0.479231	0.0984591	0.426808
SL005187	IL3RA	IL-3 Ra	0.018466	0.999802	-0.0230895	0.955589	-0.0611348	0.683231	-0.0159406	0.939975	-0.0827239	0.423302	-0.0729967	0.517814	-0.0732337	0.453225	0.0951224	0.534908	-0.0982893	0.427771
SL009431	HINT1	HINT1	-0.00473835	0.999802	-0.0517425	0.905929	-0.108504	0.411709	-0.0516059	0.811736	-0.0954632	0.37201	-0.116477	0.310858	-0.079873	0.414098	0.0290706	0.8635	-0.0981902	0.428045
SL016148	Human-virus	C34 gp41 HIV Fragment	-0.0638047	0.999802	-0.0710861	0.851067	-0.154132	0.203893	-0.105897	0.700456	-0.125821	0.271667	-0.134279	0.234205	-0.180984	0.0796473	-0.0401488	0.815007	-0.0980747	0.42848
SL001998	TFPI	TFPI	-0.0209102	0.999802	0.038646	0.92576	-0.0628455	0.677897	-0.0890482	0.743779	-0.0246519	0.821994	-0.0990649	0.387246	-0.172061	0.0935602	-0.182301	0.127105	0.0976484	0.429979
SL003332	MMP17	MMP-17	-0.139422	0.999802	-0.138575	0.774433	-0.155893	0.200049	-0.149787	0.628728	-0.156409	0.207234	-0.168108	0.134427	-0.162853	0.110865	0.0995554	0.512562	-0.097638	0.429979
SL004685	PSPN	Persephin	0.00622149	0.999802	-0.0213336	0.957733	-0.0190608	0.896347	-0.0684433	0.769911	-0.0864536	0.411632	-0.108507	0.346976	-0.22565	0.0533322	-0.08114	0.617251	0.0978021	0.429979
SL014071	FLRT1	FLRT1	-0.00562539	0.999802	-0.0378173	0.92576	-0.180696	0.126385	-0.0673418	0.772589	-0.112437	0.303369	-0.191355	0.0828357	-0.213754	0.0581252	-0.0441329	0.80364	-0.0976648	0.429979
SL008631	DSC2	DSC2	0.153527	0.999802	0.0925725	0.802682	0.0576959	0.704426	0.0706996	0.76481	0.0110729	0.914189	0.0523994	0.640744	-0.124362	0.211618	-0.243742	0.0225533	0.0973187	0.431955
SL004067	PLA2G10	GX	-0.0400399	0.999802	-0.0941167	0.792792	-0.104403	0.427728	-0.0587136	0.783188	-0.120906	0.283126	-0.0994256	0.386723	-0.0828183	0.39547	0.102653	0.497084	-0.0966573	0.438228
SL001997	IL1R1	IL-1 sRI	0.090844	0.999802	0.058586	0.888542	-0.0281553	0.854697	0.027682	0.903952	-0.0111552	0.914189	-0.00300466	0.981206	-0.0692984	0.479569	-0.240908	0.0244151	0.0964739	0.438642
SL000497	LAMA1 LAMB1 LAMC1	Laminin	0.051853	0.999802	-0.0480086	0.914406	-0.16701	0.164299	-0.00114562	0.998122	-0.102169	0.343691	-0.109364	0.344022	-0.188002	0.0755621	-0.0844145	0.600766	-0.0964637	0.438642
SL001995	ANGPT1	Angiopoietin-1	-0.0131718	0.999802	-0.0465179	0.914406	-0.0897839	0.514871	-0.0864109	0.759618	-0.115898	0.294307	-0.0855774	0.459722	-0.16155	0.113466	-0.190484	0.103244	0.0960436	0.440333
SL014130	CHST6	CHST6	0.0975874	0.999802	0.0879229	0.823623	0.090091	0.514871	0.0586367	0.783188	0.0340691	0.750919	0.0516955	0.64457	-0.0805613	0.40985	-0.158402	0.213505	0.0960996	0.440333
SL004152	IL18R1	IL-18 Ra	-0.0692936	0.999802	-0.0402643	0.92576	-0.123337	0.340927	-0.107055	0.700456	-0.0853039	0.417187	-0.152843	0.169169	-0.163647	0.110106	-0.0054519	0.98213	-0.0962216	0.440333
SL013240	CRK	CRK	0.0669982	0.999802	-0.0222165	0.955589	-0.114012	0.389642	-0.0167574	0.938349	-0.102513	0.341788	-0.118924	0.297286	-0.160972	0.114526	-0.084797	0.600766	-0.095951	0.441021
SL010288	CA6	Carbonic anhydrase 6	-0.0757142	0.999802	-0.127389	0.774433	-0.0321423	0.827353	-0.0812676	0.76481	-0.108487	0.315919	-0.100573	0.382098	-0.0184812	0.85597	-0.089362	0.572418	0.0953732	0.444661
SL003193	CCL21	6Ckine	-0.055377	0.999802	-0.0448126	0.918009	-0.129166	0.306738	-0.134903	0.628728	-0.151797	0.214357	-0.244258	0.0277004	-0.218101	0.0560045	0.0486917	0.789043	-0.0953353	0.444661
SL005225	NTRK1	TrkA	0.0384231	0.999802	-0.0148967	0.968873	-0.106116	0.419888	-0.0477314	0.818062	-0.0863565	0.412004	-0.0911824	0.429588	-0.130365	0.193003	-0.014691	0.941402	-0.0954105	0.444661
SL010501	MAP2K2	MP2K2	0.0520815	0.999802	-0.0656172	0.870284	-0.0800951	0.567239	0.00719742	0.970139	-0.10946	0.315162	-0.0835722	0.472446	-0.0842858	0.388939	0.0586725	0.753112	-0.0950998	0.446685
SL016969	CSRP3	CSRP3	-0.103143	0.999802	-0.0825632	0.823623	-0.171991	0.151254	-0.128223	0.642588	-0.123568	0.275682	-0.181101	0.10378	-0.142039	0.160519	-0.0181509	0.928045	-0.0949019	0.447958
SL006372	YES1	YES	0.0226426	0.999802	0.0197303	0.959712	0.0163172	0.90951	-0.0193823	0.928011	-0.0434861	0.678117	-0.0289712	0.8072	-0.0856227	0.381403	0.0978994	0.519607	-0.0947997	0.448276
SL000011	AFP	AFP	0.00162762	0.999802	-0.0679211	0.867873	-0.114056	0.389642	-0.0160789	0.939975	-0.10836	0.316143	-0.0978435	0.393583	-0.0417653	0.677126	0.0658269	0.711661	-0.0944694	0.45088
SL001945	SELE	sE-Selectin	0.0304996	0.999802	-0.0980669	0.790517	-0.0299839	0.839007	0.000328593	0.998212	-0.115572	0.294786	-0.0535487	0.632018	-0.0205188	0.838915	-0.172274	0.163464	0.0942094	0.451359
SL007358	PRKCQ	KPCT	-0.0523202	0.999802	-0.100687	0.777988	-0.107253	0.412934	-0.0377281	0.84147	-0.109316	0.315162	-0.0926298	0.42187	-0.0158891	0.876108	0.0915634	0.559671	-0.0941049	0.451359
SL006397	NRP1	NRP1	-0.00958767	0.999802	-0.0463501	0.915819	-0.161258	0.181407	-0.0879305	0.753581	-0.140629	0.235474	-0.181337	0.10378	-0.199749	0.0666894	-0.0666716	0.711238	-0.0941677	0.451359
SL000615	VIP	Vasoactive Intestinal Peptide	-0.0455512	0.999802	-0.0656176	0.870284	-0.103858	0.428397	-0.0572005	0.787131	-0.092897	0.381596	-0.111547	0.335815	-0.013832	0.892496	0.0519924	0.776166	-0.0943219	0.451359
SL010524	WNK3	WNK3	0.0030181	0.999802	-0.0599033	0.886231	-0.086843	0.53523	-0.0730223	0.76481	-0.161364	0.201754	-0.163017	0.141995	-0.1813	0.0793422	-0.0121057	0.948153	-0.0940705	0.451359
SL011406	PDE7A	PDE7A	0.016964	0.999802	-0.0370622	0.92576	-0.00447792	0.983111	-0.050176	0.814346	-0.084574	0.420224	-0.0442885	0.692794	-0.142597	0.159218	-0.0781609	0.631779	0.093623	0.454446
SL003657	PPP3CA PPP3R1	Calcineurin	-0.0462957	0.999802	-0.0450893	0.918009	-0.147296	0.232363	-0.085892	0.759618	-0.0895205	0.395337	-0.179257	0.109065	-0.185893	0.0766714	-0.0256777	0.884191	-0.0936536	0.454446
SL000142	TYMS	TS	0.0566755	0.999802	-0.00676025	0.988532	0.0456874	0.764041	-0.0259716	0.912794	-0.0838887	0.422403	-0.0185374	0.885528	-0.116047	0.243636	0.0803871	0.621605	-0.0931462	0.45643
SL004396	STAT1	STAT1	-0.049045	0.999802	-0.0947231	0.792792	-0.100787	0.444921	-0.132026	0.628728	-0.167334	0.20155	-0.175301	0.118094	-0.222357	0.0533322	0.0785079	0.628783	-0.0932226	0.45643
SL005200	MICB	MICB	-0.0718162	0.999802	-0.134452	0.774433	-0.132469	0.288354	-0.102644	0.700456	-0.181352	0.194455	-0.198122	0.0720971	-0.131981	0.18936	0.0314327	0.853459	-0.0933283	0.45643
SL003761	PTEN	pTEN	0.00682308	0.999802	-0.0505993	0.907922	-0.13753	0.27209	-0.0211252	0.924783	-0.106725	0.325566	-0.118042	0.303386	-0.0351131	0.724974	0.0293224	0.863329	-0.0931638	0.45643
SL012822	PRSS22	BSSP4	-0.0709503	0.999802	-0.0350309	0.926153	-0.0613941	0.683231	-0.0966576	0.725038	-0.0664333	0.525145	-0.0403257	0.720002	-0.202235	0.0652281	0.0539213	0.766511	-0.0928023	0.457698
SL011888	SMOC1	SMOC1	0.0487548	0.999802	0.00658233	0.989499	-0.109321	0.408741	-0.0161099	0.939975	-0.0548626	0.593854	-0.124147	0.274515	-0.206151	0.0626607	-0.0429589	0.80364	-0.0928805	0.457698
SL008835	ASGR1	ASGR1	0.0514538	0.999802	-0.0179916	0.963987	-0.0742672	0.602416	-0.0011219	0.998122	-0.0852938	0.417187	-0.0772444	0.497472	-0.0792933	0.416963	0.0397909	0.815007	-0.0928112	0.457698
SL003310	VEGFA	VEGF121	-0.0160517	0.999802	-0.111631	0.774433	-0.108778	0.410529	-0.0489682	0.81586	-0.140767	0.235474	-0.11752	0.304476	-0.10196	0.298382	0.0558515	0.758773	-0.0926746	0.458374
SL014288	CD200R1	MO2R1	-0.0501928	0.999802	-0.112403	0.774433	-0.133706	0.282167	-0.0619337	0.780994	-0.118168	0.292994	-0.102604	0.37266	0.0111121	0.910644	0.0856068	0.593603	-0.0920321	0.463527
SL004643	ANGPT4	Angiopoietin-4	-0.0928147	0.999802	-0.133069	0.774433	-0.139752	0.264896	-0.105253	0.700456	-0.141135	0.235474	-0.108177	0.346976	-0.0640052	0.512595	0.0798009	0.621605	-0.0919739	0.463527
SL004364	TNFRSF13B	TACI	-0.00379326	0.999802	0.0448458	0.918009	0.168252	0.159725	-0.000937023	0.998122	0.0128526	0.900645	0.0518621	0.64457	0.0829515	0.394796	-0.0311957	0.854639	0.0919565	0.463527
SL004120	DDR2	Discoidin domain receptor 2	0.0149406	0.999802	-0.0587862	0.888542	-0.168501	0.159235	-0.0408841	0.835366	-0.132789	0.251736	-0.126064	0.266902	-0.138159	0.169401	0.00189913	0.993331	-0.0918274	0.464132
SL010458	ESM1	Endocan	-0.0150002	0.999802	-0.0711958	0.851067	-0.136019	0.276029	-0.0621693	0.780994	-0.117009	0.29386	-0.0934913	0.417201	-0.140008	0.164469	-0.0695466	0.694037	-0.0917265	0.464451
SL005430	SECTM1	SECTM1	0.0456024	0.999802	-0.00425398	0.994324	-0.00305222	0.987296	-0.032705	0.871042	-0.0640453	0.534814	-0.0692096	0.541342	-0.122873	0.216254	-0.181965	0.127105	0.0915713	0.465322
SL008072	COL8A1	CO8A1	-0.0397105	0.999802	-0.101651	0.777988	-0.0268712	0.85883	-0.0405117	0.835366	-0.101889	0.34495	-0.048	0.670202	0.00229396	0.983275	0.0976756	0.519607	-0.0914066	0.466078
SL010376	MMEL1	MMEL2	-0.0462639	0.999802	-0.115279	0.774433	-0.125609	0.329693	-0.0936373	0.7422	-0.151749	0.214357	-0.147185	0.189818	-0.163255	0.110371	0.0945958	0.539197	-0.0913581	0.466078
SL006119	TFF3	TFF3	0.0805384	0.999802	-0.00293392	0.997478	-0.0656315	0.659146	-0.00922858	0.96407	-0.0743001	0.478543	-0.0607606	0.586815	-0.117866	0.235606	-0.248944	0.0193346	0.0912	0.466471
SL010500	LYN	LYNB	-0.0188469	0.999802	-0.0618621	0.886179	0.0031165	0.987296	-0.0416335	0.835366	-0.0948325	0.374913	-0.0832624	0.473533	-0.153385	0.131982	0.0818612	0.615066	-0.091121	0.467075
SL007261	METAP2	AMPM2	-0.00234349	0.999802	-0.0219139	0.955589	-0.136791	0.273915	-0.0805252	0.76481	-0.11424	0.297171	-0.175744	0.116989	-0.226836	0.0533322	-0.0510464	0.781706	-0.0910523	0.467075
SL002823	SELL	sL-Selectin	-0.0674568	0.999802	-0.104611	0.777988	-0.0687213	0.633046	-0.139637	0.628728	-0.165861	0.20155	-0.126132	0.266902	-0.113644	0.253345	-0.188845	0.108813	0.0907237	0.467123
SL004060	ECE1	Endothelin-converting enzyme 1	0.107888	0.999802	0.0650208	0.870284	0.0200393	0.893703	0.0756111	0.76481	0.0268888	0.8039	-0.00320579	0.979983	-0.157937	0.122008	-0.183642	0.124637	0.0907714	0.467123
SL008421	ADAMTS1	ATS1	-0.0194763	0.999802	-0.0589066	0.888542	-0.104504	0.427535	0.00880263	0.964412	-0.0367279	0.729707	-0.0718249	0.524768	0.0731814	0.453225	0.0859834	0.589925	-0.0909505	0.467123
SL000006	SERPINE1	PAI-1	-0.0271609	0.999802	-0.00734691	0.986557	-0.096778	0.469275	-0.105283	0.700456	-0.075833	0.467703	-0.0841552	0.468253	-0.116932	0.239519	0.0729392	0.671182	-0.090858	0.467123
SL005508	CA9	Carbonic anhydrase 9	-0.083198	0.999802	-0.0804847	0.823623	-0.0462721	0.761765	-0.124436	0.662052	-0.139809	0.236089	-0.0911562	0.429588	-0.0838623	0.39071	0.088187	0.576766	-0.0903817	0.470388
SL004925	AGR2	AGR2	0.013292	0.999802	-0.0587621	0.888542	-0.0740727	0.604016	-0.0367934	0.84435	-0.100242	0.348963	-0.0799971	0.485611	-0.112107	0.260701	0.0747918	0.656213	-0.0902942	0.470577
SL000566	RBP4	RBP	-0.00255304	0.999802	-0.00160594	0.997491	-0.0528134	0.729513	-0.123587	0.662052	-0.129384	0.260445	-0.0863486	0.457561	-0.236523	0.0457794	-0.229221	0.0341807	0.0901643	0.470683
SL000070	GPC3	Glypican 3	0.20653	0.516165	0.163959	0.760407	0.156888	0.200049	0.153077	0.628728	0.0876995	0.404017	0.146144	0.192178	-0.0588562	0.552145	-0.171876	0.163765	0.0896299	0.472532
SL006777	FETUB	FETUB	-0.0161948	0.999802	0.0101281	0.986557	-0.0191613	0.896305	-0.0851322	0.76481	-0.056529	0.583531	-0.0481161	0.669081	-0.124759	0.210736	-0.154937	0.224425	0.0896636	0.472532
SL008402	LYPD3	LYPD3	-0.0477434	0.999802	-0.127728	0.774433	-0.137332	0.27209	-0.137437	0.628728	-0.226699	0.194455	-0.155546	0.161713	-0.181608	0.0790297	0.0897022	0.569369	-0.0896216	0.472532
SL009216	DDC	dopa decarboxylase	-0.049668	0.999802	-0.0714688	0.851067	-0.00649608	0.969413	-0.0469198	0.818367	-0.0658972	0.525863	0.00482428	0.969952	0.0130178	0.896931	-0.0832851	0.609967	0.0896886	0.472532
SL000655	KRT18	Keratin 18	0.102466	0.999802	-0.0355957	0.92576	-0.0936569	0.487852	0.0275489	0.903952	-0.0991655	0.352976	-0.0740857	0.513385	-0.130371	0.193003	-0.0756385	0.650354	-0.0896455	0.472532
SL004183	CDH3	P-Cadherin	-0.0489507	0.999802	-0.0192078	0.959712	-0.0189093	0.896347	-0.0800003	0.76481	-0.0516729	0.617448	-0.0732384	0.51774	-0.0978286	0.318352	0.0376891	0.822969	-0.0897003	0.472532
SL003188	CXCL9	MIG	-0.00531738	0.999802	-0.0443851	0.919786	-0.00600188	0.973516	-0.0124503	0.956239	-0.0636066	0.536641	-0.0454126	0.687514	-0.0158071	0.876283	0.057149	0.756562	-0.0894881	0.473195
SL000139	EREG	EPI	-0.00999314	0.999802	-0.0309711	0.932897	-0.0821683	0.558545	-0.0347749	0.856812	-0.0666534	0.524322	-0.0740431	0.513385	-0.0866028	0.378116	0.0479451	0.793093	-0.08919	0.47554
SL010519	ZAP70	ZAP70	-0.0305583	0.999802	-0.173528	0.760407	-0.102137	0.437412	-0.0716116	0.76481	-0.188916	0.194455	-0.144782	0.195645	-0.184684	0.0767489	0.0921685	0.556371	-0.0889553	0.477243
SL004159	TNFRSF10D	TRAIL R4	0.0924864	0.999802	0.0223325	0.955589	0.00142053	0.992725	0.0234344	0.91546	-0.0358691	0.735572	0.0162493	0.897494	-0.0410263	0.682437	-0.199194	0.0817608	0.0887173	0.478982
SL004708	PPBP	CTAP-III	0.107292	0.999802	0.0924198	0.802682	0.0422203	0.778805	0.0178034	0.933193	-0.0114725	0.91333	0.00771193	0.95238	-0.151869	0.136592	-0.208329	0.0618393	0.0884741	0.480251
SL000550	SERPINA5	PCI	0.0770987	0.999802	0.0216434	0.956663	0.0266846	0.859174	-0.0390783	0.83837	-0.0831589	0.423193	-0.01726	0.889207	-0.158388	0.121748	-0.23033	0.0336498	0.0882078	0.482286
SL011510	SST	Somatostatin-28	-0.114373	0.999802	-0.0801395	0.823623	-0.168924	0.157714	-0.12842	0.642588	-0.10437	0.334012	-0.167705	0.135213	-0.156442	0.126194	0.00195895	0.993331	-0.0881761	0.482437
SL004760	PAFAH1B2	PAFAH beta subunit	0.0972984	0.999802	0.131158	0.774433	0.0537882	0.724	0.0309657	0.881185	0.0882321	0.401392	0.0542923	0.627526	-0.0555768	0.573111	-0.169988	0.168877	0.0877462	0.483521
SL006922	RAD51	RAD51	-0.102095	0.999802	-0.207191	0.68794	-0.119904	0.359731	-0.159489	0.628728	-0.239162	0.1607	-0.136473	0.224948	-0.121675	0.219639	0.0802347	0.621605	-0.0879352	0.483521
SL005725	GRAP2	GRB2-related adapter protein 2	0.0161652	0.999802	-0.0248689	0.952123	-0.0327315	0.827353	-0.0240604	0.912794	-0.0698557	0.505386	-0.0440985	0.692794	-0.108089	0.276229	0.0801256	0.621605	-0.0879018	0.483521
SL000523	MMP13	MMP-13	0.0294342	0.999802	-0.0256753	0.948274	-0.0512416	0.736939	-0.00118761	0.998122	-0.0831653	0.423193	-0.0878555	0.448523	-0.0919758	0.34873	0.0591421	0.750868	-0.0878564	0.483521
SL014070	SLITRK5	SLIK5	-0.00898072	0.999802	-0.0243624	0.9534	-0.140895	0.262305	-0.0635261	0.779852	-0.0912101	0.385945	-0.170152	0.131185	-0.199081	0.0666894	-0.0660109	0.711238	-0.0874702	0.485492
SL004337	FGF19	FGF-19	-0.14657	0.999802	-0.104066	0.777988	-0.195877	0.09286	-0.165395	0.628728	-0.138942	0.23651	-0.163269	0.141541	-0.0721832	0.458853	0.0014912	0.994989	-0.0875008	0.485492
SL004716	MAPK9	JNK2	-0.0359169	0.999802	-0.089264	0.823623	-0.0144485	0.923288	-0.0417097	0.835366	-0.0733755	0.481137	-0.0445749	0.692241	-0.0349004	0.726598	-0.0712606	0.678783	0.0862364	0.497624
SL010465	MATN2	MATN2	0.0718236	0.999802	0.0540994	0.896784	-0.0206019	0.889383	0.0032571	0.992512	-0.0199038	0.855418	-0.0281769	0.813921	-0.111115	0.264562	-0.222077	0.0412938	0.0856761	0.502258
SL005256	HIST1H1C	Histone H1.2	-0.0821433	0.999802	-0.0640238	0.872968	-0.00698473	0.968468	-0.157793	0.628728	-0.140877	0.235474	-0.10966	0.344022	-0.236843	0.0457794	0.0426272	0.805882	-0.0856587	0.502258
SL004140	EFNA4	Ephrin-A4	0.110854	0.999802	0.0998607	0.784161	0.0494858	0.746604	0.00629076	0.974933	-0.0149439	0.887769	0.0137838	0.918251	-0.197283	0.068021	-0.207655	0.062258	0.0853843	0.502385
SL003280	HMGB1	HMG-1	-0.106854	0.999802	-0.071042	0.851067	-0.0915983	0.505214	-0.15681	0.628728	-0.125203	0.272589	-0.143397	0.198511	-0.174623	0.0903731	0.108169	0.475434	-0.0854988	0.502385
SL000306	NPPB	BNP-32	-0.0283528	0.999802	-0.0603135	0.886179	-0.0644342	0.664778	-0.0555158	0.800666	-0.0836088	0.423193	-0.0389034	0.728483	-0.0165384	0.872655	0.0877185	0.577734	-0.0854407	0.502385
SL004865	CDH6	Cadherin-6	0.00837891	0.999802	-0.135802	0.774433	-0.0898071	0.514871	-0.00884289	0.964412	-0.139868	0.236089	-0.07784	0.493303	-0.0531608	0.588345	0.0803175	0.621605	-0.0853041	0.502385
SL019096	PIAS4	PIAS4	-0.0115653	0.999802	-0.0783691	0.827541	-0.037774	0.808768	-0.116109	0.670759	-0.164029	0.20155	-0.0787882	0.48951	-0.255948	0.0435835	0.0567839	0.757392	-0.0853053	0.502385
SL000145	IL1R2	IL-1 sRII	0.0123711	0.999802	-0.00331704	0.99693	-0.0107041	0.946566	-0.0736353	0.76481	-0.0936485	0.380151	-0.0541721	0.628715	-0.149704	0.142679	-0.175422	0.151208	0.0852047	0.502713
SL004336	FGF18	FGF-18	-0.0311788	0.999802	-0.0693647	0.854504	-0.11431	0.389642	-0.0681816	0.770338	-0.117852	0.29386	-0.129733	0.25241	-0.0769352	0.429459	0.0543033	0.766511	-0.0850743	0.503367
SL011770	LCMT1	LCMT1	-0.011073	0.999802	-0.00584453	0.99118	-0.0487175	0.75168	-0.0601813	0.783188	-0.0890188	0.396524	-0.108515	0.346976	-0.0803482	0.410947	0.0581891	0.754617	-0.0849014	0.50447
SL004768	AIF1	AIF1	-0.0314438	0.999802	-0.0921744	0.805025	-0.149237	0.223252	-0.121625	0.663432	-0.174869	0.194455	-0.167501	0.135213	-0.17789	0.0850397	-0.265956	0.0121421	0.0844255	0.508515
SL000658	GAS1	GAS1	-0.00212183	0.999802	-0.00958929	0.986557	-0.11752	0.373067	-0.0516734	0.811736	-0.0740288	0.478576	-0.108059	0.347391	-0.199859	0.0666894	-0.0798787	0.621605	-0.0843657	0.508515
SL004157	TNFRSF10B	TRAIL R2	-0.0840364	0.999802	-0.110965	0.774433	-0.169161	0.157714	-0.133045	0.628728	-0.162694	0.201754	-0.162256	0.143649	-0.127019	0.203964	0.0628663	0.728969	-0.084314	0.508515
SL006924	AGRP	ART	0.00267159	0.999802	0.0149008	0.968873	-0.0382626	0.806064	-0.020176	0.925092	-0.0307632	0.774122	-0.00179862	0.988813	-0.0578161	0.559577	-0.172658	0.162979	0.0839859	0.510721
SL003178	ICAM3	sICAM-3	-0.062192	0.999802	-0.132413	0.774433	-0.124808	0.336245	-0.102059	0.700456	-0.162206	0.201754	-0.121523	0.284487	-0.135201	0.177679	0.0846911	0.600766	-0.0839693	0.510721
SL004415	ACE2	ACE2	0.0361991	0.999802	0.0032509	0.99693	0.0400513	0.79018	-0.0501611	0.814346	-0.077273	0.458905	-0.0425462	0.7032	-0.217494	0.0560045	-0.0721107	0.673772	0.0831435	0.518799
SL008143	UBE2N	UBE2N	-0.0281126	0.999802	-0.0708924	0.851067	-0.144467	0.246203	-0.0840112	0.76481	-0.124888	0.274463	-0.160737	0.146651	-0.194246	0.0702007	-0.0823823	0.6148	-0.0828708	0.520424
SL003862	CD40LG	CD40 ligand, soluble	0.0628894	0.999802	0.0589613	0.888542	0.0413922	0.784953	-0.0287929	0.89586	-0.00575135	0.951646	-0.0289812	0.8072	-0.22914	0.0512264	-0.0668605	0.711238	0.0827359	0.521704
SL004260	RETN	resistin	0.0457329	0.999802	0.0178878	0.963987	-0.0126722	0.933389	-0.00428911	0.987152	-0.0411065	0.696905	-0.0077896	0.95238	-0.120971	0.222478	-0.125214	0.378187	0.0825671	0.522783
SL001905	MSLN	Mesothelin	-0.0290383	0.999802	-0.073125	0.851067	-0.112893	0.394889	-0.0795321	0.76481	-0.136358	0.242882	-0.134287	0.234205	-0.109528	0.270428	0.0688605	0.695969	-0.082201	0.525991
SL004827	S100A6	S100A6	0.17446	0.929862	0.0133007	0.975923	-0.0656666	0.659146	0.105201	0.700456	-0.0151566	0.886791	-0.00839131	0.95238	-0.068183	0.48511	-0.247999	0.0199503	0.0817789	0.529241
SL004486	VEGFC	VEGF-C	-0.0382349	0.999802	-0.0512021	0.907289	-0.12021	0.358487	-0.065401	0.779852	-0.080542	0.438077	-0.0930287	0.419696	-0.0892026	0.363107	0.0274451	0.874507	-0.0816294	0.530694
SL004068	GZMB	Granzyme B	-0.0503779	0.999802	-0.0665581	0.870284	-0.0160708	0.911012	-0.135833	0.628728	-0.155587	0.207326	-0.0804501	0.482896	-0.259494	0.0435835	-0.104364	0.488977	0.0814809	0.531561
SL005156	NBL1	DAN	0.0098782	0.999802	-0.0172939	0.965164	-0.147341	0.232363	-0.022028	0.920284	-0.0657073	0.526361	-0.155551	0.161713	-0.0913682	0.351453	-0.0823725	0.6148	-0.0812611	0.532042
SL004367	DKK1	DKK1	0.0262024	0.999802	0.0218379	0.955673	-0.10638	0.417604	-0.023969	0.912794	-0.035978	0.734989	-0.081441	0.481402	-0.103699	0.292662	0.0293538	0.863329	-0.0812465	0.532042
SL001990	IL1RN	IL-1Ra	0.212731	0.431495	0.185031	0.760407	0.208427	0.0665867	0.161446	0.628728	0.169061	0.194455	0.186566	0.0922715	-0.0423613	0.672709	-0.0640265	0.722319	0.0811272	0.533171
SL008158	HIST1H3A	H31	-0.173738	0.929862	-0.110824	0.774433	-0.00190378	0.991959	-0.196505	0.628728	-0.109376	0.315162	-0.068335	0.545897	-0.152305	0.13541	0.0797041	0.621605	-0.0808521	0.535418
SL000638	CDH2	Cadherin-2	0.0184972	0.999802	-0.0904214	0.822728	-0.099917	0.448831	-0.0109157	0.961724	-0.135707	0.244697	-0.0971861	0.398784	-0.0578826	0.559536	0.0458123	0.800551	-0.0807452	0.535836
SL013488	CLEC1B	CLC1B	0.0466282	0.999802	-0.0154127	0.968873	-0.0271923	0.85883	-0.0377116	0.84147	-0.091882	0.384355	-0.0507146	0.648028	-0.169222	0.0985471	-0.126273	0.370672	0.080642	0.535902
SL013988	CHST2	CHST2	-0.0278979	0.999802	-0.0221589	0.955589	-0.0806282	0.564142	-0.126951	0.643905	-0.117736	0.29386	-0.126257	0.266902	-0.283614	0.0389526	0.087619	0.577734	-0.0806025	0.535902
SL014188	CD244	CD244	0.0079429	0.999802	-0.00464189	0.993311	0.0260072	0.863119	-0.037013	0.84435	-0.0637071	0.53616	-0.0313399	0.784313	-0.122143	0.218553	-0.0817908	0.615066	0.080517	0.536089
SL006522	LGALS3BP	LG3BP	-0.0199355	0.999802	-0.0295922	0.939201	-0.0205894	0.889383	-0.0702956	0.76481	-0.0707307	0.500944	-0.0486879	0.665431	-0.0795719	0.415773	-0.17795	0.141681	0.0802782	0.536679
SL000480	IL4	IL-4	-0.000107283	0.999802	-0.045024	0.918009	-0.0911464	0.508843	-0.0282181	0.900498	-0.0903346	0.392129	-0.0643084	0.571738	-0.00545702	0.958451	0.0293056	0.863329	-0.08038	0.536679
SL005229	ULBP3	ULBP-3	-0.0270556	0.999802	-0.0738872	0.851067	-0.142021	0.260015	-0.0848198	0.76481	-0.146262	0.222131	-0.156204	0.158821	-0.137588	0.171292	0.0262777	0.883277	-0.0802582	0.536679
SL007327	OLR1	OLR1	0.168214	0.984414	0.129542	0.774433	0.152773	0.206394	0.098108	0.720438	0.0681754	0.51477	0.102864	0.371371	-0.0743996	0.445227	-0.16151	0.201024	0.0800569	0.537549
SL008008	ARG1	ARGI1	-0.0385942	0.999802	-0.0558646	0.888542	-0.0504508	0.742571	-0.0870249	0.759618	-0.112016	0.305338	-0.0347982	0.759882	-0.13858	0.167947	0.0715228	0.676391	-0.0798948	0.539152
SL003173	CXCL1	Gro-a	0.0142771	0.999802	0.068342	0.862445	0.0519437	0.736394	-0.0416889	0.835366	-0.0141848	0.891343	0.00159914	0.988813	-0.0876335	0.372315	-0.0749532	0.655141	0.0796686	0.540876
SL004438	CST6	Cystatin M	0.00586163	0.999802	-0.0215541	0.956663	-0.107538	0.412934	-0.0764819	0.76481	-0.107967	0.317954	-0.100083	0.384008	-0.196847	0.068021	-0.0616985	0.734387	-0.0792509	0.544115
SL000089	TGFB3	TGF-b3	-0.14404	0.999802	-0.114709	0.774433	-0.13764	0.27209	-0.184652	0.628728	-0.181746	0.194455	-0.171295	0.128446	-0.140049	0.164469	0.0988591	0.514995	-0.0792336	0.544142
SL005205	NCR3	NKp30	0.0310347	0.999802	-0.0341246	0.926153	4.25665e-05	0.999531	0.00276827	0.994756	-0.0560704	0.586941	-0.000458216	0.994954	-0.0397978	0.692345	0.0500972	0.786477	-0.0789227	0.546803
SL011630	SEZ6L2	SE6L2	0.0120329	0.999802	-0.00544208	0.992607	-0.0363527	0.81585	-0.0697683	0.765809	-0.0732263	0.481625	-0.060464	0.588414	-0.169964	0.0974892	-0.0843269	0.601508	0.0788002	0.5474
SL008071	YWHAQ	14-3-3 protein theta	-0.0131526	0.999802	-0.066769	0.870284	-0.164284	0.173582	-0.101296	0.701909	-0.138648	0.23651	-0.150867	0.176608	-0.168985	0.0991788	-0.0724898	0.671182	-0.0785059	0.549298
SL007281	MAPK12	MK12	0.0308284	0.999802	-0.013197	0.975923	-0.0311135	0.829646	0.020465	0.925092	-0.0308699	0.773955	0.0132406	0.920593	-0.0110631	0.910644	0.0530414	0.769906	-0.0781869	0.552649
SL004811	TAGLN2	Transgelin-2	0.00414347	0.999802	0.0121322	0.982161	0.000863001	0.994306	-0.0442222	0.830196	-0.0140793	0.891818	-0.000883032	0.991796	-0.0346741	0.727395	-0.0104677	0.957427	-0.0779832	0.553556
SL001713	IL17A	IL-17	-0.00301646	0.999802	-0.0497634	0.908126	-0.0363754	0.81585	-0.0224054	0.920284	-0.0859596	0.414689	-0.0397941	0.723508	-0.0422427	0.673347	0.055912	0.758773	-0.0776344	0.556495
SL010492	CAMK2B	CAMK2B	0.0129779	0.999802	-0.0177386	0.964781	-0.042806	0.777199	-0.0128853	0.954816	-0.0562304	0.586172	-0.0560801	0.616716	-0.15603	0.126948	0.0323536	0.85089	-0.0776959	0.556495
SL004298	GZMA	granzyme A	-0.102581	0.999802	-0.0714875	0.851067	0.0822556	0.558373	-0.0973945	0.725038	-0.0501249	0.63012	-0.0424557	0.7032	-0.0577693	0.559577	-0.0124975	0.946983	0.0774837	0.557408
SL007651	FGF23	FGF23	0.0625647	0.999802	0.0321704	0.932897	-0.0322031	0.827353	0.0191949	0.928011	-0.00898438	0.927024	-0.00704189	0.95704	-0.0666691	0.495156	0.0591487	0.750868	-0.0771681	0.560152
SL000406	CCL11	Eotaxin	0.109283	0.999802	0.122278	0.774433	0.070987	0.624918	0.125209	0.656843	0.107832	0.318365	0.0707157	0.530063	0.0308803	0.755936	-0.0964851	0.524731	0.0769809	0.560903
SL000539	GPI	PHI	0.0558125	0.999802	-0.0104369	0.986557	-0.0487981	0.75168	0.00619578	0.974933	-0.0447784	0.668631	-0.0508554	0.648028	-0.135547	0.177679	-0.093153	0.550519	-0.076828	0.560903
SL003970	PTH	PTH	-0.0629281	0.999802	-0.0870242	0.823623	-0.084513	0.548624	-0.120633	0.663432	-0.153708	0.208773	-0.117632	0.304193	-0.120119	0.22541	0.0626482	0.730484	-0.0768351	0.560903
SL003800	KLK4	Kallikrein 4	0.0748543	0.999802	0.0533719	0.897989	0.0162622	0.90951	0.0221447	0.920284	-0.00534842	0.952582	-0.00897994	0.95014	-0.132049	0.18936	-0.0454905	0.801365	0.0768479	0.560903
SL000597	LTA	TNF-b	-0.0289177	0.999802	-0.0855048	0.823623	-0.127281	0.318033	-0.110473	0.677278	-0.173731	0.194455	-0.173336	0.120727	-0.192794	0.0702007	0.034972	0.839189	-0.0764975	0.563818
SL009328	CSH1 CSH2	CSH	-0.0295851	0.999802	-0.033285	0.93131	0.0273375	0.85883	-0.0685257	0.769911	-0.0680062	0.51585	0.00402709	0.976629	-0.0502068	0.611306	-0.107879	0.4777	0.0761677	0.565975
SL014209	KLRF1	KLRF1	-0.000665436	0.999802	-0.0114422	0.98273	-0.1337	0.282167	-0.110977	0.670759	-0.117452	0.29386	-0.159643	0.150145	-0.234203	0.0467119	0.0576202	0.756309	-0.0761878	0.565975
SL000479	IL3	IL-3	0.000758491	0.999802	-0.132033	0.774433	-0.0969353	0.469275	-0.0509885	0.814346	-0.177241	0.194455	-0.113671	0.322339	-0.0908661	0.354423	0.0767057	0.643697	-0.0760498	0.56653
SL007025	JAK2	JAK2	-0.0314217	0.999802	-0.00799462	0.986557	-0.0982595	0.460126	-0.10689	0.700456	-0.0973455	0.363756	-0.119048	0.297286	-0.195255	0.0688994	-0.204835	0.0682431	0.0755345	0.570004
SL007033	LTBP4	LTBP4	-0.0641783	0.999802	-0.0431466	0.92576	-0.138544	0.269505	-0.112053	0.670759	-0.102875	0.340549	-0.147109	0.189818	-0.18935	0.0737204	-0.195061	0.0929924	0.075587	0.570004
SL009349	FSTL1	FSTL1	0.0438107	0.999802	0.0325886	0.932897	-0.0321364	0.827353	-0.0312583	0.879098	-0.0308902	0.773955	-0.0204199	0.872828	-0.0491711	0.61853	-0.0237041	0.897557	-0.0755235	0.570004
SL005168	GHR	Growth hormone receptor	-0.0385181	0.999802	-0.0903757	0.822728	-0.124389	0.337707	-0.104881	0.700456	-0.157475	0.206384	-0.167633	0.135213	-0.133757	0.183242	-0.157634	0.214017	0.0750497	0.573908
SL007804	BGN	BGN	-0.134503	0.999802	-0.130644	0.774433	-0.172084	0.151254	-0.155788	0.628728	-0.157302	0.206384	-0.136281	0.224948	-0.174125	0.0907228	0.000980697	0.995213	-0.075013	0.573908
SL002506	PLAUR	suPAR	0.0846752	0.999802	0.0185488	0.960599	-0.0318217	0.828109	0.0458139	0.824483	-0.0182848	0.864714	-0.025719	0.830787	-0.0619141	0.527895	-0.0808092	0.618921	-0.0748518	0.574353
SL002561	PTHLH	PTHrP	-0.130382	0.999802	-0.0925136	0.802682	-0.162769	0.175086	-0.158694	0.628728	-0.148668	0.217469	-0.180289	0.106049	-0.137157	0.172507	0.0203871	0.915894	-0.074874	0.574353
SL011071	PDGFC	PDGF-CC	0.00835359	0.999802	-0.046994	0.914406	-0.0507711	0.740944	-0.0401863	0.835366	-0.105125	0.330281	-0.0735562	0.516108	-0.110749	0.265544	0.0335428	0.844129	-0.0747335	0.575166
SL007207	THBS4	TSP4	0.0478331	0.999802	0.0281857	0.939526	-0.0940471	0.486032	-0.0561007	0.794548	-0.0913185	0.385945	-0.11514	0.315565	-0.270346	0.0392516	-0.095731	0.530103	-0.0745758	0.575575
SL004467	SERPINA10	protein Z inhibitor	-0.0139675	0.999802	-0.0793564	0.826945	-0.112281	0.398059	-0.0728257	0.76481	-0.136127	0.243357	-0.109232	0.344022	-0.106205	0.283379	-0.155155	0.224252	0.0744625	0.576682
SL000507	LTA LTB	Lymphotoxin a1/b2	-0.0957828	0.999802	-0.0817632	0.823623	-0.0269544	0.85883	-0.149733	0.628728	-0.128316	0.264046	-0.115929	0.312984	-0.181851	0.0786182	-0.0519842	0.776166	0.0743359	0.577341
SL010508	PAK3	PAK3	0.0177351	0.999802	-0.0553901	0.888542	-0.0414124	0.784953	-0.0166742	0.938545	-0.106015	0.327677	-0.0534688	0.632171	-0.0611922	0.533732	0.0646639	0.717126	-0.0742512	0.57753
SL003700	BAD	BAD	0.0984768	0.999802	0.0458359	0.918009	-0.0256724	0.863119	0.0371202	0.84435	-0.0165652	0.875776	-0.0277932	0.815765	-0.122793	0.216254	-0.168829	0.172429	0.0738741	0.579998
SL011535	RBM39	RBM39	-0.0441822	0.999802	-0.0736173	0.851067	-0.0983935	0.460126	-0.0964378	0.725038	-0.129429	0.260445	-0.136211	0.224948	-0.126915	0.203964	0.0571591	0.756562	-0.0738281	0.579998
SL008176	PSME1	PSME1	-0.0238707	0.999802	-0.00963523	0.986557	-0.0718772	0.618793	-0.063034	0.779852	-0.028194	0.792796	-0.0547098	0.625177	-0.044621	0.653343	-0.0392146	0.819335	-0.0739214	0.579998
SL016128	TXNDC12	TXD12	-0.0370892	0.999802	0.0135027	0.975923	0.00810588	0.963329	-0.0987921	0.71962	-0.0611949	0.55642	-0.00167092	0.988813	-0.0875698	0.372404	-0.157365	0.214017	0.0736513	0.580299
SL007756	GDF2	GDF2	0.0277754	0.999802	-0.0711021	0.851067	-0.0104513	0.947383	0.0255081	0.912794	-0.0649311	0.529641	-0.00601773	0.961169	-0.0134869	0.894053	0.0646515	0.717126	-0.0737246	0.580299
SL002763	KLK11	Kallikrein 11	0.131611	0.999802	0.0754506	0.84272	0.061016	0.683231	0.14491	0.628728	0.137823	0.23651	0.121598	0.284487	0.110612	0.265544	-0.0241804	0.894578	0.073545	0.580299
SL000403	COL18A1	Endostatin	0.0925079	0.999802	0.0382228	0.92576	-0.0643812	0.664778	0.0331705	0.86903	-0.0218324	0.838911	-0.0417179	0.708042	-0.117255	0.23833	-0.23615	0.028423	0.0733789	0.580437
SL010371	ENTPD1	CD39	0.0112745	0.999802	-0.0636662	0.873519	-0.115808	0.384623	-0.0625043	0.780994	-0.133317	0.251736	-0.112498	0.329381	-0.194858	0.0688994	-0.0934767	0.547613	-0.0734035	0.580437
SL004516	MBL2	MBL	0.0373667	0.999802	-0.00833275	0.986557	0.00667873	0.969283	-0.00775486	0.967629	-0.0755091	0.469835	-0.0591688	0.598555	-0.00130073	0.990285	-0.0739049	0.663611	0.0733834	0.580437
SL000020	APOB	Apo B	-0.000794807	0.999802	0.00373109	0.99693	0.0645623	0.664778	-0.0412166	0.835366	-0.0374864	0.723572	-0.0292481	0.805507	-0.114963	0.247576	-0.0967339	0.523261	0.0730906	0.582967
SL001896	CLU	Clusterin	0.00921782	0.999802	0.0118175	0.982665	-0.00431668	0.984128	-0.0434243	0.835366	-0.0308489	0.773955	0.0225065	0.859206	-0.0574606	0.561069	-0.212162	0.0575299	0.0727023	0.584678
SL003323	CCL18	PARC	-0.0737501	0.999802	0.0465855	0.914406	-0.019597	0.89494	-0.120064	0.663432	-0.0129477	0.900294	-0.113619	0.322339	-0.186262	0.0762572	0.0380005	0.820996	0.0726828	0.584678
SL001996	ANGPT2	Angiopoietin-2	-0.0979473	0.999802	-0.0867328	0.823623	-0.181089	0.125426	-0.156705	0.628728	-0.159049	0.202793	-0.187721	0.0904059	-0.189507	0.0730733	-0.0292915	0.863329	-0.0728294	0.584678
SL007223	BCL6	BCL6	0.0250767	0.999802	-0.0854385	0.823623	-0.080207	0.567239	0.0138561	0.949197	-0.0906378	0.390403	-0.0346279	0.759882	-0.0249075	0.80601	0.0143637	0.942028	-0.0725366	0.585406
SL000247	PGD	6-Phosphogluconate dehydrogenase	-0.0109544	0.999802	-0.0553088	0.888542	-0.0764232	0.58783	-0.0642066	0.779852	-0.0999018	0.35054	-0.132051	0.244198	-0.0889103	0.364627	-0.0127417	0.946983	-0.0725313	0.585406
SL008609	FCGR3B	FCG3B	0.140565	0.999802	0.111569	0.774433	0.135883	0.276029	0.071099	0.76481	0.0708545	0.50024	0.0753148	0.505043	-0.0217967	0.829794	-0.124988	0.379283	0.0722113	0.585442
SL004724	KAT6A	MOZ	-0.0638082	0.999802	-0.176819	0.760407	-0.125612	0.329693	-0.0933844	0.742235	-0.199685	0.194455	-0.158395	0.153072	-0.160777	0.114865	0.0912775	0.561126	-0.0724534	0.585442
SL017106	IFNA10	IFN10	0.0266321	0.999802	-0.0174076	0.965164	-0.0619538	0.683231	-0.0413838	0.835366	-0.0835309	0.423193	-0.106323	0.355501	-0.182833	0.0778389	-0.0847587	0.600766	0.0723205	0.585442
SL003189	CCL19	MIP-3b	-0.0211607	0.999802	-0.00758439	0.986557	-0.0575124	0.705246	-0.0549166	0.801263	-0.0465149	0.657327	-0.109293	0.344022	-0.161861	0.113442	-0.0815239	0.615066	0.072297	0.585442
SL003753	DYNLL1	DLC8	-0.0353433	0.999802	-0.0697669	0.854504	-0.0609212	0.683231	-0.0902565	0.743779	-0.131425	0.251736	-0.109921	0.343829	-0.129546	0.196106	-0.0562036	0.757556	0.0721445	0.586036
SL008759	GP6	GPVI	0.115888	0.999802	0.0600527	0.886231	-0.00367654	0.98675	0.0501397	0.814346	-0.0317619	0.770789	-0.036197	0.748607	-0.0779161	0.425045	-0.167719	0.176476	0.0719943	0.586969
SL000640	NID1	Nidogen	0.0376076	0.999802	0.085259	0.823623	-0.0651241	0.662217	-0.0486588	0.81586	-0.0144358	0.891243	-0.0991383	0.387198	-0.227923	0.0533322	-0.162597	0.197682	0.0715885	0.587499
SL014208	CRTAM	CRTAM	0.00282819	0.999802	-0.0132718	0.975923	-0.0466549	0.759014	-0.0415067	0.835366	-0.0697539	0.505822	-0.0507388	0.648028	-0.0608859	0.536156	0.0786409	0.628091	-0.0717196	0.587499
SL011448	TNFRSF4	TNR4	-0.0439455	0.999802	-0.0767346	0.836187	-0.129094	0.306738	-0.0939084	0.740313	-0.145094	0.222643	-0.16612	0.13564	-0.066605	0.495259	0.0331511	0.847519	-0.0716124	0.587499
SL005174	IL17RB	IL-17B R	-0.029583	0.999802	-0.0584804	0.888542	-0.130906	0.297726	-0.0442326	0.830196	-0.0796061	0.445279	-0.0888954	0.44221	-0.141148	0.161884	-0.0178762	0.929066	-0.0718796	0.587499
SL000053	PLAT	tPA	-0.0723247	0.999802	-0.0586284	0.888542	-0.137812	0.27209	-0.112506	0.670759	-0.128924	0.263397	-0.147292	0.189818	-0.155238	0.128114	0.00224111	0.993331	-0.0716178	0.587499
SL003168	CCL27	CTACK	0.0146694	0.999802	-0.00973558	0.986557	-0.0162697	0.90951	-0.0391911	0.837869	-0.0704509	0.502105	0.00318249	0.979983	-0.0469614	0.635192	0.0511111	0.781706	-0.0714241	0.588861
SL003191	PPBP	NAP-2	0.1065	0.999802	0.0831043	0.823623	0.0358413	0.81585	0.0241005	0.912794	-0.0124861	0.903337	0.00957398	0.947894	-0.146712	0.149829	-0.195905	0.0909853	0.0708716	0.594321
SL008099	CAPG	CAPG	0.140757	0.999802	0.0731527	0.851067	0.0502021	0.742752	0.0713572	0.76481	0.0235144	0.82878	0.0729925	0.517814	-0.0436576	0.662209	-0.0472522	0.797824	-0.0703152	0.599852
SL003919	KLK14	kallikrein 14	-0.0420785	0.999802	-0.137928	0.774433	-0.0945633	0.482633	-0.104245	0.700456	-0.175498	0.194455	-0.153238	0.168489	-0.223369	0.0533322	0.0551123	0.760726	-0.0702137	0.600242
SL006197	DNAJC19	DnaJ homolog	-0.0488554	0.999802	-0.052794	0.901065	-0.0553741	0.712361	-0.0688178	0.769911	-0.0920448	0.384355	-0.0810526	0.481402	-0.0521882	0.594749	0.0885638	0.574247	-0.069775	0.60181
SL008574	OMD	OMD	0.123092	0.999802	0.10416	0.777988	0.0298428	0.839024	0.0563509	0.794347	0.0456929	0.664047	0.0433537	0.698387	-0.0586475	0.553182	-0.0844218	0.600766	-0.06993	0.60181
SL018946	UBE2G2	UB2G2	0.0536518	0.999802	-0.0180715	0.963987	-0.111259	0.400228	-0.015787	0.939975	-0.0817331	0.430593	-0.0962022	0.40254	-0.156569	0.125987	-0.0613046	0.736282	-0.0699013	0.60181
SL004939	PTPN1	PTP-1B	-0.00114086	0.999802	-0.0736232	0.851067	-0.139796	0.264896	-0.0577569	0.783188	-0.116699	0.29386	-0.118833	0.297286	-0.134259	0.181564	-0.0126674	0.946983	-0.0697401	0.60181
SL000409	MAPK3	ERK-1	-0.046044	0.999802	-0.0309468	0.932897	-0.095466	0.476707	-0.142415	0.628728	-0.112589	0.303369	-0.172377	0.124642	-0.278128	0.0392516	0.00571687	0.980904	-0.0698005	0.60181
SL000305	NGF	b-NGF	-0.0173664	0.999802	-0.0898762	0.823623	-0.1042	0.428397	-0.0324238	0.872699	-0.119464	0.29044	-0.107557	0.347989	-0.0466842	0.637452	0.0442125	0.80364	-0.0695741	0.602932
SL002646	MMP14	MMP-14	0.0275682	0.999802	0.0173312	0.965164	-0.0954553	0.476707	-0.0575488	0.784078	-0.0702542	0.502986	-0.0767295	0.499291	-0.150459	0.141075	-0.138006	0.30915	0.0694654	0.603406
SL000358	F7	Coagulation Factor VII	-3.29774e-05	0.999802	-0.0420865	0.92576	-0.0999371	0.448831	-0.112304	0.670759	-0.170776	0.194455	-0.129776	0.25241	-0.242805	0.0457794	-0.191385	0.103244	0.0690922	0.606203
SL005224	MPL	Thrombopoietin Receptor	0.0470993	0.999802	0.000148583	0.999366	-0.0107197	0.946566	-0.0684075	0.769911	-0.103528	0.337353	-0.0714065	0.527421	-0.246105	0.0457794	-0.0947907	0.537871	0.0690845	0.606203
SL004795	HSD17B10	ERAB	-0.0922171	0.999802	-0.104139	0.777988	-0.08108	0.560533	-0.122387	0.662052	-0.150071	0.217469	-0.152605	0.169565	-0.165295	0.106598	0.094449	0.539947	-0.0688845	0.606203
SL008522	SEMA5A	SEM5A	-0.0542028	0.999802	-0.0374086	0.92576	-0.0368946	0.81542	-0.14824	0.628728	-0.12274	0.277283	-0.110666	0.34173	-0.209694	0.0596522	0.0710512	0.680495	-0.0689359	0.606203
SL000076	CDKN1B	p27Kip1	-0.0169477	0.999802	-0.0303315	0.937667	-0.0397327	0.792354	-0.0403134	0.835366	-0.0523946	0.613009	-0.0680877	0.545897	-0.0779736	0.425	-0.041373	0.812606	0.0689342	0.606203
SL009792	ADSL	PUR8	0.0796827	0.999802	-0.00189849	0.997491	-0.102245	0.437115	0.0152039	0.943273	-0.0603018	0.560669	-0.0629207	0.578349	-0.105608	0.284131	-0.0767228	0.643697	-0.0688137	0.606248
SL004151	IL15RA	IL-15 Ra	-0.0678665	0.999802	-0.161379	0.77106	-0.105331	0.424026	-0.120247	0.663432	-0.207625	0.194455	-0.152447	0.169565	-0.170399	0.0966071	0.0521809	0.776166	-0.0687017	0.606762
SL002644	EGFR	ERBB1	-0.0258635	0.999802	-0.0331863	0.931693	-0.125573	0.329693	-0.0700602	0.76481	-0.0897857	0.394505	-0.110851	0.340667	-0.168215	0.10065	-0.0968375	0.523261	-0.0685719	0.606882
SL000051	CRP	CRP	0.0917841	0.999802	0.0202478	0.959712	-0.0537264	0.724	0.0701094	0.76481	0.0136341	0.896141	-0.00872015	0.951961	-0.0304599	0.75878	-0.139143	0.303154	0.0680883	0.6101
SL009629	MBD4	MBD4	0.00848618	0.999802	0.0456263	0.918009	-0.0426132	0.778032	-0.0295275	0.894023	-0.0130633	0.89971	-0.0460235	0.682475	-0.0630884	0.519742	0.0815421	0.615066	-0.0682078	0.6101
SL009768	CBX5	CBX5	-0.000659571	0.999802	-0.0536942	0.897989	-0.0563482	0.712361	-0.0770281	0.76481	-0.11924	0.29044	-0.0816006	0.481402	-0.125049	0.210143	0.0485614	0.78962	-0.0681687	0.6101
SL005184	IL12B IL23A	IL-23	-0.123113	0.999802	-0.0613438	0.886179	-0.0107668	0.946566	-0.139662	0.628728	-0.0892186	0.396517	-0.14338	0.198511	-0.106725	0.281293	0.159303	0.211751	-0.0678153	0.612375
SL008085	HIBADH	3HIDH	0.0104967	0.999802	-0.0689787	0.854504	-0.0583877	0.698547	-0.0381784	0.841341	-0.115312	0.295413	-0.066907	0.552679	-0.119714	0.227076	0.0479727	0.793093	-0.0678071	0.612375
SL000426	FN1	Fibronectin	0.0236536	0.999802	-0.0567219	0.888542	-0.106822	0.415539	-0.0591407	0.783188	-0.114646	0.296489	-0.128267	0.260606	-0.147472	0.148719	-0.129922	0.348297	-0.0671479	0.615572
SL014096	LRRTM1	LRRT1	0.0339174	0.999802	-0.03108	0.932897	-0.0316453	0.828109	-0.0403532	0.835366	-0.0911985	0.385945	-0.0916381	0.426643	-0.258231	0.0435835	-0.102341	0.497617	0.0673825	0.615572
SL004781	CSK	CSK	-0.166289	0.984414	-0.138228	0.774433	0.0185388	0.897005	-0.176923	0.628728	-0.151383	0.214357	-0.117389	0.30487	-0.111014	0.264562	0.0897717	0.569369	-0.0673218	0.615572
SL004131	CD86	B7-2	0.102693	0.999802	0.0343441	0.926153	-0.0513827	0.736939	0.0416297	0.835366	-0.0582905	0.572227	-0.0546311	0.625418	-0.132013	0.18936	-0.0311252	0.85466	-0.0671869	0.615572
SL005167	LGALS8	Galectin-8	-0.0718085	0.999802	-0.121393	0.774433	-0.156517	0.200049	-0.0790191	0.76481	-0.15315	0.211846	-0.145824	0.193589	-0.0788426	0.419328	0.025783	0.884191	-0.0671267	0.615572
SL007373	PPID	PPID	0.00488348	0.999802	-0.0228806	0.955589	-0.0478437	0.755367	-0.0894831	0.743779	-0.105294	0.32939	-0.0958344	0.404631	-0.202418	0.0652281	0.0154271	0.938791	-0.0674136	0.615572
SL017424	C10orf54	GI24	0.00132244	0.999802	-0.0246525	0.952615	-0.0717002	0.619201	-0.0466462	0.818367	-0.0815297	0.432015	-0.0608325	0.586815	-0.187894	0.0755621	-0.104229	0.489155	-0.0669684	0.616194
SL010610	CD207	CLC4K	-0.0339965	0.999802	-0.0761281	0.836187	-0.0448253	0.764135	-0.0829541	0.76481	-0.124197	0.275682	-0.0900061	0.436288	-0.144776	0.15519	-0.0401686	0.815007	0.0669391	0.616194
SL014069	PCSK7	PCSK7	-0.00765956	0.999802	-0.110699	0.774433	-0.170841	0.154544	-0.0240942	0.912794	-0.128346	0.264046	-0.153068	0.168489	-0.0649668	0.507065	0.000708352	0.996503	-0.0666229	0.619035
SL001720	VCAM1	VCAM-1	-0.0492875	0.999802	-0.0244167	0.9534	0.00210409	0.991959	-0.0932568	0.742235	-0.0689872	0.509203	-0.0931775	0.418972	-0.12725	0.203697	-0.0988478	0.514995	0.06642	0.620589
SL003183	CXCL10	IP-10	-0.0548427	0.999802	0.0407777	0.92576	0.0528167	0.729513	-0.0634841	0.779852	0.0464507	0.657416	-0.0424673	0.7032	-0.0407882	0.683931	-0.0541948	0.766511	0.0660878	0.623028
SL004940	PTPN6	PTP-1C	-0.0853509	0.999802	-0.0955879	0.792792	-0.0319625	0.82774	-0.116484	0.670759	-0.13155	0.251736	-0.115087	0.315565	-0.16964	0.0981035	0.0623029	0.73303	-0.0660352	0.623463
SL016555	PDE11A	PDE11	0.0375153	0.999802	-0.0102626	0.986557	0.0348041	0.822032	-0.0090828	0.96407	-0.0605404	0.559884	-0.050996	0.648028	-0.0563268	0.568388	0.0242527	0.894578	-0.0655144	0.628662
SL007640	CLEC7A	CLC7A	0.115135	0.999802	0.027387	0.939629	-0.0413082	0.784953	0.040052	0.835366	-0.0476854	0.647975	-0.0429408	0.701598	-0.157602	0.122736	-0.043709	0.80364	-0.0654273	0.628897
SL004339	FGF5	FGF-5	0.0100851	0.999802	-0.0249356	0.952123	-0.0513239	0.736939	-0.0313141	0.879098	-0.0828216	0.423302	-0.0606018	0.587507	-0.124538	0.21139	0.046613	0.800551	-0.0651417	0.63141
SL010529	UFC1	UFC1	0.0312656	0.999802	-0.0119235	0.982665	-0.0995358	0.452291	-0.0363975	0.844626	-0.0837021	0.423193	-0.117734	0.304193	-0.144631	0.15519	-0.081894	0.615066	-0.0650658	0.631517
SL014129	HS6ST1	H6ST1	0.0666754	0.999802	0.0712221	0.851067	-0.0369872	0.81542	0.014503	0.947784	0.00995083	0.921548	-0.0346202	0.759882	-0.130809	0.192376	-0.20958	0.0607026	0.0647883	0.631586
SL000398	CYP3A4	Cytochrome P450 3A4	-0.0247414	0.999802	-0.0188564	0.959712	-0.0865673	0.536408	-0.0555199	0.800666	-0.03881	0.713944	-0.0619675	0.583023	-0.0761867	0.434599	-0.0793669	0.622892	-0.0648726	0.631586
SL000557	PRKCZ	PKC-Z	-0.0514708	0.999802	-0.0891358	0.823623	-0.0890412	0.5193	-0.0865374	0.759618	-0.133834	0.251736	-0.0909266	0.430606	-0.0713299	0.464624	0.0775078	0.636487	-0.0648721	0.631586
SL004692	CRLF1 CLCF1	CLF-1/CLC Complex	0.0194452	0.999802	0.00230631	0.997491	-0.0197387	0.89494	-0.0323342	0.872699	-0.0494521	0.635579	-0.0246623	0.839689	-0.0540344	0.582393	-0.0518314	0.776287	0.0647935	0.631586
SL004815	YWHAB	14-3-3 protein beta/alpha	-0.00279432	0.999802	-0.111276	0.774433	-0.136448	0.275715	-0.0793464	0.76481	-0.177444	0.194455	-0.162074	0.143649	-0.180366	0.079979	-0.122973	0.38721	-0.0642339	0.634779
SL005789	STC1	Stanniocalcin-1	-0.021796	0.999802	-0.0276915	0.939526	-0.159196	0.19223	-0.0956607	0.730146	-0.116043	0.294307	-0.148622	0.185421	-0.169525	0.0982191	-0.0752719	0.652369	-0.0643218	0.634779
SL016129	FAM107B	FAM107B	-0.0301448	0.999802	-0.045108	0.918009	-0.0178521	0.900595	-0.0492862	0.81522	-0.0738758	0.478995	-0.0376747	0.737816	-0.0301995	0.75997	0.0615955	0.734547	-0.0642495	0.634779
SL006131	FABP1	FABPL	0.0408204	0.999802	-0.0691093	0.854504	-0.119368	0.360111	-0.0248246	0.912794	-0.154698	0.208628	-0.0910331	0.430183	-0.0532234	0.588269	-0.025992	0.884191	-0.0644378	0.634779
SL017529	KEAP1	KEAP1	-0.0378456	0.999802	-0.0618446	0.886179	-0.0832791	0.553152	-0.0750307	0.76481	-0.116272	0.29386	-0.0863956	0.457561	-0.0702078	0.472867	0.0550709	0.760726	-0.0641636	0.635002
SL010502	MAPK8	MK08	0.0147664	0.999802	0.020712	0.95954	-0.00768793	0.963652	-0.0708575	0.76481	-0.0790581	0.449013	-0.0871396	0.453271	-0.0872527	0.374544	-0.10199	0.498578	0.0639302	0.635617
SL014009	HDGFRP2	HDGR2	0.00698357	0.999802	-0.0163647	0.968023	-0.030768	0.830801	-0.0294902	0.894023	-0.0657659	0.526361	0.00337202	0.97939	0.00401625	0.969946	0.0693617	0.695353	-0.0639902	0.635617
SL008591	TFF1	TFF1	0.0276533	0.999802	-0.0167202	0.968023	-0.0648969	0.663014	0.00760732	0.968548	-0.0630961	0.540521	-0.0342876	0.762777	-0.0155542	0.876521	0.00601495	0.9809	-0.0639111	0.635617
SL000554	PRKCD	PKC-D	-0.0633393	0.999802	-0.049991	0.908126	-0.137313	0.27209	-0.156173	0.628728	-0.132735	0.251736	-0.173766	0.120727	-0.190027	0.0726006	-0.0379627	0.820996	-0.0636623	0.637711
SL003685	NAMPT	PBEF	0.0166292	0.999802	-0.0342081	0.926153	-0.027114	0.85883	-0.00158914	0.998122	-0.0511199	0.621424	-0.00806927	0.95238	-0.0316472	0.750862	-0.0649103	0.716702	0.0635339	0.638424
SL011232	CDC37	CDC37	-0.0674219	0.999802	-0.0507332	0.907922	-0.13871	0.269505	-0.0899791	0.743779	-0.112354	0.303369	-0.145615	0.193772	-0.102103	0.298382	0.0494496	0.788627	-0.0633072	0.640267
SL003774	BCL2L2	Apoptosis regulator Bcl-W	0.0166755	0.999802	-0.0823599	0.823623	-0.0499942	0.742752	-0.0593745	0.783188	-0.14556	0.222198	-0.0834197	0.472519	-0.174039	0.0907228	0.0354923	0.837598	-0.0631546	0.64126
SL000038	CCL2	MCP-1	0.222394	0.407824	0.0959601	0.792792	-0.0544478	0.719353	0.172971	0.628728	0.0589776	0.567926	0.0341154	0.762801	-0.0572081	0.562771	-0.0379213	0.820996	-0.0629152	0.643252
SL014684	OAS1	OAS1	0.0402387	0.999802	-0.0557225	0.888542	-0.0065687	0.969357	0.0188342	0.928011	-0.0846663	0.420224	-0.00796757	0.95238	-0.0347344	0.727395	0.039928	0.815007	-0.0628269	0.643504
SL001737	SFN	STRATIFIN	0.100886	0.999802	-0.00515088	0.993311	0.0014581	0.992725	0.0101457	0.96237	-0.0740844	0.478576	-0.0270704	0.821438	-0.148636	0.145225	-0.0644761	0.718427	-0.0627285	0.643874
SL005102	SHBG	SHBG	0.0753705	0.999802	0.0958295	0.792792	0.0815461	0.560533	-0.0150763	0.94328	-0.0143747	0.891243	0.0551253	0.621528	-0.079869	0.414098	-0.157738	0.214017	0.0624752	0.644678
SL014735	IMPDH1	IMDH1	-0.0023185	0.999802	-0.0268242	0.940308	0.0411272	0.786466	-0.060143	0.783188	-0.100987	0.346312	-0.0520878	0.643481	-0.173209	0.091706	0.0341727	0.844129	-0.0625307	0.644678
SL003993	BMP6	BMP-6	-0.0184874	0.999802	0.0288989	0.939283	-0.142806	0.256517	-0.0626544	0.780081	-0.0323348	0.765522	-0.162806	0.142439	-0.180662	0.0797586	-0.0496077	0.788627	-0.062325	0.646231
SL019978	IFNA7	IFNA7	-0.0162702	0.999802	-0.0316032	0.932897	-0.0772423	0.584287	-0.0653741	0.779852	-0.0894528	0.395422	-0.0765495	0.499947	-0.0782887	0.423186	-0.0702868	0.68841	0.0622479	0.646356
SL008381	CTSF	CATF	-0.077623	0.999802	-0.0548063	0.893288	-0.0789121	0.574661	-0.0619068	0.780994	-0.0438646	0.675758	-0.0588076	0.600213	-0.0552305	0.573111	0.12002	0.404203	-0.0619891	0.647228
SL008956	ARSB	ARSB	-0.0131873	0.999802	-0.112545	0.774433	-0.0974707	0.465006	-0.0221376	0.920284	-0.127038	0.267352	-0.0997467	0.384917	-0.124227	0.211737	0.0335932	0.844129	-0.0620996	0.647228
SL004645	SPINT1	HAI-1	-0.0177864	0.999802	-0.0408424	0.92576	-0.108849	0.410529	-0.112334	0.670759	-0.144208	0.224646	-0.134129	0.234637	-0.146973	0.149269	0.0197926	0.916892	-0.0616251	0.651246
SL010391	WFIKKN2	WFKN2	0.0439911	0.999802	-0.011704	0.982665	-0.0831453	0.553152	-0.0338277	0.861968	-0.0939322	0.379285	-0.0790923	0.48951	-0.117458	0.237424	-0.152035	0.234868	0.0612832	0.651755
SL000001	MUC1	MUC1	0.071774	0.999802	0.0136367	0.975923	-0.0810488	0.560533	0.00616652	0.974933	-0.0717907	0.494034	-0.0787143	0.48951	-0.110058	0.268726	-0.0938295	0.544365	-0.0613163	0.651755
SL012769	FAM3D	FAM3D	-0.000148608	0.999802	-0.0430078	0.92576	-0.138733	0.269505	-0.0686506	0.769911	-0.137545	0.236617	-0.14026	0.210888	-0.196461	0.068021	-0.0551574	0.760726	-0.0614312	0.651755
SL011499	PPY	PH	-0.0242521	0.999802	-0.07982	0.825233	-0.0840136	0.54864	-0.0738198	0.76481	-0.13277	0.251736	-0.0632629	0.577125	-0.036054	0.716911	0.0370948	0.825379	-0.0614269	0.651755
SL004340	FGF6	FGF-6	-0.0675902	0.999802	-0.0808847	0.823623	-0.104528	0.427535	-0.141596	0.628728	-0.148673	0.217469	-0.125684	0.268141	-0.142876	0.158885	0.0641426	0.721789	-0.0612297	0.65199
SL003722	AKT2	PKB beta	-0.00500885	0.999802	-0.0900963	0.823623	-0.103573	0.429417	-0.0344008	0.857239	-0.1151	0.295416	-0.115286	0.315565	-0.0736484	0.450009	-0.0256498	0.884191	-0.0611139	0.652563
SL000540	PLG	Plasmin	-0.00680724	0.999802	-0.0647239	0.870284	-0.0797397	0.567239	-0.0612041	0.783188	-0.137871	0.23651	-0.126277	0.266902	-0.141975	0.160519	0.0665422	0.711238	-0.0608313	0.65317
SL000138	HBEGF	HB-EGF	0.0388702	0.999802	-0.0590343	0.888542	-0.00667184	0.969283	0.0496367	0.814611	-0.0671685	0.521552	0.0135774	0.918942	0.0399274	0.692135	0.056287	0.757556	-0.0608111	0.65317
SL010515	RPS6KA3	RPS6KA3	-0.0526344	0.999802	-0.0783111	0.827541	-0.0662998	0.654691	-0.0970633	0.725038	-0.128367	0.264046	-0.11531	0.315565	-0.110907	0.264906	0.0406186	0.815007	-0.0607973	0.65317
SL009988	ADAM12	ADAM12	0.0851436	0.999802	0.00801557	0.986557	-0.0451895	0.764135	0.023982	0.912794	-0.0462105	0.658851	-0.0396634	0.72367	-0.116917	0.239519	0.00228506	0.993331	-0.0608699	0.65317
SL004066	PLA2G2E	GIIE	-0.00967835	0.999802	-0.0696424	0.854504	-0.025394	0.864411	-0.0574822	0.784078	-0.101277	0.346312	-0.061541	0.585413	-0.137176	0.172507	-0.0508949	0.781802	0.0605045	0.655784
SL004137	EPHA1	EphA1	-0.0131497	0.999802	-0.0543567	0.894184	-0.102795	0.434616	-0.079229	0.76481	-0.109014	0.315162	-0.104067	0.365987	-0.145984	0.151911	-0.136284	0.31643	0.0600501	0.660269
SL002705	THBS1	Thrombospondin-1	0.0950727	0.999802	0.00653935	0.989499	-0.0236583	0.874606	0.0158293	0.939975	-0.0767415	0.463094	-0.0362094	0.748607	-0.131851	0.189725	-0.232828	0.0305516	0.0598873	0.660623
SL008039	AKR1A1	AK1A1	0.028073	0.999802	-0.080917	0.823623	-0.0649079	0.663014	-0.0179908	0.933193	-0.120126	0.287657	-0.094987	0.408696	-0.0482417	0.625001	-0.213339	0.0561888	0.0598861	0.660623
SL006189	KIF23	KIF23	0.00714287	0.999802	-0.0399988	0.92576	-0.0436541	0.773708	0.0109472	0.961724	-0.0516918	0.617448	-0.0140945	0.916696	0.0222414	0.826987	0.0404134	0.815007	-0.059797	0.660904
SL000272	SERPINC1	Antithrombin III	0.0142838	0.999802	0.0553088	0.888542	0.06249	0.680813	-0.0188854	0.928011	0.0266601	0.805663	0.0653961	0.565905	0.0183752	0.856222	-0.035106	0.838767	-0.059527	0.661924
SL003308	IL4R	IL-4 sR	-0.0490295	0.999802	-0.0841724	0.823623	-0.101839	0.439869	-0.138431	0.628728	-0.176021	0.194455	-0.179142	0.109065	-0.235985	0.0457794	0.0298448	0.863329	-0.0596005	0.661924
SL003440	PLA2G7	PAFAH	0.0300537	0.999802	-0.0733915	0.851067	-0.0512676	0.736939	-0.01394	0.949197	-0.0960059	0.370987	-0.081254	0.481402	-0.0484843	0.62424	-0.0574239	0.756309	-0.0593414	0.662545
SL004869	CA13	Carbonic anhydrase XIII	0.0218355	0.999802	-0.0164648	0.968023	0.0150067	0.919774	-0.0164205	0.939183	-0.065629	0.526361	-0.00863096	0.951961	-0.0691236	0.479862	0.0344873	0.8433	-0.0594546	0.662545
SL007752	DAPK2	DAPK2	0.0218686	0.999802	-0.144108	0.774433	-0.103845	0.428397	-0.017428	0.934233	-0.169848	0.194455	-0.110197	0.343423	-0.107673	0.277789	0.0508984	0.781802	-0.0591008	0.665139
SL000678	GNLY	Granulysin	0.0588698	0.999802	0.0414889	0.92576	0.0865423	0.536408	0.0258626	0.912794	0.0202914	0.852385	0.0607206	0.586815	-0.0938308	0.339762	-0.0853953	0.59523	0.0590312	0.665181
SL007272	HK2	HXK2	-0.055326	0.999802	-0.122553	0.774433	-0.0692003	0.630921	-0.137405	0.628728	-0.200413	0.194455	-0.150847	0.176608	-0.261042	0.0435835	0.0410786	0.81381	-0.0587087	0.668151
SL005190	LILRB1	ILT-2	0.00314997	0.999802	0.0316488	0.932897	-0.0529385	0.729513	-0.0377301	0.84147	-0.0112383	0.914189	-0.047228	0.673528	-0.0863066	0.378335	-0.0440483	0.80364	-0.0585597	0.66854
SL001973	SCGB2A1	Mammaglobin 2	0.0102731	0.999802	-0.0275814	0.939526	-0.0705157	0.628672	-0.0409108	0.835366	-0.0824648	0.42464	-0.0222945	0.86024	-0.0682218	0.48511	-0.0624727	0.731128	-0.0584694	0.668823
SL007310	RAC3	RAC3	-0.00865018	0.999802	-0.0869838	0.823623	-0.102945	0.434239	-0.0928293	0.743779	-0.146026	0.222198	-0.121905	0.284487	-0.139002	0.167129	0.0302016	0.861711	-0.0584186	0.669219
SL001717	IL10	IL-10	0.00883408	0.999802	-0.00689141	0.987804	-0.0226141	0.881185	-0.0589091	0.783188	-0.0762046	0.465661	-0.0599556	0.592221	-0.114758	0.248167	-0.0615872	0.734547	0.0581528	0.670006
SL004649	TNFSF4	OX40 Ligand	-0.0066787	0.999802	-0.029556	0.939201	-0.0163331	0.90951	-0.0382261	0.841341	-0.0648402	0.530018	-0.0199329	0.877323	-0.0583779	0.555753	-0.0567388	0.757392	0.0581665	0.670006
SL008933	PARK7	PARK7	-0.0697507	0.999802	-0.0834005	0.823623	-0.110105	0.402644	-0.0643401	0.779852	-0.10285	0.340549	-0.103933	0.365987	-0.0117705	0.905955	-0.0328057	0.848579	-0.058192	0.670006
SL008178	DPT	DERM	0.161447	0.984414	0.136021	0.774433	0.0863845	0.537434	0.0910139	0.743779	0.042507	0.685996	0.0460346	0.682475	-0.053038	0.58902	-0.161655	0.200595	0.058048	0.670457
SL004333	FGF10	FGF-10	-0.0468509	0.999802	-0.106532	0.777988	-0.0297818	0.839085	-0.0518223	0.811736	-0.133044	0.251736	-0.0704483	0.531553	-0.00729202	0.94518	0.0750684	0.654661	-0.057932	0.671037
SL010368	IDUA	IDUA	-0.0725291	0.999802	-0.0972255	0.792792	-0.139891	0.264896	-0.0926267	0.743779	-0.108256	0.316462	-0.121692	0.284487	-0.154366	0.129503	0.0535439	0.767198	-0.0578197	0.671576
SL007385	IL24	IL24	-0.00456013	0.999802	-0.0678488	0.867873	-0.0450711	0.764135	-0.0737639	0.76481	-0.136972	0.239807	-0.0473305	0.673528	-0.0702889	0.47261	-0.109753	0.465899	0.0570864	0.679283
SL005493	PON1	paraoxonase 1	0.00266307	0.999802	-0.0116061	0.982665	-0.0771022	0.585045	-0.0886998	0.745	-0.106298	0.327089	-0.113979	0.321538	-0.217791	0.0560045	-0.0700083	0.690029	0.0570236	0.679283
SL012148	PEX5	PEX5	0.00252761	0.999802	0.00470144	0.993311	-0.00477496	0.982851	-0.0486168	0.81586	-0.0659202	0.525863	-0.0221939	0.860925	-0.0642081	0.511188	0.0287816	0.865283	-0.0568804	0.68018
SL000582	BIRC5	Survivin	-0.0367207	0.999802	-0.0531099	0.899561	-0.0320596	0.827353	-0.0906133	0.743779	-0.106283	0.327089	-0.0799515	0.485611	-0.122695	0.216254	0.0577761	0.756309	-0.056534	0.683445
SL000617	GPT	ALT	0.166459	0.984414	0.0397653	0.92576	0.037518	0.809457	0.101217	0.701909	-0.018448	0.864714	0.0702086	0.532315	-0.0105755	0.914265	-0.260908	0.0140415	0.0563003	0.684835
SL000498	LEP	Leptin	0.0983871	0.999802	0.0334692	0.930612	-0.00406629	0.984783	0.0594748	0.783188	0.0184902	0.864714	-0.0242859	0.843179	-0.0654517	0.503052	-0.0926777	0.552629	0.05621	0.685119
SL008059	RPS3	RS3	-0.0724519	0.999802	-0.0792329	0.826945	-0.0840518	0.54864	-0.143562	0.628728	-0.141675	0.235474	-0.127191	0.265613	-0.161382	0.113466	0.0338873	0.844129	-0.0557188	0.690649
SL004330	CD22	CD22	-0.0226816	0.999802	-0.0885901	0.823623	-0.0672805	0.64616	-0.0895471	0.743779	-0.140664	0.235474	-0.0998064	0.384917	-0.147193	0.148719	-0.0489252	0.788627	0.0554753	0.692724
SL002654	EPHA2	Epithelial cell kinase	-0.0125164	0.999802	-0.0385747	0.92576	-0.102614	0.435406	-0.0627457	0.779891	-0.110032	0.315162	-0.0950706	0.408696	-0.183949	0.0770254	-0.0600658	0.74758	-0.055205	0.693559
SL003170	CCL26	Eotaxin-3	-0.0155539	0.999802	-0.120868	0.774433	-0.122436	0.345819	-0.0410853	0.835366	-0.131119	0.252723	-0.0785577	0.48951	-0.0448037	0.652124	0.0446256	0.802619	-0.0552412	0.693559
SL004299	BIRC7	Livin B	0.021326	0.999802	0.0150506	0.968873	-0.0762933	0.58783	-0.0722289	0.76481	-0.0577764	0.575397	-0.0786872	0.48951	-0.182248	0.0783452	0.0157865	0.938791	-0.0552132	0.693559
SL008416	MRC2	MRC2	0.0483566	0.999802	0.00752553	0.986557	-0.0810504	0.560533	-0.034685	0.856812	-0.0955219	0.37201	-0.11609	0.312777	-0.191681	0.0717708	-0.103044	0.496185	-0.0550009	0.69392
SL004230	MAPT	tau	-0.0228053	0.999802	-0.0415703	0.92576	-0.0561221	0.712361	-0.113544	0.670759	-0.125384	0.271802	-0.138636	0.218489	-0.226923	0.0533322	0.0447737	0.802525	-0.0550417	0.69392
SL006914	NR3C1	Glucocorticoid receptor	-0.102459	0.999802	-0.124834	0.774433	-0.0894512	0.516379	-0.0769595	0.76481	-0.123251	0.275682	-0.108714	0.346976	0.0397911	0.692345	0.0715593	0.676391	-0.0549479	0.694242
SL005764	CD163	sCD163	0.0549128	0.999802	0.0394631	0.92576	-0.0361693	0.81585	-0.0190592	0.928011	-0.00928256	0.924806	-0.0807148	0.481402	-0.0754657	0.438619	-0.121063	0.399415	0.0546174	0.696005
SL001716	IL12A IL12B	IL-12	-0.0106829	0.999802	-0.0601987	0.886231	-0.0525147	0.731591	-0.0959195	0.728965	-0.123783	0.275682	-0.0884878	0.444494	-0.210108	0.0592327	-0.0781013	0.631779	0.0547277	0.696005
SL004683	NOG	Noggin	-0.121257	0.999802	-0.0939389	0.792792	-0.210335	0.0661876	-0.181855	0.628728	-0.177972	0.194455	-0.23714	0.0309765	-0.272162	0.0392516	-0.0701547	0.688438	-0.0544733	0.696918
SL000519	CCL3	MIP-1a	0.0198688	0.999802	-0.00581125	0.99118	0.014684	0.921275	-0.0206069	0.925092	-0.0455951	0.664512	0.0067765	0.957694	-0.0428169	0.66916	-0.0497606	0.788627	0.0542454	0.699367
SL000003	ANG	Angiogenin	0.147564	0.999802	0.194405	0.704372	0.0897471	0.514871	0.0781041	0.76481	0.0741192	0.478576	0.0445138	0.692241	-0.127312	0.203697	-0.15191	0.234891	0.0535622	0.699532
SL000622	F5	Coagulation Factor V	-0.0348609	0.999802	0.029704	0.939201	0.0531756	0.728672	-0.0279673	0.902907	0.0364534	0.731529	0.000791224	0.992048	-0.0126348	0.898424	0.0976386	0.519607	-0.0533277	0.699532
SL005161	FGF12	FGF-12	-0.0519953	0.999802	-0.0832135	0.823623	-0.0862162	0.538596	-0.0484967	0.81586	-0.099055	0.353407	-0.0858339	0.459486	-0.0667022	0.495156	0.0832506	0.609967	-0.0539416	0.699532
SL004733	LRP1	sLRP1	0.0561577	0.999802	0.0533561	0.897989	-0.0180513	0.899614	0.0151483	0.943273	-2.36822e-05	0.999741	0.00134625	0.988813	-0.186935	0.0758735	-0.0820037	0.615066	-0.0533729	0.699532
SL004850	IL17RA	IL-17 sR	0.0295958	0.999802	-0.0529053	0.901065	-0.13493	0.279976	-0.028398	0.899021	-0.099665	0.350749	-0.100833	0.381975	-0.119519	0.227337	-0.0636782	0.722641	-0.0534389	0.699532
SL004153	CSF1R	M-CSF R	0.0141352	0.999802	-0.0265889	0.94063	-0.0213363	0.885697	-0.0754067	0.76481	-0.0933165	0.380941	-0.0507719	0.648028	-0.170892	0.0959615	-0.0617546	0.734387	-0.053826	0.699532
SL010612	DKK4	Dkk-4	-0.119054	0.999802	-0.0885143	0.823623	-0.164007	0.17367	-0.173257	0.628728	-0.147861	0.217469	-0.202547	0.0641165	-0.189899	0.0729256	-0.0604527	0.74355	0.0539945	0.699532
SL005846	MSN	Moesin	0.0115815	0.999802	-0.0476675	0.914406	-0.0461854	0.761765	-0.0157565	0.939975	-0.0965183	0.368469	-0.0202291	0.874558	-0.0924607	0.346406	-0.0604486	0.74355	0.0539451	0.699532
SL008728	NRXN3	NRX3B	-0.133758	0.999802	-0.103546	0.777988	-0.155631	0.200049	-0.154233	0.628728	-0.122576	0.277496	-0.128086	0.260606	-0.163735	0.110106	-0.0459902	0.800551	-0.0540898	0.699532
SL003307	IL2RG	IL-2 sRg	-0.00326647	0.999802	-0.0358764	0.92576	-0.0613614	0.683231	-0.0603688	0.783188	-0.106757	0.325566	-0.112476	0.329381	-0.135176	0.177679	0.0435883	0.80364	-0.0536836	0.699532
SL007324	CSNK2A1	CSK21	-0.00152493	0.999802	-0.0296225	0.939201	0.00194472	0.991959	-0.0388042	0.838682	-0.0652871	0.527637	-0.021311	0.865451	-0.0807776	0.409081	-0.0391179	0.819335	0.0534087	0.699532
SL005197	SCARB2	LIMP II	-0.0406366	0.999802	-0.0690315	0.854504	-0.0719096	0.618793	-0.071802	0.76481	-0.123211	0.275682	-0.0979494	0.393206	-0.101318	0.301104	0.0384919	0.820996	-0.0537032	0.699532
SL003680	AGER	sRAGE	0.0655857	0.999802	0.060598	0.886179	-0.0625816	0.680813	-0.00991738	0.96237	-0.0331037	0.758675	-0.0474153	0.673528	-0.128058	0.201516	0.0157221	0.938791	-0.0535662	0.699532
SL004829	S100A7	S100A7	-0.0220962	0.999802	-0.0278483	0.939526	-0.0268634	0.85883	-0.0517985	0.811736	-0.0870522	0.407543	-0.0725025	0.520869	-0.101806	0.298382	0.0516533	0.776287	-0.0532936	0.69969
SL007888	CST4	Cystatin-S	0.0472535	0.999802	0.0387211	0.92576	-0.00856055	0.959402	-0.0365893	0.84435	-0.0442267	0.673584	-0.0613754	0.58611	-0.178662	0.0833786	-0.0723017	0.673008	0.0528473	0.701472
SL019979	HIST3H2A	H2A3	-0.147009	0.999802	-0.0742829	0.851067	0.0326739	0.827353	-0.160694	0.628728	-0.0713881	0.496456	-0.0288179	0.8072	-0.126949	0.203964	0.069814	0.691556	-0.0527464	0.701472
SL005179	IL36B	IL-1F8	0.0422883	0.999802	0.00548321	0.992607	0.0150621	0.919774	-0.000280266	0.998212	-0.0262333	0.809903	-0.0038736	0.976823	-0.0723929	0.458386	0.0577106	0.756309	-0.0528241	0.701472
SL005212	PRLR	Prolactin Receptor	-0.0149397	0.999802	-0.0451619	0.918009	-0.100996	0.444921	-0.0522013	0.811736	-0.091796	0.384601	-0.11006	0.343671	-0.12274	0.216254	0.0501406	0.786477	-0.0529483	0.701472
SL014228	SLAMF6	SLAF6	0.034044	0.999802	0.0234213	0.955589	0.0673576	0.646054	-0.0154661	0.94181	-0.0327236	0.762389	0.00361656	0.978178	-0.0941364	0.33816	-0.0435764	0.80364	0.0527817	0.701472
SL010928	IMPDH2	IMDH2	-0.0183434	0.999802	-0.0850647	0.823623	-0.0653754	0.660379	-0.0705649	0.76481	-0.13249	0.251736	-0.0884921	0.444494	-0.129334	0.196442	-0.0304628	0.860065	-0.0529542	0.701472
SL005218	SIGLEC7	Siglec-7	0.17646	0.929862	0.134346	0.774433	0.212677	0.0648516	0.128314	0.642588	0.102847	0.340549	0.164807	0.137361	0.0252445	0.803729	-0.110599	0.462219	0.0524166	0.704006
SL013754	RASA1	RASA1	-0.0165415	0.999802	0.00954913	0.986557	-0.0476779	0.75645	-0.0729725	0.76481	-0.0521746	0.613601	-0.072048	0.524236	-0.0374705	0.706936	-0.00384478	0.991463	-0.0523662	0.704367
SL008360	FLRT2	FLRT2	0.00674535	0.999802	-0.0203263	0.959712	-0.124131	0.338336	-0.0611038	0.783188	-0.093028	0.380941	-0.148044	0.188028	-0.185694	0.0766714	-0.103281	0.495663	-0.0521431	0.7062
SL004915	CLIC1	NCC27	-0.033284	0.999802	-0.108259	0.777988	-0.109287	0.408741	-0.109021	0.693147	-0.161781	0.201754	-0.138919	0.218224	-0.110091	0.268726	-0.0920845	0.556371	0.0516828	0.710802
SL004720	PPP3R1	Calcineurin B a	-0.0596053	0.999802	-0.133956	0.774433	-0.107074	0.413972	-0.120781	0.663432	-0.164419	0.20155	-0.168688	0.134427	-0.235801	0.0457794	0.034101	0.844129	-0.0515106	0.712045
SL007100	LTA4H	LKHA4	-0.00753525	0.999802	-0.0250718	0.951693	-0.0726326	0.615374	-0.0749347	0.76481	-0.0764512	0.464249	-0.0706929	0.530063	-0.0841898	0.3893	0.0417933	0.810858	-0.0513744	0.712097
SL017610	CXCL3 CXCL2	Gro-b/g	-0.00180294	0.999802	-0.0427564	0.92576	-0.0285781	0.850207	-0.0434052	0.835366	-0.103662	0.337353	-0.081113	0.481402	-0.133752	0.183242	0.00238646	0.993331	-0.0514004	0.712097
SL010518	TEC	TEC	0.0486748	0.999802	-0.101173	0.777988	-0.057164	0.708991	0.0249491	0.912794	-0.116432	0.29386	-0.0336958	0.764864	-0.0472833	0.633052	0.0380107	0.820996	-0.0502958	0.723186
SL006088	SPHK1	Sphingosine kinase 1	-0.0601736	0.999802	-0.084501	0.823623	-0.0870989	0.534201	-0.142913	0.628728	-0.188562	0.194455	-0.145591	0.193772	-0.246921	0.0457794	-0.00136547	0.994989	-0.0503146	0.723186
SL003179	ITGA1 ITGB1	Integrin a1b1	0.134381	0.999802	0.116425	0.774433	0.0856225	0.540469	0.0374409	0.842341	0.0347155	0.746163	-0.00239204	0.985748	-0.204906	0.0630153	-0.137094	0.312729	0.0501768	0.723562
SL004338	FGF20	FGF-20	0.0209473	0.999802	-0.020996	0.95954	-0.0818486	0.559797	-0.0677453	0.772589	-0.111328	0.308309	-0.127348	0.265613	-0.221696	0.0535464	0.0181735	0.928045	-0.050116	0.723562
SL006916	LCK	LCK	-0.0216691	0.999802	-0.0580318	0.888542	-0.0149162	0.920073	-0.0648736	0.779852	-0.0856513	0.415977	-0.0557543	0.618469	-0.137992	0.169915	-0.000153889	0.998411	0.0500653	0.723562
SL012538	CDNF	ARMEL	0.16855	0.984414	0.0863117	0.823623	0.0413315	0.784953	0.102828	0.700456	0.00813119	0.931816	0.062072	0.583023	-0.0268539	0.790321	-0.234941	0.0286656	0.0497739	0.724655
SL014269	KIR3DL2	KI3L2	-0.0043928	0.999802	-0.0497232	0.908126	-0.0597574	0.691845	-0.0477774	0.818062	-0.0784384	0.451255	-0.0611571	0.58647	-0.0675073	0.490342	0.0368059	0.826992	-0.0498692	0.724655
SL010463	GPC2	GPC2	-0.0557582	0.999802	-0.0659993	0.870284	-0.0785866	0.577206	-0.0781804	0.76481	-0.108875	0.315162	-0.107174	0.349707	-0.124805	0.210736	0.0113449	0.95104	-0.0497835	0.724655
SL000087	IL6	IL-6	0.00300852	0.999802	-0.0608944	0.886179	0.0228917	0.879897	-0.0269977	0.906738	-0.0691089	0.508514	-0.0216564	0.863244	-0.0155224	0.876521	0.066332	0.711238	-0.0495243	0.726809
SL006629	SIRT2	SIRT2	-0.0840796	0.999802	-0.0221426	0.955589	-0.0960854	0.472548	-0.153867	0.628728	-0.0955487	0.37201	-0.14642	0.191729	-0.233868	0.0467119	-0.055128	0.760726	-0.0494392	0.727031
SL004782	TNFAIP6	TSG-6	-0.0109561	0.999802	0.000612665	0.998143	-0.069418	0.629765	-0.062827	0.779852	-0.0630193	0.540521	-0.122503	0.28233	-0.0661188	0.498789	-0.0765186	0.645087	0.0490697	0.730517
SL007280	CTSC	CATC	0.00761708	0.999802	-0.0231237	0.955589	-0.00851248	0.959402	-0.0361623	0.845803	-0.0846756	0.420224	-0.0322638	0.777306	-0.0911818	0.352463	0.0158466	0.938791	-0.0490102	0.730517
SL008865	PSMA2	PSA2	-0.0161513	0.999802	-0.118248	0.774433	-0.0774613	0.584287	-0.0409896	0.835366	-0.141006	0.235474	-0.103729	0.367034	-0.0829537	0.394796	-0.0491044	0.788627	0.0488577	0.731531
SL007070	LDLR	LDLR	-0.0108569	0.999802	0.0187172	0.959712	-0.0905911	0.511972	-0.0783452	0.76481	-0.0737605	0.479597	-0.168074	0.134427	-0.16944	0.0982191	-0.0460183	0.800551	0.0487603	0.73159
SL004875	IL1RL2	IL-1Rrp2	-0.00380997	0.999802	-0.0052665	0.993036	-0.0939563	0.486139	-0.0258179	0.912794	-0.0478312	0.647414	-0.096572	0.402165	-0.0646381	0.50815	0.00439426	0.989015	-0.0487204	0.73159
SL004605	RPSA	40S ribosomal protein SA	0.0681285	0.999802	0.0196929	0.959712	-0.00616207	0.972461	0.0357303	0.850033	-0.00268773	0.977304	0.0694312	0.540136	0.0155587	0.876521	-0.137836	0.309547	0.0483403	0.731597
SL003770	SFRP1	SARP-2	-0.0701184	0.999802	-0.012744	0.979168	-0.0512393	0.736939	-0.103361	0.700456	-0.0845988	0.420224	-0.072432	0.520869	-0.237725	0.0457794	-0.114969	0.431971	0.0480175	0.731597
SL009948	PLXNB2	PLXB2	-0.00857497	0.999802	0.0172062	0.965401	-0.0696644	0.629765	-0.0510518	0.814346	-0.0386726	0.714701	-0.0669118	0.552679	-0.207567	0.0612777	-0.10544	0.48448	-0.048147	0.731597
SL000508	LTA LTB	Lymphotoxin a2/b1	-0.081239	0.999802	-0.052773	0.901065	-0.059732	0.691845	-0.111731	0.670759	-0.0898694	0.394272	-0.174222	0.12008	-0.112524	0.259012	0.096974	0.523261	-0.0483844	0.731597
SL002922	ICAM1	sICAM-1	0.0699719	0.999802	0.00211426	0.997491	0.0554834	0.712361	0.0377708	0.84147	-0.0221041	0.838017	0.0385121	0.73171	0.0159276	0.876108	-0.0707385	0.683546	0.0483925	0.731597
SL004148	IL12RB1	IL-12 Rb1	0.0255198	0.999802	-0.0437724	0.923398	-0.113429	0.392054	0.00519284	0.982919	-0.0641871	0.534575	-0.0651944	0.566443	-0.021447	0.831089	0.0620068	0.733956	-0.0484816	0.731597
SL000339	CA2	carbonic anhydrase II	-0.00420542	0.999802	-0.0797887	0.825233	0.0124556	0.935159	-0.0614611	0.782739	-0.135643	0.244697	-0.0280871	0.814265	-0.103973	0.291392	0.047927	0.793093	-0.0481456	0.731597
SL004626	ADAMTS5	ADAMTS-5	-0.0268106	0.999802	-0.0522925	0.905776	-0.0426496	0.778032	-0.117385	0.670759	-0.133606	0.251736	-0.0835538	0.472446	-0.162879	0.110865	0.0412882	0.812793	-0.0484222	0.731597
SL005228	ULBP2	ULBP-2	0.103306	0.999802	-0.0415926	0.92576	-0.0114446	0.944703	0.102737	0.700456	-0.0494793	0.635579	0.0100975	0.94568	0.0226505	0.823516	0.0322295	0.851347	-0.0480603	0.731597
SL000633	FASLG	Fas ligand, soluble	-0.0139396	0.999802	-0.0450775	0.918009	-0.0098821	0.950503	-0.0445273	0.830196	-0.0919133	0.384355	-0.047596	0.673528	-0.15244	0.135147	0.0102615	0.958404	-0.0482883	0.731597
SL008644	BST1	BST1	0.0462838	0.999802	-0.0156241	0.968873	-0.0590766	0.694285	-0.022394	0.920284	-0.0689198	0.509325	-0.0568657	0.612869	-0.111171	0.264562	-0.083726	0.607027	-0.0476819	0.734144
SL003104	CCL24	Eotaxin-2	-0.10379	0.999802	-0.101284	0.777988	-0.123964	0.338336	-0.183412	0.628728	-0.189334	0.194455	-0.16623	0.13564	-0.200887	0.0666894	-0.0439617	0.80364	0.0477296	0.734144
SL005227	ULBP1	ULBP-1	0.0168344	0.999802	-0.0268707	0.940308	-0.0543827	0.719353	-0.0691418	0.769911	-0.112335	0.303369	-0.0899011	0.436288	-0.192801	0.0702007	0.0318138	0.851892	-0.047645	0.734144
SL006805	CDC42BPB	MRCKB	-0.000434141	0.999802	-0.145173	0.774433	-0.0853877	0.540469	-0.0388713	0.838682	-0.164177	0.20155	-0.108456	0.346976	-0.105293	0.284815	0.0537208	0.766511	-0.047569	0.734263
SL005164	LGALS2	Galectin-2	-0.00994021	0.999802	-0.0449789	0.918009	-0.0952144	0.477575	-0.0463021	0.82036	-0.101698	0.345032	-0.0651255	0.566443	-0.105048	0.285807	0.0652897	0.713731	-0.0474876	0.734445
SL004579	MRC1	Macrophage mannose receptor	-0.113495	0.999802	-0.108689	0.777988	-0.171041	0.154544	-0.17178	0.628728	-0.153971	0.208773	-0.198963	0.0717688	-0.115487	0.245872	-0.126156	0.370688	0.047231	0.736171
SL000338	CAST	Calpastatin	-0.0209958	0.999802	-0.0308141	0.932897	-0.165004	0.171687	-0.0875249	0.756911	-0.108991	0.315162	-0.200099	0.0694619	-0.195734	0.068021	-0.0789835	0.625063	-0.0471395	0.736975
SL003328	CFI	Factor I	0.0737167	0.999802	0.024685	0.952615	0.0106331	0.946566	0.00666683	0.973517	-0.0201385	0.853431	0.00907737	0.950135	-0.0524149	0.594117	-0.0953133	0.533064	-0.0469379	0.738061
SL005630	PSMA6	PSA6	0.0150768	0.999802	-0.0394739	0.92576	-0.0739717	0.604408	-0.0428336	0.835366	-0.108454	0.315919	-0.0785456	0.48951	-0.105451	0.284356	0.0355088	0.837598	-0.0467755	0.739692
SL006374	BMX	BMX	-0.0231649	0.999802	-0.0836901	0.823623	-0.044353	0.766299	-0.0602644	0.783188	-0.0997112	0.350749	-0.0876919	0.449149	-0.057215	0.562771	-0.057755	0.756309	0.0465931	0.740285
SL006915	IL27 EBI3	IL-27	-0.0382886	0.999802	-0.0500666	0.908126	-0.0259825	0.863119	-0.0513767	0.812018	-0.0696125	0.505822	-0.0727653	0.519657	-0.0754041	0.439152	-0.0216102	0.911868	0.0466022	0.740285
SL001761	TNNI3	Troponin I	-0.010846	0.999802	-0.00230169	0.997491	0.00335525	0.987296	-0.0710235	0.76481	-0.0651647	0.528254	-0.0261518	0.828565	-0.0450057	0.650627	0.0424042	0.806762	-0.0463612	0.742225
SL007502	CHST15	ST4S6	0.0506199	0.999802	-0.00694208	0.987804	-0.126988	0.319923	-0.0255208	0.912794	-0.089653	0.395085	-0.160588	0.146651	-0.196519	0.068021	-0.0890798	0.574247	-0.0461416	0.742759
SL007747	TBK1	TBK1	-0.0078269	0.999802	-0.0319834	0.932897	-0.0400064	0.79018	-0.0779465	0.76481	-0.0954545	0.37201	-0.0785988	0.48951	-0.150162	0.141601	-0.0661338	0.711238	0.0462062	0.742759
SL004932	PRDX5	Peroxiredoxin-5	0.00929799	0.999802	-0.0400172	0.92576	-0.0457096	0.764041	-0.0507787	0.814346	-0.0946306	0.375649	-0.06849	0.545897	-0.116861	0.239519	-0.0722471	0.673008	0.0460416	0.743653
SL004063	FGFR3	FGFR-3	-0.0312147	0.999802	-0.10387	0.777988	-0.0903804	0.512532	-0.0807358	0.76481	-0.153945	0.208773	-0.100676	0.381975	-0.0992918	0.311028	0.0491677	0.788627	-0.0458311	0.745344
SL005352	FABP5	FABPE	0.0639573	0.999802	0.0273631	0.939629	0.000866355	0.994306	0.0127759	0.954816	-0.0302134	0.777733	0.0079925	0.95238	-0.0544411	0.578909	0.0278668	0.872798	-0.0452608	0.74919
SL008916	DPP7	DPP2	0.0189224	0.999802	-0.0266458	0.94063	-0.0201871	0.893038	-0.0248128	0.912794	-0.034524	0.747024	0.0296284	0.802422	-0.061863	0.52834	-0.0246213	0.893778	-0.0452734	0.74919
SL000478	IL2	IL-2	0.0106944	0.999802	-0.0359979	0.92576	-0.0362653	0.81585	-0.0766593	0.76481	-0.122554	0.277496	-0.0824555	0.478844	-0.168214	0.100548	0.0130635	0.946983	-0.0452387	0.74919
SL003169	CXCL5	ENA-78	-0.00150656	0.999802	-0.0689954	0.854504	-0.08235	0.558113	-0.0552835	0.801116	-0.126449	0.269135	-0.0792551	0.48951	-0.0601418	0.540726	-0.00415248	0.990538	-0.0452877	0.74919
SL011530	DYNLRB1	DLRB1	-0.0931635	0.999802	-0.153107	0.774433	-0.0854999	0.540469	-0.0914032	0.743779	-0.16888	0.194455	-0.0752756	0.505277	-0.0488643	0.621515	0.087834	0.577734	-0.0451578	0.749365
SL002539	TNFRSF11B	OPG	-0.0427456	0.999802	-0.0519882	0.905929	-0.123206	0.340927	-0.0981084	0.720438	-0.0914951	0.385945	-0.121746	0.284487	-0.174299	0.090529	-0.079013	0.625063	0.0450537	0.749813
SL003728	BIRC3	cIAP-2	-0.0227164	0.999802	-0.0554629	0.888542	-0.049293	0.746604	-0.145925	0.628728	-0.163678	0.20155	-0.113916	0.321538	-0.265539	0.0433099	-0.0291362	0.8635	0.0449617	0.750118
SL005189	IL7R	IL-7 Ra	-0.0772122	0.999802	-0.106309	0.777988	-0.132551	0.288354	-0.141641	0.628728	-0.187203	0.194455	-0.157686	0.155045	-0.232865	0.0480161	0.039079	0.819335	-0.044679	0.752653
SL004636	FLT3	Flt-3	-0.0235673	0.999802	-0.0906972	0.821773	-0.0723953	0.616371	-0.0968299	0.725038	-0.151078	0.214357	-0.0892349	0.441434	-0.154697	0.129358	0.0392966	0.819335	-0.0440281	0.758572
SL006091	NCK1	NCK1	0.0755968	0.999802	0.0272462	0.940269	0.0337665	0.825877	0.0548129	0.801263	-0.0103903	0.918953	0.0574062	0.610121	-0.0273012	0.786979	0.0386564	0.820996	-0.0439094	0.758572
SL014896	ANK2	ANK2	-0.0844079	0.999802	-0.142953	0.774433	-0.067605	0.644618	-0.133361	0.628728	-0.184405	0.194455	-0.132568	0.241573	-0.174676	0.0903731	0.0316591	0.851892	-0.0439602	0.758572
SL010523	HIPK3	HIPK3	0.0523436	0.999802	-0.0382827	0.92576	0.0126723	0.933389	0.042167	0.835366	-0.0277229	0.797546	0.0182135	0.886404	0.0279615	0.780571	0.0318507	0.851892	-0.0440284	0.758572
SL007056	BMP10	BMP10	-0.0641345	0.999802	-0.0767088	0.836187	-0.152194	0.209077	-0.111898	0.670759	-0.132628	0.251736	-0.154506	0.163993	-0.122015	0.218553	-0.0210896	0.912885	0.0437059	0.760182
SL003043	TIMP3	TIMP-3	-0.0875981	0.999802	-0.034132	0.926153	-0.155569	0.200049	-0.126323	0.643905	-0.0969454	0.366266	-0.159079	0.152442	-0.223003	0.0533322	-0.143916	0.279341	0.0435965	0.760215
SL007024	GREM1	GREM1	-0.0213409	0.999802	-0.0206688	0.95954	-0.0523334	0.732478	-0.0810024	0.76481	-0.0776831	0.455942	-0.0763083	0.500666	-0.0942411	0.337763	0.0810743	0.617251	-0.0434286	0.761882
SL007003	DHH	DHH	0.0323012	0.999802	0.0323716	0.932897	-0.040743	0.788511	0.0207721	0.925092	0.0258868	0.812352	-0.0420701	0.705461	-0.0647866	0.507286	-0.0727438	0.671182	0.0432203	0.763077
SL003863	KLK5	kallikrein 5	0.0788168	0.999802	0.0647184	0.870284	0.0648326	0.663014	0.0731187	0.76481	0.0912996	0.385945	0.0768454	0.499291	-0.0211956	0.832839	0.0533478	0.767957	-0.042847	0.766374
SL004752	FAM107A	DRR1	-0.0732122	0.999802	-0.100412	0.777988	-0.0570437	0.709279	-0.0996195	0.716905	-0.126389	0.269135	-0.0567232	0.612869	-0.124324	0.211618	-0.0405376	0.815007	0.042863	0.766374
SL010349	FN1	FN1.3	0.0150235	0.999802	-0.0716494	0.851067	-0.140053	0.264896	-0.0633035	0.779852	-0.131654	0.251736	-0.154138	0.165546	-0.15229	0.13541	-0.150867	0.238981	-0.0424778	0.76769
SL006528	FAP	SEPR	0.0512995	0.999802	-0.0594534	0.887544	-0.134018	0.282167	-0.0474538	0.818367	-0.149824	0.217469	-0.132013	0.244198	-0.153423	0.131982	-0.0715242	0.676391	-0.0424841	0.76769
SL004862	PDCD1LG2	PD-L2	0.0437129	0.999802	-0.0124212	0.980308	-0.108219	0.412934	-0.0443331	0.830196	-0.104531	0.333435	-0.115193	0.315565	-0.112259	0.260384	-0.0496731	0.788627	-0.0424747	0.76769
SL012698	KIR2DL4	KI2L4	-0.0883908	0.999802	-0.100615	0.777988	-0.153628	0.20524	-0.127542	0.643905	-0.154393	0.208773	-0.124601	0.273519	-0.183407	0.077361	0.0307661	0.857957	-0.04247	0.76769
SL003726	CHEK2	Chk2	0.00522138	0.999802	-0.00117285	0.997491	-0.0467385	0.759014	-0.0862927	0.759618	-0.0876626	0.404017	-0.0704116	0.531553	-0.167655	0.101097	-0.0789598	0.625063	0.0423856	0.767903
SL007696	CD93	C1QR1	0.0495209	0.999802	-0.0809367	0.823623	-0.145564	0.243059	-0.0499886	0.814346	-0.17266	0.194455	-0.151238	0.175501	-0.193069	0.0702007	-0.135531	0.320227	-0.0420016	0.770852
SL012561	REG4	REG4	-0.00143431	0.999802	0.0400708	0.92576	0.0211727	0.885697	-0.0272448	0.906164	-0.0379742	0.72138	0.0414892	0.708911	-0.0692104	0.479569	-0.0840652	0.603119	0.0419844	0.770852
SL003916	KLK12	kallikrein 12	-0.0173022	0.999802	-0.100523	0.777988	-0.115171	0.386367	-0.0581509	0.783188	-0.129467	0.260445	-0.109097	0.344591	-0.0850099	0.385133	0.0296412	0.863329	-0.0418262	0.772131
SL014270	CD300C	CLM6	0.197546	0.640712	0.0939489	0.792792	0.115176	0.386367	0.137206	0.628728	0.0448377	0.668598	0.0862484	0.457561	-0.0067257	0.948652	-0.190801	0.103244	0.0415911	0.772823
SL007547	HAVCR2	TIMD3	0.124871	0.999802	0.00699175	0.987804	0.0428697	0.777199	0.0787155	0.76481	-0.0182857	0.864714	0.0313343	0.784313	-0.0773246	0.427491	-0.16885	0.172429	0.0415484	0.772823
SL004589	AZU1	Azurocidin	0.0799253	0.999802	-0.013752	0.975923	-0.000595963	0.995726	-0.000996448	0.998122	-0.0601661	0.561533	-0.0275395	0.817878	-0.143242	0.158384	-0.0730469	0.671182	0.0415703	0.772823
SL008822	ADGRE2	EMR2	0.0206094	0.999802	-0.0855017	0.823623	-0.112701	0.395981	0.0189495	0.928011	-0.101472	0.346312	-0.0632675	0.577125	0.0233847	0.81901	-0.0397228	0.815007	-0.0415022	0.772823
SL003951	BDNF	BDNF	-0.0757087	0.999802	-0.0806112	0.823623	-0.110502	0.401209	-0.125246	0.656843	-0.13893	0.23651	-0.134023	0.234754	-0.154096	0.130316	0.0470007	0.799453	-0.0413703	0.772949
SL006892	ABL1	ABL1	0.00839924	0.999802	-0.0406208	0.92576	-0.0422325	0.778805	-0.0517935	0.811736	-0.0794519	0.445687	-0.0703808	0.531553	-0.132712	0.186769	-0.0379334	0.820996	0.0413031	0.772949
SL011549	ARID3A	ARI3A	-0.0182821	0.999802	-0.01441	0.972792	-0.0387359	0.801608	-0.0585016	0.783188	-0.0603644	0.560589	-0.0494369	0.658841	-0.0690302	0.480233	0.0195156	0.918062	-0.0412931	0.772949
SL008516	CST2	CYTT	-0.0233263	0.999802	-0.101354	0.777988	-0.0320805	0.827353	-0.0409423	0.835366	-0.132481	0.251736	-0.0807124	0.481402	0.0341309	0.732233	-0.038141	0.820996	-0.0412125	0.773118
SL001796	MPO	Myeloperoxidase	0.00444654	0.999802	-0.0674892	0.869288	-0.0555536	0.712361	-0.0247628	0.912794	-0.0954654	0.37201	-0.0834319	0.472519	-0.0760446	0.435383	-0.116749	0.420311	0.0410576	0.773522
SL000522	MMP12	MMP-12	-0.0160294	0.999802	-0.016681	0.968023	0.0183937	0.897203	-0.00998302	0.96237	-0.00832249	0.930767	0.00649181	0.957966	0.0315983	0.750862	-0.0380427	0.820996	-0.0409922	0.773522
SL000345	CTSG	Cathepsin G	-0.050289	0.999802	-0.0629522	0.876836	-0.0247243	0.868668	-0.0973586	0.725038	-0.119425	0.29044	-0.0746754	0.508914	-0.107962	0.276564	0.0370115	0.825379	-0.0409771	0.773522
SL010517	STK16	STK16	-0.0183499	0.999802	-0.104434	0.777988	-0.162771	0.175086	-0.0633862	0.779852	-0.144465	0.223947	-0.117794	0.304193	-0.106376	0.282576	0.0211665	0.912808	-0.0409139	0.773522
SL003848	ANXA5	Annexin V	0.0722714	0.999802	0.012351	0.98032	-0.00784972	0.963377	0.0221961	0.920284	-0.0173136	0.870101	-0.0118259	0.93174	-0.0130495	0.896931	0.00480095	0.985965	-0.0408343	0.773681
SL005059	TGFBR3	TGF-b R III	0.0272982	0.999802	-0.00103084	0.997491	-0.0814978	0.560533	-0.0585298	0.783188	-0.0896061	0.395085	-0.113531	0.322596	-0.20457	0.0631526	-0.123857	0.383186	-0.0404358	0.777113
SL005575	FUT3	Fucosyltransferase 3	0.00978589	0.999802	-0.00134222	0.997491	-0.0465787	0.759162	-0.0635984	0.779852	-0.0859807	0.414689	-0.0923646	0.423236	-0.143376	0.158065	0.0258448	0.884191	-0.0403592	0.777681
SL004482	ENG	Endoglin	-0.0138888	0.999802	-0.0443127	0.919786	-0.111113	0.400228	-0.0524526	0.811736	-0.111821	0.305338	-0.126158	0.266902	-0.0646865	0.50815	-0.0329632	0.848343	-0.040285	0.777776
SL010514	PTK6	PTK6	-0.0539148	0.999802	-0.076321	0.836187	-0.088888	0.519329	-0.0898573	0.743779	-0.101188	0.346312	-0.108223	0.346976	-0.101473	0.300372	0.0262132	0.883277	-0.0401875	0.778142
SL004837	INHBA INHBB	Activin AB	0.14186	0.999802	-0.0200939	0.959712	-0.0618284	0.683231	0.06543	0.779852	-0.0892736	0.396517	0.00905153	0.950135	-0.102272	0.298382	-0.259163	0.0143767	0.0398814	0.779022
SL005157	CD209	DC-SIGN	0.0318345	0.999802	0.0233946	0.955589	-0.0453652	0.764135	-0.0535432	0.807098	-0.0492021	0.636039	-0.117627	0.304193	-0.122267	0.218099	-0.14394	0.279341	0.0400034	0.779022
SL009207	DCTN2	Dynactin subunit 2	0.0414489	0.999802	-0.0183303	0.96163	-0.0147188	0.921275	0.0104977	0.961738	-0.0437067	0.676543	-0.00992463	0.946914	0.0432023	0.666343	-0.0959677	0.529867	0.0399697	0.779022
SL020172	RXFP1	RXFP1	0.0317796	0.999802	-0.0513435	0.907289	-0.0694131	0.629765	-0.0414318	0.835366	-0.114096	0.297171	-0.0640796	0.572507	-0.109932	0.269202	0.0372538	0.825194	-0.039782	0.779022
SL004335	FGF17	FGF-17	-0.0513846	0.999802	-0.073204	0.851067	-0.0691357	0.630921	-0.0784841	0.76481	-0.116351	0.29386	-0.107742	0.347791	-0.146725	0.149829	-0.016418	0.938791	-0.0398205	0.779022
SL004511	BPI	BPI	-0.0303817	0.999802	-0.0382603	0.92576	-0.0876138	0.529669	-0.0868328	0.759618	-0.111185	0.308932	-0.124917	0.272097	-0.144594	0.15519	-0.00148511	0.994989	-0.0397034	0.77917
SL010516	SRC	SRCN1	-0.00361963	0.999802	0.0149769	0.968873	0.0467153	0.759014	-0.0594251	0.783188	-0.053599	0.602828	-0.0236151	0.849945	-0.10301	0.295905	0.0151455	0.939632	-0.0395094	0.78066
SL005694	PRDX6	Peroxiredoxin-6	0.026417	0.999802	-0.0125862	0.979168	-0.110205	0.402281	-0.0220628	0.920284	-0.0567167	0.58269	-0.0753132	0.505043	-0.0943182	0.337418	-0.134275	0.326737	-0.0392047	0.783003
SL004867	CA3	Carbonic anhydrase III	0.174053	0.929862	0.285544	0.0429802	0.0918988	0.502029	0.159666	0.628728	0.275318	0.0755884	0.107904	0.347791	0.0334417	0.737939	-0.0634327	0.723508	0.0391192	0.78323
SL004180	TNFRSF8	CD30	0.0706335	0.999802	0.00225241	0.997491	-0.0697591	0.629765	-0.0162678	0.939975	-0.0858937	0.414765	-0.0508974	0.648028	-0.0983725	0.315517	-0.104334	0.488977	-0.0389667	0.7839
SL001726	CSF2	GM-CSF	0.0286576	0.999802	0.0552595	0.888542	-0.049956	0.742752	-0.0398707	0.835366	-0.024643	0.821994	-0.0426429	0.7032	-0.0643428	0.510422	-0.0148571	0.940764	-0.0390206	0.7839
SL003329	CCL14	HCC-1	0.107893	0.999802	0.103941	0.777988	-0.0755786	0.592632	-0.0219576	0.920284	-0.00716021	0.940424	-0.084797	0.464551	-0.223582	0.0533322	-0.159185	0.211751	0.0388505	0.784484
SL003647	ANXA6	annexin VI	-0.0185594	0.999802	-0.122409	0.774433	-0.107818	0.412934	-0.0165939	0.938557	-0.0942273	0.377681	-0.0510629	0.647998	-0.00158434	0.98875	-0.0456953	0.800551	-0.0387717	0.784634
SL010456	CST1	CYTN	-0.0251313	0.999802	-0.102802	0.777988	-0.0358354	0.81585	-0.0380065	0.841341	-0.134309	0.251014	-0.0862434	0.457561	0.0367402	0.713025	-0.0465642	0.800551	-0.0385354	0.785843
SL002542	KRAS	K-ras	0.0767874	0.999802	0.0281451	0.939526	-0.00123111	0.993293	0.0373783	0.842341	-0.0189127	0.862521	0.00561801	0.962533	-0.0985741	0.314815	-0.0414716	0.812248	0.0385355	0.785843
SL000164	MB	Myoglobin	0.05742	0.999802	0.124134	0.774433	-0.0209674	0.886136	0.0369474	0.84435	0.109385	0.315162	0.00806414	0.95238	-0.0266784	0.790736	-0.132042	0.339094	0.0384133	0.786072
SL003184	LEPR	sLeptin R	0.100686	0.999802	0.0424986	0.92576	-0.0354491	0.819941	0.0225958	0.920284	-0.0337778	0.752927	-0.0402666	0.720011	-0.0867455	0.37781	-0.0833549	0.609967	-0.038234	0.787812
SL007729	ERAP1	ARTS1	-0.0518476	0.999802	-0.00734273	0.986557	0.0244528	0.870167	-0.0780249	0.76481	-0.0592817	0.567926	-0.0520038	0.643784	-0.0536542	0.584534	-0.00788344	0.973366	-0.0381446	0.788083
SL000483	IL7	IL-7	0.0173045	0.999802	-0.0457741	0.918009	-0.0111704	0.946566	-0.0368285	0.84435	-0.0847856	0.420224	-0.051474	0.64457	-0.149564	0.142982	-0.0153051	0.938791	-0.0379445	0.78964
SL000674	FST	FST	-0.105731	0.999802	-0.139463	0.774433	-0.103662	0.429417	-0.161164	0.628728	-0.181166	0.194455	-0.146924	0.189818	-0.181958	0.0786182	0.0130305	0.946983	-0.0378213	0.790304
SL002755	PAPPA	PAPP-A	0.089613	0.999802	-0.0384262	0.92576	-0.0629368	0.677897	0.0274226	0.904721	-0.0853803	0.417187	-0.0576912	0.60777	-0.0784115	0.42258	-0.104613	0.488977	0.0374645	0.793679
SL004594	TNNI2	Troponin I, skeletal, fast twitch	-0.0332751	0.999802	0.0523766	0.905776	0.104947	0.424721	-0.0275492	0.903952	0.0316851	0.770992	0.027778	0.815765	0.0837793	0.39091	-0.0236699	0.897557	0.0372678	0.795196
SL002036	FGFR4	FGFR4	-0.0391228	0.999802	-0.0683833	0.862445	-0.0367784	0.81585	-0.0714097	0.76481	-0.1269	0.267771	-0.0537107	0.631377	-0.126221	0.205811	0.0296021	0.863329	-0.0369178	0.798496
SL008063	ACP1	PPAC	0.0103641	0.999802	-0.00315136	0.99693	-0.123085	0.340927	-0.0128041	0.954816	-0.00872883	0.928074	-0.0687864	0.544427	-0.0630189	0.519893	-0.0570271	0.757188	0.0366852	0.799658
SL011400	PDE1A	PDE1A	0.0778419	0.999802	-0.0511727	0.907289	-0.107467	0.412934	0.00640743	0.974933	-0.108744	0.315162	-0.0898568	0.436288	-0.135134	0.177679	-0.0425859	0.805882	-0.0367187	0.799658
SL011498	ADCYAP1	PACAP-38	-0.048001	0.999802	-0.0321926	0.932897	-0.0107569	0.946566	-0.0803793	0.76481	-0.0640526	0.534814	-0.0452454	0.687514	-0.044572	0.653343	-0.0101272	0.958404	0.0366006	0.799871
SL008611	NAAA	ASAHL	0.0499914	0.999802	0.0571419	0.888542	0.0568238	0.709946	0.000620723	0.998212	0.0143092	0.891243	0.0791626	0.48951	-0.167699	0.101097	0.0538761	0.766511	-0.036248	0.8032
SL004334	FGF16	FGF-16	-0.038542	0.999802	-0.0786958	0.827541	-0.0704776	0.628834	-0.0641372	0.779852	-0.11573	0.294307	-0.101509	0.37922	-0.0211491	0.832839	-0.0212057	0.912808	0.0361632	0.803413
SL004489	TLR4	TLR4	-0.0183714	0.999802	-0.0517887	0.905929	-0.0794684	0.56966	-0.0535964	0.807098	-0.0966394	0.367928	-0.0945463	0.411128	-0.104116	0.290766	-0.0487957	0.789043	0.0360267	0.804228
SL000592	TIMP2	TIMP-2	0.0549646	0.999802	0.029078	0.939201	0.0100539	0.949957	-0.0107032	0.961724	-0.01797	0.865459	0.0429464	0.701598	-0.0160084	0.876071	-0.103618	0.494446	-0.0357265	0.806349
SL006132	LMNB1	Lamin-B1	-0.0748102	0.999802	-0.118996	0.774433	-0.0348047	0.822032	-0.0998438	0.716221	-0.141133	0.235474	-0.0781428	0.491887	-0.0992513	0.311028	-0.0148317	0.940764	0.0357114	0.806349
SL003744	LGALS3	Galectin-3	0.104044	0.999802	0.076105	0.836187	-0.0222035	0.882917	0.0347456	0.856812	-0.0150494	0.88729	-0.0179352	0.886803	-0.152105	0.135647	-0.177881	0.141681	0.0355274	0.807715
SL000133	CCL20	MIP-3a	-0.127916	0.999802	-0.125971	0.774433	-0.165016	0.171687	-0.161757	0.628728	-0.17944	0.194455	-0.204073	0.0620361	-0.214798	0.0571573	0.00202744	0.993331	-0.0354363	0.808001
SL018900	FTCD	FTCD	-0.0148971	0.999802	-0.0498462	0.908126	-0.0253851	0.864411	-0.0478647	0.818062	-0.0946868	0.375649	-0.0584232	0.603107	-0.0677085	0.489129	-0.0204501	0.915894	0.0353273	0.808343
SL000645	MMP10	MMP-10	0.0552688	0.999802	-0.00359504	0.99693	-0.0554181	0.712361	0.038163	0.841341	-0.0414711	0.694534	-0.0645432	0.571252	-0.0270513	0.788997	0.0141244	0.943341	-0.0352738	0.808343
SL012395	NTN1	NET1	0.0465307	0.999802	-0.0174224	0.965164	-0.0361626	0.81585	0.0167731	0.938349	-0.043682	0.676543	-0.0321981	0.777306	-0.136085	0.176738	-0.118347	0.411364	0.0351695	0.808369
SL000009	ERBB2	ERBB2	-0.126487	0.999802	-0.0844604	0.823623	-0.102286	0.437115	-0.136041	0.628728	-0.112843	0.302633	-0.130267	0.251696	-0.0450569	0.650627	0.0247573	0.893003	-0.0351385	0.808369
SL018921	N6AMT1	HEMK2	-0.00467655	0.999802	0.0140586	0.974755	0.00217754	0.991959	-0.010267	0.962227	0.00219039	0.981272	0.0114978	0.934026	0.0493979	0.617235	0.0429358	0.80364	-0.0348509	0.810937
SL005084	POSTN	Periostin	0.0286688	0.999802	-0.0338951	0.926699	-0.0774734	0.584287	-0.0367834	0.84435	-0.0903514	0.392129	-0.0565669	0.613115	-0.100614	0.305006	-0.165906	0.185713	0.034724	0.811638
SL008773	CD109	CD109	0.0957467	0.999802	0.0803851	0.823623	0.0228479	0.879897	0.0213179	0.923398	-0.0142572	0.891243	0.036772	0.744604	-0.153511	0.131982	-0.169931	0.168877	0.0340302	0.81893
SL003994	BMP1	BMP-1	0.0170629	0.999802	0.00286719	0.997478	0.0193118	0.896251	-0.0200194	0.926213	-0.0538351	0.600851	-0.0161135	0.898042	-0.0790733	0.418247	-0.0400896	0.815007	0.0338182	0.820619
SL013490	BOC	BOC	0.100869	0.999802	0.0857598	0.823623	-0.031437	0.828184	0.0130131	0.954816	-0.0123096	0.904606	-0.0388117	0.728495	-0.164944	0.107185	-0.123884	0.383186	-0.0335941	0.82129
SL000057	TK1	Thymidine kinase	-0.0195417	0.999802	-0.0980163	0.790517	-0.0829795	0.553889	-0.0962415	0.726221	-0.163504	0.20155	-0.110469	0.342301	-0.175506	0.0899304	-0.0366669	0.827838	0.0336673	0.82129
SL003198	TNC	Tenascin	-0.0899591	0.999802	-0.163103	0.760407	-0.20577	0.0684875	-0.165457	0.628728	-0.245274	0.1607	-0.182123	0.102639	-0.223088	0.0533322	-0.118928	0.410073	-0.0333083	0.82294
SL004858	GFRA1	GFRa-1	0.0353877	0.999802	0.0405799	0.92576	-0.123082	0.340927	-0.030858	0.881468	-0.0247587	0.821994	-0.115909	0.312984	-0.161489	0.113466	-0.0844804	0.600766	-0.0333278	0.82294
SL000347	SERPINA6	CBG	0.00210192	0.999802	-0.0768986	0.836187	-0.0346591	0.822032	-0.0425701	0.835366	-0.10645	0.326788	-0.0756952	0.503986	-0.135433	0.177679	-0.0563206	0.757556	0.033284	0.82294
SL000542	ITGA2B ITGB3	gpIIbIIIa	-0.044577	0.999802	-0.121872	0.774433	-0.0694586	0.629765	-0.0775534	0.76481	-0.152196	0.2141	-0.10071	0.381975	-0.0884553	0.367396	0.0211788	0.912808	-0.033199	0.82315
SL010373	FCAR	FCAR	-0.0221006	0.999802	-0.0322912	0.932897	-0.0515391	0.736939	-0.120931	0.663432	-0.121654	0.280219	-0.105843	0.357044	-0.270926	0.0392516	-0.0431103	0.80364	0.0327773	0.825867
SL004654	GZMH	Granzyme H	-0.0963618	0.999802	-0.0981683	0.790517	-0.110611	0.401209	-0.13809	0.628728	-0.137506	0.236617	-0.139119	0.217486	-0.0613208	0.533015	0.0110788	0.953181	-0.0328955	0.825867
SL004355	CCL3L1	LD78-beta	-0.0344107	0.999802	-0.0895826	0.823623	-0.0569149	0.709626	-0.0537469	0.807098	-0.113112	0.301922	-0.0685965	0.545494	-0.0815906	0.404426	0.00260507	0.993331	0.0327643	0.825867
SL014292	SIGLEC14	SIG14	0.0608262	0.999802	0.0481522	0.914406	0.00945295	0.952292	0.0208044	0.925092	0.0296794	0.781038	-0.00935447	0.9488	-0.0551462	0.573111	-0.0753207	0.652369	-0.0325926	0.825937
SL000442	GH1	HGH	-0.00476988	0.999802	-0.0515334	0.9069	-0.0314203	0.828184	-0.0612233	0.783188	-0.100285	0.348963	-0.0711205	0.528822	-0.130424	0.193003	-0.032823	0.848579	0.0326911	0.825937
SL009868	SSRP1	SSRP1	0.00344059	0.999802	-0.00902734	0.986557	-0.00378928	0.986252	-0.0387935	0.838682	-0.0594463	0.567495	-0.0249625	0.837981	-0.0670616	0.493485	0.0399006	0.815007	-0.0324115	0.826351
SL002792	ADRBK1	BARK1	-0.125226	0.999802	-0.150315	0.774433	-0.0467715	0.759014	-0.174654	0.628728	-0.193566	0.194455	-0.142204	0.202305	-0.157631	0.122736	0.0301861	0.861711	-0.0323393	0.826351
SL004064	PLA2G1B	GIB	0.0278956	0.999802	-0.00624857	0.989551	-0.00575901	0.975516	0.0249858	0.912794	-0.0300377	0.779076	0.0128401	0.923743	-0.0036266	0.972553	0.0231879	0.902361	-0.0323209	0.826351
SL006803	ANGPTL3	ANGL3	-0.0699202	0.999802	-0.0580411	0.888542	-0.0616003	0.683231	-0.0804995	0.76481	-0.0619311	0.550319	-0.0486401	0.665431	-0.0316699	0.750862	-0.013112	0.946983	0.0324185	0.826351
SL010489	CAMK1	CAMK1	0.0816856	0.999802	-0.0534579	0.897989	-0.0630384	0.677734	0.0138369	0.949197	-0.117029	0.29386	-0.0531214	0.633723	-0.180807	0.0796473	-0.169147	0.172228	0.0319661	0.829686
SL010505	MATK	MATK	-0.0186613	0.999802	-0.0462324	0.916444	-0.0559702	0.712361	-0.0526895	0.811736	-0.0832675	0.423193	-0.0675402	0.550049	-0.0883547	0.367782	0.0431269	0.80364	-0.0318649	0.830083
SL007237	MAP2K4	MP2K4	0.0171541	0.999802	0.0384519	0.92576	-0.0409108	0.788436	-0.0619892	0.780994	-0.0471436	0.65216	-0.0762413	0.500666	-0.149244	0.144097	-0.120775	0.399793	0.0317206	0.830795
SL000481	IL5	IL-5	0.0476701	0.999802	-0.0151478	0.968873	-0.0448665	0.764135	-0.0138007	0.949197	-0.0913156	0.385945	-0.0952844	0.407805	-0.159155	0.119088	0.00987208	0.960133	-0.0316693	0.830795
SL000131	PCNA	PCNA	-0.0277977	0.999802	-0.0365929	0.92576	-0.0797718	0.567239	-0.11246	0.670759	-0.114522	0.296925	-0.115269	0.315565	-0.161587	0.113466	-0.0464062	0.800551	0.0313727	0.832302
SL014983	HIST2H2BE	H2B2E	-0.123926	0.999802	-0.057494	0.888542	0.0447409	0.764135	-0.144516	0.628728	-0.0606083	0.559884	-0.0125995	0.925658	-0.13116	0.191474	0.0456287	0.800551	-0.0313664	0.832302
SL004697	Human-virus	HPV E7 Type 16	-0.0675261	0.999802	-0.0713416	0.851067	-0.0233417	0.876589	-0.100308	0.713712	-0.114923	0.295977	-0.0851855	0.461758	-0.0649833	0.507065	0.0266152	0.881002	-0.0313381	0.832302
SL005206	NCR2	NKp44	0.0223903	0.999802	-0.0400767	0.92576	-0.00332359	0.987296	0.0105467	0.961738	-0.0494109	0.635579	-0.00788997	0.95238	-0.0201745	0.841926	-0.00112852	0.994989	-0.0311075	0.834193
SL004725	HAT1	Hat1	-0.0206419	0.999802	-0.0843601	0.823623	-0.0926665	0.496016	-0.0578656	0.783188	-0.126758	0.268226	-0.0819889	0.481157	-0.0729811	0.454074	-0.0560272	0.758734	0.0309582	0.835144
SL005234	GDF9	GDF-9	-0.0426368	0.999802	-0.0346215	0.926153	-0.0555419	0.712361	-0.130039	0.642127	-0.125445	0.271802	-0.0806369	0.481548	-0.1437	0.15781	0.00923597	0.963509	-0.0303986	0.840065
SL002756	HNRNPK	hnRNP K	0.00280363	0.999802	-0.0144516	0.972792	-0.045899	0.763816	-0.0453298	0.826803	-0.0551004	0.592668	-0.0340485	0.762801	-0.164138	0.109159	0.00113586	0.994989	-0.0304362	0.840065
SL004327	TNFSF13B	BAFF	0.0498429	0.999802	-0.0284667	0.939526	0.00870518	0.958727	0.0243066	0.912794	-0.034894	0.745089	-0.0337874	0.764482	-0.0861692	0.378484	-0.0343173	0.844129	-0.0302088	0.841482
SL000280	GOT1	GOT1	-0.0987211	0.999802	-0.16584	0.760407	-0.189748	0.106179	-0.102184	0.700456	-0.152168	0.2141	-0.154622	0.163993	-0.121087	0.222341	-0.0820037	0.615066	-0.0298472	0.84377
SL000021	INS	Insulin	-0.00934343	0.999802	0.0220318	0.955589	-0.0132308	0.932777	-0.076082	0.76481	-0.0712742	0.497055	-0.0941195	0.413654	-0.192041	0.0705032	0.00619501	0.9809	-0.0298941	0.84377
SL000415	CFH	Factor H	0.0922483	0.999802	0.0485253	0.914406	0.0184585	0.897005	0.0217566	0.92125	-0.0095323	0.923879	0.0331312	0.769791	-0.0382004	0.703015	-0.131979	0.339094	-0.0297495	0.844122
SL004149	IL13RA1	IL-13 Ra1	-0.0124689	0.999802	-0.0359189	0.92576	-0.0519059	0.736394	-0.0488009	0.81586	-0.103469	0.337353	-0.0852297	0.461758	-0.0778251	0.425264	-0.0228918	0.902549	-0.0294907	0.845112
SL006698	LCORL	transcription factor MLR1, isoform CRA_b	-0.0261389	0.999802	-0.064713	0.870284	-0.0316461	0.828109	-0.0842565	0.76481	-0.123655	0.275682	-0.0589462	0.599774	-0.120124	0.22541	0.0114917	0.950992	-0.0295359	0.845112
SL004718	KPNA2	Karyopherin-a2	-0.0582666	0.999802	-0.0570847	0.888542	-0.104928	0.424721	-0.14755	0.628728	-0.147792	0.217469	-0.184246	0.0982824	-0.208795	0.0608289	0.00018076	0.998411	-0.0295336	0.845112
SL004670	ARTN	Artemin	0.0246865	0.999802	-0.00461926	0.993311	-0.0592397	0.694285	-0.0672676	0.772589	-0.0856776	0.415977	-0.0753701	0.505043	-0.176068	0.0884449	-0.0675859	0.706603	0.0293461	0.845226
SL007774	JAG2	JAG2	-0.042136	0.999802	-0.118414	0.774433	-0.115346	0.386367	-0.105793	0.700456	-0.160919	0.201754	-0.107295	0.349707	-0.174434	0.090529	0.038917	0.819772	-0.0293477	0.845226
SL004676	IGFBP5	IGFBP-5	0.0442499	0.999802	0.0912186	0.818887	0.0569664	0.709279	-0.0290773	0.895422	0.0410916	0.696905	0.0270335	0.821438	-0.0865002	0.378116	-0.13693	0.312729	0.0287504	0.847768
SL004208	ANXA1	annexin I	0.040078	0.999802	0.0115249	0.98273	-0.038745	0.801608	-0.0229239	0.918381	-0.0513086	0.62009	-0.0613374	0.58611	-0.0923535	0.346406	-0.122744	0.387651	0.028991	0.847768
SL005115	SPON1	Spondin-1	-0.0433733	0.999802	-0.00436917	0.993797	-0.148924	0.22465	-0.0763849	0.76481	-0.057255	0.578058	-0.149918	0.180276	-0.157958	0.122008	-0.0968033	0.523261	-0.0289092	0.847768
SL004635	TNFSF8	CD30 Ligand	0.146694	0.999802	0.0471981	0.914406	0.0744318	0.600635	0.0515437	0.811736	-0.0241162	0.825269	0.00963824	0.947825	-0.119665	0.227076	-0.0725826	0.671182	-0.0287407	0.847768
SL011100	CD226	CD226	-0.0264786	0.999802	-0.0622242	0.886179	-0.141254	0.261438	-0.117755	0.670759	-0.15428	0.208773	-0.12336	0.278396	-0.184712	0.0767489	-0.0598743	0.748127	-0.0287214	0.847768
SL005219	SIGLEC9	Siglec-9	-0.0386876	0.999802	-0.0628782	0.876836	-0.00521724	0.979367	-0.0502845	0.814346	-0.047929	0.647132	0.0109186	0.939448	0.0951019	0.334024	-0.00920368	0.963509	-0.0287578	0.847768
SL005215	CD33	Siglec-3	0.0487112	0.999802	-0.0984753	0.790517	-0.025815	0.863119	0.0221426	0.920284	-0.122089	0.278677	-0.0654815	0.565905	-0.00641821	0.949754	-0.0975986	0.519607	-0.028593	0.84847
SL005235	NANOG	NANOG	0.053058	0.999802	0.0391152	0.92576	0.0320568	0.827353	-0.0181044	0.933193	-0.0268868	0.8039	0.0143657	0.91428	-0.12407	0.211737	0.0200966	0.916273	-0.0285058	0.848698
SL014488	VAV1	VAV	-0.105492	0.999802	-0.11052	0.774433	-0.0547728	0.716821	-0.145897	0.628728	-0.150745	0.214905	-0.126007	0.266902	-0.128965	0.198145	0.0592346	0.750868	-0.0284186	0.848926
SL003305	IL2RA	IL-2 sRa	0.014814	0.999802	-0.0958368	0.792792	-0.0753137	0.593223	-0.0426267	0.835366	-0.132954	0.251736	-0.0916427	0.426643	-0.145461	0.153382	0.0144459	0.941903	-0.0282776	0.849772
SL001791	BGLAP	Osteocalcin	-0.0222569	0.999802	-0.0119293	0.982665	-0.113744	0.389642	-0.0590598	0.783188	-0.0684472	0.513093	-0.0607582	0.586815	-0.127759	0.202858	-0.0798909	0.621605	-0.0280739	0.851339
SL003320	FIGF	VEGF-D	0.0350483	0.999802	0.0286869	0.939526	-0.0247316	0.868668	0.0114066	0.961724	-0.0232086	0.830165	0.0116263	0.933297	-0.0770079	0.429287	-0.163981	0.19088	0.0279725	0.851729
SL004363	CLEC11A	SCGF-alpha	-0.0109368	0.999802	-0.036081	0.92576	-0.107611	0.412934	-0.0646882	0.779852	-0.117616	0.29386	-0.10983	0.343829	-0.196039	0.068021	-0.156818	0.216903	0.0272702	0.856385
SL006230	LUM	Lumican	-0.00901411	0.999802	0.0452926	0.918009	-0.0734319	0.607167	-0.111086	0.670759	-0.0547808	0.594145	-0.129288	0.254592	-0.148912	0.144836	-0.110325	0.462219	0.0272824	0.856385
SL005261	PTPN2	TCPTP	0.000306833	0.999802	-0.055656	0.888542	-0.0322835	0.827353	-0.0667511	0.777085	-0.104112	0.335694	-0.0807513	0.481402	-0.163338	0.110371	-0.0337184	0.844129	0.0273978	0.856385
SL006993	MAPK13	MK13	-0.0169969	0.999802	-0.0489164	0.912625	-0.0212594	0.885697	-0.0745054	0.76481	-0.110939	0.309742	-0.0746422	0.508914	-0.18337	0.077361	0.0230466	0.902376	-0.0273029	0.856385
SL000589	CGA TSHB	TSH	0.00381128	0.999802	-0.0409277	0.92576	-0.0529807	0.729513	-0.0823531	0.76481	-0.122896	0.276724	-0.0898585	0.436288	-0.172085	0.0935143	-0.0449204	0.802525	0.0271269	0.856787
SL004360	NTF4	Neurotrophin-5	0.0161757	0.999802	-0.00749341	0.986557	-0.0242639	0.871181	-0.061972	0.780994	-0.07333	0.481137	-0.0635069	0.577125	-0.19311	0.0702007	-0.0123432	0.946983	-0.0271414	0.856787
SL005572	GSN	Gelsolin	0.0190359	0.999802	-0.000927336	0.997491	-0.120688	0.356157	-0.0579434	0.783188	-0.0952713	0.373128	-0.133276	0.238517	-0.140354	0.163789	-0.162186	0.199459	-0.0268452	0.857297
SL011628	DBNL	DBNL	-0.0997237	0.999802	-0.00917904	0.986557	-0.14991	0.221613	-0.173301	0.628728	-0.0925578	0.38307	-0.197939	0.072877	-0.239541	0.0457794	-0.065995	0.711238	-0.0268574	0.857297
SL006998	PDPK1	PDPK1	-0.0311926	0.999802	-0.0373591	0.92576	-0.0479331	0.755353	-0.128866	0.642588	-0.123905	0.275682	-0.103533	0.367785	-0.216347	0.0560045	-0.0446446	0.802619	0.0268122	0.857297
SL016550	CSNK2A1 CSNK2B	CK2-A1:B	0.0543571	0.999802	0.0815027	0.823623	0.111768	0.399188	0.00548354	0.981384	0.00704964	0.940606	0.0136146	0.918942	-0.036424	0.714251	0.0331011	0.847519	-0.0269811	0.857297
SL010830	EPB41	41	0.0151605	0.999802	-0.0166007	0.968023	0.0297236	0.839085	-0.0399752	0.835366	-0.0696138	0.505822	-0.0317525	0.780781	-0.144913	0.15519	-0.0868098	0.583705	0.0259074	0.864835
SL000613	PLAU	uPA	0.0563875	0.999802	0.0404933	0.92576	-0.0451225	0.764135	0.0176805	0.933193	-0.00182052	0.983072	-0.0376417	0.737816	-0.0996264	0.309458	-0.0744797	0.659218	0.0260821	0.864835
SL005308	PSME3	PSME3	-0.00250556	0.999802	-0.0467792	0.914406	-0.0702493	0.629075	-0.0723187	0.76481	-0.100537	0.347462	-0.105998	0.357044	-0.131594	0.190778	0.0323367	0.85089	-0.025883	0.864835
SL007531	BMPER	BMPER	0.0440609	0.999802	-0.0245254	0.953382	-0.031686	0.828109	0.0139151	0.949197	-0.0559613	0.586941	-0.0379408	0.736368	-0.136432	0.17522	-0.00298244	0.993331	-0.0259895	0.864835
SL012783	WFIKKN1	WFKN1	0.037424	0.999802	-0.00298244	0.997478	-0.0129672	0.932777	-0.0328829	0.870049	-0.0625482	0.544344	-0.0175394	0.888347	-0.127095	0.203964	-0.0495275	0.788627	0.0256956	0.866204
SL011772	PES1	PESC	-0.021867	0.999802	-0.015577	0.968873	-0.0516421	0.736939	-0.0821879	0.76481	-0.0810363	0.435706	-0.0773334	0.497369	-0.0912106	0.352463	-0.013909	0.943934	-0.02544	0.86771
SL004349	IFNL2	IFN-lambda 2	-0.00846881	0.999802	-0.0559989	0.888542	-0.107305	0.412934	-0.0919858	0.743779	-0.132985	0.251736	-0.126489	0.266902	-0.16908	0.0987435	0.00725353	0.976066	-0.0254283	0.86771
SL011202	NAPA	SNAA	-0.0376715	0.999802	-0.0652212	0.870284	-0.156613	0.200049	-0.0721051	0.76481	-0.105293	0.32939	-0.134851	0.233355	-0.127642	0.20318	-0.0988942	0.514995	-0.0251782	0.869794
SL005685	EEF1B2	EF-1-beta	0.0156457	0.999802	-0.0662458	0.870284	-0.0855245	0.540469	-0.0645322	0.779852	-0.140234	0.236055	-0.100283	0.383038	-0.200944	0.0666894	-0.051623	0.776287	0.0247831	0.873538
SL008486	LGALS9	LEG9	0.164176	0.984414	0.0371345	0.92576	0.067443	0.645839	0.0861083	0.759618	-0.0197808	0.856119	0.081181	0.481402	-0.0885817	0.366804	-0.146341	0.265095	0.0244187	0.87693
SL013872	LRP1B	LRP1B	-0.0498293	0.999802	-0.0735734	0.851067	-0.0429214	0.777119	-0.102098	0.700456	-0.119109	0.29044	-0.144544	0.195645	-0.175396	0.0900124	-0.101796	0.498578	0.0242194	0.878156
SL000382	CKB CKM	CK-MB	0.0282191	0.999802	0.0140883	0.974755	-0.0844098	0.548624	-0.00112061	0.998122	-0.00612465	0.948244	-0.0718921	0.524684	-0.0293494	0.76772	0.055542	0.760282	-0.0241621	0.878303
SL009791	HNRNPAB	hnRNP A/B	0.00760861	0.999802	0.0638143	0.872968	0.0841627	0.54864	-0.0549221	0.801263	0.00829093	0.930767	-0.0472865	0.673528	-0.129516	0.196106	-0.0139374	0.943934	-0.0239288	0.880191
SL000254	ALB	Albumin	0.0405597	0.999802	0.0726627	0.851067	0.100631	0.444921	-0.0195205	0.928011	0.0251643	0.818071	0.0501042	0.653318	-0.0687047	0.481778	-0.0608533	0.740536	0.0236723	0.881062
SL001999	MDM2	MDM2	-0.0361265	0.999802	-0.0346848	0.926153	-0.00558735	0.976699	-0.0980376	0.720438	-0.0938163	0.379795	-0.0495842	0.657799	-0.130606	0.193003	-0.0574635	0.756309	0.0235787	0.881062
SL006480	PRSS3	TRY3	-0.0887987	0.999802	-0.109529	0.774864	-0.0687739	0.633046	-0.129319	0.642588	-0.157709	0.206384	-0.0859166	0.459429	-0.055234	0.573111	-0.0467707	0.800551	0.0236107	0.881062
SL005188	IL5RA	IL-5 Ra	0.0555425	0.999802	-0.00320231	0.99693	0.0567526	0.710002	0.0331534	0.86903	-0.0214455	0.841947	0.0229825	0.855257	0.0774347	0.427396	-0.0242576	0.894578	0.0236347	0.881062
SL000027	PTGS2	COX-2	-0.0912798	0.999802	-0.101612	0.777988	-0.0666705	0.653086	-0.114897	0.670759	-0.116991	0.29386	-0.108276	0.346976	-0.12015	0.22541	0.0828595	0.612869	-0.0232064	0.884535
SL001992	TNFRSF1A	TNF sR-I	0.162723	0.984414	0.0920258	0.80548	0.048278	0.752588	0.0821329	0.76481	0.0135393	0.896491	0.0601848	0.590446	-0.0894183	0.361423	-0.176908	0.145829	0.0226708	0.888044
SL014008	FUT5	FUT5	0.0221839	0.999802	0.0467819	0.914406	-0.0138515	0.928802	-0.0188028	0.928011	-0.0205816	0.850436	-0.0266922	0.824322	-0.131212	0.191474	-0.0885553	0.574247	0.0228273	0.888044
SL004343	FLT3LG	Flt3 ligand	-0.0320036	0.999802	-0.0553862	0.888542	-0.0631595	0.677035	-0.148123	0.628728	-0.172827	0.194455	-0.147165	0.189818	-0.298289	0.0389526	0.002025	0.993331	-0.0227538	0.888044
SL008588	CD84	SLAF5	0.108667	0.999802	0.0178698	0.963987	0.00796483	0.963377	0.0466055	0.818367	-0.0260862	0.810906	-0.0279574	0.815082	-0.0658425	0.500867	-0.0564421	0.757556	-0.0224278	0.888954
SL004331	CNTF	CNTF	-0.0116889	0.999802	-0.0401592	0.92576	-0.0257213	0.863119	-0.0984466	0.719822	-0.111841	0.305338	-0.0817806	0.481402	-0.21114	0.0588136	-0.0316432	0.851892	0.0224447	0.888954
SL004820	PGAM1	Phosphoglycerate mutase 1	-0.0410748	0.999802	-0.0344642	0.926153	0.0193416	0.896251	-0.0769331	0.76481	-0.0486596	0.640217	0.00665029	0.957694	-0.0862633	0.378335	-0.00817899	0.97145	0.0223851	0.888954
SL002075	IFNA2	IFN-aA	-0.0489503	0.999802	-0.0658731	0.870284	-0.0345834	0.822032	-0.120263	0.663432	-0.138628	0.23651	-0.0950079	0.408696	-0.190864	0.0722435	-0.0458115	0.800551	0.0222749	0.889679
SL012881	GPC6	GPC6	-0.0427413	0.999802	-0.0417744	0.92576	-0.116934	0.376492	-0.105773	0.700456	-0.127972	0.264711	-0.124212	0.274515	-0.209374	0.060805	-0.119561	0.407987	-0.0220016	0.890977
SL011533	SGTA	SGTA	-0.0604121	0.999802	-0.0708415	0.851067	-0.101408	0.443858	-0.0893142	0.743779	-0.10454	0.333435	-0.13379	0.235803	-0.109113	0.271737	0.0567172	0.757392	-0.0220372	0.890977
SL001897	SPINT2	SPINT2	0.0485929	0.999802	0.0831756	0.823623	0.0765851	0.587565	0.00870198	0.964412	0.0492607	0.636008	0.0134258	0.919816	-0.106733	0.281293	-0.0652597	0.713731	0.0217256	0.892556
SL000062	KLK3	PSA	0.0505442	0.999802	-0.0467902	0.914406	-0.0584295	0.698547	-0.0165388	0.938557	-0.0930602	0.380941	-0.0695093	0.539927	-0.0830561	0.394793	-0.0177078	0.929066	-0.0217747	0.892556
SL003679	IGF2R	IGF-II receptor	-0.0377362	0.999802	-0.0641481	0.872968	-0.155714	0.200049	-0.101815	0.700456	-0.141964	0.235222	-0.152626	0.169565	-0.239284	0.0457794	-0.122602	0.387887	-0.0215692	0.893553
SL004901	P4HB	Protein disulfide-isomerase	-0.0684834	0.999802	-0.0945455	0.792792	-0.133362	0.283546	-0.163343	0.628728	-0.189664	0.194455	-0.151957	0.171825	-0.248201	0.0457794	-0.00227423	0.993331	-0.0214732	0.894104
SL008904	LYVE1	LYVE1	0.0147154	0.999802	-0.0557871	0.888542	-0.177351	0.135864	-0.0747775	0.76481	-0.136887	0.239807	-0.177681	0.111711	-0.165632	0.106194	-0.164707	0.189507	-0.0212688	0.894442
SL000598	THPO	Tpo	-0.0617605	0.999802	-0.094723	0.792792	-0.0982629	0.460126	-0.111131	0.670759	-0.144575	0.223947	-0.142357	0.202305	-0.126377	0.205598	-0.0478595	0.793093	0.0212367	0.894442
SL004297	NRG1	NEUREGULIN-1	-0.0216656	0.999802	-0.0835306	0.823623	-0.0922247	0.499481	-0.0470623	0.818367	-0.113359	0.301261	-0.0992114	0.387198	-0.0916145	0.350725	-0.0326505	0.849597	-0.0213668	0.894442
SL009790	SNRPF	RUXF	0.0456012	0.999802	-0.00137473	0.997491	-0.100977	0.444921	0.0136445	0.949197	-0.0168566	0.873885	-0.0398776	0.723213	-0.0339407	0.733618	-0.129615	0.34925	-0.0211418	0.894737
SL010496	CDK5 CDK5R1	CDK5/p35	0.0185786	0.999802	-0.0801241	0.823623	-0.0701059	0.629765	-0.0322126	0.872699	-0.11882	0.290759	-0.0600436	0.591879	-0.123663	0.213752	-0.0267967	0.880498	0.0208172	0.896138
SL010512	PIK3CA PIK3R1	PIK3CA/PIK3R1	0.00143393	0.999802	-0.0286368	0.939526	-0.0263732	0.861537	-0.0438566	0.833269	-0.0699935	0.505115	-0.0781764	0.491887	-0.139348	0.166062	0.0219657	0.910059	-0.0208226	0.896138
SL016557	HMGCR	HMGR	0.0168354	0.999802	-0.0225415	0.955589	-0.0524663	0.731591	-0.0639362	0.779852	-0.0998762	0.35054	-0.10502	0.361725	-0.222756	0.0533322	-0.0146328	0.941402	0.0208115	0.896138
SL010613	IL17RD	IL-17 RD	-0.0515931	0.999802	-0.0481873	0.914406	-0.0316162	0.828109	-0.0825805	0.76481	-0.078037	0.453545	-0.0665417	0.555969	-0.10693	0.281129	-0.00436866	0.989015	0.0206525	0.897158
SL003646	TPM4	Tropomyosin 4	0.0667117	0.999802	0.0349796	0.926153	-0.0194401	0.896251	-0.0174671	0.934233	-0.0487389	0.639956	-0.0444271	0.692342	-0.144001	0.157031	-0.114565	0.433471	-0.02058	0.897199
SL014308	FGF8	FGF-8A	-0.034266	0.999802	-0.029514	0.939201	-0.0380912	0.807447	-0.113447	0.670759	-0.115486	0.294896	-0.0624726	0.58095	-0.213297	0.0581252	-0.0280911	0.870972	0.0203474	0.89827
SL002706	FCER2	CD23	-0.0815653	0.999802	-0.0316722	0.932897	-0.00276928	0.987296	-0.0719732	0.76481	-0.0574151	0.576923	-0.100764	0.381975	-0.0521962	0.594749	-0.00677451	0.979614	0.0203406	0.89827
SL001943	IL6R	IL-6 sRa	0.036377	0.999802	-0.0479969	0.914406	-0.0472698	0.758995	-0.0339871	0.860742	-0.0979918	0.359595	-0.0533659	0.632229	-0.0860423	0.378484	-0.133943	0.327774	0.0198228	0.900857
SL005173	IL10RA	IL-10 Ra	0.137749	0.999802	0.0717705	0.851067	0.0550034	0.714108	0.106147	0.700456	0.043056	0.681704	0.0924396	0.422753	0.0116643	0.906252	-0.131857	0.339094	0.0198692	0.900857
SL011769	ANP32B	AN32B	0.177931	0.929862	0.0670675	0.870284	0.119386	0.360111	0.133303	0.628728	0.0314749	0.772054	0.0986601	0.389542	-0.0126108	0.898424	-0.123545	0.383462	0.0198814	0.900857
SL003349	HIF1A	HIF-1a	0.0101762	0.999802	-0.0696902	0.854504	-0.0362391	0.81585	-0.0471878	0.818367	-0.109412	0.315162	-0.0710393	0.528822	-0.108542	0.273742	-0.0336726	0.844129	0.0199361	0.900857
SL003301	CCL23	Ck-b-8-1	0.0958827	0.999802	0.0237446	0.955589	-0.0347625	0.822032	0.0397661	0.835366	-0.0470652	0.652409	-0.0322694	0.777306	-0.0739131	0.448608	-0.0406928	0.815007	-0.0195666	0.902423
SL000427	CX3CL1	Fractalkine/CX3CL-1	-0.00540756	0.999802	-0.0362194	0.92576	-0.0553091	0.712361	-0.0588408	0.783188	-0.118827	0.290759	-0.0880778	0.447449	-0.15935	0.118869	-0.0155217	0.938791	0.0195655	0.902423
SL000377	CKB	CK-BB	0.0557771	0.999802	-0.0135023	0.975923	-0.105321	0.424026	-0.00474319	0.984938	-0.0774793	0.45741	-0.0681239	0.545897	-0.115542	0.245872	-0.1271	0.366065	-0.0194613	0.902818
SL000124	MMP2	MMP-2	0.0641607	0.999802	0.00802717	0.986557	-0.0311882	0.829168	0.0139171	0.949197	-0.059345	0.567926	-0.0550435	0.621528	-0.103239	0.294604	-0.14883	0.250634	0.0191975	0.903358
SL000441	HGF	HGF	-0.00674327	0.999802	0.0508629	0.907922	-0.021828	0.882932	-0.048081	0.817118	-0.0238334	0.827129	-0.0766703	0.499291	-0.139535	0.165459	-0.129938	0.348297	0.019206	0.903358
SL003915	KLK8	kallikrein 8	0.0801532	0.999802	0.00215307	0.997491	-0.0797318	0.567239	0.0238724	0.912794	-0.0550267	0.592668	-0.0214557	0.864478	-0.101846	0.298382	-0.0654711	0.71341	-0.0192513	0.903358
SL008614	EFNB1	EFNB1	0.11172	0.999802	0.0454895	0.918009	-0.0403558	0.79018	0.0318739	0.876292	-0.0432092	0.68061	-0.0534994	0.632018	-0.139773	0.164933	-0.191361	0.103244	0.018941	0.904573
SL008703	CPE	CBPE	0.0121165	0.999802	0.036323	0.92576	-0.0545577	0.718251	-0.050504	0.814346	-0.0425272	0.685996	-0.0340343	0.762801	-0.2257	0.0533322	-0.143828	0.279341	0.0190094	0.904573
SL005797	PIGR	PIGR	0.222942	0.407824	0.110851	0.774433	0.0505849	0.741151	0.161358	0.628728	0.0499401	0.631553	0.0920791	0.42481	0.0197466	0.84494	-0.0409585	0.81381	-0.0187847	0.905555
SL002081	CDH5	Cadherin-5	-0.0205579	0.999802	-0.0484635	0.914406	-0.132023	0.28965	-0.132774	0.628728	-0.170081	0.194455	-0.191903	0.0824751	-0.236821	0.0457794	-0.157931	0.214017	0.0187114	0.905601
SL003717	CASP10	Caspase-10	-0.00776514	0.999802	-0.0207741	0.95954	-0.059119	0.694285	-0.0646611	0.779852	-0.0672308	0.521552	-0.0511466	0.647696	-0.210639	0.0588136	-0.158791	0.212635	0.0186406	0.905828
SL004144	GFRA3	GFRa-3	-0.113857	0.999802	-0.112257	0.774433	-0.0826237	0.556133	-0.151631	0.628728	-0.164209	0.20155	-0.131654	0.245782	-0.124116	0.211737	0.0282134	0.870345	-0.0181743	0.910287
SL006912	FGR	FGR	-0.02654	0.999802	-0.0759874	0.836495	-0.034749	0.822032	-0.0943517	0.736517	-0.132775	0.251736	-0.077202	0.497472	-0.141056	0.161884	-0.0316334	0.851892	0.0177098	0.913943
SL004326	TNFSF18	TNFSF18	-0.0079433	0.999802	-0.0647568	0.870284	-0.0314299	0.828184	-0.0601753	0.783188	-0.105497	0.329329	-0.0515561	0.64457	-0.0361893	0.716104	-0.0060689	0.9809	-0.0177511	0.913943
SL010499	HCK	HCK	-0.00764361	0.999802	-0.0367024	0.92576	-0.00463071	0.982866	-0.0547944	0.801263	-0.0764015	0.464249	-0.0523342	0.641291	-0.0635141	0.51622	0.0163734	0.938791	-0.017475	0.915797
SL012774	CRELD1	CREL1	-0.0689195	0.999802	-0.0265038	0.940836	-0.10766	0.412934	-0.115793	0.670759	-0.0845816	0.420224	-0.123049	0.280125	-0.133281	0.184775	-0.106669	0.480655	-0.0173094	0.91634
SL000384	CTLA4	CTLA-4	0.0349044	0.999802	0.0568979	0.888542	0.0350986	0.822032	-0.0343852	0.857239	0.0062249	0.94787	0.0184149	0.885528	-0.144855	0.15519	-0.0465826	0.800551	-0.0172872	0.91634
SL010617	TPSB2	TPSB2	0.0774027	0.999802	-0.037924	0.92576	0.00995457	0.950437	0.0562245	0.794347	-0.0589166	0.567926	0.0483506	0.667787	-0.0499787	0.612487	-0.0718963	0.674551	-0.0170175	0.916809
SL002621	MDK	Midkine	-0.0283781	0.999802	0.0113784	0.98273	-0.0378168	0.808768	-0.0700619	0.76481	-0.0127367	0.901231	-0.107747	0.347791	-0.185191	0.0767489	-0.0620306	0.733956	-0.0169479	0.916809
SL000470	IL11	IL-11	0.0123397	0.999802	-0.0324876	0.932897	-0.00456801	0.982866	-0.022369	0.920284	-0.0735186	0.480921	-0.0133184	0.920446	-0.0255311	0.80132	0.0296038	0.863329	-0.0170302	0.916809
SL000401	ELANE	Elastase	-0.055527	0.999802	-0.0962567	0.792792	-0.0703124	0.629075	-0.0838112	0.76481	-0.122138	0.278677	-0.0809115	0.481402	-0.0834595	0.392654	0.0200931	0.916273	-0.0168969	0.916809
SL011616	EIF4A3	IF4A3	-0.0246083	0.999802	-0.0775246	0.830662	-0.0557657	0.712361	-0.0838772	0.76481	-0.127116	0.267352	-0.0750763	0.50614	-0.208631	0.0608289	-0.0128461	0.946983	0.017089	0.916809
SL004362	CLEC11A	SCGF-beta	-0.03349	0.999802	-0.0423837	0.92576	-0.107909	0.412934	-0.0867205	0.759618	-0.125716	0.271802	-0.116203	0.312469	-0.203251	0.0649997	-0.148124	0.2539	0.0165619	0.91704
SL017614	AKT1 AKT2 AKT3	PKB a/b/g	0.0174062	0.999802	-0.0517472	0.905929	-0.137868	0.27209	-0.0636228	0.779852	-0.129982	0.259229	-0.169907	0.131677	-0.194997	0.0688994	-0.139402	0.301735	-0.0167158	0.91704
SL017328	MYBPC1	MYPC1	0.0745288	0.999802	0.0868118	0.823623	0.0288781	0.848054	0.0674028	0.772589	0.0886225	0.398738	0.0674813	0.550049	-0.00605145	0.952898	-0.0230678	0.902376	-0.0166145	0.91704
SL016548	PRKAA1 PRKAB1 PRKAG1	AMPK a1b1g1	0.056002	0.999802	0.0478921	0.914406	0.0423837	0.778805	-0.00427134	0.987152	-0.0215826	0.841078	0.0340574	0.762801	-0.0865859	0.378116	-0.0107891	0.954876	-0.016528	0.91704
SL005226	CRLF2	TSLP R	-0.0134459	0.999802	-0.0232845	0.955589	-0.019226	0.896305	-0.0530941	0.811531	-0.0685115	0.513002	-0.0576688	0.60777	-0.0691609	0.479862	0.000501965	0.997875	0.0166686	0.91704
SL005437	MEPE	MEPE	-0.00353078	0.999802	-0.0175978	0.965164	-0.0308746	0.830801	-0.0595034	0.783188	-0.0575281	0.576297	-0.0631321	0.577125	-0.102908	0.296064	-0.0126055	0.946983	0.0164502	0.917131
SL013928	PPIE	PPIE	0.0159122	0.999802	-0.0209863	0.95954	0.00297391	0.987296	-0.0396587	0.835366	-0.0645011	0.532487	-0.0390064	0.72796	-0.0982828	0.315787	-0.0453004	0.801365	0.0160707	0.920582
SL003182	ITGAV ITGB5	Integrin aVb5	0.0269488	0.999802	0.058221	0.888542	-0.035802	0.81585	-0.0756653	0.76481	-0.0391161	0.71172	-0.0372042	0.741221	-0.207875	0.0612777	-0.116864	0.419835	0.0159293	0.921206
SL003710	CASP2	Caspase-2	0.0506138	0.999802	0.0192626	0.959712	-0.00382852	0.986252	-0.0121888	0.95856	-0.0541105	0.599049	-0.0176044	0.888347	-0.0917935	0.34974	-0.0431763	0.80364	0.0156073	0.923949
SL014029	SPHK2	SPHK2	-0.0692691	0.999802	-0.0834798	0.823623	-0.0773101	0.584287	-0.122733	0.662052	-0.134333	0.251014	-0.12486	0.272097	-0.084508	0.388401	0.031899	0.851892	-0.0155587	0.923949
SL006919	RPS6KA5	RSK-like protein kinase	0.132029	0.999802	0.136239	0.774433	0.0389693	0.800253	0.0540864	0.805109	0.075701	0.468466	0.0415244	0.708911	-0.125218	0.209509	-0.0523306	0.776166	-0.0152058	0.927038
SL004209	ANXA2	annexin II	0.114798	0.999802	0.113828	0.774433	0.147324	0.232363	0.0518354	0.811736	0.0527765	0.610637	0.0982195	0.392327	-0.0898979	0.359257	-0.04148	0.812248	-0.0151025	0.927038
SL008590	OLFM4	Olfactomedin-4	0.108889	0.999802	0.0574064	0.888542	0.0324788	0.827353	0.0857604	0.759618	0.0364588	0.731529	0.0397001	0.72367	0.0496123	0.615629	0.012875	0.946983	0.0150709	0.927038
SL002602	TFF2	Trefoil factor 2	0.0280739	0.999802	0.0274934	0.939629	-0.0606097	0.68379	-0.0492831	0.81522	-0.0734103	0.481137	-0.0266137	0.824526	-0.0927524	0.345565	-0.131562	0.340863	0.0149071	0.928078
SL000590	SERPINA7	Thyroxine-Binding Globulin	0.0391079	0.999802	0.0162104	0.968023	0.00782544	0.963377	-0.0527393	0.811736	-0.0605765	0.559884	-0.01831	0.885826	-0.111134	0.264562	-0.100931	0.505335	-0.0147178	0.928462
SL004366	TNFRSF12A	TWEAKR	-0.0616041	0.999802	-0.106304	0.777988	-0.0778748	0.582705	-0.104299	0.700456	-0.157545	0.206384	-0.0580411	0.605493	-0.0626563	0.522318	-0.042998	0.80364	0.0147988	0.928462
SL004078	BMP7	BMP-7	-0.00541581	0.999802	0.0268226	0.940308	-0.0636885	0.671705	-0.0696048	0.767058	-0.0651183	0.528254	-0.090298	0.434689	-0.183307	0.077361	-0.120196	0.40341	0.0145566	0.92904
SL007228	PRKCI	KPCI	-0.0439659	0.999802	-0.0762658	0.836187	-0.106411	0.417604	-0.0893686	0.743779	-0.143622	0.227515	-0.136044	0.225345	-0.151617	0.136917	0.00248293	0.993331	-0.0145398	0.92904
SL004687	TSLP	TSLP	0.0388744	0.999802	0.0226604	0.955589	-0.0239725	0.871614	0.0081522	0.964604	-0.0236602	0.828425	-0.0308365	0.789498	-0.0459645	0.642515	0.00314001	0.993331	-0.0144506	0.929251
SL014108	LRRTM3	LRRT3	-0.0284449	0.999802	-0.00759984	0.986557	0.00156418	0.992725	-0.0789385	0.76481	-0.0695906	0.505822	-0.0320197	0.779035	-0.165154	0.106598	-0.015559	0.938791	0.0142656	0.930522
SL004861	IL18RAP	IL-18 Rb	-0.0421637	0.999802	-0.0639489	0.872968	-0.042162	0.778887	-0.0911479	0.743779	-0.124318	0.275682	-0.0889556	0.44221	-0.120966	0.222478	-0.00558775	0.981456	-0.0141165	0.931394
SL001938	INHBA	Activin A	0.119304	0.999802	-0.0406651	0.92576	-0.0837379	0.550387	0.0326736	0.871042	-0.116081	0.294307	-0.0247324	0.83959	-0.114969	0.247576	-0.236977	0.027298	0.0135478	0.931471
SL000017	VWF	vWF	0.048054	0.999802	-0.133077	0.774433	-0.12076	0.356157	0.000162813	0.998212	-0.171295	0.194455	-0.0860298	0.458907	-0.137526	0.171292	-0.209845	0.0600036	-0.0137127	0.931471
SL004350	IL17B	IL-17B	-0.0166537	0.999802	-0.0254364	0.950563	-0.0755231	0.592632	-0.0733266	0.76481	-0.0931241	0.380941	-0.136266	0.224948	-0.201089	0.0666894	-0.118952	0.410073	0.0139692	0.931471
SL008909	LGMN	LGMN	-0.0421627	0.999802	-0.0303433	0.937667	-0.0872817	0.532356	-0.055463	0.800666	-0.0134076	0.89726	-0.0766402	0.499291	-0.0738597	0.448608	0.112617	0.445395	-0.0135991	0.931471
SL002508	IL18BP	IL-18 BPa	0.100635	0.999802	0.0598161	0.886231	0.0649697	0.663014	0.0316026	0.877213	-0.00150317	0.985801	0.0260319	0.828566	-0.0947055	0.336643	-0.109418	0.467566	-0.013582	0.931471
SL003653	PGK1	phosphoglycerate kinase 1	0.0125285	0.999802	0.0314014	0.932897	-0.00314571	0.987296	-0.00838189	0.964604	0.00660219	0.944419	-0.0288021	0.8072	-0.00649793	0.949649	-0.0647885	0.717126	-0.0136297	0.931471
SL001691	FGF7	FGF7	0.141663	0.999802	0.204001	0.68794	0.0563399	0.712361	0.0761524	0.76481	0.115207	0.295413	-0.00812593	0.95238	-0.141209	0.161884	-0.0628394	0.728969	0.0137347	0.931471
SL007049	CST7	CYTF	-0.0201054	0.999802	-0.00170822	0.997491	0.0214403	0.885697	-0.0474053	0.818367	-0.0346202	0.746588	-0.035272	0.756743	-0.0933445	0.342621	0.00778593	0.973441	0.0135664	0.931471
SL003197	CCL25	TECK	-0.141717	0.999802	-0.0532876	0.897989	0.0218435	0.882932	-0.174917	0.628728	-0.13838	0.23651	-0.104222	0.36526	-0.0190079	0.851007	0.0276423	0.873002	0.0134664	0.931595
SL006527	EFEMP1	FBLN3	0.0271266	0.999802	0.0364065	0.92576	-0.0733034	0.607919	-0.0442044	0.830196	-0.0348774	0.745089	-0.0441934	0.692794	-0.129442	0.196172	-0.105951	0.48448	0.0131545	0.934111
SL003177	ICAM2	sICAM-2	0.0113105	0.999802	-0.00972037	0.986557	-0.0188459	0.896347	-0.0202346	0.925092	-0.0407749	0.697809	-0.0433923	0.698387	-0.0745993	0.444383	-0.0726146	0.671182	-0.0129482	0.934973
SL001729	CSF3	G-CSF	0.0267204	0.999802	0.000390221	0.998764	0.0223465	0.882097	-0.00467287	0.984938	-0.0376203	0.722789	0.0319073	0.779658	-0.105042	0.285807	-0.0504046	0.785307	-0.0129923	0.934973
SL001888	SLPI	SLPI	0.125118	0.999802	0.202474	0.68794	0.033607	0.826572	0.0489972	0.81586	0.0967086	0.367861	-0.0324819	0.776064	-0.21336	0.0581252	-0.0266083	0.881002	0.0125903	0.937996
SL009089	BCAN	PGCB	-0.0236953	0.999802	-0.0157872	0.968515	-0.0905417	0.511972	-0.034021	0.860742	-0.0522989	0.613453	-0.0972938	0.39804	-0.14539	0.153561	-0.114172	0.436382	-0.0124731	0.93851
SL000451	HSPA1A	HSP 70	0.0231832	0.999802	-0.0496748	0.908126	-0.127412	0.317778	-0.0294539	0.894023	-0.0961754	0.370476	-0.100669	0.381975	-0.10288	0.296064	-0.132222	0.339094	-0.0122875	0.939904
SL003650	ENO1	Alpha enolase	-0.0391939	0.999802	-0.116663	0.774433	-0.136107	0.276029	-0.0736887	0.76481	-0.138035	0.23651	-0.130305	0.251696	-0.147614	0.148719	-0.134031	0.327774	0.0121946	0.940019
SL000560	SELP	P-Selectin	0.099854	0.999802	-0.0949438	0.792792	-0.10751	0.412934	0.0361155	0.845803	-0.138191	0.23651	-0.0983838	0.391267	-0.0693425	0.479328	-0.0898199	0.569369	-0.0120603	0.940388
SL007560	STAB2	STAB2	-0.0571352	0.999802	-0.140733	0.774433	-0.0924721	0.497425	-0.133211	0.628728	-0.202116	0.194455	-0.142429	0.202305	-0.246235	0.0457794	0.0177998	0.929066	-0.0120314	0.940388
SL005574	ACY1	Aminoacylase-1	-0.0444687	0.999802	-0.106628	0.777988	-0.222773	0.0586855	-0.107426	0.700456	-0.169328	0.194455	-0.224849	0.0382177	-0.147834	0.148233	-0.140814	0.292062	-0.0117476	0.942439
SL001721	PECAM1	PECAM-1	-0.0206576	0.999802	-0.0361201	0.92576	-0.0698636	0.629765	-0.0314628	0.878173	-0.0590239	0.567926	-0.0567038	0.612869	-0.00683974	0.948245	-0.0017648	0.993964	0.0117027	0.942439
SL008157	UBE2L3	UB2L3	-0.00691707	0.999802	-0.0312042	0.932897	-0.0470271	0.759014	-0.0690667	0.769911	-0.115705	0.294307	-0.105343	0.359332	-0.0968259	0.325017	0.000376168	0.998411	-0.0115611	0.943214
SL004644	EDA	EDA	0.113714	0.999802	0.185273	0.760407	0.0450289	0.764135	0.0348351	0.856812	0.0978503	0.360311	-0.0156058	0.902594	-0.154392	0.129503	-0.0563445	0.757556	-0.0114448	0.943712
SL000420	FTH1 FTL	Ferritin	0.0604339	0.999802	-0.00577269	0.99118	0.00905067	0.95541	-0.00419327	0.987255	-0.0591538	0.567926	-0.0187173	0.885528	-0.175346	0.0900124	-0.15404	0.227311	0.0113299	0.944074
SL008193	NID2	NID2	0.0506007	0.999802	0.0638793	0.872968	-0.0562136	0.712361	-0.0430164	0.835366	-0.0409185	0.697809	-0.0957564	0.404631	-0.205109	0.0630153	-0.150315	0.242168	0.010988	0.944962
SL011509	PYY	PYY	-0.0430104	0.999802	-0.0308807	0.932897	-0.0558535	0.712361	-0.0529488	0.811736	-0.0748061	0.47467	-0.0463904	0.680149	0.00793083	0.940337	-0.0689853	0.695353	-0.0111297	0.944962
SL002524	CD4	sCD4	0.0584841	0.999802	-8.05496e-05	0.999366	0.000620145	0.995726	0.00187155	0.997549	-0.0439344	0.675609	0.00153993	0.988813	-0.104941	0.286135	-0.0152911	0.938791	0.0109761	0.944962
SL000299	FGF1	b-ECGF	0.057106	0.999802	0.0158877	0.968515	0.000133543	0.999295	-0.0428727	0.835366	-0.0805457	0.438077	-0.122455	0.28233	-0.224411	0.0533322	-0.0117504	0.949715	-0.0110957	0.944962
SL011211	EIF4G2	IF4G2	0.00467909	0.999802	-0.0789651	0.827314	-0.0814887	0.560533	-0.0366493	0.84435	-0.1296	0.260445	-0.130079	0.251696	-0.10544	0.284356	-0.0863099	0.586881	-0.0108452	0.945616
SL005361	APOD	Apo D	0.00851995	0.999802	-0.133948	0.774433	-0.07604	0.58783	-0.0399296	0.835366	-0.163815	0.20155	-0.0934671	0.417201	-0.149093	0.144451	-0.0145189	0.941883	0.0106339	0.947144
SL003200	TEK	sTie-2	-0.0371521	0.999802	-0.134737	0.774433	-0.127843	0.314638	-0.0958471	0.728965	-0.205073	0.194455	-0.119784	0.296641	-0.0914421	0.351453	-0.0375654	0.823488	-0.0103507	0.949452
SL006544	TGFBI	BGH3	-0.00808824	0.999802	-0.0191126	0.959712	-0.111287	0.400228	-0.109846	0.680584	-0.132762	0.251736	-0.108384	0.346976	-0.202629	0.0652281	-0.1681	0.175705	0.0102039	0.95017
SL012248	PTK2	FAK1	-0.0426465	0.999802	-0.0458665	0.918009	-0.0613973	0.683231	-0.112733	0.670759	-0.132322	0.251736	-0.10398	0.365987	-0.140853	0.161884	-0.0451482	0.801365	0.00996494	0.952098
SL016551	CSNK2A2 CSNK2B	CK2-A2:B	-0.0656687	0.999802	-0.0809617	0.823623	-0.0781204	0.581324	-0.142172	0.628728	-0.147839	0.217469	-0.115765	0.313683	-0.130327	0.193003	-0.00107602	0.994989	-0.0096524	0.954719
SL004126	TNFRSF9	4-1BB	-0.0340973	0.999802	-0.04451	0.919786	-0.0433674	0.775761	-0.104186	0.700456	-0.116326	0.29386	-0.101867	0.376409	-0.146253	0.151304	-0.0398431	0.815007	0.00957299	0.954806
SL004625	ADAMTS4	ADAMTS-4	-0.0554406	0.999802	-0.0987731	0.790517	-0.0904468	0.512532	-0.12904	0.642588	-0.166168	0.20155	-0.1445	0.195645	-0.174382	0.090529	-0.00503805	0.984996	-0.00935918	0.956351
SL004765	MAPKAPK3	MAPKAPK3	-0.0586832	0.999802	-0.112834	0.774433	-0.0609022	0.683231	-0.091483	0.743779	-0.160763	0.201754	-0.10765	0.3478	-0.105631	0.284131	-0.0199063	0.916804	-0.00902068	0.95847
SL013969	KYNU	KYNU	-0.0192064	0.999802	-0.0326034	0.932897	-0.096044	0.472548	-0.0900421	0.743779	-0.103505	0.337353	-0.104235	0.36526	-0.133626	0.183523	-0.00764193	0.973444	0.00903426	0.95847
SL012168	LIN7B	LIN7B	-0.00123981	0.999802	-0.0390729	0.92576	-0.017222	0.905029	-0.053278	0.809911	-0.0926101	0.38307	-0.0651313	0.566443	-0.148954	0.144756	-0.0370085	0.825379	-0.0087642	0.960473
SL004863	TNFRSF19	TAJ	0.137833	0.999802	0.0518111	0.905929	-0.0403492	0.79018	0.0543129	0.804475	-0.0292278	0.782941	-0.0458677	0.682942	-0.0900564	0.35842	-0.152717	0.232185	-0.00862356	0.961219
SL000572	SAA1	SAA	0.0285308	0.999802	-0.0276117	0.939526	-0.0244104	0.870167	0.00920903	0.96407	-0.0405559	0.697809	0.0264637	0.825582	-0.0769825	0.429459	-0.0400749	0.815007	0.00854577	0.961284
SL000048	PROC	Protein C	-0.0241295	0.999802	-0.0838208	0.823623	-0.195793	0.0931471	-0.0998726	0.716221	-0.156821	0.206574	-0.193229	0.0803998	-0.180521	0.0799781	-0.142892	0.282937	-0.00800801	0.963911
SL000462	IGFBP1	IGFBP-1	0.0454763	0.999802	0.0666063	0.870284	0.0334851	0.826572	0.0299761	0.889803	0.0311382	0.773955	0.0963407	0.402165	0.0925072	0.346281	-0.0638357	0.722641	-0.00801534	0.963911
SL003658	AKR7A2	Aflatoxin B1 aldehyde reductase	0.0565095	0.999802	0.0310353	0.932897	0.0214343	0.885697	-0.0107844	0.961724	-0.0339758	0.75132	-0.0463382	0.680149	-0.129653	0.196022	-0.0402556	0.815007	0.0081779	0.963911
SL007136	CEBPB	CEBPB	-0.00055145	0.999802	-0.0554921	0.888542	-0.0307727	0.830801	-0.0947246	0.736198	-0.141471	0.235474	-0.0819694	0.481157	-0.212823	0.0581252	-0.00698974	0.978137	0.00813292	0.963911
SL004814	COTL1	Coactosin-like protein	0.0182035	0.999802	0.026639	0.94063	-0.0761812	0.58783	-0.00701874	0.971412	-0.0162357	0.877381	-0.0369254	0.743818	-0.0590302	0.550509	-0.103178	0.495663	0.00742179	0.965612
SL006675	CKAP2	CKAP2	0.0217401	0.999802	-0.0195788	0.959712	-0.0603184	0.686202	0.00222341	0.997549	0.0100977	0.921511	-0.00261488	0.984793	0.0075549	0.943602	-0.100553	0.506182	0.00745845	0.965612
SL012754	SMPDL3A	ASM3A	-0.114775	0.999802	-0.140859	0.774433	-0.141258	0.261438	-0.0784972	0.76481	-0.117275	0.29386	-0.106524	0.354286	-0.0263573	0.793789	-0.0663736	0.711238	0.00728501	0.965612
SL010491	CAMK2A	CAMK2A	0.0773067	0.999802	0.034668	0.926153	0.00664289	0.969283	-0.00692898	0.971661	-0.05094	0.621709	-0.0351884	0.757032	-0.196092	0.068021	-0.0439795	0.80364	0.00740605	0.965612
SL007356	NOTCH2	NOTC2	0.0666328	0.999802	0.0609566	0.886179	-0.040098	0.79018	-0.00886502	0.964412	-0.0348671	0.745089	-0.0626652	0.580593	-0.104178	0.290708	-0.0410659	0.81381	0.00772612	0.965612
SL008378	EIF4EBP2	4EBP2	-0.058828	0.999802	-0.102121	0.777988	-0.097548	0.465006	-0.083746	0.76481	-0.12343	0.275682	-0.105631	0.357954	-0.12661	0.204617	0.013741	0.945017	-0.00763076	0.965612
SL005159	EPOR	EPO-R	0.0619416	0.999802	0.0491147	0.91072	0.026873	0.85883	-0.00954115	0.96407	-0.0113896	0.913536	-0.00904698	0.950135	-0.143749	0.15781	-0.0117874	0.949715	0.00728177	0.965612
SL003918	KLK13	kallikrein 13	-0.00195447	0.999802	-0.102027	0.777988	-0.0400986	0.79018	0.00105533	0.998122	-0.101124	0.346312	-0.0420024	0.705789	-0.000447631	0.99661	0.0114206	0.950992	0.00747692	0.965612
SL003930	HPGD	HPG-	0.0304387	0.999802	0.0310396	0.932897	-0.0130335	0.932777	-0.00152976	0.998122	0.0164277	0.876626	0.0249295	0.837981	-0.0214391	0.831089	-0.0742352	0.660364	0.00713603	0.966403
SL006917	LYN	LYN	0.0169906	0.999802	-0.0283376	0.939526	0.0343166	0.822945	0.0204251	0.925092	-0.0219127	0.838911	-0.00661292	0.957694	-0.0300483	0.760935	0.015908	0.938791	0.00703858	0.966676
SL010348	FN1	FN1.4	-0.00578065	0.999802	-0.0851163	0.823623	-0.156616	0.200049	-0.0784637	0.76481	-0.145639	0.222198	-0.166132	0.13564	-0.153192	0.132515	-0.18202	0.127105	-0.00669879	0.969481
SL002731	FAS	Fas, soluble	0.0292472	0.999802	-0.0236174	0.955589	-0.0480009	0.755353	-0.0683328	0.769911	-0.131081	0.252723	-0.0918804	0.425788	-0.17817	0.0844801	-0.131061	0.343565	0.00659131	0.969581
SL002650	PKM2	M2-PK	0.0526487	0.999802	-0.0789442	0.827314	-0.0689166	0.632874	0.00955718	0.96407	-0.0888113	0.397595	-0.0624917	0.58095	-0.0962967	0.327794	-0.114965	0.431971	0.00655102	0.969581
SL003326	CXCL11	I-TAC	-0.132135	0.999802	-0.0574316	0.888542	-0.0269476	0.85883	-0.132492	0.628728	-0.065386	0.527177	-0.169003	0.134427	-0.0687665	0.481778	0.0436736	0.80364	0.00636907	0.97034
SL004356	CCL4L1	LAG-1	0.108556	0.999802	0.0469238	0.914406	0.0298555	0.839024	0.0429742	0.835366	-0.0384282	0.716839	-0.00394362	0.976802	-0.00224495	0.983275	0.0276539	0.873002	-0.00632389	0.97034
SL004346	IL20	IL-20	-0.0277955	0.999802	-0.0578161	0.888542	-0.0541607	0.720539	-0.0986215	0.71962	-0.127999	0.264711	-0.0943409	0.412536	-0.159139	0.119088	-0.0183481	0.927407	0.00624346	0.97034
SL007266	PSMD7	PSD7	-0.00323195	0.999802	-0.0368249	0.92576	-0.0424361	0.778805	-0.0776659	0.76481	-0.109904	0.315162	-0.0968873	0.400417	-0.210751	0.0588136	-0.0141043	0.943341	-0.00619107	0.97034
SL000449	DNAJB1	HSP 40	0.0330332	0.999802	0.022452	0.955589	-0.00493953	0.981755	-0.0447572	0.828434	-0.0514375	0.61928	-0.0339824	0.762882	-0.159462	0.118735	-0.0201634	0.916273	0.00586739	0.973021
SL003785	GAPDH	GAPDH, liver	0.04385	0.999802	-0.0309802	0.932897	-0.0831436	0.553152	-0.00833989	0.964604	-0.0660656	0.525837	-0.0757071	0.503986	-0.135912	0.176974	-0.0483961	0.790255	0.00573885	0.973567
SL004306	UBE2I	UBC9	-0.00436847	0.999802	-0.0371891	0.92576	-0.0735029	0.607167	-0.0665577	0.777085	-0.0931878	0.380941	-0.130238	0.251696	-0.206442	0.0620398	-0.081558	0.615066	-0.00559475	0.974383
SL004008	PRTN3	Proteinase-3	-0.00244703	0.999802	-0.071683	0.851067	-0.0452604	0.764135	0.0112006	0.961724	-0.0853147	0.417187	-0.0219258	0.862563	0.0579668	0.559245	-0.066202	0.711238	-0.00523939	0.976821
SL005183	IL22RA2	IL-22BP	-0.0396073	0.999802	-0.0477118	0.914406	-0.0181018	0.899614	-0.059849	0.783188	-0.0660827	0.525837	-0.0357687	0.75227	-0.0323833	0.746188	0.0492379	0.788627	-0.00514791	0.976821
SL004352	IL17F	IL-17F	0.0099019	0.999802	0.0241263	0.954099	-0.0159993	0.91109	-0.0798922	0.76481	-0.0679609	0.51585	-0.038065	0.735595	-0.192336	0.0705032	-0.0403975	0.815007	0.00521289	0.976821
SL011768	NUDCD3	NUDC3	0.00372112	0.999802	-0.0330473	0.93265	-0.0698457	0.629765	-0.0398477	0.835366	-0.0805109	0.438077	-0.0857716	0.459486	-0.062869	0.520808	-0.0757991	0.650289	0.0048511	0.979202
SL000346	CTSH	Cathepsin H	0.0938638	0.999802	0.104511	0.777988	0.0963874	0.472149	0.0993452	0.71797	0.11579	0.294307	0.0987945	0.389224	-0.0267787	0.790321	0.00829624	0.97096	-0.0045542	0.980845
SL010504	MAPKAPK5	MAPK5	-0.0376022	0.999802	-0.0553265	0.888542	-0.0654912	0.660379	-0.0287736	0.89586	-0.0559392	0.586941	-0.0185673	0.885528	0.00217776	0.983275	-0.0038862	0.991463	-0.00455059	0.980845
SL000565	REN	Renin	-0.0173487	0.999802	-0.0781211	0.828649	-0.134686	0.280184	-0.0509723	0.814346	-0.158702	0.204183	-0.0778424	0.493303	-0.122921	0.216254	-0.128709	0.354938	-0.00439789	0.981375
SL000670	GSTA3	GSTA3	0.0328078	0.999802	-0.0290617	0.939201	-0.0615621	0.683231	-0.0414218	0.835366	-0.0959364	0.370987	-0.0778293	0.493303	-0.192162	0.0705032	-0.0665932	0.711238	-0.00428948	0.981375
SL005588	FER	FER	-0.0216074	0.999802	0.0224173	0.955589	-0.00285888	0.987296	-0.0954708	0.731397	-0.0452136	0.666906	-0.0364	0.7483	-0.170268	0.096757	-0.0435582	0.80364	0.00427374	0.981375
SL000570	SCT	Secretin	-0.00923957	0.999802	-0.047761	0.914406	-0.0431022	0.776697	-0.0536765	0.807098	-0.0899216	0.394272	-0.0648018	0.568981	-0.0908267	0.354423	-0.0415106	0.812248	0.00405372	0.981375
SL003196	CCL17	TARC	-0.0603774	0.999802	-0.0633318	0.874816	-0.00315413	0.987296	-0.0630261	0.779852	-0.0610595	0.557279	-0.0632136	0.577125	-0.0355532	0.72095	0.0352231	0.838596	0.00399008	0.981375
SL005204	KLRK1	NKG2D	0.0437885	0.999802	0.000268356	0.999342	-0.0328606	0.827353	-0.00231121	0.997549	-0.0420039	0.689771	-0.00658279	0.957694	-0.0863742	0.378335	-0.0335507	0.844129	0.00418788	0.981375
SL014088	FCRL3	FCRL3	-0.0649489	0.999802	-0.0407252	0.92576	-0.035118	0.822032	-0.10747	0.700456	-0.101401	0.346312	-0.0962478	0.40254	-0.0721889	0.458853	0.0227633	0.903231	0.00411957	0.981375
SL004118	ACP5	TrATPase	0.0525778	0.999802	0.0356962	0.92576	0.00220258	0.991959	-0.0137263	0.949197	-0.0244327	0.823723	-0.0362578	0.748607	-0.20514	0.0630153	-0.102013	0.498578	0.0037909	0.981988
SL002517	TNF	TNF-a	0.0328892	0.999802	-0.0220006	0.955589	-0.0142842	0.924456	-0.0348854	0.856812	-0.0831286	0.423193	-0.0559885	0.617105	-0.109426	0.270741	-0.0084443	0.97096	0.00378613	0.981988
SL003186	XCL1	Lymphotactin	0.055861	0.999802	-0.0103653	0.986557	-0.0363485	0.81585	-0.00539283	0.981432	-0.0699128	0.505373	-0.0195656	0.88018	-0.0331143	0.741116	-0.0567767	0.757392	0.0034832	0.983641
SL005258	PLK1	PLK-1	-0.0340054	0.999802	-0.0564917	0.888542	-0.0391819	0.798335	-0.0795005	0.76481	-0.0949856	0.374067	-0.0735703	0.516108	-0.0958588	0.329895	0.00316213	0.993331	-0.00351511	0.983641
SL006460	GP1BA	GP1BA	0.0165465	0.999802	-0.0538734	0.897989	-0.0837022	0.550387	-0.0392264	0.837869	-0.125534	0.271802	-0.0963745	0.402165	-0.0861906	0.378484	-0.0288253	0.865283	0.00312777	0.986611
SL014094	ADGRG5	GP114	-0.0494344	0.999802	-0.0732469	0.851067	-0.0951461	0.477575	-0.0988345	0.71962	-0.137849	0.23651	-0.10262	0.37266	-0.105985	0.283422	0.0078654	0.973366	0.00301426	0.987034
SL007284	CRISP3	CRIS3	-0.0394486	0.999802	-0.0608435	0.886179	-0.0761427	0.58783	-0.126281	0.643905	-0.12858	0.264046	-0.119177	0.297286	-0.200652	0.0666894	-0.0125532	0.946983	-0.0027383	0.989163
SL000088	TGFB2	TGF-b2	0.00453843	0.999802	0.0312369	0.932897	0.0269379	0.85883	0.0397658	0.835366	0.0510768	0.621424	0.0671081	0.55225	0.0750122	0.442132	0.0914273	0.560315	-0.00260994	0.989739
SL004876	SERPINA4	Kallistatin	0.00141594	0.999802	0.0091732	0.986557	-0.0483431	0.752588	-0.114456	0.670759	-0.110881	0.309742	-0.0807466	0.481402	-0.149983	0.142302	-0.130704	0.344914	-0.00253418	0.989746
SL004919	PRDX1	Peroxiredoxin-1	-0.00419398	0.999802	-0.0259838	0.945992	-0.130135	0.300949	-0.0524794	0.811736	-0.0749817	0.473461	-0.136192	0.224948	-0.211746	0.0588136	-0.111344	0.458248	0.0024609	0.989746
SL014468	SH2D1A	SH21A	-0.113912	0.999802	-0.0765917	0.836187	0.0303648	0.835041	-0.14207	0.628728	-0.113443	0.301261	-0.0864957	0.457561	-0.0790034	0.418398	0.0549234	0.761686	0.00217393	0.990457
SL003674	BCL2L1	BCL2-like 1 protein	-0.0536038	0.999802	-0.105981	0.777988	-0.132679	0.288354	-0.0604914	0.783188	-0.124364	0.275682	-0.083144	0.474127	-0.0464092	0.638734	-0.0191663	0.920454	0.00219961	0.990457
SL007806	IL22RA1	IL22RA1	0.0207803	0.999802	-0.084237	0.823623	-0.0706259	0.628672	-0.0363797	0.844626	-0.130904	0.253403	-0.0812544	0.481402	-0.113083	0.256085	-0.00289459	0.993331	-0.00217888	0.990457
SL004296	AK1	Myokinase, human	0.119668	0.999802	0.0354057	0.926153	-0.0368887	0.81542	0.0547533	0.801263	-0.0305802	0.774869	-0.00600262	0.961169	-0.125854	0.207174	-0.151451	0.236471	-0.00197483	0.991011
SL010495	CDK2 CCNA2	CDK2/cyclin A	-0.0245188	0.999802	-0.0248293	0.952123	-0.073753	0.605411	-0.112119	0.670759	-0.109757	0.315162	-0.126806	0.266902	-0.185317	0.0767489	-0.0153113	0.938791	-0.00197376	0.991011
SL004673	CTSS	Cathepsin S	-0.0498803	0.999802	-0.016831	0.968023	-0.0377534	0.808768	-0.126398	0.643905	-0.0964047	0.368943	-0.139563	0.215046	-0.173463	0.0915297	-0.0756627	0.650354	-0.00143868	0.992752
SL003172	CXCL6	GCP-2	-0.00750778	0.999802	-0.0298834	0.939201	-0.104075	0.428397	-0.0432562	0.835366	-0.0827274	0.423302	-0.0890634	0.442057	-0.0561047	0.569859	-0.0547829	0.762558	-0.00149736	0.992752
SL004128	ACVR1B	Activin RIB	-0.0307282	0.999802	-0.0505311	0.907922	-0.0887527	0.519329	-0.0821847	0.76481	-0.10077	0.346508	-0.0920796	0.42481	-0.111052	0.264562	-0.0379501	0.820996	-0.00143876	0.992752
SL012188	EPS15L1	EP15R	-0.0407468	0.999802	-0.0605527	0.886179	-0.0467928	0.759014	-0.0774302	0.76481	-0.0919594	0.384355	-0.0572053	0.610432	-0.108066	0.276229	0.0133141	0.946983	0.00155358	0.992752
SL005222	SCARF2	SREC-II	0.0440303	0.999802	-0.0522403	0.905776	-0.043549	0.774237	-0.0316389	0.877213	-0.120937	0.283126	-0.0855037	0.459725	-0.165896	0.105167	-0.00221186	0.993331	-0.00146806	0.992752
SL000337	CAPN1 CAPNS1	Calpain I	0.0395904	0.999802	-0.0388154	0.92576	-0.120862	0.356157	-0.0231813	0.916799	-0.0974105	0.363729	-0.130133	0.251696	-0.190305	0.0726006	-0.155972	0.220975	-0.00132266	0.99319
SL000537	PDGFB	PDGF-BB	-0.00290759	0.999802	-0.0231545	0.955589	-0.0169295	0.906521	-0.0919839	0.743779	-0.115063	0.295416	-0.0671581	0.55225	-0.211385	0.0588136	-0.0354439	0.837598	-0.000901364	0.995465
SL004182	PLA2G5	GV	0.0338199	0.999802	-0.084855	0.823623	-0.0761555	0.58783	0.0169959	0.937614	-0.0991979	0.352976	-0.0024121	0.985748	-0.023247	0.819814	0.0340111	0.844129	-0.000897666	0.995465
SL007306	FAM3B	FAM3B	-0.0240259	0.999802	0.00443051	0.993797	0.0120603	0.938905	-0.0794126	0.76481	-0.0220942	0.838017	-0.00158746	0.988813	-0.158295	0.121811	-0.0193953	0.918415	0.000868339	0.995465
SL010494	CDC2 CCNB1	CDK1/cyclin B	0.101054	0.999802	0.0204987	0.959564	-0.0340266	0.824941	0.0673573	0.772589	-0.0310311	0.773955	-0.00148319	0.988813	-0.0411785	0.682053	0.00571227	0.980904	-0.000808535	0.995465
SL004891	HNRNPA2B1	hnRNP A2/B1	-0.0106183	0.999802	0.0724224	0.851067	0.0978465	0.462583	-0.0765694	0.76481	0.016268	0.877381	-0.0374914	0.738896	-0.142658	0.159218	-0.01957	0.918062	-0.000672933	0.996104
SL005233	EDA2R	XEDAR	0.0681965	0.999802	0.0696754	0.854504	-0.0617388	0.683231	-0.0151441	0.943273	-0.023082	0.830165	-0.0808985	0.481402	-0.167077	0.102849	-0.102375	0.497617	-0.000274791	0.997937
SL012740	ADAMTS15	ATS15	0.0136315	0.999802	0.0063107	0.989551	-0.117961	0.371851	-0.0345822	0.857239	-0.0644954	0.532487	-0.0860388	0.458907	-0.0486021	0.623611	-0.0880525	0.576841	-0.000418908	0.997937
SL010379	SEMA3A	Semaphorin 3A	0.0243851	0.999802	-0.042049	0.92576	-0.0312304	0.829168	-0.0290843	0.895422	-0.0924284	0.383282	-0.0347334	0.759882	-0.115326	0.246342	-0.0101017	0.958404	-0.000302894	0.997937
SL005178	IL37	IL-1F7	-0.0120554	0.999802	-0.0854726	0.823623	-0.0516728	0.736939	-0.0427786	0.835366	-0.0924151	0.383282	-0.0668934	0.552679	-0.0563891	0.568314	0.0287109	0.865304	0.000195412	0.997982
