# Supplementary material for: Molecular models of multiple sclerosis severity identify heterogeneity of pathogenic mechanisms
Source: Nat Commun. 2022 Dec 12;13:7670. doi: 10.1038/s41467-022-35357-4 (PMC9744737; doi:10.1038/s41467-022-35357-4)
Supplement: Supplementary file 10 — Supplementary Data 7 [file 41467_2022_35357_MOESM10_ESM.xlsx]

## Sheet: MS-DSS Baseline
Supplementary Data 7: Annotated SOMAmer ratios for three statistical learning models of multiple sclerosis severity. Spearman correlations (two-sided) and False Discovery Rate adjusted p-values are showen. See also Figure 6 and 8.										MS-DSS Baseline						MS-DSS Followup						BVD severity
										Spearman			p-value			Spearman			p-value			Spearman			p-value
ratio	v1	gene1	protein1	v2	gene2	protein2	cluster1	cluster2	importance	Ratio	Top	Bottom	Ratio	Top	Bottom	Ratio	Top	Bottom	Ratio	Top	Bottom	Ratio	Top	Bottom	Ratio	Top	Bottom
SL005160/SL008614	SL005160	ESAM	ESAM	SL008614	EFNB1	EFNB1	2	1	3.99278	-0.490085	-0.255665	-0.0403558	0	0.00247174	0.598434	-0.468259	-0.260204	-0.0534994	5.97438e-11	0.0024502	0.545782	-0.499129	-0.182907	0.018941	0	0.0735107	0.82054
SL008614/SL009341	SL008614	EFNB1	EFNB1	SL009341	BSG	BASI	1	2	2.90819	0.469817	-0.0403558	-0.290501	4.55737e-11	0.703709	0.00118621	0.434554	-0.0534994	-0.269273	2.52037e-09	0.6362	0.00192267	0.443807	0.018941	-0.209267	2.83755e-08	0.904562	0.0271631
SL001800/SL008414	SL001800	TNFRSF1B	TNF sR-II	SL008414	EPHB6	EphB6	1	2	2.78124	0.470835	0.269305	-0.231877	4.52758e-11	0.00130907	0.00688364	0.501202	0.251733	-0.268475	0	0.0024502	0.00192267	0.396267	0.172609	-0.191292	9.30241e-07	0.0735107	0.0397849
SL005221/SL005236	SL005221	SCARF1	SREC-I	SL005236	NOV	NovH	2	3	2.54736	-0.339016	-0.19475	0.180247	4.93166e-06	0.0201705	0.0345658	-0.323871	-0.195641	0.153917	1.26947e-05	0.0227104	0.0663374	-0.282078	-0.122074	0.203753	0.000650362	0.237964	0.0271631
SL003322/SL004863	SL003322	FLT4	VEGF sR3	SL004863	TNFRSF19	TAJ	1	1	2.30584	-0.228323	-0.163579	-0.0403492	0.00234594	0.0546746	0.598434	-0.258735	-0.170679	-0.0458677	0.000556292	0.0502614	0.600172	-0.214875	-0.127624	-0.00862356	0.0128795	0.237964	0.911133
SL004869/SL008865	SL004869	CA13	Carbonic anhydrase XIII	SL008865	PSMA2	PSA2	4	4	2.25507	0.122748	0.0150067	-0.0774613	0.107951	0.950138	0.400272	0.122389	-0.00863096	-0.103729	0.111469	0.921337	0.22669	-0.139168	-0.0594546	0.0488577	0.114494	0.598782	0.612955
SL004760/SL005168	SL004760	PAFAH1B2	PAFAH beta subunit	SL005168	GHR	Growth hormone receptor	1	3	2.22546	0.165035	0.0628639	-0.124389	0.0290435	0.577173	0.146456	0.209855	0.0751562	-0.167633	0.00532411	0.48632	0.0593844	-0.0102625	0.0920549	0.0750497	0.912597	0.388064	0.438385
SL005236/SL005574	SL005236	NOV	NovH	SL005574	ACY1	Aminoacylase-1	3	1	2.1683	0.351333	0.180247	-0.173993	2.46525e-06	0.0300572	0.0368643	0.352502	0.153917	-0.17245	2.11187e-06	0.0742979	0.0521752	0.197714	0.203753	0.0956274	0.0216002	0.0548487	0.339445
SL001800/SL009341	SL001800	TNFRSF1B	TNF sR-II	SL009341	BSG	BASI	1	2	2.14749	0.548749	0.269305	-0.290501	0	0.00130907	0.00118621	0.517263	0.251733	-0.269273	0	0.0024502	0.00192267	0.422764	0.172609	-0.209267	1.23512e-07	0.0735107	0.0271631
SL001800/SL004466	SL001800	TNFRSF1B	TNF sR-II	SL004466	SERPIND1	Heparin cofactor II	1	3	2.12554	0.328086	0.269305	-0.0768814	9.01035e-06	0.00130907	0.400272	0.35018	0.251733	-0.0959735	2.24487e-06	0.0024502	0.269323	0.0642094	0.172609	0.125165	0.506224	0.0735107	0.236851
SL000002/SL005236	SL000002	VEGFA	VEGF	SL005236	NOV	NovH	2	3	2.1158	-0.393363	-0.270913	0.180247	1.15117e-07	0.00130907	0.0345658	-0.393462	-0.288883	0.153917	1.03746e-07	0.0024502	0.0663374	-0.428103	-0.305304	0.203753	9.33849e-08	0.00293952	0.0271631
SL005236/SL008143	SL005236	NOV	NovH	SL008143	UBE2N	UBE2N	3	2	2.0842	0.316012	0.180247	-0.144467	2.00689e-05	0.0300572	0.0886268	0.31476	0.153917	-0.160737	2.09852e-05	0.0742979	0.0663374	0.258947	0.203753	-0.0828708	0.00192609	0.0548487	0.402341
SL000070/SL007108	SL000070	GPC3	Glypican 3	SL007108	IRF1	IRF1	3	2	1.97904	0.331492	0.156888	-0.236851	6.75168e-06	0.0619356	0.00587949	0.342567	0.146144	-0.256333	3.23896e-06	0.0851498	0.00260848	0.210107	0.0896299	-0.173727	0.0149744	0.388064	0.0665097
SL000048/SL004760	SL000048	PROC	Protein C	SL004760	PAFAH1B2	PAFAH beta subunit	1	1	1.89533	-0.207618	-0.195793	0.0628639	0.00573707	0.0201705	0.498468	-0.214064	-0.193229	0.0751562	0.00450942	0.0227104	0.395842	-0.0947246	-0.00800801	0.0920549	0.297139	0.933759	0.339445
SL004760/SL005574	SL004760	PAFAH1B2	PAFAH beta subunit	SL005574	ACY1	Aminoacylase-1	1	1	1.84235	0.257562	0.0628639	-0.173993	0.000574548	0.577173	0.0368643	0.273511	0.0751562	-0.17245	0.000256073	0.48632	0.0521752	0.146429	0.0920549	0.0956274	0.0980918	0.388064	0.339445
SL005236/SL005789	SL005236	NOV	NovH	SL005789	STC1	Stanniocalcin-1	3	1	1.83052	0.371952	0.180247	-0.159196	5.96062e-07	0.0300572	0.0572188	0.352809	0.153917	-0.148622	2.11187e-06	0.0742979	0.0698524	0.305424	0.203753	-0.0643218	0.000197884	0.0548487	0.496632
SL003198/SL004760	SL003198	TNC	Tenascin	SL004760	PAFAH1B2	PAFAH beta subunit	2	1	1.7976	-0.232491	-0.20577	0.0628639	0.00202281	0.0155553	0.498468	-0.197544	-0.182123	0.0751562	0.00894699	0.0337411	0.395842	-0.0961022	-0.0333083	0.0920549	0.295141	0.790895	0.339445
SL005221/SL008614	SL005221	SCARF1	SREC-I	SL008614	EFNB1	EFNB1	2	1	1.79571	-0.359115	-0.19475	-0.0403558	1.43929e-06	0.0201705	0.598434	-0.33217	-0.195641	-0.0534994	7.72846e-06	0.0227104	0.545782	-0.3522	-0.122074	0.018941	1.64563e-05	0.237964	0.82054
SL008178/SL012707	SL008178	DPT	DERM	SL012707	PCSK9	PCSK9	1	1	1.76821	0.244717	0.0863845	-0.186427	0.00111337	0.427078	0.0345658	0.239769	0.0460346	-0.216221	0.00139716	0.652361	0.0112938	0.159453	0.058048	-0.106537	0.0675062	0.599307	0.306296
SL003080/SL003201	SL003080	MIF	MIF	SL003201	KDR	VEGF sR2	2	3	1.75746	-0.3396	-0.227283	0.0729779	4.93166e-06	0.00766541	0.424612	-0.356804	-0.252457	0.0641692	1.72657e-06	0.0024502	0.473466	-0.335549	-0.187389	0.13131	4.14416e-05	0.0735107	0.208645
SL003201/SL005574	SL003201	KDR	VEGF sR2	SL005574	ACY1	Aminoacylase-1	3	1	1.7278	0.361603	0.0729779	-0.173993	1.27245e-06	0.509534	0.0368643	0.370339	0.0641692	-0.17245	6.28156e-07	0.577663	0.0521752	0.18491	0.13131	0.0956274	0.0312268	0.237622	0.339445
SL011232/SL016554	SL011232	CDC37	CDC37	SL016554	PDE9A	PDE9A	4	4	1.70721	-0.145156	-0.13871	-0.00419169	0.0545131	0.106881	0.953864	-0.136907	-0.145615	-0.021637	0.0763821	0.0851498	0.822939	-0.188908	-0.0633072	0.102874	0.0277252	0.578927	0.323991
SL004635/SL010467	SL004635	TNFSF8	CD30 Ligand	SL010467	RGMA	RGMA	1	2	1.69851	0.303297	0.0744318	-0.22078	4.51224e-05	0.508489	0.00986351	0.2341	0.00963824	-0.24687	0.00181078	0.921337	0.00317953	0.199387	-0.0287407	-0.24031	0.0210615	0.825439	0.0194068
SL000024/SL004136	SL000024	F3	TF	SL004136	TYRO3	Dtk	4	2	1.68022	0.177827	-0.0967972	-0.239444	0.0191636	0.342985	0.00587949	0.226913	-0.0844831	-0.264285	0.00251418	0.428164	0.00203637	0.180423	-0.122908	-0.273446	0.0354571	0.237964	0.00923896
SL007453/SL010530	SL007453	MAPK11	MK11	SL010530	OCIAD1	OCAD1	4	4	1.66966	0.150359	-0.0644763	-0.159596	0.0478763	0.577173	0.0572188	0.122778	-0.0492774	-0.150292	0.111469	0.642748	0.067956	0.0531225	-0.122319	-0.15663	0.549721	0.237964	0.102539
SL004492/SL010530	SL004492	TLR2	TLR2	SL010530	OCIAD1	OCAD1	4	4	1.66704	0.192675	0.0106199	-0.159596	0.01073	0.950138	0.0572188	0.186275	0.0334497	-0.150292	0.0140005	0.765009	0.067956	0.0360855	-0.114951	-0.15663	0.688357	0.275887	0.102539
SL001800/SL011888	SL001800	TNFRSF1B	TNF sR-II	SL011888	SMOC1	SMOC1	1	2	1.65338	0.462063	0.269305	-0.109321	1.30877e-10	0.00130907	0.218104	0.460591	0.251733	-0.124147	1.40078e-10	0.0024502	0.135224	0.338035	0.172609	-0.0928805	3.84735e-05	0.0735107	0.339445
SL001800/SL005764	SL001800	TNFRSF1B	TNF sR-II	SL005764	CD163	sCD163	1	1	1.62561	0.430973	0.269305	-0.0233211	4.10068e-09	0.00130907	0.76064	0.463507	0.251733	-0.0434589	1.06715e-10	0.0024502	0.612591	0.243725	0.172609	0.0429418	0.00380265	0.0735107	0.645825
SL002086/SL003173	SL002086	FCN3	Ficolin-3	SL003173	CXCL1	Gro-a	3	1	1.62208	-0.0419899	-0.00730714	0.0519437	0.59293	0.970757	0.551936	-0.064842	-0.0554583	0.00159914	0.405556	0.632208	0.982391	0.0178443	0.112231	0.0796686	0.862565	0.284934	0.419479
SL006910/SL010509	SL006910	CTSV	Cathepsin V	SL010509	PAK6	PAK6	3	2	1.60439	0.217541	0.0506576	-0.255766	0.00372964	0.641786	0.00404913	0.156429	0.011941	-0.239967	0.0415872	0.921337	0.00368456	-0.0622602	-0.233443	-0.112271	0.508798	0.0548487	0.275382
SL001800/SL003080	SL001800	TNFRSF1B	TNF sR-II	SL003080	MIF	MIF	1	2	1.59676	0.515612	0.269305	-0.227283	0	0.00130907	0.00766541	0.531676	0.251733	-0.252457	0	0.0024502	0.00272244	0.384806	0.172609	-0.187389	1.97026e-06	0.0735107	0.0432218
SL010501/SL010505	SL010501	MAP2K2	MP2K2	SL010505	MATK	MATK	4	4	1.59361	-0.0290333	-0.0800951	-0.0559702	0.700857	0.463217	0.544539	-0.0423522	-0.0835722	-0.0675402	0.589708	0.428164	0.454291	-0.0818622	-0.0950998	-0.0318649	0.382526	0.388064	0.74535
SL003710/SL010501	SL003710	CASP2	Caspase-2	SL010501	MAP2K2	MP2K2	4	4	1.58993	0.119528	-0.00382852	-0.0800951	0.116118	0.983944	0.391953	0.112681	-0.0176044	-0.0835722	0.138089	0.8857	0.34462	0.102143	0.0156073	-0.0950998	0.263669	0.920673	0.339445
SL000360/SL018548	SL000360	F10	Coagulation Factor X	SL018548	SERPINA3	alpha-1-antichymotrypsin complex	3	3	1.57885	-0.28693	-0.0581833	0.174704	0.000114078	0.585587	0.0368643	-0.319664	-0.0554307	0.202855	1.58652e-05	0.632208	0.0192599	-0.14393	0.177284	0.31955	0.102575	0.0735107	0.00136076
SL000048/SL005236	SL000048	PROC	Protein C	SL005236	NOV	NovH	1	3	1.57165	-0.338275	-0.195793	0.180247	4.94871e-06	0.0201705	0.0345658	-0.319427	-0.193229	0.153917	1.58652e-05	0.0227104	0.0663374	-0.19596	-0.00800801	0.203753	0.0222432	0.933759	0.0271631
SL003792/SL005236	SL003792	GRB2	GRB2 adapter protein	SL005236	NOV	NovH	2	3	1.54946	-0.346519	-0.207145	0.180247	3.33894e-06	0.0155553	0.0345658	-0.330164	-0.206386	0.153917	8.50505e-06	0.0164592	0.0663374	-0.311902	-0.129749	0.203753	0.00015432	0.237622	0.0271631
SL000617/SL007179	SL000617	GPT	ALT	SL007179	EPHB2	EPHB2	1	2	1.54192	0.410488	0.037518	-0.25189	2.6936e-08	0.717424	0.00404913	0.501693	0.0702086	-0.282405	0	0.525074	0.00192267	0.459124	0.0563003	-0.23203	8.57595e-09	0.603006	0.0194068
SL003717/SL004812	SL003717	CASP10	Caspase-10	SL004812	TPI1	Triosephosphate isomerase	2	2	1.50478	0.265654	-0.059119	-0.237085	0.000376746	0.585587	0.00587949	0.263294	-0.0511466	-0.243994	0.000445668	0.6362	0.00336427	0.323539	0.0186406	-0.202755	8.18533e-05	0.904562	0.0271631
SL006091/SL011499	SL006091	NCK1	NCK1	SL011499	PPY	PH	4	4	1.49457	0.149323	0.0337665	-0.0840136	0.0483969	0.74575	0.378029	0.140788	0.0574062	-0.0632629	0.0689824	0.632208	0.473466	0.0530725	-0.0439094	-0.0614269	0.549721	0.690859	0.506084
SL004863/SL007179	SL004863	TNFRSF19	TAJ	SL007179	EPHB2	EPHB2	1	2	1.45126	0.345464	-0.0403492	-0.25189	3.40374e-06	0.703709	0.00404913	0.391823	-0.0458677	-0.282405	1.09881e-07	0.652361	0.00192267	0.364012	-0.00862356	-0.23203	8.03993e-06	0.933759	0.0194068
SL005177/SL007223	SL005177	IL36A	IL-1F6	SL007223	BCL6	BCL6	3	4	1.44951	0.0529528	-0.00274092	-0.080207	0.499609	0.983944	0.391953	0.0441842	0.0211036	-0.0346279	0.582659	0.8615	0.693416	0.286695	0.210749	-0.0725366	0.000536279	0.0548487	0.446725
SL004415/SL004901	SL004415	ACE2	ACE2	SL004901	P4HB	Protein disulfide-isomerase	4	4	1.44794	0.165127	0.0400513	-0.133362	0.0290435	0.703709	0.11853	0.097798	-0.0425462	-0.151957	0.200677	0.675353	0.067956	0.0637943	0.0831435	-0.0214732	0.506224	0.421599	0.82054
SL004765/SL008331	SL004765	MAPKAPK3	MAPKAPK3	SL008331	PA2G4	PA2G4	4	4	1.44692	0.00724621	-0.0609022	-0.0592839	0.920267	0.584824	0.522886	0.0228453	-0.10765	-0.125751	0.765714	0.258758	0.13258	0.130577	-0.00902068	-0.123078	0.141942	0.933759	0.240765
SL000070/SL000554	SL000070	GPC3	Glypican 3	SL000554	PRKCD	PKC-D	3	1	1.44316	0.231002	0.156888	-0.137313	0.00211489	0.0619356	0.108066	0.256827	0.146144	-0.173766	0.000598346	0.0851498	0.0521752	0.11472	0.0896299	-0.0636623	0.209847	0.388064	0.496632
SL003173/SL005403	SL003173	CXCL1	Gro-a	SL005403	LMAN2	Lectin, mannose-binding 2	1	3	1.44022	0.114385	0.0519437	-0.10738	0.131624	0.641786	0.223407	0.12037	0.00159914	-0.146638	0.115712	0.982391	0.072299	0.00655956	0.0796686	0.115528	0.932284	0.44099	0.267219
SL003080/SL005236	SL003080	MIF	MIF	SL005236	NOV	NovH	2	3	1.42823	-0.32896	-0.227283	0.180247	8.84961e-06	0.00766541	0.0345658	-0.3505	-0.252457	0.153917	2.24487e-06	0.0024502	0.0663374	-0.310503	-0.187389	0.203753	0.000156544	0.0735107	0.0271631
SL004768/SL005236	SL004768	AIF1	AIF1	SL005236	NOV	NovH	1	3	1.42521	-0.293155	-0.149237	0.180247	8.32874e-05	0.0780098	0.0345658	-0.310719	-0.167501	0.153917	2.65224e-05	0.0539962	0.0663374	-0.112514	0.0844255	0.203753	0.210387	0.421599	0.0271631
SL001728/SL001800	SL001728	PDGFRA	PDGFRA	SL001800	TNFRSF1B	TNF sR-II	2	1	1.41679	-0.502878	-0.212344	0.269305	0	0.0132848	0.0030545	-0.505245	-0.246958	0.251733	0	0.00262212	0.00272244	-0.475846	-0.213102	0.172609	2.04889e-09	0.0548487	0.0665097
SL004008/SL007122	SL004008	PRTN3	Proteinase-3	SL007122	IDE	IDE	4	4	1.4133	-0.0716033	-0.0452604	-0.0414726	0.360321	0.689133	0.598434	-0.0810279	-0.0219258	-0.00573566	0.293523	0.8615	0.953631	0.0779002	-0.00523939	-0.114825	0.404988	0.945937	0.267219
SL003328/SL006910	SL003328	CFI	Factor I	SL006910	CTSV	Cathepsin V	3	3	1.40323	-0.0353413	0.0106331	0.0506576	0.648038	0.950138	0.551936	-0.00319661	0.00907737	0.011941	0.964784	0.921337	0.90069	0.173564	-0.0469379	-0.233443	0.0436033	0.672775	0.0194068
SL001737/SL006910	SL001737	SFN	STRATIFIN	SL006910	CTSV	Cathepsin V	4	3	1.4028	-0.0541003	0.0014581	0.0506576	0.498282	0.983944	0.551936	-0.0409951	-0.0270704	0.011941	0.591801	0.824323	0.90069	0.0369966	-0.0627285	-0.233443	0.688357	0.578927	0.0194068
SL004683/SL005236	SL004683	NOG	Noggin	SL005236	NOV	NovH	1	3	1.40242	-0.385211	-0.214223	0.180247	2.12998e-07	0.0131838	0.0345658	-0.397937	-0.246392	0.153917	7.6614e-08	0.00262212	0.0663374	-0.273617	-0.0536844	0.203753	0.000963903	0.616701	0.0271631
SL010501/SL014208	SL010501	MAP2K2	MP2K2	SL014208	CRTAM	CRTAM	4	4	1.36769	-0.10326	-0.0800951	-0.0466549	0.174413	0.463217	0.580491	-0.117306	-0.0835722	-0.0507388	0.123771	0.428164	0.562384	-0.0561734	-0.0950998	-0.0717196	0.549721	0.388064	0.446725
SL005236/SL007502	SL005236	NOV	NovH	SL007502	CHST15	ST4S6	3	1	1.31193	0.269981	0.180247	-0.126988	0.000303846	0.0300572	0.139736	0.282425	0.153917	-0.160588	0.000155892	0.0742979	0.0663374	0.202916	0.203753	-0.0461416	0.0191191	0.0548487	0.626786
SL010328/SL010464	SL010328	MED1	MED-1	SL010464	LRIG3	LRIG3	2	1	1.29084	-0.225041	-0.237295	-0.0509531	0.00267791	0.00581668	0.551936	-0.13491	-0.240814	-0.107724	0.0795971	0.00336009	0.209387	-0.0537845	-0.180247	-0.120146	0.549721	0.0735107	0.250408
SL000164/SL004867	SL000164	MB	Myoglobin	SL004867	CA3	Carbonic anhydrase III	3	3	1.24162	-0.168873	0.0128399	0.0989197	0.0263953	0.950138	0.270913	-0.171769	0.0517267	0.140212	0.0242392	0.6362	0.0868293	-0.0100329	0.161197	0.0282082	0.912597	0.102107	0.768962
SL000070/SL007804	SL000070	GPC3	Glypican 3	SL007804	BGN	BGN	3	2	1.21597	0.289945	0.156888	-0.152107	9.81099e-05	0.0619356	0.0708386	0.248137	0.146144	-0.0858578	0.000928829	0.0851498	0.334753	0.113462	0.0896299	-0.0769182	0.210387	0.388064	0.432172

## Sheet: MS-DSS Followup
										MS-DSS Baseline						MS-DSS Followup						BVD Severity
										Spearman			p-value			Spearman			p-value			Spearman			p-value
ratio	v1	gene1	protein1	v2	gene2	protein2	cluster1	cluster2	importance	Ratio	Top	Bottom	Ratio	Top	Bottom	Ratio	Top	Bottom	Ratio	Top	Bottom	Ratio	Top	Bottom	Ratio	Top	Bottom
SL003201/SL005572	SL003201	KDR	VEGF sR2	SL005572	GSN	Gelsolin	3	1	8.55537	0.25209	0.0729779	-0.0975225	0.000632439	0.547526	0.265658	0.247888	0.0641692	-0.107359	0.000693536	0.47296	0.180027	0.230117	0.13131	0.0186552	0.00495133	0.296449	0.830606
SL001800/SL010469	SL001800	TNFRSF1B	TNF sR-II	SL010469	HFE2	RGM-C	1	2	6.96567	0.455696	0.269305	-0.230176	1.94272e-10	0.00337602	0.00345032	0.476973	0.251733	-0.26636	2.85817e-12	0.00386417	0.000799871	0.377012	0.172609	-0.185936	1.83003e-06	0.128644	0.0535715
SL000617/SL008414	SL000617	GPT	ALT	SL008414	EPHB6	EphB6	1	2	6.19038	0.383081	0.037518	-0.231877	1.2951e-07	0.65057	0.00345032	0.480563	0.0702086	-0.268475	0	0.464276	0.000799871	0.397588	0.0563003	-0.191292	5.40512e-07	0.669008	0.0527674
SL000252/SL001800	SL000252	A2M	a2-Macroglobulin	SL001800	TNFRSF1B	TNF sR-II	3	1	5.35015	-0.271842	-0.0359256	0.269305	0.000242752	0.65057	0.000844006	-0.294066	-0.0474217	0.251733	5.02078e-05	0.537814	0.00112838	0.00682824	0.214167	0.172609	0.932356	0.0808296	0.057175
SL001992/SL005221	SL001992	TNFRSF1A	TNF sR-I	SL005221	SCARF1	SREC-I	1	2	4.9998	0.420335	0.048278	-0.19475	5.81306e-09	0.65057	0.0156882	0.432804	0.0601848	-0.195641	1.25206e-09	0.47296	0.0135924	0.304047	0.0226708	-0.122074	0.000140428	0.806144	0.215192
SL004760/SL007696	SL004760	PAFAH1B2	PAFAH beta subunit	SL007696	CD93	C1QR1	1	1	4.86774	0.200098	0.0628639	-0.145564	0.00659546	0.621571	0.0828483	0.190423	0.0751562	-0.151238	0.00891865	0.464276	0.0626021	0.182347	0.0920549	-0.0420016	0.0261357	0.487729	0.72457
SL005236/SL011628	SL005236	NOV	NovH	SL011628	DBNL	DBNL	3	1	4.85498	0.322736	0.180247	-0.137745	1.11422e-05	0.0500779	0.0981662	0.358618	0.153917	-0.151714	7.01916e-07	0.0684323	0.0626021	0.216617	0.203753	-0.0343745	0.00809276	0.0808296	0.759504
SL001992/SL005764	SL001992	TNFRSF1A	TNF sR-I	SL005764	CD163	sCD163	1	1	4.67454	0.108419	0.048278	-0.0233211	0.133309	0.65057	0.78466	0.206885	0.0601848	-0.0434589	0.00461185	0.47296	0.605803	-0.0196494	0.0226708	0.0429418	0.883156	0.806144	0.72457
SL000617/SL007179	SL000617	GPT	ALT	SL007179	EPHB2	EPHB2	1	2	4.66796	0.410488	0.037518	-0.25189	1.27592e-08	0.65057	0.00149179	0.501693	0.0702086	-0.282405	0	0.464276	0.000776304	0.459124	0.0563003	-0.23203	9.47868e-09	0.669008	0.0250246
SL000339/SL004230	SL000339	CA2	carbonic anhydrase II	SL004230	MAPT	tau	4	4	4.51856	0.120624	0.0124556	-0.0561221	0.104695	0.863499	0.57515	0.150501	-0.0280871	-0.138636	0.0385276	0.698209	0.0880504	0.00655835	-0.0481456	-0.0550417	0.932356	0.669008	0.71386
SL004396/SL016548	SL004396	STAT1	STAT1	SL016548	PRKAA1 PRKAB1 PRKAG1	AMPK a1b1g1	4	4	4.4782	-0.176104	-0.100787	0.0423837	0.0167854	0.311422	0.628006	-0.241547	-0.175301	0.0340574	0.000911332	0.03872	0.670121	-0.044742	-0.0932226	-0.016528	0.655656	0.487729	0.830606
SL002081/SL003201	SL002081	CDH5	Cadherin-5	SL003201	KDR	VEGF sR2	1	3	4.25476	-0.262895	-0.113108	0.0729779	0.000374631	0.273587	0.438021	-0.339064	-0.161223	0.0641692	2.5703e-06	0.0587828	0.456327	-0.193942	0.069671	0.13131	0.0183736	0.669008	0.184486
SL004845/SL007471	SL004845	EPHB4	EphB4	SL007471	COLEC12	COLEC12	4	1	4.19608	-0.222093	-0.169497	0.0493514	0.00250392	0.0553436	0.612099	-0.336491	-0.226554	0.119461	2.5703e-06	0.00644121	0.137165	-0.158134	-0.110174	0.102877	0.0517629	0.400689	0.293801
SL008414/SL018509	SL008414	EPHB6	EphB6	SL018509	RSPO3	RSPO3	2	2	4.10387	-0.300254	-0.231877	-0.113928	4.60607e-05	0.0126804	0.185217	-0.382061	-0.268475	-0.124228	1.13022e-07	0.00354177	0.127796	-0.265039	-0.191292	-0.113932	0.00104738	0.0879456	0.243329
SL000454/SL001800	SL000454	HSP90AB1	HSP 90b	SL001800	TNFRSF1B	TNF sR-II	2	1	3.98071	-0.4697	-0.176246	0.269305	3.4294e-11	0.0500779	0.000844006	-0.496429	-0.219718	0.251733	0	0.00764467	0.00112838	-0.376281	-0.139825	0.172609	1.83003e-06	0.289853	0.057175
SL004683/SL012538	SL004683	NOG	Noggin	SL012538	CDNF	ARMEL	1	1	3.96571	-0.24982	-0.214223	0.0413315	0.000667161	0.0194288	0.628006	-0.339993	-0.246392	0.062072	2.5703e-06	0.00386417	0.456327	-0.163317	-0.0536844	0.0497739	0.0468141	0.669008	0.72457
SL000617/SL005231	SL000617	GPT	ALT	SL005231	UNC5D	UNC5H4	1	2	3.95477	0.433028	0.037518	-0.263629	1.95762e-09	0.65057	0.00093441	0.506375	0.0702086	-0.297547	0	0.464276	0.000603266	0.440301	0.0563003	-0.209016	1.9266e-08	0.669008	0.0331535
SL000338/SL001800	SL000338	CAST	Calpastatin	SL001800	TNFRSF1B	TNF sR-II	2	1	3.89894	-0.476908	-0.165004	0.269305	1.75908e-11	0.0573275	0.000844006	-0.494875	-0.200099	0.251733	0	0.0158086	0.00112838	-0.307403	-0.0471395	0.172609	0.000129862	0.669008	0.057175
SL004349/SL005206	SL004349	IFNL2	IFN-lambda 2	SL005206	NCR2	NKp44	4	4	3.88409	-0.110194	-0.107305	-0.00332359	0.133309	0.288651	0.963412	-0.142019	-0.126489	-0.00788997	0.0488188	0.152009	0.913281	0.0843143	-0.0254283	-0.0311075	0.338499	0.806144	0.759504
SL011809/SL018548	SL011809	DCTPP1	XTP3A	SL018548	SERPINA3	alpha-1-antichymotrypsin complex	4	3	3.87244	-0.34176	-0.194159	0.174704	3.12827e-06	0.0357926	0.0319054	-0.417835	-0.228328	0.202855	4.93735e-09	0.00644121	0.0110378	-0.346125	-0.127021	0.31955	1.30569e-05	0.296449	0.000501333
SL008614/SL009341	SL008614	EFNB1	EFNB1	SL009341	BSG	BASI	1	2	3.76528	0.469817	-0.0403558	-0.290501	3.4294e-11	0.65057	0.000844006	0.434554	-0.0534994	-0.269273	1.19386e-09	0.507985	0.000799871	0.443807	0.018941	-0.209267	1.9266e-08	0.806144	0.0331535

## Sheet: BVD severity
										MS-DSS Baseline						MS-DSS Followup						BVD severity
										Spearman			p-value			Spearman			p-value			Spearman			p-value
ratio	v1	gene1	protein1	v2	gene2	protein2	cluster1	cluster2	importance	Ratio	Top	Bottom	Ratio	Top	Bottom	Ratio	Top	Bottom	Ratio	Top	Bottom	Ratio	Top	Bottom	Ratio	Top	Bottom
SL004457/SL007049	SL004457	SERPINE2	Protease nexin I	SL007049	CST7	CYTF	4	4	6.56625	-0.0932693	-0.0576412	0.0214403	0.275552	0.687983	0.89514	-0.13927	-0.162176	-0.035272	0.0935562	0.0565573	0.773628	-0.186922	-0.215111	0.0135664	0.0182388	0.0121898	0.860618
SL000617/SL005210	SL000617	GPT	ALT	SL005210	NRCAM	Nr-CAM	1	2	6.30894	0.346049	0.037518	-0.241332	1.01984e-05	0.792942	0.00783345	0.423425	0.0702086	-0.254066	1.28844e-08	0.633104	0.00265062	0.439605	0.0563003	-0.245095	1.78465e-08	0.488752	0.00551999
SL016554/SL016563	SL016554	PDE9A	PDE9A	SL016563	SLC25A18	GHC2	4	4	5.89695	0.103251	-0.00419169	-0.0695712	0.229542	0.99379	0.504526	0.129385	-0.021637	-0.109629	0.104449	0.809357	0.293186	0.310945	0.102874	-0.143641	6.48216e-05	0.272834	0.0996048
SL000617/SL008810	SL000617	GPT	ALT	SL008810	NEGR1	NEGR1	1	2	6.06983	0.312178	0.037518	-0.211157	7.67605e-05	0.792942	0.0170966	0.370593	0.0702086	-0.22959	9.822e-07	0.633104	0.00710397	0.455927	0.0563003	-0.273949	6.53253e-09	0.488752	0.00221051
SL001802/SL004080	SL001802	IFNG	IFN-g	SL004080	BMPR1A	BMPR1A	2	2	5.82776	0.0233244	-0.194379	-0.271557	0.74726	0.0358594	0.00296197	0.0277796	-0.202882	-0.277561	0.701107	0.0124029	0.00177088	0.0488627	-0.173605	-0.289875	0.526511	0.0415526	0.00221051
SL003643/SL008414	SL003643	GSTP1	Glutathione S-transferase Pi	SL008414	EPHB6	EphB6	1	2	4.8155	0.228652	-0.0960218	-0.231877	0.0059528	0.429072	0.00845359	0.32877	-0.0278364	-0.268475	1.81777e-05	0.809357	0.00177088	0.42303	0.0979904	-0.191292	5.33731e-08	0.284784	0.0329796
SL000581/SL009324	SL000581	SOD1	SOD	SL009324	FSTL3	FSTL3	4	3	4.80335	-0.131727	-0.135631	0.0360858	0.129572	0.15753	0.763448	-0.189183	-0.204267	0.066376	0.029739	0.0124029	0.502246	-0.374982	-0.287011	0.253334	1.51021e-06	0.000776048	0.00466551
SL002763/SL011532	SL002763	KLK11	Kallikrein 11	SL011532	ETHE1	ETHE1	3	4	4.69004	0.12516	-0.000564206	-0.117246	0.145021	0.99379	0.243612	0.140082	0.0499773	-0.105799	0.0935562	0.64275	0.293186	0.160389	-0.0740091	-0.186764	0.042904	0.393319	0.0344
SL006924/SL011510	SL006924	AGRP	ART	SL011510	SST	Somatostatin-28	1	1	4.61633	0.133819	-0.0382626	-0.168924	0.129572	0.792942	0.0659859	0.163798	-0.00179862	-0.167705	0.0601963	0.980195	0.0690931	0.235596	0.0839859	-0.0881761	0.00266718	0.362517	0.354009
SL001728/SL004579	SL001728	PDGFRA	PDGFRA	SL004579	MRC1	Macrophage mannose receptor	2	1	5.18184	-0.057549	-0.212344	-0.153716	0.471172	0.0318136	0.0987163	-0.0633279	-0.246958	-0.161787	0.421412	0.00562261	0.074045	-0.348304	-0.213102	0.0446272	8.77335e-06	0.0121898	0.656828
SL000581/SL005191	SL000581	SOD1	SOD	SL005191	LILRB2	ILT-4	4	3	4.44046	-0.0755085	-0.135631	-0.0602575	0.345746	0.15753	0.567223	-0.0932559	-0.204267	-0.100536	0.229702	0.0124029	0.293186	-0.337864	-0.287011	0.106796	1.41117e-05	0.000776048	0.248554
SL004747/SL004783	SL004747	APOM	ApoM	SL004783	S100A12	S100A12	3	4	4.41143	0.152528	0.0774466	-0.0787641	0.090023	0.597188	0.483416	0.128646	0.0581651	-0.085568	0.104449	0.64275	0.382411	0.285293	0.214718	-0.15051	0.000258956	0.0121898	0.0876767
SL005226/SL008956	SL005226	CRLF2	TSLP R	SL008956	ARSB	ARSB	4	4	4.33345	0.0818683	-0.019226	-0.0974707	0.318017	0.976763	0.338845	0.0607022	-0.0576688	-0.0997467	0.421431	0.64275	0.293186	0.10652	0.0166686	-0.0620996	0.184193	0.829187	0.552718
SL007179/SL008614	SL007179	EPHB2	EPHB2	SL008614	EFNB1	EFNB1	2	1	4.32788	-0.448071	-0.25189	-0.0403558	1.92412e-09	0.00895072	0.757391	-0.486422	-0.282405	-0.0534994	0	0.00155261	0.603232	-0.533002	-0.23203	0.018941	0	0.00834153	0.846452
SL002763/SL005630	SL002763	KLK11	Kallikrein 11	SL005630	PSMA6	PSA6	3	4	4.12807	0.0837762	-0.000564206	-0.0739717	0.318017	0.99379	0.495283	0.107276	0.0499773	-0.0785456	0.169816	0.64275	0.416365	0.0591899	-0.0740091	-0.0467755	0.465008	0.393319	0.656828
SL002785/SL007173	SL002785	NPPB	N-terminal pro-BNP	SL007173	GRN	GRN	1	1	3.65052	-0.156709	-0.0716508	0.102881	0.0888538	0.614289	0.324232	-0.142574	-0.0420167	0.0267313	0.0935562	0.693586	0.809357	-0.242557	-0.131376	0.158715	0.00207052	0.141653	0.074081
SL005177/SL005675	SL005177	IL36A	IL-1F6	SL005675	ATP5B	ATP synthase beta chain	3	4	4.22588	0.132685	-0.00274092	-0.182702	0.129572	0.99379	0.0461422	0.166716	0.0211036	-0.209593	0.0601963	0.809357	0.0144479	0.437986	0.210749	-0.275596	1.78465e-08	0.0121898	0.00221051
SL000509/SL005177	SL000509	LTBR	Lymphotoxin b R	SL005177	IL36A	IL-1F6	4	3	4.01523	-0.114773	-0.200096	-0.00274092	0.18081	0.0358594	0.969823	-0.147527	-0.213739	0.0211036	0.0935562	0.0124029	0.809357	-0.377827	-0.173393	0.210749	1.39922e-06	0.0415526	0.017414
SL000581/SL005177	SL000581	SOD1	SOD	SL005177	IL36A	IL-1F6	4	3	4.01032	-0.0498688	-0.135631	-0.00274092	0.515191	0.15753	0.969823	-0.114636	-0.204267	0.0211036	0.147473	0.0124029	0.809357	-0.341238	-0.287011	0.210749	1.26421e-05	0.000776048	0.017414
SL000312/SL007181	SL000312	C3	C3	SL007181	TYK2	TYK2	3	4	3.84949	0.166092	0.0637386	-0.149402	0.0737397	0.661838	0.100026	0.13569	0.0537031	-0.142689	0.0968394	0.64275	0.125352	0.336765	0.298834	-0.170944	1.41117e-05	0.000776048	0.0542344
SL005675/SL009207	SL005675	ATP5B	ATP synthase beta chain	SL009207	DCTN2	Dynactin subunit 2	4	4	3.8305	-0.232859	-0.182702	-0.0147188	0.00587211	0.0461422	0.927325	-0.288603	-0.209593	-0.00992463	0.000197195	0.0124029	0.891043	-0.392725	-0.275596	0.0399697	5.27262e-07	0.00115617	0.668469

## Sheet: Cluster Key
Cluster Number	Cluster Description
1	Myeloid lineage/TNF cluster
2	Neuron/oligodendrocyte cluster
3	Complement/coagulation cluster
4	Adaptive immune system & cellular response to stress
