# Supplementary material for: Molecular models of multiple sclerosis severity identify heterogeneity of pathogenic mechanisms
Source: Nat Commun. 2022 Dec 12;13:7670. doi: 10.1038/s41467-022-35357-4 (PMC9744737; doi:10.1038/s41467-022-35357-4)
Supplement: Supplementary file 11 — Supplementary Data 8 [file 41467_2022_35357_MOESM11_ESM.xlsx]

## Sheet: corr_matrix_BaselineVisit
Supplementary Data 8: Correlation matrix of measured and predicted MS severity outcomes generated using Spearman correlation test (two-sided) and False Discovery Rate adjusted p-values.
		MEASURED					predicted
	Spearman Rho	MS-DSS	BVD severity	MSSS	ARMSS	CombiWISE slope	CSF-based MS-DSS	CSF-based BVD severity
MEASURED	MS-DSS		0.155669	0.481195	0.64716	0.262241	0.395189	0.174964
	BVD severity	0.155669		0.0257553	0.0298789	-0.0521374	0.231136	0.469749
	MSSS	0.481195	0.0257553		0.729823	0.0913154	0.300931	0.230449
	ARMSS	0.64716	0.0298789	0.729823		0.0142044	0.349782	0.195808
	CombiWISE slope	0.262241	-0.0521374	0.0913154	0.0142044		0.26185	0.208128
predicted	CSF-based MS-DSS	0.395189	0.231136	0.300931	0.349782	0.26185		0.284127
	CSF-based BVD severity	0.174964	0.469749	0.230449	0.195808	0.208128	0.284127
		MEASURED					predicted
	Spearman p-value	MS-DSS	BVD severity	MSSS	ARMSS	CombiWISE slope	CSF-based MS-DSS	CSF-based BVD severity
MEASURED	MS-DSS	NA	0.162555	5.28795e-07	6.02185e-13	0.01731	5.64486e-05	0.0848605
	BVD severity	0.162555	NA	0.818339	0.789877	0.670499	0.0366831	8.49379e-06
	MSSS	5.28795e-07	0.818339	NA	0	0.414553	0.0026042	0.0224377
	ARMSS	6.02185e-13	0.789877	0	NA	0.899211	0.00041485	0.0533255
	CombiWISE slope	0.01731	0.670499	0.414553	0.899211	NA	0.0174839	0.0606075
predicted	CSF-based MS-DSS	5.64486e-05	0.0366831	0.0026042	0.00041485	0.0174839	NA	0.0045782
	CSF-based BVD severity	0.0848605	8.49379e-06	0.0224377	0.0533255	0.0606075	0.0045782	NA
		MEASURED					predicted
	R square	MS-DSS	BVD severity	MSSS	ARMSS	CombiWISE slope	CSF-based MS-DSS	CSF-based BVD severity
MEASURED	MS-DSS		0.00794612	0.233569	0.458617	0.0227441	0.166031	0.0339102
	BVD severity	0.00794612		0.000367779	3.16062e-05	3.79396e-05	0.0498866	0.219316
	MSSS	0.233569	0.000367779		0.547593	0.00276018	0.0780108	0.0491163
	ARMSS	0.458617	3.16062e-05	0.547593		0.00143238	0.120903	0.035972
	CombiWISE slope	0.0227441	3.79396e-05	0.00276018	0.00143238		0.069176	0.065927
predicted	CSF-based MS-DSS	0.166031	0.0498866	0.0780108	0.120903	0.069176		0.0951251
	CSF-based BVD severity	0.0339102	0.219316	0.0491163	0.035972	0.065927	0.0951251

## Sheet: corr_matrix_First&LastOutcomes
Table S8: Correlation matrix of measured and predicted MS severity outcomes at baseline and follow-up visits
		MEASURED								predicted
	Spearman Rho	MS-DSS baseline	MS-DSS follow-up	BVD severity	MSSS baseline	MSSS follow-up	ARMSS baseline	ARMSS follow-up	CombiWISE slope	CSF-based MS-DSS baseline	CSF-based MS-DSS follow-up	CSF-based BVD severity
MEASURED	MS-DSS baseline		0.829951	0.155669	0.481195	0.49595	0.64716	0.642243	0.262241	0.395189	0.385791	0.174964
	MS-DSS follow-up	0.829951		0.121364	0.48521	0.53415	0.523149	0.586143	0.367773	0.495646	0.504693	0.138565
	BVD severity	0.155669	0.121364		0.0257553	0.0838355	0.0298789	0.0867621	-0.0521374	0.231136	0.211371	0.469749
	MSSS baseline	0.481195	0.48521	0.0257553		0.898061	0.729823	0.637135	0.0913154	0.300931	0.258647	0.230449
	MSSS follow-up	0.49595	0.53415	0.0838355	0.898061		0.677902	0.741308	0.308552	0.331971	0.239218	0.249522
	ARMSS baseline	0.64716	0.523149	0.0298789	0.729823	0.677902		0.860291	0.0142044	0.349782	0.280233	0.195808
	ARMSS follow-up	0.642243	0.586143	0.0867621	0.637135	0.741308	0.860291		0.202517	0.382804	0.262106	0.215469
	CombiWISE slope	0.262241	0.367773	-0.0521374	0.0913154	0.308552	0.0142044	0.202517		0.26185	0.258606	0.208128
predicted	CSF-based MS-DSS baseline	0.395189	0.495646	0.231136	0.300931	0.331971	0.349782	0.382804	0.26185		0.761184	0.284127
	CSF-based MS-DSS follow-up	0.385791	0.504693	0.211371	0.258647	0.239218	0.280233	0.262106	0.258606	0.761184		0.247786
	CSF-based BVD severity	0.174964	0.138565	0.469749	0.230449	0.249522	0.195808	0.215469	0.208128	0.284127	0.247786
		MEASURED								predicted
	Spearman p-value	MS-DSS baseline	MS-DSS follow-up	BVD severity	MSSS baseline	MSSS follow-up	ARMSS baseline	ARMSS follow-up	CombiWISE slope	CSF-based MS-DSS baseline	CSF-based MS-DSS follow-up	CSF-based BVD severity
MEASURED	MS-DSS baseline	NA	0	0.162555	5.28795e-07	3.21144e-07	6.02185e-13	2.3026e-12	0.01731	5.64486e-05	8.74012e-05	0.0848605
	MS-DSS follow-up	0	NA	0.280456	5.43626e-07	2.47946e-08	4.54155e-08	4.36146e-10	0.000730901	2.82902e-07	1.57747e-07	0.178182
	BVD severity	0.162555	0.280456	NA	0.818339	0.459695	0.789877	0.441195	0.670499	0.0366831	0.0566162	8.49379e-06
	MSSS baseline	5.28795e-07	5.43626e-07	0.818339	NA	0	0	3.88067e-12	0.414553	0.0026042	0.0101248	0.0224377
	MSSS follow-up	3.21144e-07	2.47946e-08	0.459695	0	NA	4.4853e-14	0	0.00507035	0.00101426	0.0195566	0.0147463
	ARMSS baseline	6.02185e-13	4.54155e-08	0.789877	0	4.4853e-14	NA	0	0.899211	0.00041485	0.00519321	0.0533255
	ARMSS follow-up	2.3026e-12	4.36146e-10	0.441195	3.88067e-12	0	0	NA	0.0698066	0.000128861	0.0102908	0.0359906
	CombiWISE slope	0.01731	0.000730901	0.670499	0.414553	0.00507035	0.899211	0.0698066	NA	0.0174839	0.018982	0.0606075
predicted	CSF-based MS-DSS baseline	5.64486e-05	2.82902e-07	0.0366831	0.0026042	0.00101426	0.00041485	0.000128861	0.0174839	NA	0	0.0045782
	CSF-based MS-DSS follow-up	8.74012e-05	1.57747e-07	0.0566162	0.0101248	0.0195566	0.00519321	0.0102908	0.018982	0	NA	0.0138946
	CSF-based BVD severity	0.0848605	0.178182	8.49379e-06	0.0224377	0.0147463	0.0533255	0.0359906	0.0606075	0.0045782	0.0138946	NA
		MEASURED								predicted
	R square	MS-DSS baseline	MS-DSS follow-up	BVD severity	MSSS baseline	MSSS follow-up	ARMSS baseline	ARMSS follow-up	CombiWISE slope	CSF-based MS-DSS baseline	CSF-based MS-DSS follow-up	CSF-based BVD severity
MEASURED	MS-DSS baseline		0.693226	0.00794612	0.233569	0.259747	0.458617	0.47447	0.0227441	0.166031	0.153543	0.0339102
	MS-DSS follow-up	0.693226		0.0151459	0.240225	0.300787	0.335026	0.425045	0.119867	0.267409	0.264227	0.0199381
	BVD severity	0.00794612	0.0151459		0.000367779	0.00686961	3.16062e-05	0.0036579	3.79396e-05	0.0498866	0.0519835	0.219316
	MSSS baseline	0.233569	0.240225	0.000367779		0.762788	0.547593	0.399921	0.00276018	0.0780108	0.0691593	0.0491163
	MSSS follow-up	0.259747	0.300787	0.00686961	0.762788		0.431506	0.58427	0.0455138	0.114892	0.0635584	0.0554244
	ARMSS baseline	0.458617	0.335026	3.16062e-05	0.547593	0.431506		0.73523	0.00143238	0.120903	0.0856168	0.035972
	ARMSS follow-up	0.47447	0.425045	0.0036579	0.399921	0.58427	0.73523		0.0277981	0.1471	0.0729421	0.0401686
	CombiWISE slope	0.0227441	0.119867	3.79396e-05	0.00276018	0.0455138	0.00143238	0.0277981		0.069176	0.0921883	0.065927
predicted	CSF-based MS-DSS baseline	0.166031	0.267409	0.0498866	0.0780108	0.114892	0.120903	0.1471	0.069176		0.577608	0.0951251
	CSF-based MS-DSS follow-up	0.153543	0.264227	0.0519835	0.0691593	0.0635584	0.0856168	0.0729421	0.0921883	0.577608		0.0745065
	CSF-based BVD severity	0.0339102	0.0199381	0.219316	0.0491163	0.0554244	0.035972	0.0401686	0.065927	0.0951251	0.0745065
