# Supplementary material for: Molecular models of multiple sclerosis severity identify heterogeneity of pathogenic mechanisms
Source: Nat Commun. 2022 Dec 12;13:7670. doi: 10.1038/s41467-022-35357-4 (PMC9744737; doi:10.1038/s41467-022-35357-4)
Supplement: Supplementary file 12 — Supplementary Data 9 [file 41467_2022_35357_MOESM12_ESM.xlsx]

## Sheet: STRING Annotations
Supplementary Data 9: Search Tool for the Retrieval of Interacting Genes/Proteins (STRING) annotation for SOMAmers present in the myeloid lineage/TNF module or “module 1”. See also Figure 8.
#node	annotation
GRN	Granulins; Granulins have possible cytokine-like activity. They may play a role in inflammation, wound repair, and tissue remodeling
TNFRSF1A	Tumor necrosis factor receptor superfamily member 1A; Receptor for TNFSF2/TNF-alpha and homotrimeric TNFSF1/lymphotoxin-alpha. The adapter molecule FADD recruits caspase-8 to the activated receptor. The resulting death-inducing signaling complex (DISC) performs caspase-8 proteolytic activation which initiates the subsequent cascade of caspases (aspartate- specific cysteine proteases) mediating ap…
EFNB1	Ephrin-B1; Binds to the receptor tyrosine kinases EPHB1 and EPHA1. Binds to, and induce the collapse of, commissural axons/growth cones in vitro. May play a role in constraining the orientation of longitudinally projecting axons (By similarity); Ephrins
TNFSF8	Tumor necrosis factor ligand superfamily member 8; Cytokine that binds to TNFRSF8/CD30. Induces proliferation of T-cells
PROC	Vitamin K-dependent protein C; Protein C is a vitamin K-dependent serine protease that regulates blood coagulation by inactivating factors Va and VIIIa in the presence of calcium ions and phospholipids. Exerts a protective effect on the endothelial cell barrier function; Belongs to the peptidase S1 family
CD93	Complement component C1q receptor; Receptor (or element of a larger receptor complex) for C1q, mannose-binding lectin (MBL2) and pulmonary surfactant protein A (SPA). May mediate the enhancement of phagocytosis in monocytes and macrophages upon interaction with soluble defense collagens. May play a role in intercellular adhesion; C-type lectin domain containing
FLT4	Vascular endothelial growth factor receptor 3; Tyrosine-protein kinase that acts as a cell-surface receptor for VEGFC and VEGFD, and plays an essential role in adult lymphangiogenesis and in the development of the vascular network and the cardiovascular system during embryonic development. Promotes proliferation, survival and migration of endothelial cells, and regulates angiogenic sprouting. Sig…
SST	Somatostatin; Somatostatin inhibits the release of somatotropin; Endogenous ligands
STC1	Stanniocalcin-1; Stimulates renal phosphate reabsorption, and could therefore prevent hypercalcemia
AGRP	Agouti-related protein; Plays a role in weight homeostasis. Involved in the control of feeding behavior through the central melanocortin system. Acts as alpha melanocyte-stimulating hormone antagonist by inhibiting cAMP production mediated by stimulation of melanocortin receptors within the hypothalamus and adrenal gland. Has very low activity with MC5R (By similarity). Is an inverse agonist for …
PCSK9	Proprotein convertase subtilisin/kexin type 9; Crucial player in the regulation of plasma cholesterol homeostasis. Binds to low-density lipid receptor family members: low density lipoprotein receptor (LDLR), very low density lipoprotein receptor (VLDLR), apolipoprotein E receptor (LRP1/APOER) and apolipoprotein receptor 2 (LRP8/APOER2), and promotes their degradation in intracellular acidic compa…
LRIG3	Leucine-rich repeats and immunoglobulin-like domains protein 3; May play a role in craniofacial and inner ear morphogenesis during embryonic development. May act within the otic vesicle epithelium to control formation of the lateral semicircular canal in the inner ear, possibly by restricting the expression of NTN1 (By similarity); I-set domain containing
NOG	Noggin; Inhibitor of bone morphogenetic proteins (BMP) signaling which is required for growth and patterning of the neural tube and somite. Essential for cartilage morphogenesis and joint formation. Inhibits chondrocyte differentiation through its interaction with GDF5 and, probably, GDF6
CDH5	Cadherin-5; Cadherins are calcium-dependent cell adhesion proteins. They preferentially interact with themselves in a homophilic manner in connecting cells; cadherins may thus contribute to the sorting of heterogeneous cell types. This cadherin may play a important role in endothelial cell biology through control of the cohesion and organization of the intercellular junctions. It associates with …
CD163	Scavenger receptor cysteine-rich type 1 protein M130; Acute phase-regulated receptor involved in clearance and endocytosis of hemoglobin/haptoglobin complexes by macrophages and may thereby protect tissues from free hemoglobin-mediated oxidative damage. May play a role in the uptake and recycling of iron, via endocytosis of hemoglobin/haptoglobin and subsequent breakdown of heme. Binds hemoglobin…
DPT	Dermatopontin; Seems to mediate adhesion by cell surface integrin binding. May serve as a communication link between the dermal fibroblast cell surface and its extracellular matrix environment. Enhances TGFB1 activity. Inhibits cell proliferation. Accelerates collagen fibril formation, and stabilizes collagen fibrils against low-temperature dissociation (By similarity); Belongs to the dermatopont…
GSN	Gelsolin; Calcium-regulated, actin-modulating protein that binds to the plus (or barbed) ends of actin monomers or filaments, preventing monomer exchange (end-blocking or capping). It can promote the assembly of monomers into filaments (nucleation) as well as sever filaments already formed. Plays a role in ciliogenesis; Gelsolin/villins
AIF1	Allograft inflammatory factor 1; Actin-binding protein that enhances membrane ruffling and RAC activation. Enhances the actin-bundling activity of LCP1. Binds calcium. Plays a role in RAC signaling and in phagocytosis. May play a role in macrophage activation and function. Promotes the proliferation of vascular smooth muscle cells and of T- lymphocytes. Enhances lymphocyte migration. Plays a role…
TNFRSF1B	Tumor necrosis factor receptor superfamily member 1B; Receptor with high affinity for TNFSF2/TNF-alpha and approximately 5-fold lower affinity for homotrimeric TNFSF1/lymphotoxin-alpha. The TRAF1/TRAF2 complex recruits the apoptotic suppressors BIRC2 and BIRC3 to TNFRSF1B/TNFR2. This receptor mediates most of the metabolic effects of TNF-alpha. Isoform 2 blocks TNF-alpha-induced apoptosis, which …
NPPB	Natriuretic peptides B; Cardiac hormone which may function as a paracrine antifibrotic factor in the heart. Also plays a key role in cardiovascular homeostasis through natriuresis, diuresis, vasorelaxation, and inhibition of renin and aldosterone secretion. Specifically binds and stimulates the cGMP production of the NPR1 receptor. Binds the clearance receptor NPR3; Belongs to the natriuretic pep…
TNFRSF19	Tumor necrosis factor receptor superfamily member 19; Can mediate activation of JNK and NF-kappa-B. May promote caspase-independent cell death; Tumor necrosis factor receptor superfamily
PRKCD	Protein kinase C delta type; Calcium-independent, phospholipid- and diacylglycerol (DAG)-dependent serine/threonine-protein kinase that plays contrasting roles in cell death and cell survival by functioning as a pro-apoptotic protein during DNA damage-induced apoptosis, but acting as an anti-apoptotic protein during cytokine receptor- initiated cell death, is involved in tumor suppression as well…
GPT	Alanine aminotransferase 1; Catalyzes the reversible transamination between alanine and 2-oxoglutarate to form pyruvate and glutamate. Participates in cellular nitrogen metabolism and also in liver gluconeogenesis starting with precursors transported from skeletal muscles (By similarity); Belongs to the class-I pyridoxal-phosphate-dependent aminotransferase family. Alanine aminotransferase subfam…
CXCL1	Growth-regulated alpha protein; Has chemotactic activity for neutrophils. May play a role in inflammation and exerts its effects on endothelial cells in an autocrine fashion. In vitro, the processed forms GRO- alpha(4-73), GRO-alpha(5-73) and GRO-alpha(6-73) show a 30-fold higher chemotactic activity; Chemokine ligands
GSTP1	Glutathione S-transferase P; Conjugation of reduced glutathione to a wide number of exogenous and endogenous hydrophobic electrophiles. Regulates negatively CDK5 activity via p25/p35 translocation to prevent neurodegeneration; Soluble glutathione S-transferases
COLEC12	Collectin-12; Scavenger receptor that displays several functions associated with host defense. Promotes binding and phagocytosis of Gram-positive, Gram-negative bacteria and yeast. Mediates the recognition, internalization and degradation of oxidatively modified low density lipoprotein (oxLDL) by vascular endothelial cells. Binds to several carbohydrates including Gal-type ligands, D-galactose, L…
ACY1	Aminoacylase-1; Involved in the hydrolysis of N-acylated or N-acetylated amino acids (except L-aspartate); Belongs to the peptidase M20A family
CHST15	Carbohydrate sulfotransferase 15; Sulfotransferase that transfers sulfate from 3'- phosphoadenosine 5'-phosphosulfate (PAPS) to the C-6 hydroxyl group of the GalNAc 4-sulfate residue of chondroitin sulfate A and forms chondroitin sulfate E containing GlcA-GalNAc(4,6-SO(4)) repeating units. It also transfers sulfate to a unique non- reducing terminal sequence, GalNAc(4SO4)-GlcA(2SO4)-GalNAc(6SO4),…
DBNL	Drebrin-like protein; Adapter protein that binds F-actin and DNM1, and thereby plays a role in receptor-mediated endocytosis. Plays a role in the reorganization of the actin cytoskeleton, formation of cell projections, such as neurites, in neuron morphogenesis and synapse formation via its interaction with WASL and COBL. Does not bind G- actin and promote actin polymerization by itself. Required …
CDNF	Cerebral dopamine neurotrophic factor; Trophic factor for dopamine neurons. Prevents the 6- hydroxydopamine (6-OHDA)-induced degeneration of dopaminergic neurons. When administered after 6-OHDA-lesioning, restores the dopaminergic function and prevents the degeneration of dopaminergic neurons in substantia nigra (By similarity)
PAFAH1B2	Platelet-activating factor acetylhydrolase IB subunit beta; Inactivates PAF by removing the acetyl group at the sn-2 position. This is a catalytic subunit
MRC1	Macrophage mannose receptor 1; Mediates the endocytosis of glycoproteins by macrophages. Binds both sulfated and non-sulfated polysaccharide chains; C-type lectin domain containing

## Sheet: Biological Process (GO)
#term ID	term description	observed gene count	background gene count	false discovery rate	matching proteins in your network (IDs)	matching proteins in your network (labels)
GO:0010469	regulation of signaling receptor activity	11	577	1.62e-06	ENSP00000053867,ENSP00000223795,ENSP00000287641,ENSP00000290271,ENSP00000290953,ENSP00000303208,ENSP00000328181,ENSP00000365651,ENSP00000378217,ENSP00000379110,ENSP00000419395	AGRP,CDNF,CXCL1,GRN,NOG,NPPB,PCSK9,PRKCD,SST,STC1,TNFSF8
GO:0048583	regulation of response to stimulus	22	3882	1.62e-06	ENSP00000053867,ENSP00000162749,ENSP00000223795,ENSP00000234071,ENSP00000261937,ENSP00000287641,ENSP00000290271,ENSP00000290953,ENSP00000303208,ENSP00000328181,ENSP00000344115,ENSP00000362924,ENSP00000365227,ENSP00000365435,ENSP00000365651,ENSP00000371693,ENSP00000378217,ENSP00000379110,ENSP00000381607,ENSP00000383115,ENSP00000417653,ENSP00000419395	AGRP,AIF1,CDH5,CDNF,COLEC12,CXCL1,DBNL,FLT4,GRN,GSN,GSTP1,NOG,NPPB,PCSK9,PRKCD,PROC,SST,STC1,TNFRSF19,TNFRSF1A,TNFRSF1B,TNFSF8
GO:0070887	cellular response to chemical stimulus	19	2672	1.62e-06	ENSP00000162749,ENSP00000223795,ENSP00000261937,ENSP00000287641,ENSP00000290271,ENSP00000290953,ENSP00000303208,ENSP00000328181,ENSP00000344115,ENSP00000362924,ENSP00000365227,ENSP00000365435,ENSP00000371693,ENSP00000378217,ENSP00000379110,ENSP00000381607,ENSP00000383115,ENSP00000384296,ENSP00000455897	ACY1,AGRP,AIF1,CDH5,COLEC12,CXCL1,FLT4,GSN,GSTP1,MRC1,NOG,PCSK9,PRKCD,SST,STC1,TNFRSF19,TNFRSF1A,TNFRSF1B,TNFSF8
GO:0071310	cellular response to organic substance	18	2219	1.62e-06	ENSP00000162749,ENSP00000223795,ENSP00000261937,ENSP00000287641,ENSP00000290271,ENSP00000290953,ENSP00000303208,ENSP00000328181,ENSP00000344115,ENSP00000362924,ENSP00000365227,ENSP00000365435,ENSP00000371693,ENSP00000378217,ENSP00000379110,ENSP00000381607,ENSP00000383115,ENSP00000455897	AGRP,AIF1,CDH5,COLEC12,CXCL1,FLT4,GSN,GSTP1,MRC1,NOG,PCSK9,PRKCD,SST,STC1,TNFRSF19,TNFRSF1A,TNFRSF1B,TNFSF8
GO:0006955	immune response	15	1560	1.77e-06	ENSP00000053867,ENSP00000162749,ENSP00000223795,ENSP00000246006,ENSP00000362924,ENSP00000365227,ENSP00000365435,ENSP00000365651,ENSP00000378217,ENSP00000379110,ENSP00000381607,ENSP00000383115,ENSP00000417653,ENSP00000435289,ENSP00000455897	AIF1,CD93,COLEC12,CXCL1,DBNL,GRN,GSN,GSTP1,MRC1,NPPB,PAFAH1B2,PRKCD,TNFRSF1A,TNFRSF1B,TNFSF8
GO:0002274	myeloid leukocyte activation	10	574	5.01e-06	ENSP00000053867,ENSP00000246006,ENSP00000362924,ENSP00000365227,ENSP00000365435,ENSP00000378217,ENSP00000379110,ENSP00000381607,ENSP00000417653,ENSP00000435289	AIF1,CD93,CXCL1,DBNL,GRN,GSN,GSTP1,PAFAH1B2,PRKCD,TNFRSF1B
GO:0050728	negative regulation of inflammatory response	6	117	1.01e-05	ENSP00000162749,ENSP00000234071,ENSP00000344115,ENSP00000365435,ENSP00000378217,ENSP00000381607	CDH5,GSTP1,PRKCD,PROC,TNFRSF1A,TNFRSF1B
GO:0009605	response to external stimulus	15	1857	1.02e-05	ENSP00000162749,ENSP00000204961,ENSP00000223795,ENSP00000287641,ENSP00000290271,ENSP00000303208,ENSP00000328181,ENSP00000362924,ENSP00000365227,ENSP00000365435,ENSP00000365651,ENSP00000378217,ENSP00000379110,ENSP00000381607,ENSP00000455897	AIF1,CXCL1,EFNB1,GSN,GSTP1,MRC1,NOG,NPPB,PCSK9,PRKCD,SST,STC1,TNFRSF1A,TNFRSF1B,TNFSF8
GO:0043312	neutrophil degranulation	9	485	1.05e-05	ENSP00000053867,ENSP00000246006,ENSP00000362924,ENSP00000365435,ENSP00000378217,ENSP00000379110,ENSP00000381607,ENSP00000417653,ENSP00000435289	CD93,CXCL1,DBNL,GRN,GSN,GSTP1,PAFAH1B2,PRKCD,TNFRSF1B
GO:0045321	leukocyte activation	11	894	1.08e-05	ENSP00000053867,ENSP00000223795,ENSP00000246006,ENSP00000362924,ENSP00000365227,ENSP00000365435,ENSP00000378217,ENSP00000379110,ENSP00000381607,ENSP00000417653,ENSP00000435289	AIF1,CD93,CXCL1,DBNL,GRN,GSN,GSTP1,PAFAH1B2,PRKCD,TNFRSF1B,TNFSF8
GO:0016192	vesicle-mediated transport	14	1699	1.3e-05	ENSP00000053867,ENSP00000234071,ENSP00000246006,ENSP00000352071,ENSP00000362924,ENSP00000365227,ENSP00000365435,ENSP00000378217,ENSP00000379110,ENSP00000381607,ENSP00000383115,ENSP00000417653,ENSP00000435289,ENSP00000455897	AIF1,CD163,CD93,COLEC12,CXCL1,DBNL,GRN,GSN,GSTP1,MRC1,PAFAH1B2,PRKCD,PROC,TNFRSF1B
GO:1901700	response to oxygen-containing compound	13	1427	1.31e-05	ENSP00000162749,ENSP00000287641,ENSP00000290271,ENSP00000290953,ENSP00000303208,ENSP00000362924,ENSP00000365227,ENSP00000365435,ENSP00000378217,ENSP00000379110,ENSP00000381607,ENSP00000383115,ENSP00000455897	AGRP,AIF1,COLEC12,CXCL1,GSN,GSTP1,MRC1,PCSK9,PRKCD,SST,STC1,TNFRSF1A,TNFRSF1B
GO:0002376	immune system process	16	2370	1.53e-05	ENSP00000053867,ENSP00000162749,ENSP00000204961,ENSP00000223795,ENSP00000246006,ENSP00000362924,ENSP00000365227,ENSP00000365435,ENSP00000365651,ENSP00000378217,ENSP00000379110,ENSP00000381607,ENSP00000383115,ENSP00000417653,ENSP00000435289,ENSP00000455897	AIF1,CD93,COLEC12,CXCL1,DBNL,EFNB1,GRN,GSN,GSTP1,MRC1,NPPB,PAFAH1B2,PRKCD,TNFRSF1A,TNFRSF1B,TNFSF8
GO:0032102	negative regulation of response to external stimulus	7	281	2.42e-05	ENSP00000162749,ENSP00000234071,ENSP00000344115,ENSP00000365227,ENSP00000365435,ENSP00000378217,ENSP00000381607	AIF1,CDH5,GSTP1,PRKCD,PROC,TNFRSF1A,TNFRSF1B
GO:0050896	response to stimulus	27	7824	2.42e-05	ENSP00000053867,ENSP00000162749,ENSP00000204961,ENSP00000223795,ENSP00000234071,ENSP00000246006,ENSP00000261937,ENSP00000287641,ENSP00000290271,ENSP00000290953,ENSP00000303208,ENSP00000328181,ENSP00000344115,ENSP00000352071,ENSP00000362924,ENSP00000365227,ENSP00000365435,ENSP00000365651,ENSP00000371693,ENSP00000378217,ENSP00000379110,ENSP00000381607,ENSP00000383115,ENSP00000384296,ENSP00000417653…	ACY1,AGRP,AIF1,CD163,CD93,CDH5,COLEC12,CXCL1,DBNL,EFNB1,FLT4,GRN,GSN,GSTP1,MRC1,NOG,NPPB,PAFAH1B2,PCSK9,PRKCD,PROC,SST,STC1,TNFRSF19,TNFRSF1A,TNFRSF1B,TNFSF8
GO:0006950	response to stress	18	3267	2.95e-05	ENSP00000162749,ENSP00000223795,ENSP00000234071,ENSP00000287641,ENSP00000290271,ENSP00000303208,ENSP00000328181,ENSP00000352071,ENSP00000362924,ENSP00000365227,ENSP00000365435,ENSP00000371693,ENSP00000378217,ENSP00000379110,ENSP00000381607,ENSP00000383115,ENSP00000417653,ENSP00000455897	AIF1,CD163,COLEC12,CXCL1,DBNL,GSN,GSTP1,MRC1,NOG,PCSK9,PRKCD,PROC,SST,STC1,TNFRSF19,TNFRSF1A,TNFRSF1B,TNFSF8
GO:0042221	response to chemical	20	4153	3.05e-05	ENSP00000162749,ENSP00000204961,ENSP00000223795,ENSP00000261937,ENSP00000287641,ENSP00000290271,ENSP00000290953,ENSP00000303208,ENSP00000328181,ENSP00000344115,ENSP00000362924,ENSP00000365227,ENSP00000365435,ENSP00000371693,ENSP00000378217,ENSP00000379110,ENSP00000381607,ENSP00000383115,ENSP00000384296,ENSP00000455897	ACY1,AGRP,AIF1,CDH5,COLEC12,CXCL1,EFNB1,FLT4,GSN,GSTP1,MRC1,NOG,PCSK9,PRKCD,SST,STC1,TNFRSF19,TNFRSF1A,TNFRSF1B,TNFSF8
GO:0051716	cellular response to stimulus	24	6212	3.46e-05	ENSP00000053867,ENSP00000162749,ENSP00000204961,ENSP00000223795,ENSP00000246006,ENSP00000261937,ENSP00000287641,ENSP00000290271,ENSP00000290953,ENSP00000303208,ENSP00000328181,ENSP00000344115,ENSP00000362924,ENSP00000365227,ENSP00000365435,ENSP00000365651,ENSP00000371693,ENSP00000378217,ENSP00000379110,ENSP00000381607,ENSP00000383115,ENSP00000384296,ENSP00000417653,ENSP00000455897	ACY1,AGRP,AIF1,CD93,CDH5,COLEC12,CXCL1,DBNL,EFNB1,FLT4,GRN,GSN,GSTP1,MRC1,NOG,NPPB,PCSK9,PRKCD,SST,STC1,TNFRSF19,TNFRSF1A,TNFRSF1B,TNFSF8
GO:0007154	cell communication	22	5219	4.27e-05	ENSP00000053867,ENSP00000162749,ENSP00000204961,ENSP00000223795,ENSP00000246006,ENSP00000261937,ENSP00000287641,ENSP00000290953,ENSP00000303208,ENSP00000328181,ENSP00000344115,ENSP00000362924,ENSP00000365227,ENSP00000365435,ENSP00000365651,ENSP00000371693,ENSP00000378217,ENSP00000379110,ENSP00000381607,ENSP00000383115,ENSP00000417653,ENSP00000455897	AGRP,AIF1,CD93,CDH5,COLEC12,CXCL1,DBNL,EFNB1,FLT4,GRN,GSN,GSTP1,MRC1,NOG,NPPB,PCSK9,PRKCD,SST,TNFRSF19,TNFRSF1A,TNFRSF1B,TNFSF8
GO:0009966	regulation of signal transduction	17	3033	4.71e-05	ENSP00000053867,ENSP00000162749,ENSP00000223795,ENSP00000261937,ENSP00000287641,ENSP00000290271,ENSP00000290953,ENSP00000303208,ENSP00000328181,ENSP00000362924,ENSP00000365651,ENSP00000371693,ENSP00000378217,ENSP00000379110,ENSP00000381607,ENSP00000417653,ENSP00000419395	AGRP,CDNF,CXCL1,DBNL,FLT4,GRN,GSN,GSTP1,NOG,NPPB,PCSK9,PRKCD,SST,STC1,TNFRSF19,TNFRSF1A,TNFSF8
GO:0006897	endocytosis	8	510	6.38e-05	ENSP00000246006,ENSP00000352071,ENSP00000362924,ENSP00000365227,ENSP00000378217,ENSP00000383115,ENSP00000417653,ENSP00000455897	AIF1,CD163,CD93,COLEC12,DBNL,GSN,MRC1,PRKCD
GO:1903140	regulation of establishment of endothelial barrier	3	12	8.11e-05	ENSP00000162749,ENSP00000234071,ENSP00000344115	CDH5,PROC,TNFRSF1A
GO:0048731	system development	19	4144	0.00013	ENSP00000162749,ENSP00000204961,ENSP00000223795,ENSP00000234071,ENSP00000261937,ENSP00000290271,ENSP00000303208,ENSP00000326759,ENSP00000328181,ENSP00000344115,ENSP00000362924,ENSP00000365227,ENSP00000365435,ENSP00000371693,ENSP00000379110,ENSP00000381607,ENSP00000417653,ENSP00000419395,ENSP00000435289	AIF1,CDH5,CDNF,CXCL1,DBNL,EFNB1,FLT4,GSN,GSTP1,LRIG3,NOG,PAFAH1B2,PCSK9,PROC,STC1,TNFRSF19,TNFRSF1A,TNFRSF1B,TNFSF8
GO:0007165	signal transduction	20	4738	0.00019	ENSP00000053867,ENSP00000162749,ENSP00000204961,ENSP00000223795,ENSP00000246006,ENSP00000261937,ENSP00000287641,ENSP00000290953,ENSP00000328181,ENSP00000344115,ENSP00000362924,ENSP00000365227,ENSP00000365435,ENSP00000365651,ENSP00000371693,ENSP00000378217,ENSP00000379110,ENSP00000383115,ENSP00000417653,ENSP00000455897	AGRP,AIF1,CD93,CDH5,COLEC12,CXCL1,DBNL,EFNB1,FLT4,GRN,GSN,MRC1,NOG,NPPB,PRKCD,SST,TNFRSF19,TNFRSF1A,TNFRSF1B,TNFSF8
GO:0046903	secretion	10	1070	0.0002	ENSP00000053867,ENSP00000246006,ENSP00000362924,ENSP00000365435,ENSP00000365651,ENSP00000378217,ENSP00000379110,ENSP00000381607,ENSP00000417653,ENSP00000435289	CD93,CXCL1,DBNL,GRN,GSN,GSTP1,NPPB,PAFAH1B2,PRKCD,TNFRSF1B
GO:0032501	multicellular organismal process	23	6507	0.00034	ENSP00000162749,ENSP00000204961,ENSP00000223795,ENSP00000234071,ENSP00000261937,ENSP00000287641,ENSP00000290271,ENSP00000290953,ENSP00000303208,ENSP00000326759,ENSP00000328181,ENSP00000344115,ENSP00000362924,ENSP00000365227,ENSP00000365435,ENSP00000365651,ENSP00000371693,ENSP00000378217,ENSP00000379110,ENSP00000381607,ENSP00000417653,ENSP00000419395,ENSP00000435289	AGRP,AIF1,CDH5,CDNF,CXCL1,DBNL,EFNB1,FLT4,GSN,GSTP1,LRIG3,NOG,NPPB,PAFAH1B2,PCSK9,PRKCD,PROC,SST,STC1,TNFRSF19,TNFRSF1A,TNFRSF1B,TNFSF8
GO:0048518	positive regulation of biological process	21	5459	0.00036	ENSP00000162749,ENSP00000204961,ENSP00000223795,ENSP00000234071,ENSP00000261937,ENSP00000290271,ENSP00000290953,ENSP00000303208,ENSP00000328181,ENSP00000344115,ENSP00000362924,ENSP00000365227,ENSP00000365435,ENSP00000365651,ENSP00000371693,ENSP00000378217,ENSP00000379110,ENSP00000381607,ENSP00000383115,ENSP00000417653,ENSP00000435289	AGRP,AIF1,CDH5,COLEC12,CXCL1,DBNL,EFNB1,FLT4,GSN,GSTP1,NOG,NPPB,PAFAH1B2,PCSK9,PRKCD,PROC,STC1,TNFRSF19,TNFRSF1A,TNFRSF1B,TNFSF8
GO:0033209	tumor necrosis factor-mediated signaling pathway	4	81	0.00038	ENSP00000162749,ENSP00000223795,ENSP00000365435,ENSP00000371693	TNFRSF19,TNFRSF1A,TNFRSF1B,TNFSF8
GO:0006909	phagocytosis	5	185	0.00044	ENSP00000246006,ENSP00000362924,ENSP00000365227,ENSP00000378217,ENSP00000383115	AIF1,CD93,COLEC12,GSN,PRKCD
GO:0071345	cellular response to cytokine stimulus	9	953	0.00053	ENSP00000162749,ENSP00000223795,ENSP00000362924,ENSP00000365227,ENSP00000365435,ENSP00000371693,ENSP00000378217,ENSP00000379110,ENSP00000455897	AIF1,CXCL1,GSN,MRC1,PRKCD,TNFRSF19,TNFRSF1A,TNFRSF1B,TNFSF8
GO:0006952	defense response	10	1234	0.00055	ENSP00000162749,ENSP00000223795,ENSP00000352071,ENSP00000362924,ENSP00000365227,ENSP00000365435,ENSP00000378217,ENSP00000379110,ENSP00000383115,ENSP00000455897	AIF1,CD163,COLEC12,CXCL1,GSN,MRC1,PRKCD,TNFRSF1A,TNFRSF1B,TNFSF8
GO:0032101	regulation of response to external stimulus	8	732	0.00056	ENSP00000162749,ENSP00000234071,ENSP00000344115,ENSP00000365227,ENSP00000365435,ENSP00000378217,ENSP00000379110,ENSP00000381607	AIF1,CDH5,CXCL1,GSTP1,PRKCD,PROC,TNFRSF1A,TNFRSF1B
GO:1901698	response to nitrogen compound	9	988	0.00063	ENSP00000287641,ENSP00000290271,ENSP00000290953,ENSP00000303208,ENSP00000362924,ENSP00000365227,ENSP00000378217,ENSP00000381607,ENSP00000383115	AGRP,AIF1,COLEC12,GSN,GSTP1,PCSK9,PRKCD,SST,STC1
GO:0003332	negative regulation of extracellular matrix constituent secretion	2	3	0.00072	ENSP00000162749,ENSP00000365435	TNFRSF1A,TNFRSF1B
GO:0009617	response to bacterium	7	555	0.00075	ENSP00000162749,ENSP00000223795,ENSP00000365435,ENSP00000378217,ENSP00000379110,ENSP00000381607,ENSP00000455897	CXCL1,GSTP1,MRC1,PRKCD,TNFRSF1A,TNFRSF1B,TNFSF8
GO:0042127	regulation of cell population proliferation	11	1594	0.00075	ENSP00000162749,ENSP00000204961,ENSP00000261937,ENSP00000287641,ENSP00000328181,ENSP00000344115,ENSP00000356791,ENSP00000365227,ENSP00000365435,ENSP00000379110,ENSP00000381607	AIF1,CDH5,CXCL1,DPT,EFNB1,FLT4,GSTP1,NOG,SST,TNFRSF1A,TNFRSF1B
GO:0080134	regulation of response to stress	10	1299	0.00075	ENSP00000162749,ENSP00000234071,ENSP00000261937,ENSP00000344115,ENSP00000365435,ENSP00000371693,ENSP00000378217,ENSP00000381607,ENSP00000383115,ENSP00000417653	CDH5,COLEC12,DBNL,FLT4,GSTP1,PRKCD,PROC,TNFRSF19,TNFRSF1A,TNFRSF1B
GO:0032502	developmental process	20	5401	0.00099	ENSP00000162749,ENSP00000204961,ENSP00000223795,ENSP00000234071,ENSP00000261937,ENSP00000290271,ENSP00000303208,ENSP00000326759,ENSP00000328181,ENSP00000344115,ENSP00000362924,ENSP00000365227,ENSP00000365435,ENSP00000371693,ENSP00000378217,ENSP00000379110,ENSP00000381607,ENSP00000417653,ENSP00000419395,ENSP00000435289	AIF1,CDH5,CDNF,CXCL1,DBNL,EFNB1,FLT4,GSN,GSTP1,LRIG3,NOG,PAFAH1B2,PCSK9,PRKCD,PROC,STC1,TNFRSF19,TNFRSF1A,TNFRSF1B,TNFSF8
GO:0032870	cellular response to hormone stimulus	7	585	0.00099	ENSP00000287641,ENSP00000290271,ENSP00000290953,ENSP00000303208,ENSP00000365227,ENSP00000378217,ENSP00000381607	AGRP,AIF1,GSTP1,PCSK9,PRKCD,SST,STC1
GO:0071672	negative regulation of smooth muscle cell chemotaxis	2	4	0.00099	ENSP00000365227,ENSP00000381607	AIF1,GSTP1
GO:0033993	response to lipid	8	825	0.0011	ENSP00000162749,ENSP00000287641,ENSP00000290271,ENSP00000365227,ENSP00000365435,ENSP00000379110,ENSP00000381607,ENSP00000455897	AIF1,CXCL1,GSTP1,MRC1,SST,STC1,TNFRSF1A,TNFRSF1B
GO:0051707	response to other organism	8	835	0.0011	ENSP00000162749,ENSP00000223795,ENSP00000365435,ENSP00000365651,ENSP00000378217,ENSP00000379110,ENSP00000381607,ENSP00000455897	CXCL1,GSTP1,MRC1,NPPB,PRKCD,TNFRSF1A,TNFRSF1B,TNFSF8
GO:0051241	negative regulation of multicellular organismal process	9	1098	0.0012	ENSP00000162749,ENSP00000234071,ENSP00000290271,ENSP00000303208,ENSP00000328181,ENSP00000365435,ENSP00000365651,ENSP00000378217,ENSP00000381607	GSTP1,NOG,NPPB,PCSK9,PRKCD,PROC,STC1,TNFRSF1A,TNFRSF1B
GO:0071495	cellular response to endogenous stimulus	9	1106	0.0012	ENSP00000287641,ENSP00000290271,ENSP00000290953,ENSP00000303208,ENSP00000328181,ENSP00000344115,ENSP00000365227,ENSP00000378217,ENSP00000381607	AGRP,AIF1,CDH5,GSTP1,NOG,PCSK9,PRKCD,SST,STC1
GO:1903142	positive regulation of establishment of endothelial barrier	2	5	0.0012	ENSP00000234071,ENSP00000344115	CDH5,PROC
GO:0010243	response to organonitrogen compound	8	876	0.0015	ENSP00000287641,ENSP00000290271,ENSP00000290953,ENSP00000303208,ENSP00000362924,ENSP00000365227,ENSP00000378217,ENSP00000381607	AGRP,AIF1,GSN,GSTP1,PCSK9,PRKCD,SST,STC1
GO:1901701	cellular response to oxygen-containing compound	8	896	0.0016	ENSP00000290271,ENSP00000303208,ENSP00000365227,ENSP00000365435,ENSP00000378217,ENSP00000381607,ENSP00000383115,ENSP00000455897	AIF1,COLEC12,GSTP1,MRC1,PCSK9,PRKCD,STC1,TNFRSF1B
GO:0006915	apoptotic process	8	915	0.0018	ENSP00000162749,ENSP00000223795,ENSP00000287641,ENSP00000303208,ENSP00000362924,ENSP00000365435,ENSP00000371693,ENSP00000378217	GSN,PCSK9,PRKCD,SST,TNFRSF19,TNFRSF1A,TNFRSF1B,TNFSF8
GO:0008285	negative regulation of cell population proliferation	7	669	0.0018	ENSP00000287641,ENSP00000328181,ENSP00000344115,ENSP00000356791,ENSP00000365227,ENSP00000379110,ENSP00000381607	AIF1,CDH5,CXCL1,DPT,GSTP1,NOG,SST
GO:0031347	regulation of defense response	7	676	0.0018	ENSP00000162749,ENSP00000234071,ENSP00000344115,ENSP00000365435,ENSP00000378217,ENSP00000381607,ENSP00000383115	CDH5,COLEC12,GSTP1,PRKCD,PROC,TNFRSF1A,TNFRSF1B
GO:0032879	regulation of localization	13	2524	0.0018	ENSP00000162749,ENSP00000261937,ENSP00000287641,ENSP00000290271,ENSP00000303208,ENSP00000328181,ENSP00000362924,ENSP00000365227,ENSP00000365435,ENSP00000365651,ENSP00000378217,ENSP00000379110,ENSP00000381607	AIF1,CXCL1,FLT4,GSN,GSTP1,NOG,NPPB,PCSK9,PRKCD,SST,STC1,TNFRSF1A,TNFRSF1B
GO:0042981	regulation of apoptotic process	10	1501	0.0018	ENSP00000162749,ENSP00000234071,ENSP00000261937,ENSP00000303208,ENSP00000328181,ENSP00000362924,ENSP00000365227,ENSP00000365435,ENSP00000378217,ENSP00000381607	AIF1,FLT4,GSN,GSTP1,NOG,PCSK9,PRKCD,PROC,TNFRSF1A,TNFRSF1B
GO:0048513	animal organ development	14	2926	0.0018	ENSP00000162749,ENSP00000204961,ENSP00000223795,ENSP00000234071,ENSP00000261937,ENSP00000290271,ENSP00000303208,ENSP00000326759,ENSP00000328181,ENSP00000365227,ENSP00000365435,ENSP00000371693,ENSP00000381607,ENSP00000435289	AIF1,EFNB1,FLT4,GSTP1,LRIG3,NOG,PAFAH1B2,PCSK9,PROC,STC1,TNFRSF19,TNFRSF1A,TNFRSF1B,TNFSF8
GO:0065009	regulation of molecular function	15	3322	0.0018	ENSP00000053867,ENSP00000223795,ENSP00000287641,ENSP00000290271,ENSP00000290953,ENSP00000303208,ENSP00000328181,ENSP00000362924,ENSP00000365435,ENSP00000365651,ENSP00000378217,ENSP00000379110,ENSP00000381607,ENSP00000417653,ENSP00000419395	AGRP,CDNF,CXCL1,DBNL,GRN,GSN,GSTP1,NOG,NPPB,PCSK9,PRKCD,SST,STC1,TNFRSF1B,TNFSF8
GO:1902339	positive regulation of apoptotic process involved in morphogenesis	2	7	0.0018	ENSP00000162749,ENSP00000365435	TNFRSF1A,TNFRSF1B
GO:0007166	cell surface receptor signaling pathway	12	2198	0.0019	ENSP00000162749,ENSP00000204961,ENSP00000223795,ENSP00000261937,ENSP00000287641,ENSP00000328181,ENSP00000344115,ENSP00000365435,ENSP00000365651,ENSP00000371693,ENSP00000378217,ENSP00000379110	CDH5,CXCL1,EFNB1,FLT4,NOG,NPPB,PRKCD,SST,TNFRSF19,TNFRSF1A,TNFRSF1B,TNFSF8
GO:0051704	multi-organism process	12	2222	0.0021	ENSP00000162749,ENSP00000223795,ENSP00000246006,ENSP00000290271,ENSP00000290953,ENSP00000365435,ENSP00000365651,ENSP00000378217,ENSP00000379110,ENSP00000381607,ENSP00000435289,ENSP00000455897	AGRP,CD93,CXCL1,GSTP1,MRC1,NPPB,PAFAH1B2,PRKCD,STC1,TNFRSF1A,TNFRSF1B,TNFSF8
GO:0071447	cellular response to hydroperoxide	2	8	0.0021	ENSP00000365227,ENSP00000378217	AIF1,PRKCD
GO:0009991	response to extracellular stimulus	6	486	0.0022	ENSP00000287641,ENSP00000290271,ENSP00000303208,ENSP00000362924,ENSP00000365227,ENSP00000381607	AIF1,GSN,GSTP1,PCSK9,SST,STC1
GO:0032496	response to lipopolysaccharide	5	298	0.0022	ENSP00000162749,ENSP00000365435,ENSP00000379110,ENSP00000381607,ENSP00000455897	CXCL1,GSTP1,MRC1,TNFRSF1A,TNFRSF1B
GO:0071346	cellular response to interferon-gamma	4	155	0.0022	ENSP00000362924,ENSP00000365227,ENSP00000378217,ENSP00000455897	AIF1,GSN,MRC1,PRKCD
GO:2000304	positive regulation of ceramide biosynthetic process	2	9	0.0024	ENSP00000162749,ENSP00000378217	PRKCD,TNFRSF1A
GO:0046328	regulation of JNK cascade	4	169	0.0028	ENSP00000261937,ENSP00000371693,ENSP00000381607,ENSP00000417653	DBNL,FLT4,GSTP1,TNFRSF19
GO:0048522	positive regulation of cellular process	18	4898	0.0028	ENSP00000162749,ENSP00000204961,ENSP00000223795,ENSP00000234071,ENSP00000261937,ENSP00000303208,ENSP00000328181,ENSP00000344115,ENSP00000362924,ENSP00000365227,ENSP00000365435,ENSP00000371693,ENSP00000378217,ENSP00000379110,ENSP00000381607,ENSP00000383115,ENSP00000417653,ENSP00000435289	AIF1,CDH5,COLEC12,CXCL1,DBNL,EFNB1,FLT4,GSN,GSTP1,NOG,PAFAH1B2,PCSK9,PRKCD,PROC,TNFRSF19,TNFRSF1A,TNFRSF1B,TNFSF8
GO:0030334	regulation of cell migration	7	753	0.003	ENSP00000261937,ENSP00000287641,ENSP00000290271,ENSP00000328181,ENSP00000365227,ENSP00000379110,ENSP00000381607	AIF1,CXCL1,FLT4,GSTP1,NOG,SST,STC1
GO:0097178	ruffle assembly	2	11	0.0032	ENSP00000365227,ENSP00000417653	AIF1,DBNL
GO:1900121	negative regulation of receptor binding	2	12	0.0036	ENSP00000303208,ENSP00000328181	NOG,PCSK9
GO:0050794	regulation of cellular process	27	10484	0.004	ENSP00000053867,ENSP00000162749,ENSP00000204961,ENSP00000223795,ENSP00000234071,ENSP00000246006,ENSP00000261937,ENSP00000287641,ENSP00000290271,ENSP00000290953,ENSP00000303208,ENSP00000328181,ENSP00000344115,ENSP00000356791,ENSP00000362924,ENSP00000365227,ENSP00000365435,ENSP00000365651,ENSP00000371693,ENSP00000378217,ENSP00000379110,ENSP00000381607,ENSP00000383115,ENSP00000417653,ENSP00000419395…	AGRP,AIF1,CD93,CDH5,CDNF,COLEC12,CXCL1,DBNL,DPT,EFNB1,FLT4,GRN,GSN,GSTP1,MRC1,NOG,NPPB,PAFAH1B2,PCSK9,PRKCD,PROC,SST,STC1,TNFRSF19,TNFRSF1A,TNFRSF1B,TNFSF8
GO:1903729	regulation of plasma membrane organization	2	13	0.004	ENSP00000362924,ENSP00000378217	GSN,PRKCD
GO:0006810	transport	16	4130	0.0041	ENSP00000053867,ENSP00000234071,ENSP00000246006,ENSP00000303208,ENSP00000352071,ENSP00000362924,ENSP00000365227,ENSP00000365435,ENSP00000365651,ENSP00000378217,ENSP00000379110,ENSP00000381607,ENSP00000383115,ENSP00000417653,ENSP00000435289,ENSP00000455897	AIF1,CD163,CD93,COLEC12,CXCL1,DBNL,GRN,GSN,GSTP1,MRC1,NPPB,PAFAH1B2,PCSK9,PRKCD,PROC,TNFRSF1B
GO:1901699	cellular response to nitrogen compound	6	568	0.0042	ENSP00000290271,ENSP00000303208,ENSP00000365227,ENSP00000378217,ENSP00000381607,ENSP00000383115	AIF1,COLEC12,GSTP1,PCSK9,PRKCD,STC1
GO:0043502	regulation of muscle adaptation	3	81	0.0047	ENSP00000162749,ENSP00000365227,ENSP00000365435	AIF1,TNFRSF1A,TNFRSF1B
GO:0006898	receptor-mediated endocytosis	4	209	0.0051	ENSP00000352071,ENSP00000383115,ENSP00000417653,ENSP00000455897	CD163,COLEC12,DBNL,MRC1
GO:0007584	response to nutrient	4	208	0.0051	ENSP00000287641,ENSP00000290271,ENSP00000362924,ENSP00000381607	GSN,GSTP1,SST,STC1
GO:0043066	negative regulation of apoptotic process	7	859	0.0052	ENSP00000234071,ENSP00000261937,ENSP00000328181,ENSP00000365227,ENSP00000365435,ENSP00000378217,ENSP00000381607	AIF1,FLT4,GSTP1,NOG,PRKCD,PROC,TNFRSF1B
GO:0051179	localization	18	5233	0.0052	ENSP00000053867,ENSP00000162749,ENSP00000204961,ENSP00000234071,ENSP00000246006,ENSP00000303208,ENSP00000352071,ENSP00000362924,ENSP00000365227,ENSP00000365435,ENSP00000365651,ENSP00000378217,ENSP00000379110,ENSP00000381607,ENSP00000383115,ENSP00000417653,ENSP00000435289,ENSP00000455897	AIF1,CD163,CD93,COLEC12,CXCL1,DBNL,EFNB1,GRN,GSN,GSTP1,MRC1,NPPB,PAFAH1B2,PCSK9,PRKCD,PROC,TNFRSF1A,TNFRSF1B
GO:0033273	response to vitamin	3	87	0.0053	ENSP00000290271,ENSP00000362924,ENSP00000381607	GSN,GSTP1,STC1
GO:0032930	positive regulation of superoxide anion generation	2	17	0.0054	ENSP00000378217,ENSP00000381607	GSTP1,PRKCD
GO:0048585	negative regulation of response to stimulus	9	1483	0.0057	ENSP00000162749,ENSP00000234071,ENSP00000303208,ENSP00000328181,ENSP00000344115,ENSP00000365227,ENSP00000365435,ENSP00000378217,ENSP00000381607	AIF1,CDH5,GSTP1,NOG,PCSK9,PRKCD,PROC,TNFRSF1A,TNFRSF1B
GO:0032270	positive regulation of cellular protein metabolic process	9	1496	0.0059	ENSP00000162749,ENSP00000261937,ENSP00000303208,ENSP00000362924,ENSP00000365227,ENSP00000365435,ENSP00000371693,ENSP00000378217,ENSP00000417653	AIF1,DBNL,FLT4,GSN,PCSK9,PRKCD,TNFRSF19,TNFRSF1A,TNFRSF1B
GO:0090257	regulation of muscle system process	4	224	0.0059	ENSP00000162749,ENSP00000290271,ENSP00000365227,ENSP00000365435	AIF1,STC1,TNFRSF1A,TNFRSF1B
GO:0003177	pulmonary valve development	2	19	0.0062	ENSP00000162749,ENSP00000365435	TNFRSF1A,TNFRSF1B
GO:2000379	positive regulation of reactive oxygen species metabolic process	3	94	0.0062	ENSP00000365227,ENSP00000378217,ENSP00000381607	AIF1,GSTP1,PRKCD
GO:0016601	Rac protein signal transduction	2	20	0.0068	ENSP00000365227,ENSP00000417653	AIF1,DBNL
GO:0019221	cytokine-mediated signaling pathway	6	655	0.007	ENSP00000162749,ENSP00000223795,ENSP00000365435,ENSP00000371693,ENSP00000378217,ENSP00000379110	CXCL1,PRKCD,TNFRSF19,TNFRSF1A,TNFRSF1B,TNFSF8
GO:0030336	negative regulation of cell migration	4	237	0.007	ENSP00000290271,ENSP00000328181,ENSP00000365227,ENSP00000381607	AIF1,GSTP1,NOG,STC1
GO:0031325	positive regulation of cellular metabolic process	13	3060	0.007	ENSP00000162749,ENSP00000223795,ENSP00000261937,ENSP00000303208,ENSP00000328181,ENSP00000362924,ENSP00000365227,ENSP00000365435,ENSP00000371693,ENSP00000378217,ENSP00000381607,ENSP00000417653,ENSP00000435289	AIF1,DBNL,FLT4,GSN,GSTP1,NOG,PAFAH1B2,PCSK9,PRKCD,TNFRSF19,TNFRSF1A,TNFRSF1B,TNFSF8
GO:0003176	aortic valve development	2	21	0.0072	ENSP00000162749,ENSP00000365435	TNFRSF1A,TNFRSF1B
GO:2000114	regulation of establishment of cell polarity	2	21	0.0072	ENSP00000344115,ENSP00000362924	CDH5,GSN
GO:0032091	negative regulation of protein binding	3	102	0.0073	ENSP00000303208,ENSP00000328181,ENSP00000378217	NOG,PCSK9,PRKCD
GO:0048523	negative regulation of cellular process	16	4454	0.0075	ENSP00000162749,ENSP00000234071,ENSP00000261937,ENSP00000287641,ENSP00000290271,ENSP00000303208,ENSP00000328181,ENSP00000344115,ENSP00000356791,ENSP00000362924,ENSP00000365227,ENSP00000365435,ENSP00000365651,ENSP00000378217,ENSP00000379110,ENSP00000381607	AIF1,CDH5,CXCL1,DPT,FLT4,GSN,GSTP1,NOG,NPPB,PCSK9,PRKCD,PROC,SST,STC1,TNFRSF1A,TNFRSF1B
GO:0010614	negative regulation of cardiac muscle hypertrophy	2	23	0.0081	ENSP00000162749,ENSP00000365435	TNFRSF1A,TNFRSF1B
GO:0031667	response to nutrient levels	5	455	0.0086	ENSP00000287641,ENSP00000290271,ENSP00000303208,ENSP00000362924,ENSP00000381607	GSN,GSTP1,PCSK9,SST,STC1
GO:0030041	actin filament polymerization	2	26	0.0096	ENSP00000362924,ENSP00000365227	AIF1,GSN
GO:0044062	regulation of excretion	2	26	0.0096	ENSP00000290271,ENSP00000365651	NPPB,STC1
GO:0051239	regulation of multicellular organismal process	12	2788	0.0098	ENSP00000162749,ENSP00000234071,ENSP00000261937,ENSP00000290271,ENSP00000303208,ENSP00000328181,ENSP00000344115,ENSP00000365227,ENSP00000365435,ENSP00000365651,ENSP00000378217,ENSP00000381607	AIF1,CDH5,FLT4,GSTP1,NOG,NPPB,PCSK9,PRKCD,PROC,STC1,TNFRSF1A,TNFRSF1B
GO:0071363	cellular response to growth factor stimulus	5	477	0.0101	ENSP00000261937,ENSP00000328181,ENSP00000344115,ENSP00000365435,ENSP00000381607	CDH5,FLT4,GSTP1,NOG,TNFRSF1B
GO:0006954	inflammatory response	5	482	0.0105	ENSP00000162749,ENSP00000352071,ENSP00000365227,ENSP00000365435,ENSP00000379110	AIF1,CD163,CXCL1,TNFRSF1A,TNFRSF1B
GO:0071417	cellular response to organonitrogen compound	5	485	0.0107	ENSP00000290271,ENSP00000303208,ENSP00000365227,ENSP00000378217,ENSP00000381607	AIF1,GSTP1,PCSK9,PRKCD,STC1
GO:0046330	positive regulation of JNK cascade	3	126	0.0116	ENSP00000261937,ENSP00000371693,ENSP00000417653	DBNL,FLT4,TNFRSF19
GO:0006911	phagocytosis, engulfment	2	31	0.0125	ENSP00000362924,ENSP00000365227	AIF1,GSN
GO:0001932	regulation of protein phosphorylation	8	1370	0.0126	ENSP00000162749,ENSP00000261937,ENSP00000328181,ENSP00000365227,ENSP00000371693,ENSP00000378217,ENSP00000381607,ENSP00000417653	AIF1,DBNL,FLT4,GSTP1,NOG,PRKCD,TNFRSF19,TNFRSF1A
GO:0097190	apoptotic signaling pathway	4	295	0.0127	ENSP00000162749,ENSP00000287641,ENSP00000365435,ENSP00000378217	PRKCD,SST,TNFRSF1A,TNFRSF1B
GO:0032268	regulation of cellular protein metabolic process	11	2486	0.0129	ENSP00000162749,ENSP00000261937,ENSP00000303208,ENSP00000328181,ENSP00000362924,ENSP00000365227,ENSP00000365435,ENSP00000371693,ENSP00000378217,ENSP00000381607,ENSP00000417653	AIF1,DBNL,FLT4,GSN,GSTP1,NOG,PCSK9,PRKCD,TNFRSF19,TNFRSF1A,TNFRSF1B
GO:0044057	regulation of system process	5	516	0.0133	ENSP00000162749,ENSP00000290271,ENSP00000365227,ENSP00000365435,ENSP00000365651	AIF1,NPPB,STC1,TNFRSF1A,TNFRSF1B
GO:0071496	cellular response to external stimulus	4	305	0.0139	ENSP00000162749,ENSP00000303208,ENSP00000365227,ENSP00000381607	AIF1,GSTP1,PCSK9,TNFRSF1A
GO:0051384	response to glucocorticoid	3	138	0.014	ENSP00000290271,ENSP00000365227,ENSP00000381607	AIF1,GSTP1,STC1
GO:0098801	regulation of renal system process	2	36	0.0156	ENSP00000290271,ENSP00000365651	NPPB,STC1
GO:0071222	cellular response to lipopolysaccharide	3	146	0.0161	ENSP00000365435,ENSP00000381607,ENSP00000455897	GSTP1,MRC1,TNFRSF1B
GO:0009611	response to wounding	5	547	0.0163	ENSP00000234071,ENSP00000328181,ENSP00000362924,ENSP00000365227,ENSP00000378217	AIF1,GSN,NOG,PRKCD,PROC
GO:0048545	response to steroid hormone	4	324	0.0166	ENSP00000287641,ENSP00000290271,ENSP00000365227,ENSP00000381607	AIF1,GSTP1,SST,STC1
GO:0007399	nervous system development	10	2206	0.0174	ENSP00000204961,ENSP00000303208,ENSP00000328181,ENSP00000362924,ENSP00000365227,ENSP00000379110,ENSP00000381607,ENSP00000417653,ENSP00000419395,ENSP00000435289	AIF1,CDNF,CXCL1,DBNL,EFNB1,GSN,GSTP1,NOG,PAFAH1B2,PCSK9
GO:0014003	oligodendrocyte development	2	39	0.0174	ENSP00000362924,ENSP00000381607	GSN,GSTP1
GO:0042116	macrophage activation	2	41	0.0185	ENSP00000246006,ENSP00000365227	AIF1,CD93
GO:0071466	cellular response to xenobiotic stimulus	3	157	0.0185	ENSP00000365227,ENSP00000381607,ENSP00000384296	ACY1,AIF1,GSTP1
GO:0097193	intrinsic apoptotic signaling pathway	3	158	0.0186	ENSP00000162749,ENSP00000365435,ENSP00000378217	PRKCD,TNFRSF1A,TNFRSF1B
GO:0031331	positive regulation of cellular catabolic process	4	343	0.0191	ENSP00000303208,ENSP00000365435,ENSP00000378217,ENSP00000435289	PAFAH1B2,PCSK9,PRKCD,TNFRSF1B
GO:0048662	negative regulation of smooth muscle cell proliferation	2	44	0.0204	ENSP00000365227,ENSP00000381607	AIF1,GSTP1
GO:0043122	regulation of I-kappaB kinase/NF-kappaB signaling	3	167	0.021	ENSP00000162749,ENSP00000371693,ENSP00000381607	GSTP1,TNFRSF19,TNFRSF1A
GO:0014070	response to organic cyclic compound	6	873	0.0211	ENSP00000287641,ENSP00000290271,ENSP00000362924,ENSP00000365227,ENSP00000381607,ENSP00000383115	AIF1,COLEC12,GSN,GSTP1,SST,STC1
GO:0030837	negative regulation of actin filament polymerization	2	45	0.0211	ENSP00000362924,ENSP00000378217	GSN,PRKCD
GO:0035556	intracellular signal transduction	8	1528	0.0211	ENSP00000162749,ENSP00000362924,ENSP00000365227,ENSP00000365435,ENSP00000371693,ENSP00000378217,ENSP00000379110,ENSP00000417653	AIF1,CXCL1,DBNL,GSN,PRKCD,TNFRSF19,TNFRSF1A,TNFRSF1B
GO:0043065	positive regulation of apoptotic process	5	604	0.0219	ENSP00000162749,ENSP00000303208,ENSP00000362924,ENSP00000365435,ENSP00000378217	GSN,PCSK9,PRKCD,TNFRSF1A,TNFRSF1B
GO:0043434	response to peptide hormone	4	362	0.0219	ENSP00000290953,ENSP00000303208,ENSP00000378217,ENSP00000381607	AGRP,GSTP1,PCSK9,PRKCD
GO:0033554	cellular response to stress	8	1553	0.0226	ENSP00000162749,ENSP00000290271,ENSP00000303208,ENSP00000365227,ENSP00000365435,ENSP00000371693,ENSP00000378217,ENSP00000417653	AIF1,DBNL,PCSK9,PRKCD,STC1,TNFRSF19,TNFRSF1A,TNFRSF1B
GO:0030195	negative regulation of blood coagulation	2	48	0.0227	ENSP00000234071,ENSP00000378217	PRKCD,PROC
GO:0080135	regulation of cellular response to stress	5	618	0.0235	ENSP00000261937,ENSP00000371693,ENSP00000378217,ENSP00000381607,ENSP00000417653	DBNL,FLT4,GSTP1,PRKCD,TNFRSF19
GO:0051129	negative regulation of cellular component organization	5	632	0.0256	ENSP00000162749,ENSP00000303208,ENSP00000362924,ENSP00000365435,ENSP00000378217	GSN,PCSK9,PRKCD,TNFRSF1A,TNFRSF1B
GO:0050920	regulation of chemotaxis	3	188	0.0267	ENSP00000365227,ENSP00000379110,ENSP00000381607	AIF1,CXCL1,GSTP1
GO:2001233	regulation of apoptotic signaling pathway	4	388	0.0267	ENSP00000328181,ENSP00000362924,ENSP00000378217,ENSP00000381607	GSN,GSTP1,NOG,PRKCD
GO:0001934	positive regulation of protein phosphorylation	6	941	0.0278	ENSP00000162749,ENSP00000261937,ENSP00000365227,ENSP00000371693,ENSP00000378217,ENSP00000417653	AIF1,DBNL,FLT4,PRKCD,TNFRSF19,TNFRSF1A
GO:0071385	cellular response to glucocorticoid stimulus	2	55	0.028	ENSP00000290271,ENSP00000381607	GSTP1,STC1
GO:0010803	regulation of tumor necrosis factor-mediated signaling pathway	2	56	0.0287	ENSP00000162749,ENSP00000381607	GSTP1,TNFRSF1A
GO:0018108	peptidyl-tyrosine phosphorylation	3	195	0.0287	ENSP00000204961,ENSP00000261937,ENSP00000378217	EFNB1,FLT4,PRKCD
GO:0022603	regulation of anatomical structure morphogenesis	6	961	0.0298	ENSP00000162749,ENSP00000261937,ENSP00000328181,ENSP00000344115,ENSP00000365435,ENSP00000365651	CDH5,FLT4,NOG,NPPB,TNFRSF1A,TNFRSF1B
GO:0008283	cell population proliferation	5	676	0.0312	ENSP00000223795,ENSP00000290271,ENSP00000378217,ENSP00000379110,ENSP00000381607	CXCL1,GSTP1,PRKCD,STC1,TNFSF8
GO:0045087	innate immune response	5	676	0.0312	ENSP00000362924,ENSP00000365227,ENSP00000378217,ENSP00000383115,ENSP00000455897	AIF1,COLEC12,GSN,MRC1,PRKCD
GO:0048584	positive regulation of response to stimulus	9	2054	0.0312	ENSP00000162749,ENSP00000261937,ENSP00000362924,ENSP00000365227,ENSP00000371693,ENSP00000378217,ENSP00000379110,ENSP00000383115,ENSP00000417653	AIF1,COLEC12,CXCL1,DBNL,FLT4,GSN,PRKCD,TNFRSF19,TNFRSF1A
GO:0060135	maternal process involved in female pregnancy	2	60	0.0312	ENSP00000290271,ENSP00000290953	AGRP,STC1
GO:0032868	response to insulin	3	213	0.0343	ENSP00000290953,ENSP00000303208,ENSP00000381607	AGRP,GSTP1,PCSK9
GO:0070663	regulation of leukocyte proliferation	3	213	0.0343	ENSP00000204961,ENSP00000365227,ENSP00000381607	AIF1,EFNB1,GSTP1
GO:0007167	enzyme linked receptor protein signaling pathway	5	698	0.0345	ENSP00000204961,ENSP00000261937,ENSP00000328181,ENSP00000344115,ENSP00000365651	CDH5,EFNB1,FLT4,NOG,NPPB
GO:0051173	positive regulation of nitrogen compound metabolic process	11	2946	0.0352	ENSP00000162749,ENSP00000223795,ENSP00000261937,ENSP00000303208,ENSP00000328181,ENSP00000362924,ENSP00000365227,ENSP00000365435,ENSP00000371693,ENSP00000378217,ENSP00000417653	AIF1,DBNL,FLT4,GSN,NOG,PCSK9,PRKCD,TNFRSF19,TNFRSF1A,TNFRSF1B,TNFSF8
GO:0043408	regulation of MAPK cascade	5	712	0.0368	ENSP00000261937,ENSP00000371693,ENSP00000378217,ENSP00000381607,ENSP00000417653	DBNL,FLT4,GSTP1,PRKCD,TNFRSF19
GO:0044419	interspecies interaction between organisms	5	724	0.0389	ENSP00000162749,ENSP00000246006,ENSP00000365651,ENSP00000379110,ENSP00000455897	CD93,CXCL1,MRC1,NPPB,TNFRSF1A
GO:0051051	negative regulation of transport	4	450	0.0389	ENSP00000162749,ENSP00000290271,ENSP00000303208,ENSP00000365435	PCSK9,STC1,TNFRSF1A,TNFRSF1B
GO:0120036	plasma membrane bounded cell projection organization	6	1034	0.0389	ENSP00000204961,ENSP00000328181,ENSP00000362924,ENSP00000365227,ENSP00000417653,ENSP00000419395	AIF1,CDNF,DBNL,EFNB1,GSN,NOG
GO:0008630	intrinsic apoptotic signaling pathway in response to DNA damage	2	71	0.0398	ENSP00000162749,ENSP00000365435	TNFRSF1A,TNFRSF1B
GO:0009987	cellular process	30	14652	0.0407	ENSP00000053867,ENSP00000162749,ENSP00000204961,ENSP00000223795,ENSP00000234071,ENSP00000246006,ENSP00000261937,ENSP00000287641,ENSP00000290271,ENSP00000290953,ENSP00000303208,ENSP00000328181,ENSP00000344115,ENSP00000356791,ENSP00000362924,ENSP00000365227,ENSP00000365435,ENSP00000365651,ENSP00000371693,ENSP00000378217,ENSP00000378408,ENSP00000379110,ENSP00000381607,ENSP00000383115,ENSP00000384296…	ACY1,AGRP,AIF1,CD93,CDH5,CDNF,CHST15,COLEC12,CXCL1,DBNL,DPT,EFNB1,FLT4,GPT,GRN,GSN,GSTP1,MRC1,NOG,NPPB,PAFAH1B2,PCSK9,PRKCD,PROC,SST,STC1,TNFRSF19,TNFRSF1A,TNFRSF1B,TNFSF8
GO:0043407	negative regulation of MAP kinase activity	2	72	0.0407	ENSP00000378217,ENSP00000381607	GSTP1,PRKCD
GO:0042060	wound healing	4	461	0.0412	ENSP00000234071,ENSP00000328181,ENSP00000362924,ENSP00000378217	GSN,NOG,PRKCD,PROC
GO:0031668	cellular response to extracellular stimulus	3	235	0.0415	ENSP00000303208,ENSP00000365227,ENSP00000381607	AIF1,GSTP1,PCSK9
GO:0071375	cellular response to peptide hormone stimulus	3	245	0.0458	ENSP00000303208,ENSP00000378217,ENSP00000381607	GSTP1,PCSK9,PRKCD
GO:0010604	positive regulation of macromolecule metabolic process	11	3081	0.046	ENSP00000162749,ENSP00000223795,ENSP00000261937,ENSP00000303208,ENSP00000328181,ENSP00000362924,ENSP00000365227,ENSP00000365435,ENSP00000371693,ENSP00000378217,ENSP00000417653	AIF1,DBNL,FLT4,GSN,NOG,PCSK9,PRKCD,TNFRSF19,TNFRSF1A,TNFRSF1B,TNFSF8
GO:0042742	defense response to bacterium	3	250	0.0477	ENSP00000162749,ENSP00000223795,ENSP00000378217	PRKCD,TNFRSF1A,TNFSF8
GO:0071396	cellular response to lipid	4	486	0.0477	ENSP00000290271,ENSP00000365435,ENSP00000381607,ENSP00000455897	GSTP1,MRC1,STC1,TNFRSF1B
GO:0006935	chemotaxis	4	491	0.0489	ENSP00000204961,ENSP00000328181,ENSP00000378217,ENSP00000379110	CXCL1,EFNB1,NOG,PRKCD
GO:0007568	aging	3	255	0.0496	ENSP00000362924,ENSP00000365435,ENSP00000378217	GSN,PRKCD,TNFRSF1B

## Sheet: Molecular Function (GO)
#term ID	term description	observed gene count	background gene count	false discovery rate	matching proteins in your network (IDs)	matching proteins in your network (labels)
GO:0030545	receptor regulator activity	9	483	1.02e-05	ENSP00000053867,ENSP00000223795,ENSP00000287641,ENSP00000290271,ENSP00000290953,ENSP00000303208,ENSP00000365651,ENSP00000379110,ENSP00000419395	AGRP,CDNF,CXCL1,GRN,NPPB,PCSK9,SST,STC1,TNFSF8
GO:0048018	receptor ligand activity	8	458	5.06e-05	ENSP00000053867,ENSP00000223795,ENSP00000287641,ENSP00000290271,ENSP00000290953,ENSP00000365651,ENSP00000379110,ENSP00000419395	AGRP,CDNF,CXCL1,GRN,NPPB,SST,STC1,TNFSF8
GO:0005031	tumor necrosis factor-activated receptor activity	3	25	0.00067	ENSP00000162749,ENSP00000365435,ENSP00000371693	TNFRSF19,TNFRSF1A,TNFRSF1B
GO:0005102	signaling receptor binding	11	1513	0.00067	ENSP00000053867,ENSP00000204961,ENSP00000223795,ENSP00000287641,ENSP00000290271,ENSP00000290953,ENSP00000303208,ENSP00000344115,ENSP00000365651,ENSP00000379110,ENSP00000419395	AGRP,CDH5,CDNF,CXCL1,EFNB1,GRN,NPPB,PCSK9,SST,STC1,TNFSF8
GO:0005515	protein binding	23	6605	0.00067	ENSP00000053867,ENSP00000162749,ENSP00000204961,ENSP00000223795,ENSP00000246006,ENSP00000261937,ENSP00000287641,ENSP00000290271,ENSP00000290953,ENSP00000303208,ENSP00000328181,ENSP00000344115,ENSP00000362924,ENSP00000365227,ENSP00000365435,ENSP00000365651,ENSP00000378217,ENSP00000379110,ENSP00000381607,ENSP00000384296,ENSP00000417653,ENSP00000419395,ENSP00000435289	ACY1,AGRP,AIF1,CD93,CDH5,CDNF,CXCL1,DBNL,EFNB1,FLT4,GRN,GSN,GSTP1,NOG,NPPB,PAFAH1B2,PCSK9,PRKCD,SST,STC1,TNFRSF1A,TNFRSF1B,TNFSF8
GO:0098772	molecular function regulator	12	1793	0.00067	ENSP00000053867,ENSP00000223795,ENSP00000287641,ENSP00000290271,ENSP00000290953,ENSP00000303208,ENSP00000365651,ENSP00000378217,ENSP00000379110,ENSP00000381607,ENSP00000417653,ENSP00000419395	AGRP,CDNF,CXCL1,DBNL,GRN,GSTP1,NPPB,PCSK9,PRKCD,SST,STC1,TNFSF8
GO:0005179	hormone activity	4	123	0.0011	ENSP00000287641,ENSP00000290271,ENSP00000290953,ENSP00000365651	AGRP,NPPB,SST,STC1
GO:0030169	low-density lipoprotein particle binding	2	14	0.0056	ENSP00000303208,ENSP00000383115	COLEC12,PCSK9
GO:0038024	cargo receptor activity	3	78	0.0056	ENSP00000352071,ENSP00000383115,ENSP00000455897	CD163,COLEC12,MRC1
GO:0005488	binding	28	11878	0.0133	ENSP00000053867,ENSP00000162749,ENSP00000204961,ENSP00000223795,ENSP00000234071,ENSP00000246006,ENSP00000261937,ENSP00000287641,ENSP00000290271,ENSP00000290953,ENSP00000303208,ENSP00000328181,ENSP00000344115,ENSP00000362924,ENSP00000365227,ENSP00000365435,ENSP00000365651,ENSP00000378217,ENSP00000378408,ENSP00000379110,ENSP00000381607,ENSP00000383115,ENSP00000384296,ENSP00000402394,ENSP00000417653…	ACY1,AGRP,AIF1,CD93,CDH5,CDNF,CHST15,COLEC12,CXCL1,DBNL,EFNB1,FLT4,GPT,GRN,GSN,GSTP1,MRC1,NOG,NPPB,PAFAH1B2,PCSK9,PRKCD,PROC,SST,STC1,TNFRSF1A,TNFRSF1B,TNFSF8
GO:0008083	growth factor activity	3	160	0.0267	ENSP00000053867,ENSP00000379110,ENSP00000419395	CDNF,CXCL1,GRN
GO:0051015	actin filament binding	3	158	0.0267	ENSP00000362924,ENSP00000365227,ENSP00000417653	AIF1,DBNL,GSN
GO:0004713	protein tyrosine kinase activity	3	180	0.0336	ENSP00000204961,ENSP00000261937,ENSP00000378217	EFNB1,FLT4,PRKCD
GO:0005044	scavenger receptor activity	2	50	0.0336	ENSP00000352071,ENSP00000383115	CD163,COLEC12
GO:0005125	cytokine activity	3	216	0.049	ENSP00000053867,ENSP00000223795,ENSP00000379110	CXCL1,GRN,TNFSF8
GO:0005509	calcium ion binding	5	700	0.049	ENSP00000234071,ENSP00000246006,ENSP00000344115,ENSP00000362924,ENSP00000365227	AIF1,CD93,CDH5,GSN,PROC
GO:0048029	monosaccharide binding	2	66	0.049	ENSP00000383115,ENSP00000455897	COLEC12,MRC1

## Sheet: Cellular Component (GO)
#term ID	term description	observed gene count	background gene count	false discovery rate	matching proteins in your network (IDs)	matching proteins in your network (labels)
GO:0005576	extracellular region	21	2505	1.06e-09	ENSP00000053867,ENSP00000162749,ENSP00000223795,ENSP00000234071,ENSP00000261937,ENSP00000287641,ENSP00000290271,ENSP00000290953,ENSP00000303208,ENSP00000328181,ENSP00000352071,ENSP00000362924,ENSP00000365435,ENSP00000365651,ENSP00000378217,ENSP00000379110,ENSP00000381607,ENSP00000384296,ENSP00000417653,ENSP00000419395,ENSP00000435289	ACY1,AGRP,CD163,CDNF,CXCL1,DBNL,FLT4,GRN,GSN,GSTP1,NOG,NPPB,PAFAH1B2,PCSK9,PRKCD,PROC,SST,STC1,TNFRSF1A,TNFRSF1B,TNFSF8
GO:0005615	extracellular space	13	1134	9.67e-07	ENSP00000162749,ENSP00000223795,ENSP00000234071,ENSP00000287641,ENSP00000290271,ENSP00000290953,ENSP00000303208,ENSP00000328181,ENSP00000362924,ENSP00000365651,ENSP00000379110,ENSP00000384296,ENSP00000419395	ACY1,AGRP,CDNF,CXCL1,GSN,NOG,NPPB,PCSK9,PROC,SST,STC1,TNFRSF1A,TNFSF8
GO:0044433	cytoplasmic vesicle part	14	1447	1.21e-06	ENSP00000053867,ENSP00000246006,ENSP00000303208,ENSP00000326759,ENSP00000352071,ENSP00000362924,ENSP00000365435,ENSP00000378217,ENSP00000379110,ENSP00000381607,ENSP00000383115,ENSP00000417653,ENSP00000435289,ENSP00000455897	CD163,CD93,COLEC12,CXCL1,DBNL,GRN,GSN,GSTP1,LRIG3,MRC1,PAFAH1B2,PCSK9,PRKCD,TNFRSF1B
GO:0031982	vesicle	15	2318	3.02e-05	ENSP00000053867,ENSP00000246006,ENSP00000303208,ENSP00000326759,ENSP00000352071,ENSP00000362924,ENSP00000365435,ENSP00000378217,ENSP00000379110,ENSP00000381607,ENSP00000383115,ENSP00000384296,ENSP00000417653,ENSP00000435289,ENSP00000455897	ACY1,CD163,CD93,COLEC12,CXCL1,DBNL,GRN,GSN,GSTP1,LRIG3,MRC1,PAFAH1B2,PCSK9,PRKCD,TNFRSF1B
GO:0034774	secretory granule lumen	7	323	3.02e-05	ENSP00000053867,ENSP00000362924,ENSP00000378217,ENSP00000379110,ENSP00000381607,ENSP00000417653,ENSP00000435289	CXCL1,DBNL,GRN,GSN,GSTP1,PAFAH1B2,PRKCD
GO:0030141	secretory granule	9	828	8.52e-05	ENSP00000053867,ENSP00000246006,ENSP00000362924,ENSP00000365435,ENSP00000378217,ENSP00000379110,ENSP00000381607,ENSP00000417653,ENSP00000435289	CD93,CXCL1,DBNL,GRN,GSN,GSTP1,PAFAH1B2,PRKCD,TNFRSF1B
GO:0101002	ficolin-1-rich granule	5	186	0.0002	ENSP00000246006,ENSP00000362924,ENSP00000381607,ENSP00000417653,ENSP00000435289	CD93,DBNL,GSN,GSTP1,PAFAH1B2
GO:0005886	plasma membrane	20	5159	0.00025	ENSP00000162749,ENSP00000204961,ENSP00000223795,ENSP00000246006,ENSP00000261937,ENSP00000290271,ENSP00000303208,ENSP00000326759,ENSP00000344115,ENSP00000352071,ENSP00000362924,ENSP00000365227,ENSP00000365435,ENSP00000371693,ENSP00000378217,ENSP00000381607,ENSP00000383115,ENSP00000417653,ENSP00000435289,ENSP00000455897	AIF1,CD163,CD93,CDH5,COLEC12,DBNL,EFNB1,FLT4,GSN,GSTP1,LRIG3,MRC1,PAFAH1B2,PCSK9,PRKCD,STC1,TNFRSF19,TNFRSF1A,TNFRSF1B,TNFSF8
GO:1904813	ficolin-1-rich granule lumen	4	125	0.00062	ENSP00000362924,ENSP00000381607,ENSP00000417653,ENSP00000435289	DBNL,GSN,GSTP1,PAFAH1B2
GO:0012505	endomembrane system	16	4347	0.0055	ENSP00000053867,ENSP00000162749,ENSP00000234071,ENSP00000246006,ENSP00000290953,ENSP00000303208,ENSP00000362924,ENSP00000365435,ENSP00000378217,ENSP00000379110,ENSP00000381607,ENSP00000402394,ENSP00000417653,ENSP00000419395,ENSP00000435289,ENSP00000455897	AGRP,CD93,CDNF,CHST15,CXCL1,DBNL,GRN,GSN,GSTP1,MRC1,PAFAH1B2,PCSK9,PRKCD,PROC,TNFRSF1A,TNFRSF1B
GO:0098805	whole membrane	9	1554	0.0066	ENSP00000162749,ENSP00000204961,ENSP00000246006,ENSP00000303208,ENSP00000352071,ENSP00000365435,ENSP00000383115,ENSP00000417653,ENSP00000455897	CD163,CD93,COLEC12,DBNL,EFNB1,MRC1,PCSK9,TNFRSF1A,TNFRSF1B
GO:0009986	cell surface	6	690	0.0076	ENSP00000162749,ENSP00000246006,ENSP00000303208,ENSP00000344115,ENSP00000352071,ENSP00000455897	CD163,CD93,CDH5,MRC1,PCSK9,TNFRSF1A
GO:0030659	cytoplasmic vesicle membrane	6	724	0.0093	ENSP00000246006,ENSP00000326759,ENSP00000352071,ENSP00000365435,ENSP00000383115,ENSP00000417653	CD163,CD93,COLEC12,DBNL,LRIG3,TNFRSF1B
GO:0002102	podosome	2	30	0.0101	ENSP00000362924,ENSP00000417653	DBNL,GSN
GO:0042581	specific granule	3	159	0.0179	ENSP00000246006,ENSP00000365435,ENSP00000379110	CD93,CXCL1,TNFRSF1B
GO:0044459	plasma membrane part	11	2651	0.0179	ENSP00000162749,ENSP00000204961,ENSP00000223795,ENSP00000261937,ENSP00000290271,ENSP00000303208,ENSP00000344115,ENSP00000352071,ENSP00000365227,ENSP00000365435,ENSP00000455897	AIF1,CD163,CDH5,EFNB1,FLT4,MRC1,PCSK9,STC1,TNFRSF1A,TNFRSF1B,TNFSF8
GO:0001726	ruffle	3	164	0.018	ENSP00000362924,ENSP00000365227,ENSP00000417653	AIF1,DBNL,GSN
GO:0070820	tertiary granule	3	164	0.018	ENSP00000246006,ENSP00000379110,ENSP00000417653	CD93,CXCL1,DBNL
GO:0098588	bounding membrane of organelle	9	1950	0.0216	ENSP00000162749,ENSP00000246006,ENSP00000303208,ENSP00000352071,ENSP00000365435,ENSP00000383115,ENSP00000402394,ENSP00000417653,ENSP00000455897	CD163,CD93,CHST15,COLEC12,DBNL,MRC1,PCSK9,TNFRSF1A,TNFRSF1B
GO:0030027	lamellipodium	3	185	0.0224	ENSP00000362924,ENSP00000365227,ENSP00000417653	AIF1,DBNL,GSN
GO:1904724	tertiary granule lumen	2	55	0.0241	ENSP00000379110,ENSP00000417653	CXCL1,DBNL
GO:0048471	perinuclear region of cytoplasm	5	670	0.0265	ENSP00000303208,ENSP00000362924,ENSP00000365227,ENSP00000365435,ENSP00000378217	AIF1,GSN,PCSK9,PRKCD,TNFRSF1B
GO:0009897	external side of plasma membrane	3	223	0.0339	ENSP00000303208,ENSP00000344115,ENSP00000352071	CD163,CDH5,PCSK9
GO:0036477	somatodendritic compartment	5	731	0.0358	ENSP00000287641,ENSP00000290953,ENSP00000365227,ENSP00000365435,ENSP00000417653	AGRP,AIF1,DBNL,SST,TNFRSF1B
GO:0043025	neuronal cell body	4	460	0.0358	ENSP00000287641,ENSP00000290953,ENSP00000365227,ENSP00000365435	AGRP,AIF1,SST,TNFRSF1B
GO:0016020	membrane	21	8420	0.0443	ENSP00000162749,ENSP00000204961,ENSP00000223795,ENSP00000246006,ENSP00000261937,ENSP00000290271,ENSP00000303208,ENSP00000326759,ENSP00000344115,ENSP00000352071,ENSP00000362924,ENSP00000365227,ENSP00000365435,ENSP00000371693,ENSP00000378217,ENSP00000381607,ENSP00000383115,ENSP00000402394,ENSP00000417653,ENSP00000435289,ENSP00000455897	AIF1,CD163,CD93,CDH5,CHST15,COLEC12,DBNL,EFNB1,FLT4,GSN,GSTP1,LRIG3,MRC1,PAFAH1B2,PCSK9,PRKCD,STC1,TNFRSF19,TNFRSF1A,TNFRSF1B,TNFSF8

## Sheet: Reference Publications
#term ID	term description	observed gene count	background gene count	false discovery rate	matching proteins in your network (IDs)	matching proteins in your network (labels)
PMID:28586402	(2017) Effect of food intake on 92 biomarkers for cardiovascular disease.	8	96	7.11e-07	ENSP00000053867,ENSP00000162749,ENSP00000246006,ENSP00000303208,ENSP00000344115,ENSP00000352071,ENSP00000365435,ENSP00000365651	CD163,CD93,CDH5,GRN,NPPB,PCSK9,TNFRSF1A,TNFRSF1B
PMID:28785633	(2015) The role of TNF-Alfa, FasFas ligand system and NT-proBNP in the early detection of asymptomatic left ventricular dysfunction in cancer patients treated with anthracyclines.	4	6	9.58e-05	ENSP00000162749,ENSP00000365435,ENSP00000365651,ENSP00000378408	GPT,NPPB,TNFRSF1A,TNFRSF1B
PMID:28830445	(2017) Responses of rat and mouse primary microglia to pro- and anti-inflammatory stimuli: molecular profiles, K+ channels and migration.	6	78	0.00022	ENSP00000162749,ENSP00000352071,ENSP00000365227,ENSP00000365435,ENSP00000379110,ENSP00000455897	AIF1,CD163,CXCL1,MRC1,TNFRSF1A,TNFRSF1B
PMID:28611375	(2017) Identification of an in vivo orally active dual-binding protein-protein interaction inhibitor targeting TNFAlfa through combined in silicoin vitroin vivo screening.	4	10	0.00023	ENSP00000162749,ENSP00000365435,ENSP00000378408,ENSP00000379110	CXCL1,GPT,TNFRSF1A,TNFRSF1B
PMID:20028520	(2009) Acute hepatitis in three patients with systemic juvenile idiopathic arthritis taking interleukin-1 receptor antagonist.	4	12	0.00033	ENSP00000162749,ENSP00000352071,ENSP00000365435,ENSP00000378408	CD163,GPT,TNFRSF1A,TNFRSF1B
PMID:22540228	(2012) Proteolytic activation of proapoptotic kinase protein kinase CDelta by tumor necrosis factor Alfa death receptor signaling in dopaminergic neurons during neuroinflammation.	4	12	0.00033	ENSP00000162749,ENSP00000365227,ENSP00000365435,ENSP00000378217	AIF1,PRKCD,TNFRSF1A,TNFRSF1B
PMID:21989628	(2012) Regulation of microglia effector functions by tumor necrosis factor signaling.	4	14	0.0004	ENSP00000162749,ENSP00000365227,ENSP00000365435,ENSP00000379110	AIF1,CXCL1,TNFRSF1A,TNFRSF1B
PMID:28070141	(2016) Genetic Ablation of Soluble TNF Does Not Affect Lesion Size and Functional Recovery after Moderate Spinal Cord Injury in Mice.	4	14	0.0004	ENSP00000162749,ENSP00000365227,ENSP00000365435,ENSP00000379110	AIF1,CXCL1,TNFRSF1A,TNFRSF1B
PMID:23689260	(2013) Effects of ex vivo Gamma-tocopherol on airway macrophage function in healthy and mild allergic asthmatics.	4	16	0.00048	ENSP00000162749,ENSP00000352071,ENSP00000383115,ENSP00000455897	CD163,COLEC12,MRC1,TNFRSF1A
PMID:27151770	(2016) Protein kinase CDelta upregulation in microglia drives neuroinflammatory responses and dopaminergic neurodegeneration in experimental models of Parkinson's disease.	4	16	0.00048	ENSP00000162749,ENSP00000365227,ENSP00000378217,ENSP00000379110	AIF1,CXCL1,PRKCD,TNFRSF1A
PMID:28860501	(2017) In vivo immune interactions of multipotent stromal cells underlie their long-lasting pain-relieving effect.	5	50	0.00048	ENSP00000352071,ENSP00000365227,ENSP00000365435,ENSP00000379110,ENSP00000455897	AIF1,CD163,CXCL1,MRC1,TNFRSF1B
PMID:29593734	(2018) Experimental Demyelination and Axonal Loss Are Reduced in MicroRNA-146a Deficient Mice.	4	17	0.00048	ENSP00000162749,ENSP00000365227,ENSP00000365435,ENSP00000379110	AIF1,CXCL1,TNFRSF1A,TNFRSF1B
PMID:29301251	(2018) The Role of Microglia in Diabetic Retinopathy: Inflammation, Microvasculature Defects and Neurodegeneration.	5	56	0.00056	ENSP00000162749,ENSP00000287641,ENSP00000344115,ENSP00000365227,ENSP00000455897	AIF1,CDH5,MRC1,SST,TNFRSF1A
PMID:21372301	(2011) Macrophage-derived tumor necrosis factor-alpha is an early component of the molecular cascade leading to angiogenesis in response to aortic injury.	4	19	0.00057	ENSP00000162749,ENSP00000204961,ENSP00000352071,ENSP00000379110	CD163,CXCL1,EFNB1,TNFRSF1A
PMID:23827856	(2013) The stem cell secretome and its role in brain repair.	5	60	0.00067	ENSP00000053867,ENSP00000162749,ENSP00000290271,ENSP00000328181,ENSP00000365227	AIF1,GRN,NOG,STC1,TNFRSF1A
PMID:27428882	(2016) Review: Novel Insights Into Tumor Necrosis Factor Receptor, Death Receptor 3, and Progranulin Pathways in Arthritis and Bone Remodeling.	4	21	0.00071	ENSP00000053867,ENSP00000162749,ENSP00000365435,ENSP00000371693	GRN,TNFRSF19,TNFRSF1A,TNFRSF1B
PMID:11250056	(2001) Decreased fumonisin hepatotoxicity in mice with a targeted deletion of tumor necrosis factor receptor 1.	3	3	0.00073	ENSP00000162749,ENSP00000365435,ENSP00000378408	GPT,TNFRSF1A,TNFRSF1B
PMID:28701948	(2017) Microglial Activation in Traumatic Brain Injury.	4	22	0.00074	ENSP00000053867,ENSP00000365227,ENSP00000365435,ENSP00000455897	AIF1,GRN,MRC1,TNFRSF1B
PMID:28255460	(2017) The Polarization States of Microglia in TBI: A New Paradigm for Pharmacological Intervention.	4	23	0.00083	ENSP00000365227,ENSP00000365435,ENSP00000379110,ENSP00000455897	AIF1,CXCL1,MRC1,TNFRSF1B
PMID:25256614	(2014) The immune microenvironment confers resistance to MAPK pathway inhibitors through macrophage-derived TNFAlfa.	4	24	0.00092	ENSP00000162749,ENSP00000352071,ENSP00000365435,ENSP00000379110	CD163,CXCL1,TNFRSF1A,TNFRSF1B
PMID:26640402	(2015) Role and New Insights of Pirfenidone in Fibrotic Diseases.	4	24	0.00092	ENSP00000287641,ENSP00000365435,ENSP00000378408,ENSP00000455897	GPT,MRC1,SST,TNFRSF1B
PMID:12559634	(2003) TNF, TNF receptor type 1, and allograft inflammatory factor-1 gene polymorphisms in Japanese patients with type 1 diabetes.	3	4	0.00098	ENSP00000162749,ENSP00000365227,ENSP00000365435	AIF1,TNFRSF1A,TNFRSF1B
PMID:21692635	(2011) TNF receptors in Kupffer cells.	3	4	0.00098	ENSP00000162749,ENSP00000287641,ENSP00000365435	SST,TNFRSF1A,TNFRSF1B
PMID:23567638	(2013) Chronic neuron- and age-selective down-regulation of TNF receptor expression in triple-transgenic Alzheimer disease mice leads to significant modulation of amyloid- and Tau-related pathologies.	3	4	0.00098	ENSP00000162749,ENSP00000365227,ENSP00000365435	AIF1,TNFRSF1A,TNFRSF1B
PMID:24389507	(2014) Chronological changes in circulating levels of soluble tumor necrosis factor receptors 1 and 2 in rats with carbon tetrachloride-induced liver injury.	3	4	0.00098	ENSP00000162749,ENSP00000365435,ENSP00000378408	GPT,TNFRSF1A,TNFRSF1B
PMID:25918475	(2015) Neurotrauma and inflammation: CNS and PNS responses.	5	75	0.00098	ENSP00000162749,ENSP00000344115,ENSP00000352071,ENSP00000379110,ENSP00000455897	CD163,CDH5,CXCL1,MRC1,TNFRSF1A
PMID:26005049	(2015) The molecular basis for development of proinflammatory autoantibodies to progranulin.	3	4	0.00098	ENSP00000053867,ENSP00000162749,ENSP00000365435	GRN,TNFRSF1A,TNFRSF1B
PMID:27623093	(2016) PKCDelta knockout mice are protected from para-methoxymethamphetamine-induced mitochondrial stress and associated neurotoxicity in the striatum of mice.	3	4	0.00098	ENSP00000365227,ENSP00000365435,ENSP00000378217	AIF1,PRKCD,TNFRSF1B
PMID:27778363	(2016) Review article: novel methods for the treatment of non-alcoholic steatohepatitis - targeting the gut immune system to decrease the systemic inflammatory response without immune suppression.	4	26	0.00098	ENSP00000162749,ENSP00000365435,ENSP00000378408,ENSP00000455897	GPT,MRC1,TNFRSF1A,TNFRSF1B
PMID:29740434	(2018) Lack of Evidence for a Direct Interaction of Progranulin and Tumor Necrosis Factor Receptor-1 and Tumor Necrosis Factor Receptor-2 From Cellular Binding Studies.	3	4	0.00098	ENSP00000053867,ENSP00000162749,ENSP00000365435	GRN,TNFRSF1A,TNFRSF1B
PMID:12771125	(2003) Keratin 8 protection of placental barrier function.	3	5	0.0011	ENSP00000162749,ENSP00000290271,ENSP00000365435	STC1,TNFRSF1A,TNFRSF1B
PMID:14686721	(2003) Protection against liver injury by PGE1 or anti-TNF-alpha is associated with a reduction of TNF-R1 expression in hepatocytes.	3	5	0.0011	ENSP00000162749,ENSP00000365435,ENSP00000378408	GPT,TNFRSF1A,TNFRSF1B
PMID:19897967	(2009) Joint involvement associated with inflammatory bowel disease.	3	5	0.0011	ENSP00000162749,ENSP00000352071,ENSP00000365435	CD163,TNFRSF1A,TNFRSF1B
PMID:20307721	(2010) Management of acute graft-versus-host disease in children.	3	5	0.0011	ENSP00000287641,ENSP00000365435,ENSP00000378408	GPT,SST,TNFRSF1B
PMID:24386183	(2013) Soluble TNF-alpha-receptors I are prognostic markers in TIPS-treated patients with cirrhosis and portal hypertension.	3	5	0.0011	ENSP00000162749,ENSP00000365435,ENSP00000378408	GPT,TNFRSF1A,TNFRSF1B
PMID:24703938	(2014) Progranulin is required for proper ER stress response and inhibits ER stress-mediated apoptosis through TNFR2.	3	5	0.0011	ENSP00000053867,ENSP00000162749,ENSP00000365435	GRN,TNFRSF1A,TNFRSF1B
PMID:24761998	(2014) Macrophagic and microglial responses after focal traumatic brain injury in the female rat.	4	30	0.0011	ENSP00000352071,ENSP00000365227,ENSP00000379110,ENSP00000455897	AIF1,CD163,CXCL1,MRC1
PMID:25319439	(2014) Listeria monocytogenes-associated biliary tract infections: a study of 12 consecutive cases and review.	3	5	0.0011	ENSP00000365435,ENSP00000365651,ENSP00000378408	GPT,NPPB,TNFRSF1B
PMID:26373796	(2015) Progranulin induces adipose insulin resistance and autophagic imbalance via TNFR1 in mice.	3	5	0.0011	ENSP00000053867,ENSP00000162749,ENSP00000365435	GRN,TNFRSF1A,TNFRSF1B
PMID:26589287	(2015) Pathobiochemical signatures of cholestatic liver disease in bile duct ligated mice.	5	81	0.0011	ENSP00000162749,ENSP00000365435,ENSP00000378408,ENSP00000379110,ENSP00000455897	CXCL1,GPT,MRC1,TNFRSF1A,TNFRSF1B
PMID:27831558	(2016) RIPK1 protects from TNF-Alfa-mediated liver damage during hepatitis.	4	30	0.0011	ENSP00000162749,ENSP00000365435,ENSP00000378408,ENSP00000379110	CXCL1,GPT,TNFRSF1A,TNFRSF1B
PMID:28828963	(2017) Soluble TWEAK may predict carotid atherosclerosis in treated HIV infection.	3	5	0.0011	ENSP00000162749,ENSP00000352071,ENSP00000365435	CD163,TNFRSF1A,TNFRSF1B
PMID:19429447	(2009) Influence of testosterone and a novel SARM on gene expression in whole blood of Macaca fascicularis.	3	6	0.0012	ENSP00000162749,ENSP00000223795,ENSP00000365435	TNFRSF1A,TNFRSF1B,TNFSF8
PMID:27335983	(2015) Use of Intravenous Peramivir in a Critically Ill Toddler With Influenza A Infection and Cardiac Involvement.	3	6	0.0012	ENSP00000162749,ENSP00000365435,ENSP00000378408	GPT,TNFRSF1A,TNFRSF1B
PMID:28679964	(2017) Optimum immunohistochemical procedures for analysis of macrophages in human and mouse formalin fixed paraffin-embedded tissue samples.	3	6	0.0012	ENSP00000352071,ENSP00000365227,ENSP00000455897	AIF1,CD163,MRC1
PMID:26245758	(2015) Deletion of angiotensin-converting enzyme 2 exacerbates renal inflammation and injury in apolipoprotein E-deficient mice through modulation of the nephrin and TNF-alpha-TNFRSF1A signaling.	4	34	0.0014	ENSP00000162749,ENSP00000223795,ENSP00000365435,ENSP00000371693	TNFRSF19,TNFRSF1A,TNFRSF1B,TNFSF8
PMID:17268792	(2007) Increase in CD30 ligandCD153 and TNF-alpha expressing mast cells in basal cell carcinoma.	3	7	0.0015	ENSP00000162749,ENSP00000223795,ENSP00000365435	TNFRSF1A,TNFRSF1B,TNFSF8
PMID:21324189	(2011) Hippocampal expression of murine TNFAlfa results in attenuation of amyloid deposition in vivo.	3	7	0.0015	ENSP00000162749,ENSP00000365227,ENSP00000365435	AIF1,TNFRSF1A,TNFRSF1B
PMID:26217127	(2013) Understanding and managing toxicities of vascular endothelial growth factor (VEGF) inhibitors.	4	35	0.0015	ENSP00000162749,ENSP00000287641,ENSP00000365435,ENSP00000378408	GPT,SST,TNFRSF1A,TNFRSF1B
PMID:26519939	(2016) Does progranulin account for the opposite effects of etanercept and infliximabadalimumab in osteoarthritis?: Comment on Olson et al.: 'Therapeutic Opportunities to Prevent Post-Traumatic Arthritis: Lessons From the Natural History of Arthritis After ...	3	7	0.0015	ENSP00000053867,ENSP00000162749,ENSP00000365435	GRN,TNFRSF1A,TNFRSF1B
PMID:26807309	(2015) miR-24 Regulates Macrophage Polarization and Plasticity.	4	36	0.0015	ENSP00000352071,ENSP00000365435,ENSP00000371693,ENSP00000455897	CD163,MRC1,TNFRSF19,TNFRSF1B
PMID:27987058	(2017) Vitamin D Treatment Attenuates Neuroinflammation and Dopaminergic Neurodegeneration in an Animal Model of Parkinson's Disease, Shifting M1 to M2 Microglia Responses.	3	7	0.0015	ENSP00000352071,ENSP00000365227,ENSP00000455897	AIF1,CD163,MRC1
PMID:26453502	(2015) Inflammation induced loss of skeletal muscle.	5	95	0.0017	ENSP00000162749,ENSP00000352071,ENSP00000365435,ENSP00000379110,ENSP00000455897	CD163,CXCL1,MRC1,TNFRSF1A,TNFRSF1B
PMID:19337424	(2008) Treatment of severe psoriasis with infliximab.	3	8	0.0018	ENSP00000365435,ENSP00000378408,ENSP00000379110	CXCL1,GPT,TNFRSF1B
PMID:22022436	(2011) Humanizing Pi-class glutathione S-transferase regulation in a mouse model alters liver toxicity in response to acetaminophen overdose.	3	8	0.0018	ENSP00000287641,ENSP00000378408,ENSP00000381607	GPT,GSTP1,SST
PMID:25146376	(2014) Expression of the mannose receptor CD206 in HIV and SIV encephalitis: a phenotypic switch of brain perivascular macrophages with virus infection.	3	8	0.0018	ENSP00000352071,ENSP00000365227,ENSP00000455897	AIF1,CD163,MRC1
PMID:25359150	(2014) Efficacy and safety of pateclizumab (anti-lymphotoxin-Alfa) compared to adalimumab in rheumatoid arthritis: a head-to-head phase 2 randomized controlled study (The ALTARA Study).	3	8	0.0018	ENSP00000162749,ENSP00000365435,ENSP00000378408	GPT,TNFRSF1A,TNFRSF1B
PMID:25735706	(2015) Exosomal proteins as potential diagnostic markers in advanced non-small cell lung carcinoma.	4	38	0.0018	ENSP00000162749,ENSP00000352071,ENSP00000365435,ENSP00000455897	CD163,MRC1,TNFRSF1A,TNFRSF1B
PMID:26205288	(2015) Mechanisms of Improvement of Left Ventricular Function by Intracoronary Human Umbilical Cord-Derived Mesenchymal Stem Cell Infusion in Very Old Patients with Coronary Chronic Total Occlusion.	3	8	0.0018	ENSP00000162749,ENSP00000365435,ENSP00000365651	NPPB,TNFRSF1A,TNFRSF1B
PMID:26918621	(2016) Infiltration of tumor-associated macrophages is involved in CD44 expression in clear cell renal cell carcinoma.	3	8	0.0018	ENSP00000162749,ENSP00000352071,ENSP00000379110	CD163,CXCL1,TNFRSF1A
PMID:29340331	(2018) Location-Specific Oral Microbiome Possesses Features Associated With CKD.	3	8	0.0018	ENSP00000162749,ENSP00000234071,ENSP00000365435	PROC,TNFRSF1A,TNFRSF1B
PMID:20007573	(2009) Neuronal I kappa B kinase beta protects mice from autoimmune encephalomyelitis by mediating neuroprotective and immunosuppressive effects in the central nervous system.	4	43	0.0022	ENSP00000162749,ENSP00000223795,ENSP00000365435,ENSP00000379110	CXCL1,TNFRSF1A,TNFRSF1B,TNFSF8
PMID:22410100	(2012) Inhibition of inflammation but not ankylosis by glucocorticoids in mice: further evidence for the entheseal stress hypothesis.	3	9	0.0022	ENSP00000328181,ENSP00000365435,ENSP00000379110	CXCL1,NOG,TNFRSF1B
PMID:23166746	(2012) Inflammatory cascades driven by tumor necrosis factor-alpha play a major role in the progression of acute liver failure and its neurological complications.	3	9	0.0022	ENSP00000162749,ENSP00000365435,ENSP00000378408	GPT,TNFRSF1A,TNFRSF1B
PMID:24179342	(2008) A Case of Hyper IgD and Periodic Fever Syndrome in Japan.	3	9	0.0022	ENSP00000162749,ENSP00000365435,ENSP00000378408	GPT,TNFRSF1A,TNFRSF1B
PMID:24788181	(2014) A solid-phase assay for studying direct binding of progranulin to TNFR and progranulin antagonism of TNFTNFR interactions.	3	9	0.0022	ENSP00000053867,ENSP00000162749,ENSP00000365435	GRN,TNFRSF1A,TNFRSF1B
PMID:25429803	(2014) CD30 expression is a novel prognostic indicator in extranodal natural killerT-cell lymphoma, nasal type.	3	9	0.0022	ENSP00000162749,ENSP00000223795,ENSP00000365435	TNFRSF1A,TNFRSF1B,TNFSF8
PMID:25540015	(2014) TNFR1-JNK signaling is the shared pathway of neuroinflammation and neurovascular damage after LPS-sensitized hypoxic-ischemic injury in the immature brain.	3	9	0.0022	ENSP00000162749,ENSP00000365227,ENSP00000365435	AIF1,TNFRSF1A,TNFRSF1B
PMID:27437576	(2016) CD47-blocking antibodies restore phagocytosis and prevent atherosclerosis.	4	42	0.0022	ENSP00000162749,ENSP00000365435,ENSP00000379110,ENSP00000455897	CXCL1,MRC1,TNFRSF1A,TNFRSF1B
PMID:27445694	(2016) Combined Intraperitoneal and Intrathecal Etanercept Reduce Increased Brain Tumor Necrosis Factor-Alpha and Asymmetric Dimethylarginine Levels and Rescues Spatial Deficits in Young Rats after Bile Duct Ligation.	3	9	0.0022	ENSP00000162749,ENSP00000365435,ENSP00000378408	GPT,TNFRSF1A,TNFRSF1B
PMID:27563824	(2016) Pediatric Hodgkin lymphoma: biomarkers, drugs, and clinical trials for translational science and medicine.	4	42	0.0022	ENSP00000162749,ENSP00000223795,ENSP00000352071,ENSP00000381607	CD163,GSTP1,TNFRSF1A,TNFSF8
PMID:27889570	(2017) Inhibitor of Apoptosis Protein-1 Regulates Tumor Necrosis Factor-Mediated Destruction of Intestinal Epithelial Cells.	3	9	0.0022	ENSP00000162749,ENSP00000365435,ENSP00000378408	GPT,TNFRSF1A,TNFRSF1B
PMID:8616567	(1996) Expression of tumor necrosis factor-receptor superfamily members by lung T lymphocytes in interstitial lung disease.	3	9	0.0022	ENSP00000162749,ENSP00000223795,ENSP00000365435	TNFRSF1A,TNFRSF1B,TNFSF8
PMID:11996667	(2002) Tumour necrosis factor-induced activation of c-Jun N-terminal kinase is sensitive to caspase-dependent modulation while activation of mitogen-activated protein kinase (MAPK) or p38 MAPK is not.	3	10	0.0024	ENSP00000162749,ENSP00000365435,ENSP00000378217	PRKCD,TNFRSF1A,TNFRSF1B
PMID:19834619	(2009) Identification of markers that distinguish monocyte-derived fibrocytes from monocytes, macrophages, and fibroblasts.	4	45	0.0024	ENSP00000246006,ENSP00000352071,ENSP00000379110,ENSP00000455897	CD163,CD93,CXCL1,MRC1
PMID:20051112	(2010) Serum levels of soluble Fas, soluble tumor necrosis factor-receptor II, interleukin-2 receptor and interleukin-8 as early predictors of hepatocellular carcinoma in Egyptian patients with hepatitis C virus genotype-4.	3	10	0.0024	ENSP00000162749,ENSP00000365435,ENSP00000378408	GPT,TNFRSF1A,TNFRSF1B
PMID:21291541	(2011) Lymphocyte deficiency limits Epstein-Barr virus latent membrane protein 1 induced chronic inflammation and carcinogenic pathology in vivo.	4	45	0.0024	ENSP00000162749,ENSP00000223795,ENSP00000365435,ENSP00000379110	CXCL1,TNFRSF1A,TNFRSF1B,TNFSF8
PMID:26614117	(2016) Macrophages: An Inflammatory Link Between Angiogenesis and Lymphangiogenesis.	4	45	0.0024	ENSP00000162749,ENSP00000261937,ENSP00000352071,ENSP00000455897	CD163,FLT4,MRC1,TNFRSF1A
PMID:26692395	(2016) Hepatotoxicity Associated with the Use of Anti-TNF-Alfa Agents.	3	10	0.0024	ENSP00000162749,ENSP00000365435,ENSP00000378408	GPT,TNFRSF1A,TNFRSF1B
PMID:27122661	(2016) Adult mouse model of early hepatocellular carcinoma promoted by alcoholic liver disease.	3	10	0.0024	ENSP00000352071,ENSP00000378408,ENSP00000455897	CD163,GPT,MRC1
PMID:28533729	(2017) ANMCOGICR-IACPRSICI-GISE Consensus Document: the clinical management of chronic ischaemic cardiomyopathy.	3	10	0.0024	ENSP00000053867,ENSP00000303208,ENSP00000365651	GRN,NPPB,PCSK9
PMID:29038527	(2017) Blood vessel control of macrophage maturation promotes arteriogenesis in ischemia.	4	45	0.0024	ENSP00000344115,ENSP00000352071,ENSP00000379110,ENSP00000455897	CD163,CDH5,CXCL1,MRC1
PMID:21505561	(2010) Kinetics of host cell recruitment during dissemination of diffuse malignant peritoneal mesothelioma.	4	47	0.0026	ENSP00000162749,ENSP00000344115,ENSP00000365435,ENSP00000379110	CDH5,CXCL1,TNFRSF1A,TNFRSF1B
PMID:23391392	(2013) Transgenic overexpression of interleukin-1Beta induces persistent lymphangiogenesis but not angiogenesis in mouse airways.	3	11	0.0027	ENSP00000261937,ENSP00000365227,ENSP00000379110	AIF1,CXCL1,FLT4
PMID:24648328	(2014) Differential role of CCR2 in the dynamics of microglia and perivascular macrophages during prion disease.	3	11	0.0027	ENSP00000352071,ENSP00000365227,ENSP00000455897	AIF1,CD163,MRC1
PMID:26205097	(2015) M1-M2-macrophages contribute to the development of GST-P-positive preneoplastic lesions in chemically-induced rat cirrhosis.	3	11	0.0027	ENSP00000352071,ENSP00000365227,ENSP00000381607	AIF1,CD163,GSTP1
PMID:26244384	(2015) Monocytes from HIV-infected individuals show impaired cholesterol efflux and increased foam cell formation after transendothelial migration.	3	11	0.0027	ENSP00000162749,ENSP00000352071,ENSP00000365435	CD163,TNFRSF1A,TNFRSF1B
PMID:26864916	(2016) Progranulin suppresses titanium particle induced inflammatory osteolysis by targeting TNFAlfa signaling.	3	11	0.0027	ENSP00000053867,ENSP00000162749,ENSP00000365435	GRN,TNFRSF1A,TNFRSF1B
PMID:28266614	(2017) A multi-component classifier for nonalcoholic fatty liver disease (NAFLD) based on genomic, proteomic, and phenomic data domains.	3	11	0.0027	ENSP00000362924,ENSP00000378408,ENSP00000384296	ACY1,GPT,GSN
PMID:23105975	(2012) Macrophage-targeted therapy: CD64-based immunotoxins for treatment of chronic inflammatory diseases.	4	49	0.0028	ENSP00000223795,ENSP00000352071,ENSP00000365435,ENSP00000455897	CD163,MRC1,TNFRSF1B,TNFSF8
PMID:29507229	(2018) Myeloid ERK5 deficiency suppresses tumor growth by blocking protumor macrophage polarization via STAT3 inhibition.	4	49	0.0028	ENSP00000352071,ENSP00000365227,ENSP00000379110,ENSP00000455897	AIF1,CD163,CXCL1,MRC1
PMID:23746860	(2013) The promotion of bone healing by progranulin, a downstream molecule of BMP-2, through interacting with TNFTNFR signaling.	3	12	0.003	ENSP00000053867,ENSP00000162749,ENSP00000328181	GRN,NOG,TNFRSF1A
PMID:24321127	(2013) Progranulin antibodies entertain a proinflammatory environment in a subgroup of patients with psoriatic arthritis.	3	12	0.003	ENSP00000053867,ENSP00000162749,ENSP00000365435	GRN,TNFRSF1A,TNFRSF1B
PMID:24704569	(2014) Noggin improves ischemic brain tissue repair and promotes alternative activation of microglia in mice.	3	12	0.003	ENSP00000328181,ENSP00000365227,ENSP00000455897	AIF1,MRC1,NOG
PMID:24923671	(2014) Circulating levels of tumor necrosis factor-alpha receptor 2 are increased in heart failure with preserved ejection fraction relative to heart failure with reduced ejection fraction: evidence for a divergence in pathophysiology.	3	12	0.003	ENSP00000162749,ENSP00000365435,ENSP00000365651	NPPB,TNFRSF1A,TNFRSF1B
PMID:25770677	(2015) Preclinical characterization of DUOC-01, a cell therapy product derived from banked umbilical cord blood for use as an adjuvant to umbilical cord blood transplantation for treatment of inherited metabolic diseases.	3	12	0.003	ENSP00000352071,ENSP00000365227,ENSP00000455897	AIF1,CD163,MRC1
PMID:26276011	(2015) Reprint of: Preclinical characterization of DUOC-01, a cell therapy product derived from banked umbilical cord blood for use as an adjuvant to umbilical cord blood transplantation for treatment of inherited metabolic diseases.	3	12	0.003	ENSP00000352071,ENSP00000365227,ENSP00000455897	AIF1,CD163,MRC1
PMID:26436670	(2015) Oral TNFAlfa Modulation Alters Neutrophil Infiltration, Improves Cognition and Diminishes Tau and Amyloid Pathology in the 3xTgAD Mouse Model.	3	12	0.003	ENSP00000162749,ENSP00000365227,ENSP00000365435	AIF1,TNFRSF1A,TNFRSF1B
PMID:29246259	(2017) Macrophages in trigeminal ganglion contribute to ectopic mechanical hypersensitivity following inferior alveolar nerve injury in rats.	3	12	0.003	ENSP00000162749,ENSP00000365227,ENSP00000365435	AIF1,TNFRSF1A,TNFRSF1B
PMID:29497292	(2018) Poly(lactic-co-glycolic acid)-loaded nanoparticles of betulinic acid for improved treatment of hepatic cancer: characterization, in vitro and in vivo evaluations.	3	12	0.003	ENSP00000234071,ENSP00000365651,ENSP00000378408	GPT,NPPB,PROC

## Sheet: KEGG Pathways
#term ID	term description	observed gene count	background gene count	false discovery rate	matching proteins in your network (IDs)	matching proteins in your network (labels)
hsa04060	Cytokine-cytokine receptor interaction	6	263	0.00032	ENSP00000162749,ENSP00000223795,ENSP00000261937,ENSP00000365435,ENSP00000371693,ENSP00000379110	CXCL1,FLT4,TNFRSF19,TNFRSF1A,TNFRSF1B,TNFSF8
hsa04920	Adipocytokine signaling pathway	3	69	0.0082	ENSP00000162749,ENSP00000290953,ENSP00000365435	AGRP,TNFRSF1A,TNFRSF1B
hsa01210	2-Oxocarboxylic acid metabolism	2	17	0.0109	ENSP00000378408,ENSP00000384296	ACY1,GPT
hsa00220	Arginine biosynthesis	2	20	0.011	ENSP00000378408,ENSP00000384296	ACY1,GPT
hsa04668	TNF signaling pathway	3	108	0.0117	ENSP00000162749,ENSP00000365435,ENSP00000379110	CXCL1,TNFRSF1A,TNFRSF1B
hsa05418	Fluid shear stress and atherosclerosis	3	133	0.0175	ENSP00000162749,ENSP00000344115,ENSP00000381607	CDH5,GSTP1,TNFRSF1A
hsa05014	Amyotrophic lateral sclerosis (ALS)	2	50	0.0349	ENSP00000162749,ENSP00000365435	TNFRSF1A,TNFRSF1B

## Sheet: Reactome Pathways
#term ID	term description	observed gene count	background gene count	false discovery rate	matching proteins in your network (IDs)	matching proteins in your network (labels)
HSA-6798695	Neutrophil degranulation	9	471	6.55e-06	ENSP00000053867,ENSP00000246006,ENSP00000362924,ENSP00000365435,ENSP00000378217,ENSP00000379110,ENSP00000381607,ENSP00000417653,ENSP00000435289	CD93,CXCL1,DBNL,GRN,GSN,GSTP1,PAFAH1B2,PRKCD,TNFRSF1B
HSA-168256	Immune System	13	1925	0.00031	ENSP00000053867,ENSP00000162749,ENSP00000223795,ENSP00000246006,ENSP00000362924,ENSP00000365435,ENSP00000378217,ENSP00000379110,ENSP00000381607,ENSP00000383115,ENSP00000417653,ENSP00000435289,ENSP00000455897	CD93,COLEC12,CXCL1,DBNL,GRN,GSN,GSTP1,MRC1,PAFAH1B2,PRKCD,TNFRSF1A,TNFRSF1B,TNFSF8
HSA-5669034	TNFs bind their physiological receptors	3	28	0.00075	ENSP00000162749,ENSP00000223795,ENSP00000365435	TNFRSF1A,TNFRSF1B,TNFSF8
HSA-111465	Apoptotic cleavage of cellular proteins	3	37	0.00098	ENSP00000362924,ENSP00000378217,ENSP00000417653	DBNL,GSN,PRKCD
HSA-6783783	Interleukin-10 signaling	3	45	0.0014	ENSP00000162749,ENSP00000365435,ENSP00000379110	CXCL1,TNFRSF1A,TNFRSF1B
HSA-264870	Caspase-mediated cleavage of cytoskeletal proteins	2	12	0.0038	ENSP00000362924,ENSP00000417653	DBNL,GSN
HSA-194138	Signaling by VEGF	3	104	0.0092	ENSP00000261937,ENSP00000344115,ENSP00000378217	CDH5,FLT4,PRKCD
HSA-2173782	Binding and Uptake of Ligands by Scavenger Receptors	2	40	0.0254	ENSP00000352071,ENSP00000383115	CD163,COLEC12
HSA-1280215	Cytokine Signaling in Immune system	5	654	0.0376	ENSP00000162749,ENSP00000223795,ENSP00000365435,ENSP00000378217,ENSP00000379110	CXCL1,PRKCD,TNFRSF1A,TNFRSF1B,TNFSF8

## Sheet: UniProt Keywords
#term ID	term description	observed gene count	background gene count	false discovery rate	matching proteins in your network (IDs)	matching proteins in your network (labels)
KW-1015	Disulfide bond	24	3276	6.6e-11	ENSP00000053867,ENSP00000162749,ENSP00000204961,ENSP00000223795,ENSP00000234071,ENSP00000246006,ENSP00000261937,ENSP00000287641,ENSP00000290271,ENSP00000290953,ENSP00000303208,ENSP00000326759,ENSP00000328181,ENSP00000352071,ENSP00000356791,ENSP00000362924,ENSP00000365435,ENSP00000365651,ENSP00000371693,ENSP00000379110,ENSP00000383115,ENSP00000402394,ENSP00000419395,ENSP00000455897	AGRP,CD163,CD93,CDNF,CHST15,COLEC12,CXCL1,DPT,EFNB1,FLT4,GRN,GSN,LRIG3,MRC1,NOG,NPPB,PCSK9,PROC,SST,STC1,TNFRSF19,TNFRSF1A,TNFRSF1B,TNFSF8
KW-0732	Signal	22	3237	3.98e-09	ENSP00000053867,ENSP00000162749,ENSP00000204961,ENSP00000234071,ENSP00000246006,ENSP00000261937,ENSP00000287641,ENSP00000290271,ENSP00000290953,ENSP00000303208,ENSP00000326759,ENSP00000328181,ENSP00000344115,ENSP00000352071,ENSP00000356791,ENSP00000362924,ENSP00000365435,ENSP00000365651,ENSP00000371693,ENSP00000379110,ENSP00000419395,ENSP00000455897	AGRP,CD163,CD93,CDH5,CDNF,CXCL1,DPT,EFNB1,FLT4,GRN,GSN,LRIG3,MRC1,NOG,NPPB,PCSK9,PROC,SST,STC1,TNFRSF19,TNFRSF1A,TNFRSF1B
KW-0964	Secreted	16	1813	1.47e-07	ENSP00000053867,ENSP00000162749,ENSP00000234071,ENSP00000261937,ENSP00000287641,ENSP00000290271,ENSP00000290953,ENSP00000303208,ENSP00000328181,ENSP00000352071,ENSP00000356791,ENSP00000362924,ENSP00000365435,ENSP00000365651,ENSP00000379110,ENSP00000419395	AGRP,CD163,CDNF,CXCL1,DPT,FLT4,GRN,GSN,NOG,NPPB,PCSK9,PROC,SST,STC1,TNFRSF1A,TNFRSF1B
KW-0325	Glycoprotein	19	4353	0.00016	ENSP00000053867,ENSP00000162749,ENSP00000204961,ENSP00000223795,ENSP00000234071,ENSP00000246006,ENSP00000261937,ENSP00000290271,ENSP00000303208,ENSP00000326759,ENSP00000328181,ENSP00000344115,ENSP00000352071,ENSP00000365435,ENSP00000365651,ENSP00000371693,ENSP00000383115,ENSP00000402394,ENSP00000455897	CD163,CD93,CDH5,CHST15,COLEC12,EFNB1,FLT4,GRN,LRIG3,MRC1,NOG,NPPB,PCSK9,PROC,STC1,TNFRSF19,TNFRSF1A,TNFRSF1B,TNFSF8
KW-0106	Calcium	7	866	0.0085	ENSP00000234071,ENSP00000303208,ENSP00000344115,ENSP00000362924,ENSP00000365227,ENSP00000383115,ENSP00000455897	AIF1,CDH5,COLEC12,GSN,MRC1,PCSK9,PROC
KW-0372	Hormone	3	87	0.0085	ENSP00000287641,ENSP00000290271,ENSP00000365651	NPPB,SST,STC1
KW-0165	Cleavage on pair of basic residues	4	277	0.0156	ENSP00000162749,ENSP00000234071,ENSP00000287641,ENSP00000344115	CDH5,PROC,SST,TNFRSF1A
KW-1008	Amyloidosis	2	30	0.0157	ENSP00000162749,ENSP00000362924	GSN,TNFRSF1A
KW-0677	Repeat	16	4751	0.0163	ENSP00000053867,ENSP00000162749,ENSP00000234071,ENSP00000246006,ENSP00000261937,ENSP00000326759,ENSP00000344115,ENSP00000352071,ENSP00000356791,ENSP00000362924,ENSP00000365227,ENSP00000365435,ENSP00000371693,ENSP00000378217,ENSP00000383115,ENSP00000455897	AIF1,CD163,CD93,CDH5,COLEC12,DPT,FLT4,GRN,GSN,LRIG3,MRC1,PRKCD,PROC,TNFRSF19,TNFRSF1A,TNFRSF1B
KW-0053	Apoptosis	5	530	0.0164	ENSP00000162749,ENSP00000303208,ENSP00000365435,ENSP00000371693,ENSP00000378217	PCSK9,PRKCD,TNFRSF19,TNFRSF1A,TNFRSF1B
KW-0333	Golgi apparatus	6	845	0.0208	ENSP00000162749,ENSP00000234071,ENSP00000290953,ENSP00000303208,ENSP00000402394,ENSP00000417653	AGRP,CHST15,DBNL,PCSK9,PROC,TNFRSF1A
KW-0430	Lectin	3	162	0.0208	ENSP00000246006,ENSP00000383115,ENSP00000455897	CD93,COLEC12,MRC1
KW-0202	Cytokine	3	185	0.0263	ENSP00000053867,ENSP00000223795,ENSP00000379110	CXCL1,GRN,TNFSF8
KW-0765	Sulfation	2	51	0.0263	ENSP00000303208,ENSP00000356791	DPT,PCSK9
KW-0675	Receptor	7	1423	0.0488	ENSP00000162749,ENSP00000246006,ENSP00000261937,ENSP00000365435,ENSP00000371693,ENSP00000383115,ENSP00000455897	CD93,COLEC12,FLT4,MRC1,TNFRSF19,TNFRSF1A,TNFRSF1B

## Sheet: PFAM Protein Domains
#term ID	term description	observed gene count	background gene count	false discovery rate	matching proteins in your network (IDs)	matching proteins in your network (labels)
PF00020	TNFR/NGFR cysteine-rich region	3	23	0.00049	ENSP00000162749,ENSP00000365435,ENSP00000371693	TNFRSF19,TNFRSF1A,TNFRSF1B
PF00059	Lectin C-type domain	3	86	0.01	ENSP00000246006,ENSP00000383115,ENSP00000455897	CD93,COLEC12,MRC1

## Sheet: INTERPRO Protein Domains
#term ID	term description	observed gene count	background gene count	false discovery rate	matching proteins in your network (IDs)	matching proteins in your network (labels)
IPR001368	TNFR/NGFR cysteine-rich region	3	25	0.0015	ENSP00000162749,ENSP00000365435,ENSP00000371693	TNFRSF19,TNFRSF1A,TNFRSF1B
IPR001304	C-type lectin-like	3	86	0.0237	ENSP00000246006,ENSP00000383115,ENSP00000455897	CD93,COLEC12,MRC1
IPR016186	C-type lectin-like/link domain superfamily	3	100	0.0242	ENSP00000246006,ENSP00000383115,ENSP00000455897	CD93,COLEC12,MRC1
IPR016187	C-type lectin fold	3	108	0.0242	ENSP00000246006,ENSP00000383115,ENSP00000455897	CD93,COLEC12,MRC1
IPR029006	ADF-H/Gelsolin-like domain superfamily	2	24	0.0242	ENSP00000362924,ENSP00000417653	DBNL,GSN
IPR018378	C-type lectin, conserved site	2	43	0.0473	ENSP00000383115,ENSP00000455897	COLEC12,MRC1

[truncated: 1 more sheets: SMART Protein Domains]
