# Supplementary material for: Molecular models of multiple sclerosis severity identify heterogeneity of pathogenic mechanisms
Source: Nat Commun. 2022 Dec 12;13:7670. doi: 10.1038/s41467-022-35357-4 (PMC9744737; doi:10.1038/s41467-022-35357-4)
Supplement: Supplementary file 13 — Supplementary Data 10 [file 41467_2022_35357_MOESM13_ESM.xlsx]

## Sheet: STRING Annotations
Supplementary Data 10: Search Tool for the Retrieval of Interacting Genes/Proteins (STRING) annotation for SOMAmers present in the central nervous system (CNS) repair module or “module 2”. See also Figure 8.
#node	annotation
MIF	Macrophage migration inhibitory factor; Pro-inflammatory cytokine. Involved in the innate immune response to bacterial pathogens. The expression of MIF at sites of inflammation suggests a role as mediator in regulating the function of macrophages in host defense. Counteracts the anti- inflammatory activity of glucocorticoids. Has phenylpyruvate tautomerase and dopachrome tautomerase activity (in …
IFNG	Interferon gamma; Produced by lymphocytes activated by specific antigens or mitogens. IFN-gamma, in addition to having antiviral activity, has important immunoregulatory functions. It is a potent activator of macrophages, it has antiproliferative effects on transformed cells and it can potentiate the antiviral and antitumor effects of the type I interferons; Belongs to the type II (or gamma) inte…
TPI1	Triosephosphate isomerase 1; Belongs to the triosephosphate isomerase family
IRF1	Interferon regulatory factor 1; Transcriptional regulator which displays a remarkable functional diversity in the regulation of cellular responses. These include the regulation of IFN and IFN-inducible genes, host response to viral and bacterial infections, regulation of many genes expressed during hematopoiesis, inflammation, immune responses and cell proliferation and differentiation, regulatio…
PDGFRA	Platelet-derived growth factor receptor alpha; Tyrosine-protein kinase that acts as a cell-surface receptor for PDGFA, PDGFB and PDGFC and plays an essential role in the regulation of embryonic development, cell proliferation, survival and chemotaxis. Depending on the context, promotes or inhibits cell proliferation and cell migration. Plays an important role in the differentiation of bone marrow…
SCARF1	Scavenger receptor class F member 1; Mediates the binding and degradation of acetylated low density lipoprotein (Ac-LDL). Mediates heterophilic interactions, suggesting a function as adhesion protein. Plays a role in the regulation of neurite-like outgrowth (By similarity); Scavenger receptors
TYRO3	Tyrosine-protein kinase receptor TYRO3; Receptor tyrosine kinase that transduces signals from the extracellular matrix into the cytoplasm by binding to several ligands including TULP1 or GAS6. Regulates many physiological processes including cell survival, migration and differentiation. Ligand binding at the cell surface induces dimerization and autophosphorylation of TYRO3 on its intracellular d…
TNC	Tenascin; Extracellular matrix protein implicated in guidance of migrating neurons as well as axons during development, synaptic plasticity as well as neuronal regeneration. Promotes neurite outgrowth from cortical neurons grown on a monolayer of astrocytes. Ligand for integrins alpha-8/beta-1, alpha-9/beta-1, alpha-V/beta-3 and alpha-V/beta-6. In tumors, stimulates angiogenesis by elongation, mi…
ESAM	Endothelial cell-selective adhesion molecule; Can mediate aggregation most likely through a homophilic molecular interaction; IgCAM CXADR-related subfamily
CASP10	Caspase-10; Involved in the activation cascade of caspases responsible for apoptosis execution. Recruited to both Fas- and TNFR-1 receptors in a FADD dependent manner. May participate in the granzyme B apoptotic pathways. Cleaves and activates caspase- 3, -4, -6, -7, -8, and -9. Hydrolyzes the small- molecule substrates, Tyr-Val-Ala-Asp-|-AMC and Asp-Glu-Val-Asp-|-AMC; Belongs to the peptidase C1…
MED1	Mediator of RNA polymerase II transcription subunit 1; Component of the Mediator complex, a coactivator involved in the regulated transcription of nearly all RNA polymerase II-dependent genes. Mediator functions as a bridge to convey information from gene-specific regulatory proteins to the basal RNA polymerase II transcription machinery. Mediator is recruited to promoters by direct interactions …
UBE2N	Ubiquitin-conjugating enzyme E2 N; The UBE2V1-UBE2N and UBE2V2-UBE2N heterodimers catalyze the synthesis of non-canonical 'Lys-63'-linked polyubiquitin chains. This type of polyubiquitination does not lead to protein degradation by the proteasome. Mediates transcriptional activation of target genes. Plays a role in the control of progress through the cell cycle and differentiation. Plays a role i…
BGN	Biglycan; May be involved in collagen fiber assembly; Small leucine rich repeat proteoglycans
BSG	Basigin; Plays an important role in targeting the monocarboxylate transporters SLC16A1, SLC16A3, SLC16A8 and SLC16A11 to the plasma membrane. Plays pivotal roles in spermatogenesis, embryo implantation, neural network formation and tumor progression. Stimulates adjacent fibroblasts to produce matrix metalloproteinases (MMPS). Seems to be a receptor for oligomannosidic glycans. In vitro, promotes …
HFE2	Hemojuvelin; Acts as a bone morphogenetic protein (BMP) coreceptor. Through enhancement of BMP signaling regulates hepcidin (HAMP) expression and regulates iron homeostasis; Belongs to the repulsive guidance molecule (RGM) family
RSPO3	R-spondin-3; Activator of the canonical Wnt signaling pathway by acting as a ligand for LGR4-6 receptors, which acts as a key regulator of angiogenesis. Upon binding to LGR4-6 (LGR4, LGR5 or LGR6), LGR4-6 associate with phosphorylated LRP6 and frizzled receptors that are activated by extracellular Wnt receptors, triggering the canonical Wnt signaling pathway to increase expression of target genes…
NEGR1	Neuronal growth regulator 1; May be involved in cell-adhesion. May function as a trans-neural growth-promoting factor in regenerative axon sprouting in the mammalian brain (By similarity); Belongs to the immunoglobulin superfamily. IgLON family
SMOC1	SPARC-related modular calcium-binding protein 1; Plays essential roles in both eye and limb development. Probable regulator of osteoblast differentiation; SPARC family
HSP90AB1	Heat shock protein HSP 90-beta; Molecular chaperone that promotes the maturation, structural maintenance and proper regulation of specific target proteins involved for instance in cell cycle control and signal transduction. Undergoes a functional cycle that is linked to its ATPase activity. This cycle probably induces conformational changes in the client proteins, thereby causing their activation…
BMPR1A	Bone morphogenetic protein receptor type-1A; On ligand binding, forms a receptor complex consisting of two type II and two type I transmembrane serine/threonine kinases. Type II receptors phosphorylate and activate type I receptors which autophosphorylate, then bind and activate SMAD transcriptional regulators. Receptor for BMP2, BMP4, GDF5 and GDF6. Positively regulates chondrocyte differentiati…
EPHB2	Ephrin type-B receptor 2; Receptor tyrosine kinase which binds promiscuously transmembrane ephrin-B family ligands residing on adjacent cells, leading to contact-dependent bidirectional signaling into neighboring cells. The signaling pathway downstream of the receptor is referred to as forward signaling while the signaling pathway downstream of the ephrin ligand is referred to as reverse signalin…
NRCAM	Neuronal cell adhesion molecule; Cell adhesion protein that is required for normal responses to cell-cell contacts in brain and in the peripheral nervous system. Plays a role in neurite outgrowth in response to contactin binding. Plays a role in mediating cell-cell contacts between Schwann cells and axons. Plays a role in the formation and maintenance of the nodes of Ranvier on myelinated axons. …
GRB2	Growth factor receptor-bound protein 2; Adapter protein that provides a critical link between cell surface growth factor receptors and the Ras signaling pathway; SH2 domain containing
CAST	Calpastatin; Specific inhibition of calpain (calcium-dependent cysteine protease). Plays a key role in postmortem tenderization of meat and have been proposed to be involved in muscle protein degradation in living tissue; Belongs to the protease inhibitor I27 (calpastatin) family
UNC5D	Netrin receptor UNC5D; Receptor for the netrin NTN4 that promotes neuronal cell survival (By similarity). Plays a role in cell-cell adhesion and cell guidance. Receptor for netrin involved in cell migration. Plays a role in axon guidance by mediating axon repulsion of neuronal growth cones in the developing nervous system upon ligand binding (By similarity). May play a role in apoptosis in respon…
ENSG00000259288	P21 protein (Cdc42/Rac)-activated kinase 6; Serine/threonine protein kinase that plays a role in the regulation of gene transcription. The kinase activity is induced by various effectors including AR or MAP2K6/MAPKK6. Phosphorylates the DNA-binding domain of androgen receptor/AR and thereby inhibits AR-mediated transcription. Inhibits also ESR1-mediated transcription. May play a role in cytoskele…
RGMA	Repulsive guidance molecule A; Member of the repulsive guidance molecule (RGM) family that performs several functions in the developing and adult nervous system. Regulates cephalic neural tube closure, inhibits neurite outgrowth and cortical neuron branching, and the formation of mature synapses. Binding to its receptor NEO1/neogenin induces activation of RHOA-ROCK1/Rho-kinase signaling pathway t…
VEGFA	Vascular endothelial growth factor A; Growth factor active in angiogenesis, vasculogenesis and endothelial cell growth. Induces endothelial cell proliferation, promotes cell migration, inhibits apoptosis and induces permeabilization of blood vessels. Binds to the FLT1/VEGFR1 and KDR/VEGFR2 receptors, heparan sulfate and heparin. NRP1/Neuropilin-1 binds isoforms VEGF-165 and VEGF-145. Isoform VEGF…
EPHB6	Ephrin type-B receptor 6; Kinase-defective receptor for members of the ephrin-B family. Binds to ephrin-B1 and ephrin-B2. Modulates cell adhesion and migration by exerting both positive and negative effects upon stimulation with ephrin-B2. Inhibits JNK activation, T-cell receptor-induced IL-2 secretion and CD25 expression upon stimulation with ephrin-B2

## Sheet: Biological Process (GO)
#term ID	term description	observed gene count	background gene count	false discovery rate	matching proteins in your network (IDs)	matching proteins in your network (labels)
GO:0007166	cell surface receptor signaling pathway	18	2198	1.8e-07	ENSP00000215754,ENSP00000229135,ENSP00000245414,ENSP00000257290,ENSP00000286186,ENSP00000316176,ENSP00000327336,ENSP00000333769,ENSP00000337014,ENSP00000349131,ENSP00000360609,ENSP00000361107,ENSP00000363763,ENSP00000376345,ENSP00000385143,ENSP00000452126,ENSP00000478570,ENSP00000481994	BGN,BMPR1A,BSG,CASP10,EPHB2,EPHB6,GRB2,HFE2,HSP90AB1,IFNG,IRF1,MIF,PDGFRA,RGMA,RSPO3,UBE2N,UNC5D,VEGFA
GO:0023052	signaling	24	5108	3.05e-07	ENSP00000215754,ENSP00000229135,ENSP00000245414,ENSP00000257290,ENSP00000263071,ENSP00000263798,ENSP00000265131,ENSP00000286186,ENSP00000300651,ENSP00000316176,ENSP00000327336,ENSP00000333769,ENSP00000337014,ENSP00000349131,ENSP00000360609,ENSP00000361107,ENSP00000363763,ENSP00000368314,ENSP00000376345,ENSP00000385143,ENSP00000406873,ENSP00000452126,ENSP00000478570,ENSP00000481994	BGN,BMPR1A,BSG,CASP10,ENSG00000259288,EPHB2,EPHB6,GRB2,HFE2,HSP90AB1,IFNG,IRF1,MED1,MIF,NRCAM,PDGFRA,RGMA,RSPO3,SCARF1,TNC,TYRO3,UBE2N,UNC5D,VEGFA
GO:0007154	cell communication	24	5219	3.28e-07	ENSP00000215754,ENSP00000229135,ENSP00000245414,ENSP00000257290,ENSP00000263071,ENSP00000263798,ENSP00000265131,ENSP00000286186,ENSP00000300651,ENSP00000316176,ENSP00000327336,ENSP00000333769,ENSP00000337014,ENSP00000349131,ENSP00000360609,ENSP00000361107,ENSP00000363763,ENSP00000368314,ENSP00000376345,ENSP00000385143,ENSP00000406873,ENSP00000452126,ENSP00000478570,ENSP00000481994	BGN,BMPR1A,BSG,CASP10,ENSG00000259288,EPHB2,EPHB6,GRB2,HFE2,HSP90AB1,IFNG,IRF1,MED1,MIF,NRCAM,PDGFRA,RGMA,RSPO3,SCARF1,TNC,TYRO3,UBE2N,UNC5D,VEGFA
GO:0007165	signal transduction	22	4738	2.75e-06	ENSP00000215754,ENSP00000229135,ENSP00000245414,ENSP00000257290,ENSP00000263071,ENSP00000263798,ENSP00000286186,ENSP00000300651,ENSP00000316176,ENSP00000327336,ENSP00000333769,ENSP00000337014,ENSP00000349131,ENSP00000360609,ENSP00000361107,ENSP00000363763,ENSP00000376345,ENSP00000385143,ENSP00000406873,ENSP00000452126,ENSP00000478570,ENSP00000481994	BGN,BMPR1A,BSG,CASP10,ENSG00000259288,EPHB2,EPHB6,GRB2,HFE2,HSP90AB1,IFNG,IRF1,MED1,MIF,PDGFRA,RGMA,RSPO3,SCARF1,TYRO3,UBE2N,UNC5D,VEGFA
GO:0048608	reproductive structure development	9	405	2.75e-06	ENSP00000257290,ENSP00000263798,ENSP00000265131,ENSP00000300651,ENSP00000333769,ENSP00000349131,ENSP00000360609,ENSP00000376345,ENSP00000478570	BSG,GRB2,HSP90AB1,MED1,PDGFRA,RSPO3,TNC,TYRO3,VEGFA
GO:0003006	developmental process involved in reproduction	10	622	3.88e-06	ENSP00000257290,ENSP00000263798,ENSP00000265131,ENSP00000300651,ENSP00000333769,ENSP00000349131,ENSP00000360609,ENSP00000361107,ENSP00000376345,ENSP00000478570	BMPR1A,BSG,GRB2,HSP90AB1,MED1,PDGFRA,RSPO3,TNC,TYRO3,VEGFA
GO:0045595	regulation of cell differentiation	14	1695	8.02e-06	ENSP00000229135,ENSP00000245414,ENSP00000257290,ENSP00000263071,ENSP00000300651,ENSP00000350364,ENSP00000355110,ENSP00000360609,ENSP00000361107,ENSP00000363763,ENSP00000368314,ENSP00000385143,ENSP00000452126,ENSP00000478570	BMPR1A,EPHB2,HSP90AB1,IFNG,IRF1,MED1,NEGR1,NRCAM,PDGFRA,RGMA,SCARF1,SMOC1,UNC5D,VEGFA
GO:0050793	regulation of developmental process	16	2416	9.6e-06	ENSP00000215754,ENSP00000229135,ENSP00000245414,ENSP00000257290,ENSP00000263071,ENSP00000300651,ENSP00000349131,ENSP00000350364,ENSP00000355110,ENSP00000360609,ENSP00000361107,ENSP00000363763,ENSP00000368314,ENSP00000385143,ENSP00000452126,ENSP00000478570	BMPR1A,EPHB2,HSP90AB1,IFNG,IRF1,MED1,MIF,NEGR1,NRCAM,PDGFRA,RGMA,RSPO3,SCARF1,SMOC1,UNC5D,VEGFA
GO:0048583	regulation of response to stimulus	19	3882	2.41e-05	ENSP00000215754,ENSP00000229135,ENSP00000245414,ENSP00000257290,ENSP00000263071,ENSP00000263798,ENSP00000286186,ENSP00000300651,ENSP00000316176,ENSP00000327336,ENSP00000337014,ENSP00000349131,ENSP00000360609,ENSP00000361107,ENSP00000363763,ENSP00000376345,ENSP00000406873,ENSP00000452126,ENSP00000478570	BGN,BMPR1A,CASP10,ENSG00000259288,EPHB2,GRB2,HFE2,HSP90AB1,IFNG,IRF1,MED1,MIF,PDGFRA,RGMA,RSPO3,SCARF1,TYRO3,UBE2N,VEGFA
GO:0009966	regulation of signal transduction	17	3033	2.58e-05	ENSP00000215754,ENSP00000229135,ENSP00000245414,ENSP00000257290,ENSP00000263798,ENSP00000286186,ENSP00000300651,ENSP00000316176,ENSP00000327336,ENSP00000337014,ENSP00000349131,ENSP00000360609,ENSP00000361107,ENSP00000363763,ENSP00000376345,ENSP00000406873,ENSP00000478570	BGN,BMPR1A,CASP10,ENSG00000259288,EPHB2,GRB2,HFE2,HSP90AB1,IFNG,IRF1,MED1,MIF,PDGFRA,RSPO3,TYRO3,UBE2N,VEGFA
GO:0080134	regulation of response to stress	12	1299	2.58e-05	ENSP00000215754,ENSP00000229135,ENSP00000245414,ENSP00000257290,ENSP00000263071,ENSP00000263798,ENSP00000300651,ENSP00000316176,ENSP00000360609,ENSP00000361107,ENSP00000452126,ENSP00000478570	BMPR1A,HSP90AB1,IFNG,IRF1,MED1,MIF,PDGFRA,RGMA,SCARF1,TYRO3,UBE2N,VEGFA
GO:0051716	cellular response to stimulus	23	6212	3.07e-05	ENSP00000215754,ENSP00000229135,ENSP00000245414,ENSP00000257290,ENSP00000263071,ENSP00000263798,ENSP00000265131,ENSP00000286186,ENSP00000300651,ENSP00000316176,ENSP00000327336,ENSP00000333769,ENSP00000337014,ENSP00000349131,ENSP00000360609,ENSP00000361107,ENSP00000363763,ENSP00000376345,ENSP00000385143,ENSP00000406873,ENSP00000452126,ENSP00000478570,ENSP00000481994	BGN,BMPR1A,BSG,CASP10,ENSG00000259288,EPHB2,EPHB6,GRB2,HFE2,HSP90AB1,IFNG,IRF1,MED1,MIF,PDGFRA,RGMA,RSPO3,SCARF1,TNC,TYRO3,UBE2N,UNC5D,VEGFA
GO:0051239	regulation of multicellular organismal process	16	2788	4.65e-05	ENSP00000215754,ENSP00000229135,ENSP00000245414,ENSP00000257290,ENSP00000263071,ENSP00000300651,ENSP00000349131,ENSP00000350364,ENSP00000355110,ENSP00000360609,ENSP00000361107,ENSP00000363763,ENSP00000368314,ENSP00000385143,ENSP00000452126,ENSP00000478570	BMPR1A,EPHB2,HSP90AB1,IFNG,IRF1,MED1,MIF,NEGR1,NRCAM,PDGFRA,RGMA,RSPO3,SCARF1,SMOC1,UNC5D,VEGFA
GO:0040011	locomotion	11	1144	5.02e-05	ENSP00000215754,ENSP00000257290,ENSP00000263798,ENSP00000278927,ENSP00000333769,ENSP00000363763,ENSP00000368314,ENSP00000376345,ENSP00000385143,ENSP00000406873,ENSP00000478570	BSG,ENSG00000259288,EPHB2,ESAM,GRB2,MIF,NRCAM,PDGFRA,TYRO3,UNC5D,VEGFA
GO:0048699	generation of neurons	12	1422	5.02e-05	ENSP00000263071,ENSP00000265131,ENSP00000300651,ENSP00000350364,ENSP00000360609,ENSP00000361107,ENSP00000363763,ENSP00000368314,ENSP00000376345,ENSP00000385143,ENSP00000452126,ENSP00000478570	BMPR1A,EPHB2,GRB2,HSP90AB1,MED1,NEGR1,NRCAM,RGMA,SCARF1,TNC,UNC5D,VEGFA
GO:0009967	positive regulation of signal transduction	12	1493	6.69e-05	ENSP00000215754,ENSP00000229135,ENSP00000257290,ENSP00000286186,ENSP00000300651,ENSP00000316176,ENSP00000349131,ENSP00000360609,ENSP00000361107,ENSP00000363763,ENSP00000376345,ENSP00000478570	BMPR1A,CASP10,EPHB2,GRB2,HSP90AB1,IFNG,MED1,MIF,PDGFRA,RSPO3,UBE2N,VEGFA
GO:0032989	cellular component morphogenesis	9	720	6.69e-05	ENSP00000257290,ENSP00000263798,ENSP00000300651,ENSP00000360609,ENSP00000363763,ENSP00000368314,ENSP00000376345,ENSP00000385143,ENSP00000478570	EPHB2,GRB2,HSP90AB1,MED1,NRCAM,PDGFRA,TYRO3,UNC5D,VEGFA
GO:0048468	cell development	12	1493	6.69e-05	ENSP00000257290,ENSP00000263071,ENSP00000263798,ENSP00000265131,ENSP00000300651,ENSP00000360609,ENSP00000361107,ENSP00000363763,ENSP00000368314,ENSP00000376345,ENSP00000385143,ENSP00000478570	BMPR1A,EPHB2,GRB2,HSP90AB1,MED1,NRCAM,PDGFRA,SCARF1,TNC,TYRO3,UNC5D,VEGFA
GO:0050767	regulation of neurogenesis	9	730	6.69e-05	ENSP00000263071,ENSP00000300651,ENSP00000350364,ENSP00000361107,ENSP00000363763,ENSP00000368314,ENSP00000385143,ENSP00000452126,ENSP00000478570	BMPR1A,EPHB2,MED1,NEGR1,NRCAM,RGMA,SCARF1,UNC5D,VEGFA
GO:0070848	response to growth factor	8	507	6.69e-05	ENSP00000257290,ENSP00000265131,ENSP00000300651,ENSP00000337014,ENSP00000361107,ENSP00000376345,ENSP00000452126,ENSP00000478570	BMPR1A,GRB2,HFE2,MED1,PDGFRA,RGMA,TNC,VEGFA
GO:0048522	positive regulation of cellular process	20	4898	6.92e-05	ENSP00000215754,ENSP00000229135,ENSP00000245414,ENSP00000257290,ENSP00000263071,ENSP00000265131,ENSP00000286186,ENSP00000300651,ENSP00000316176,ENSP00000337014,ENSP00000349131,ENSP00000350364,ENSP00000360609,ENSP00000361107,ENSP00000363763,ENSP00000368314,ENSP00000376345,ENSP00000406873,ENSP00000452126,ENSP00000478570	BMPR1A,CASP10,ENSG00000259288,EPHB2,GRB2,HFE2,HSP90AB1,IFNG,IRF1,MED1,MIF,NEGR1,NRCAM,PDGFRA,RGMA,RSPO3,SCARF1,TNC,UBE2N,VEGFA
GO:0071310	cellular response to organic substance	14	2219	7.01e-05	ENSP00000215754,ENSP00000229135,ENSP00000245414,ENSP00000257290,ENSP00000265131,ENSP00000300651,ENSP00000316176,ENSP00000327336,ENSP00000337014,ENSP00000360609,ENSP00000361107,ENSP00000376345,ENSP00000452126,ENSP00000478570	BGN,BMPR1A,GRB2,HFE2,HSP90AB1,IFNG,IRF1,MED1,MIF,PDGFRA,RGMA,TNC,UBE2N,VEGFA
GO:0061564	axon development	7	377	8.71e-05	ENSP00000265131,ENSP00000360609,ENSP00000363763,ENSP00000368314,ENSP00000376345,ENSP00000385143,ENSP00000478570	EPHB2,GRB2,HSP90AB1,NRCAM,TNC,UNC5D,VEGFA
GO:0048514	blood vessel morphogenesis	7	381	9e-05	ENSP00000257290,ENSP00000300651,ENSP00000349131,ENSP00000361107,ENSP00000363763,ENSP00000368314,ENSP00000478570	BMPR1A,EPHB2,MED1,NRCAM,PDGFRA,RSPO3,VEGFA
GO:0048869	cellular developmental process	17	3533	9.43e-05	ENSP00000215754,ENSP00000245414,ENSP00000257290,ENSP00000263071,ENSP00000263798,ENSP00000265131,ENSP00000300651,ENSP00000350364,ENSP00000355110,ENSP00000360609,ENSP00000361107,ENSP00000363763,ENSP00000368314,ENSP00000376345,ENSP00000385143,ENSP00000452126,ENSP00000478570	BMPR1A,EPHB2,GRB2,HSP90AB1,IRF1,MED1,MIF,NEGR1,NRCAM,PDGFRA,RGMA,SCARF1,SMOC1,TNC,TYRO3,UNC5D,VEGFA
GO:0006928	movement of cell or subcellular component	11	1355	0.00012	ENSP00000215754,ENSP00000257290,ENSP00000263798,ENSP00000278927,ENSP00000333769,ENSP00000363763,ENSP00000368314,ENSP00000376345,ENSP00000385143,ENSP00000406873,ENSP00000478570	BSG,ENSG00000259288,EPHB2,ESAM,GRB2,MIF,NRCAM,PDGFRA,TYRO3,UNC5D,VEGFA
GO:0009653	anatomical structure morphogenesis	13	1992	0.00012	ENSP00000257290,ENSP00000263798,ENSP00000265131,ENSP00000300651,ENSP00000333769,ENSP00000349131,ENSP00000360609,ENSP00000361107,ENSP00000363763,ENSP00000368314,ENSP00000376345,ENSP00000385143,ENSP00000478570	BMPR1A,BSG,EPHB2,GRB2,HSP90AB1,MED1,NRCAM,PDGFRA,RSPO3,TNC,TYRO3,UNC5D,VEGFA
GO:0016477	cell migration	9	812	0.00012	ENSP00000215754,ENSP00000257290,ENSP00000263798,ENSP00000278927,ENSP00000333769,ENSP00000368314,ENSP00000376345,ENSP00000406873,ENSP00000478570	BSG,ENSG00000259288,ESAM,GRB2,MIF,NRCAM,PDGFRA,TYRO3,VEGFA
GO:0000902	cell morphogenesis	8	626	0.00013	ENSP00000263798,ENSP00000300651,ENSP00000360609,ENSP00000363763,ENSP00000368314,ENSP00000376345,ENSP00000385143,ENSP00000478570	EPHB2,GRB2,HSP90AB1,MED1,NRCAM,TYRO3,UNC5D,VEGFA
GO:0001890	placenta development	5	145	0.00013	ENSP00000300651,ENSP00000333769,ENSP00000349131,ENSP00000360609,ENSP00000376345	BSG,GRB2,HSP90AB1,MED1,RSPO3
GO:0001932	regulation of protein phosphorylation	11	1370	0.00013	ENSP00000215754,ENSP00000229135,ENSP00000257290,ENSP00000316176,ENSP00000327336,ENSP00000360609,ENSP00000361107,ENSP00000363763,ENSP00000376345,ENSP00000406873,ENSP00000478570	BGN,BMPR1A,ENSG00000259288,EPHB2,GRB2,HSP90AB1,IFNG,MIF,PDGFRA,UBE2N,VEGFA
GO:0007275	multicellular organism development	19	4726	0.00013	ENSP00000229270,ENSP00000245414,ENSP00000257290,ENSP00000263071,ENSP00000263798,ENSP00000265131,ENSP00000300651,ENSP00000333769,ENSP00000349131,ENSP00000350364,ENSP00000355110,ENSP00000360609,ENSP00000361107,ENSP00000363763,ENSP00000368314,ENSP00000376345,ENSP00000385143,ENSP00000452126,ENSP00000478570	BMPR1A,BSG,EPHB2,GRB2,HSP90AB1,IRF1,MED1,NEGR1,NRCAM,PDGFRA,RGMA,RSPO3,SCARF1,SMOC1,TNC,TPI1,TYRO3,UNC5D,VEGFA
GO:0010033	response to organic substance	15	2815	0.00013	ENSP00000215754,ENSP00000229135,ENSP00000245414,ENSP00000257290,ENSP00000265131,ENSP00000300651,ENSP00000316176,ENSP00000327336,ENSP00000333769,ENSP00000337014,ENSP00000360609,ENSP00000361107,ENSP00000376345,ENSP00000452126,ENSP00000478570	BGN,BMPR1A,BSG,GRB2,HFE2,HSP90AB1,IFNG,IRF1,MED1,MIF,PDGFRA,RGMA,TNC,UBE2N,VEGFA
GO:0022610	biological adhesion	9	849	0.00013	ENSP00000257290,ENSP00000263071,ENSP00000263798,ENSP00000265131,ENSP00000278927,ENSP00000350364,ENSP00000360609,ENSP00000368314,ENSP00000385143	ESAM,HSP90AB1,NEGR1,NRCAM,PDGFRA,SCARF1,TNC,TYRO3,UNC5D
GO:0031175	neuron projection development	8	616	0.00013	ENSP00000263071,ENSP00000265131,ENSP00000360609,ENSP00000363763,ENSP00000368314,ENSP00000376345,ENSP00000385143,ENSP00000478570	EPHB2,GRB2,HSP90AB1,NRCAM,SCARF1,TNC,UNC5D,VEGFA
GO:0035239	tube morphogenesis	8	615	0.00013	ENSP00000257290,ENSP00000265131,ENSP00000300651,ENSP00000349131,ENSP00000361107,ENSP00000363763,ENSP00000368314,ENSP00000478570	BMPR1A,EPHB2,MED1,NRCAM,PDGFRA,RSPO3,TNC,VEGFA
GO:0042221	response to chemical	18	4153	0.00013	ENSP00000215754,ENSP00000229135,ENSP00000245414,ENSP00000257290,ENSP00000265131,ENSP00000300651,ENSP00000316176,ENSP00000327336,ENSP00000333769,ENSP00000337014,ENSP00000360609,ENSP00000361107,ENSP00000363763,ENSP00000368314,ENSP00000376345,ENSP00000385143,ENSP00000452126,ENSP00000478570	BGN,BMPR1A,BSG,EPHB2,GRB2,HFE2,HSP90AB1,IFNG,IRF1,MED1,MIF,NRCAM,PDGFRA,RGMA,TNC,UBE2N,UNC5D,VEGFA
GO:0043549	regulation of kinase activity	9	849	0.00013	ENSP00000215754,ENSP00000229135,ENSP00000257290,ENSP00000316176,ENSP00000327336,ENSP00000360609,ENSP00000363763,ENSP00000406873,ENSP00000478570	BGN,ENSG00000259288,EPHB2,HSP90AB1,IFNG,MIF,PDGFRA,UBE2N,VEGFA
GO:0048568	embryonic organ development	7	417	0.00013	ENSP00000257290,ENSP00000300651,ENSP00000349131,ENSP00000361107,ENSP00000363763,ENSP00000376345,ENSP00000478570	BMPR1A,EPHB2,GRB2,MED1,PDGFRA,RSPO3,VEGFA
GO:0048584	positive regulation of response to stimulus	13	2054	0.00013	ENSP00000215754,ENSP00000229135,ENSP00000257290,ENSP00000263071,ENSP00000286186,ENSP00000300651,ENSP00000316176,ENSP00000349131,ENSP00000360609,ENSP00000361107,ENSP00000363763,ENSP00000376345,ENSP00000478570	BMPR1A,CASP10,EPHB2,GRB2,HSP90AB1,IFNG,MED1,MIF,PDGFRA,RSPO3,SCARF1,UBE2N,VEGFA
GO:0048731	system development	18	4144	0.00013	ENSP00000245414,ENSP00000257290,ENSP00000263071,ENSP00000263798,ENSP00000265131,ENSP00000300651,ENSP00000333769,ENSP00000349131,ENSP00000350364,ENSP00000355110,ENSP00000360609,ENSP00000361107,ENSP00000363763,ENSP00000368314,ENSP00000376345,ENSP00000385143,ENSP00000452126,ENSP00000478570	BMPR1A,BSG,EPHB2,GRB2,HSP90AB1,IRF1,MED1,NEGR1,NRCAM,PDGFRA,RGMA,RSPO3,SCARF1,SMOC1,TNC,TYRO3,UNC5D,VEGFA
GO:0050896	response to stimulus	24	7824	0.00013	ENSP00000215754,ENSP00000229135,ENSP00000245414,ENSP00000257290,ENSP00000263071,ENSP00000263798,ENSP00000265131,ENSP00000286186,ENSP00000300651,ENSP00000316176,ENSP00000327336,ENSP00000333769,ENSP00000337014,ENSP00000349131,ENSP00000360609,ENSP00000361107,ENSP00000363763,ENSP00000368314,ENSP00000376345,ENSP00000385143,ENSP00000406873,ENSP00000452126,ENSP00000478570,ENSP00000481994	BGN,BMPR1A,BSG,CASP10,ENSG00000259288,EPHB2,EPHB6,GRB2,HFE2,HSP90AB1,IFNG,IRF1,MED1,MIF,NRCAM,PDGFRA,RGMA,RSPO3,SCARF1,TNC,TYRO3,UBE2N,UNC5D,VEGFA
GO:0061138	morphogenesis of a branching epithelium	5	160	0.00016	ENSP00000265131,ENSP00000300651,ENSP00000349131,ENSP00000376345,ENSP00000478570	GRB2,MED1,RSPO3,TNC,VEGFA
GO:0001525	angiogenesis	6	297	0.00017	ENSP00000257290,ENSP00000300651,ENSP00000349131,ENSP00000363763,ENSP00000368314,ENSP00000478570	EPHB2,MED1,NRCAM,PDGFRA,RSPO3,VEGFA
GO:0032502	developmental process	20	5401	0.00017	ENSP00000215754,ENSP00000229270,ENSP00000245414,ENSP00000257290,ENSP00000263071,ENSP00000263798,ENSP00000265131,ENSP00000300651,ENSP00000333769,ENSP00000349131,ENSP00000350364,ENSP00000355110,ENSP00000360609,ENSP00000361107,ENSP00000363763,ENSP00000368314,ENSP00000376345,ENSP00000385143,ENSP00000452126,ENSP00000478570	BMPR1A,BSG,EPHB2,GRB2,HSP90AB1,IRF1,MED1,MIF,NEGR1,NRCAM,PDGFRA,RGMA,RSPO3,SCARF1,SMOC1,TNC,TPI1,TYRO3,UNC5D,VEGFA
GO:0045597	positive regulation of cell differentiation	9	908	0.00017	ENSP00000229135,ENSP00000263071,ENSP00000300651,ENSP00000350364,ENSP00000360609,ENSP00000361107,ENSP00000363763,ENSP00000368314,ENSP00000478570	BMPR1A,EPHB2,HSP90AB1,IFNG,MED1,NEGR1,NRCAM,SCARF1,VEGFA
GO:0050794	regulation of cellular process	27	10484	0.00017	ENSP00000215754,ENSP00000229135,ENSP00000245414,ENSP00000257290,ENSP00000263071,ENSP00000263798,ENSP00000265131,ENSP00000286186,ENSP00000300651,ENSP00000316176,ENSP00000327336,ENSP00000333769,ENSP00000337014,ENSP00000349131,ENSP00000350364,ENSP00000355110,ENSP00000360609,ENSP00000361107,ENSP00000363763,ENSP00000368314,ENSP00000376345,ENSP00000379157,ENSP00000385143,ENSP00000406873,ENSP00000452126…	BGN,BMPR1A,BSG,CASP10,CAST,ENSG00000259288,EPHB2,EPHB6,GRB2,HFE2,HSP90AB1,IFNG,IRF1,MED1,MIF,NEGR1,NRCAM,PDGFRA,RGMA,RSPO3,SCARF1,SMOC1,TNC,TYRO3,UBE2N,UNC5D,VEGFA
GO:0001701	in utero embryonic development	6	306	0.00018	ENSP00000257290,ENSP00000300651,ENSP00000349131,ENSP00000361107,ENSP00000376345,ENSP00000478570	BMPR1A,GRB2,MED1,PDGFRA,RSPO3,VEGFA
GO:0006468	protein phosphorylation	9	923	0.00018	ENSP00000257290,ENSP00000263798,ENSP00000300651,ENSP00000316176,ENSP00000361107,ENSP00000363763,ENSP00000376345,ENSP00000406873,ENSP00000481994	BMPR1A,ENSG00000259288,EPHB2,EPHB6,GRB2,MED1,PDGFRA,TYRO3,UBE2N
GO:0007399	nervous system development	13	2206	0.00018	ENSP00000263071,ENSP00000263798,ENSP00000265131,ENSP00000300651,ENSP00000350364,ENSP00000360609,ENSP00000361107,ENSP00000363763,ENSP00000368314,ENSP00000376345,ENSP00000385143,ENSP00000452126,ENSP00000478570	BMPR1A,EPHB2,GRB2,HSP90AB1,MED1,NEGR1,NRCAM,RGMA,SCARF1,TNC,TYRO3,UNC5D,VEGFA
GO:0071363	cellular response to growth factor stimulus	7	477	0.00018	ENSP00000257290,ENSP00000300651,ENSP00000337014,ENSP00000361107,ENSP00000376345,ENSP00000452126,ENSP00000478570	BMPR1A,GRB2,HFE2,MED1,PDGFRA,RGMA,VEGFA
GO:0000904	cell morphogenesis involved in differentiation	7	498	0.00019	ENSP00000263798,ENSP00000360609,ENSP00000363763,ENSP00000368314,ENSP00000376345,ENSP00000385143,ENSP00000478570	EPHB2,GRB2,HSP90AB1,NRCAM,TYRO3,UNC5D,VEGFA
GO:0006935	chemotaxis	7	491	0.00019	ENSP00000215754,ENSP00000257290,ENSP00000363763,ENSP00000368314,ENSP00000376345,ENSP00000385143,ENSP00000478570	EPHB2,GRB2,MIF,NRCAM,PDGFRA,UNC5D,VEGFA
GO:0007167	enzyme linked receptor protein signaling pathway	8	698	0.00019	ENSP00000257290,ENSP00000337014,ENSP00000361107,ENSP00000363763,ENSP00000376345,ENSP00000452126,ENSP00000478570,ENSP00000481994	BMPR1A,EPHB2,EPHB6,GRB2,HFE2,PDGFRA,RGMA,VEGFA
GO:0016310	phosphorylation	10	1236	0.00019	ENSP00000229270,ENSP00000257290,ENSP00000263798,ENSP00000300651,ENSP00000316176,ENSP00000361107,ENSP00000363763,ENSP00000376345,ENSP00000406873,ENSP00000481994	BMPR1A,ENSG00000259288,EPHB2,EPHB6,GRB2,MED1,PDGFRA,TPI1,TYRO3,UBE2N
GO:0030154	cell differentiation	16	3457	0.00019	ENSP00000245414,ENSP00000257290,ENSP00000263071,ENSP00000263798,ENSP00000265131,ENSP00000300651,ENSP00000350364,ENSP00000355110,ENSP00000360609,ENSP00000361107,ENSP00000363763,ENSP00000368314,ENSP00000376345,ENSP00000385143,ENSP00000452126,ENSP00000478570	BMPR1A,EPHB2,GRB2,HSP90AB1,IRF1,MED1,NEGR1,NRCAM,PDGFRA,RGMA,SCARF1,SMOC1,TNC,TYRO3,UNC5D,VEGFA
GO:0042475	odontogenesis of dentin-containing tooth	4	78	0.00019	ENSP00000257290,ENSP00000265131,ENSP00000333769,ENSP00000361107	BMPR1A,BSG,PDGFRA,TNC
GO:2000026	regulation of multicellular organismal development	12	1876	0.00019	ENSP00000229135,ENSP00000245414,ENSP00000263071,ENSP00000300651,ENSP00000349131,ENSP00000350364,ENSP00000361107,ENSP00000363763,ENSP00000368314,ENSP00000385143,ENSP00000452126,ENSP00000478570	BMPR1A,EPHB2,IFNG,IRF1,MED1,NEGR1,NRCAM,RGMA,RSPO3,SCARF1,UNC5D,VEGFA
GO:0007409	axonogenesis	6	346	0.00027	ENSP00000360609,ENSP00000363763,ENSP00000368314,ENSP00000376345,ENSP00000385143,ENSP00000478570	EPHB2,GRB2,HSP90AB1,NRCAM,UNC5D,VEGFA
GO:0018108	peptidyl-tyrosine phosphorylation	5	195	0.00027	ENSP00000257290,ENSP00000263798,ENSP00000363763,ENSP00000376345,ENSP00000481994	EPHB2,EPHB6,GRB2,PDGFRA,TYRO3
GO:0060334	regulation of interferon-gamma-mediated signaling pathway	3	26	0.00027	ENSP00000229135,ENSP00000300651,ENSP00000360609	HSP90AB1,IFNG,MED1
GO:0002376	immune system process	13	2370	0.00031	ENSP00000215754,ENSP00000229135,ENSP00000245414,ENSP00000257290,ENSP00000263798,ENSP00000278927,ENSP00000300651,ENSP00000316176,ENSP00000333769,ENSP00000360609,ENSP00000361107,ENSP00000376345,ENSP00000478570	BMPR1A,BSG,ESAM,GRB2,HSP90AB1,IFNG,IRF1,MED1,MIF,PDGFRA,TYRO3,UBE2N,VEGFA
GO:0033674	positive regulation of kinase activity	7	553	0.00033	ENSP00000215754,ENSP00000229135,ENSP00000257290,ENSP00000316176,ENSP00000360609,ENSP00000406873,ENSP00000478570	ENSG00000259288,HSP90AB1,IFNG,MIF,PDGFRA,UBE2N,VEGFA
GO:0045088	regulation of innate immune response	6	361	0.00033	ENSP00000229135,ENSP00000245414,ENSP00000263798,ENSP00000300651,ENSP00000316176,ENSP00000360609	HSP90AB1,IFNG,IRF1,MED1,TYRO3,UBE2N
GO:0045859	regulation of protein kinase activity	8	788	0.00033	ENSP00000215754,ENSP00000229135,ENSP00000316176,ENSP00000327336,ENSP00000360609,ENSP00000363763,ENSP00000406873,ENSP00000478570	BGN,ENSG00000259288,EPHB2,HSP90AB1,IFNG,MIF,UBE2N,VEGFA
GO:0009893	positive regulation of metabolic process	15	3280	0.00038	ENSP00000215754,ENSP00000229135,ENSP00000245414,ENSP00000257290,ENSP00000265131,ENSP00000300651,ENSP00000316176,ENSP00000337014,ENSP00000360609,ENSP00000361107,ENSP00000363763,ENSP00000376345,ENSP00000406873,ENSP00000452126,ENSP00000478570	BMPR1A,ENSG00000259288,EPHB2,GRB2,HFE2,HSP90AB1,IFNG,IRF1,MED1,MIF,PDGFRA,RGMA,TNC,UBE2N,VEGFA
GO:0007411	axon guidance	5	220	0.0004	ENSP00000363763,ENSP00000368314,ENSP00000376345,ENSP00000385143,ENSP00000478570	EPHB2,GRB2,NRCAM,UNC5D,VEGFA
GO:0033138	positive regulation of peptidyl-serine phosphorylation	4	105	0.00041	ENSP00000215754,ENSP00000229135,ENSP00000360609,ENSP00000478570	HSP90AB1,IFNG,MIF,VEGFA
GO:0038091	positive regulation of cell proliferation by VEGF-activated platelet derived growth factor receptor signaling pathway	2	3	0.00044	ENSP00000257290,ENSP00000478570	PDGFRA,VEGFA
GO:0045664	regulation of neuron differentiation	7	595	0.00044	ENSP00000263071,ENSP00000300651,ENSP00000350364,ENSP00000363763,ENSP00000368314,ENSP00000452126,ENSP00000478570	EPHB2,MED1,NEGR1,NRCAM,RGMA,SCARF1,VEGFA
GO:0048646	anatomical structure formation involved in morphogenesis	8	831	0.00044	ENSP00000257290,ENSP00000300651,ENSP00000349131,ENSP00000361107,ENSP00000363763,ENSP00000368314,ENSP00000376345,ENSP00000478570	BMPR1A,EPHB2,GRB2,MED1,NRCAM,PDGFRA,RSPO3,VEGFA
GO:0007155	cell adhesion	8	843	0.00047	ENSP00000257290,ENSP00000263071,ENSP00000263798,ENSP00000265131,ENSP00000278927,ENSP00000350364,ENSP00000368314,ENSP00000385143	ESAM,NEGR1,NRCAM,PDGFRA,SCARF1,TNC,TYRO3,UNC5D
GO:1902531	regulation of intracellular signal transduction	11	1764	0.00048	ENSP00000215754,ENSP00000229135,ENSP00000257290,ENSP00000286186,ENSP00000316176,ENSP00000327336,ENSP00000360609,ENSP00000363763,ENSP00000376345,ENSP00000406873,ENSP00000478570	BGN,CASP10,ENSG00000259288,EPHB2,GRB2,HSP90AB1,IFNG,MIF,PDGFRA,UBE2N,VEGFA
GO:0080135	regulation of cellular response to stress	7	618	0.00053	ENSP00000215754,ENSP00000263071,ENSP00000316176,ENSP00000360609,ENSP00000361107,ENSP00000452126,ENSP00000478570	BMPR1A,HSP90AB1,MIF,RGMA,SCARF1,UBE2N,VEGFA
GO:0050776	regulation of immune response	8	873	0.00057	ENSP00000215754,ENSP00000229135,ENSP00000245414,ENSP00000263798,ENSP00000300651,ENSP00000316176,ENSP00000360609,ENSP00000376345	GRB2,HSP90AB1,IFNG,IRF1,MED1,MIF,TYRO3,UBE2N
GO:0098609	cell-cell adhesion	6	416	0.00057	ENSP00000257290,ENSP00000263798,ENSP00000278927,ENSP00000350364,ENSP00000368314,ENSP00000385143	ESAM,NEGR1,NRCAM,PDGFRA,TYRO3,UNC5D
GO:0019221	cytokine-mediated signaling pathway	7	655	0.00074	ENSP00000215754,ENSP00000229135,ENSP00000245414,ENSP00000316176,ENSP00000327336,ENSP00000376345,ENSP00000478570	BGN,GRB2,IFNG,IRF1,MIF,UBE2N,VEGFA
GO:0042307	positive regulation of protein import into nucleus	3	42	0.00074	ENSP00000229135,ENSP00000300651,ENSP00000360609	HSP90AB1,IFNG,MED1
GO:0010604	positive regulation of macromolecule metabolic process	14	3081	0.00078	ENSP00000215754,ENSP00000229135,ENSP00000245414,ENSP00000257290,ENSP00000265131,ENSP00000300651,ENSP00000316176,ENSP00000337014,ENSP00000360609,ENSP00000361107,ENSP00000363763,ENSP00000406873,ENSP00000452126,ENSP00000478570	BMPR1A,ENSG00000259288,EPHB2,HFE2,HSP90AB1,IFNG,IRF1,MED1,MIF,PDGFRA,RGMA,TNC,UBE2N,VEGFA
GO:0010975	regulation of neuron projection development	6	443	0.00078	ENSP00000263071,ENSP00000350364,ENSP00000363763,ENSP00000368314,ENSP00000452126,ENSP00000478570	EPHB2,NEGR1,NRCAM,RGMA,SCARF1,VEGFA
GO:0051246	regulation of protein metabolic process	13	2668	0.00081	ENSP00000215754,ENSP00000229135,ENSP00000245414,ENSP00000257290,ENSP00000316176,ENSP00000327336,ENSP00000360609,ENSP00000361107,ENSP00000363763,ENSP00000376345,ENSP00000379157,ENSP00000406873,ENSP00000478570	BGN,BMPR1A,CAST,ENSG00000259288,EPHB2,GRB2,HSP90AB1,IFNG,IRF1,MIF,PDGFRA,UBE2N,VEGFA
GO:0051240	positive regulation of multicellular organismal process	10	1551	0.00084	ENSP00000215754,ENSP00000229135,ENSP00000245414,ENSP00000263071,ENSP00000300651,ENSP00000350364,ENSP00000361107,ENSP00000363763,ENSP00000368314,ENSP00000478570	BMPR1A,EPHB2,IFNG,IRF1,MED1,MIF,NEGR1,NRCAM,SCARF1,VEGFA
GO:0001934	positive regulation of protein phosphorylation	8	941	0.00086	ENSP00000215754,ENSP00000229135,ENSP00000257290,ENSP00000316176,ENSP00000360609,ENSP00000361107,ENSP00000406873,ENSP00000478570	BMPR1A,ENSG00000259288,HSP90AB1,IFNG,MIF,PDGFRA,UBE2N,VEGFA
GO:0071345	cellular response to cytokine stimulus	8	953	0.00092	ENSP00000215754,ENSP00000229135,ENSP00000245414,ENSP00000316176,ENSP00000327336,ENSP00000360609,ENSP00000376345,ENSP00000478570	BGN,GRB2,HSP90AB1,IFNG,IRF1,MIF,UBE2N,VEGFA
GO:1902533	positive regulation of intracellular signal transduction	8	959	0.00096	ENSP00000215754,ENSP00000229135,ENSP00000257290,ENSP00000286186,ENSP00000316176,ENSP00000360609,ENSP00000376345,ENSP00000478570	CASP10,GRB2,HSP90AB1,IFNG,MIF,PDGFRA,UBE2N,VEGFA
GO:1903829	positive regulation of cellular protein localization	5	287	0.001	ENSP00000229135,ENSP00000300651,ENSP00000360609,ENSP00000363763,ENSP00000478570	EPHB2,HSP90AB1,IFNG,MED1,VEGFA
GO:0043408	regulation of MAPK cascade	7	712	0.0011	ENSP00000215754,ENSP00000257290,ENSP00000316176,ENSP00000363763,ENSP00000376345,ENSP00000406873,ENSP00000478570	ENSG00000259288,EPHB2,GRB2,MIF,PDGFRA,UBE2N,VEGFA
GO:0050878	regulation of body fluid levels	6	483	0.0011	ENSP00000245414,ENSP00000257290,ENSP00000263798,ENSP00000300651,ENSP00000363763,ENSP00000478570	EPHB2,IRF1,MED1,PDGFRA,TYRO3,VEGFA
GO:0050900	leukocyte migration	5	296	0.0011	ENSP00000215754,ENSP00000278927,ENSP00000333769,ENSP00000376345,ENSP00000478570	BSG,ESAM,GRB2,MIF,VEGFA
GO:0071900	regulation of protein serine/threonine kinase activity	6	488	0.0011	ENSP00000215754,ENSP00000229135,ENSP00000316176,ENSP00000360609,ENSP00000363763,ENSP00000478570	EPHB2,HSP90AB1,IFNG,MIF,UBE2N,VEGFA
GO:0032101	regulation of response to external stimulus	7	732	0.0012	ENSP00000215754,ENSP00000257290,ENSP00000263071,ENSP00000263798,ENSP00000300651,ENSP00000452126,ENSP00000478570	MED1,MIF,PDGFRA,RGMA,SCARF1,TYRO3,VEGFA
GO:0048738	cardiac muscle tissue development	4	154	0.0013	ENSP00000257290,ENSP00000300651,ENSP00000361107,ENSP00000478570	BMPR1A,MED1,PDGFRA,VEGFA
GO:0050865	regulation of cell activation	6	506	0.0013	ENSP00000215754,ENSP00000229135,ENSP00000245414,ENSP00000257290,ENSP00000263798,ENSP00000376345	GRB2,IFNG,IRF1,MIF,PDGFRA,TYRO3
GO:0032501	multicellular organismal process	20	6507	0.0014	ENSP00000229270,ENSP00000245414,ENSP00000257290,ENSP00000263071,ENSP00000263798,ENSP00000265131,ENSP00000300651,ENSP00000327336,ENSP00000333769,ENSP00000349131,ENSP00000350364,ENSP00000355110,ENSP00000360609,ENSP00000361107,ENSP00000363763,ENSP00000368314,ENSP00000376345,ENSP00000385143,ENSP00000452126,ENSP00000478570	BGN,BMPR1A,BSG,EPHB2,GRB2,HSP90AB1,IRF1,MED1,NEGR1,NRCAM,PDGFRA,RGMA,RSPO3,SCARF1,SMOC1,TNC,TPI1,TYRO3,UNC5D,VEGFA
GO:0030324	lung development	4	162	0.0015	ENSP00000257290,ENSP00000265131,ENSP00000361107,ENSP00000478570	BMPR1A,PDGFRA,TNC,VEGFA
GO:0045860	positive regulation of protein kinase activity	6	517	0.0015	ENSP00000215754,ENSP00000229135,ENSP00000316176,ENSP00000360609,ENSP00000406873,ENSP00000478570	ENSG00000259288,HSP90AB1,IFNG,MIF,UBE2N,VEGFA
GO:0048729	tissue morphogenesis	6	522	0.0015	ENSP00000265131,ENSP00000300651,ENSP00000349131,ENSP00000361107,ENSP00000376345,ENSP00000478570	BMPR1A,GRB2,MED1,RSPO3,TNC,VEGFA
GO:0032268	regulation of cellular protein metabolic process	12	2486	0.0016	ENSP00000215754,ENSP00000229135,ENSP00000257290,ENSP00000316176,ENSP00000327336,ENSP00000360609,ENSP00000361107,ENSP00000363763,ENSP00000376345,ENSP00000379157,ENSP00000406873,ENSP00000478570	BGN,BMPR1A,CAST,ENSG00000259288,EPHB2,GRB2,HSP90AB1,IFNG,MIF,PDGFRA,UBE2N,VEGFA
GO:0048513	animal organ development	13	2926	0.0017	ENSP00000245414,ENSP00000257290,ENSP00000263798,ENSP00000265131,ENSP00000300651,ENSP00000333769,ENSP00000349131,ENSP00000355110,ENSP00000360609,ENSP00000361107,ENSP00000363763,ENSP00000376345,ENSP00000478570	BMPR1A,BSG,EPHB2,GRB2,HSP90AB1,IRF1,MED1,PDGFRA,RSPO3,SMOC1,TNC,TYRO3,VEGFA
GO:0001654	eye development	5	339	0.0018	ENSP00000257290,ENSP00000300651,ENSP00000355110,ENSP00000363763,ENSP00000478570	EPHB2,MED1,PDGFRA,SMOC1,VEGFA
GO:0002682	regulation of immune system process	9	1391	0.0018	ENSP00000215754,ENSP00000229135,ENSP00000245414,ENSP00000263798,ENSP00000300651,ENSP00000316176,ENSP00000360609,ENSP00000376345,ENSP00000478570	GRB2,HSP90AB1,IFNG,IRF1,MED1,MIF,TYRO3,UBE2N,VEGFA
GO:0048598	embryonic morphogenesis	6	545	0.0018	ENSP00000257290,ENSP00000300651,ENSP00000349131,ENSP00000361107,ENSP00000363763,ENSP00000376345	BMPR1A,EPHB2,GRB2,MED1,PDGFRA,RSPO3
GO:0071679	commissural neuron axon guidance	2	10	0.0018	ENSP00000363763,ENSP00000478570	EPHB2,VEGFA
GO:0071902	positive regulation of protein serine/threonine kinase activity	5	340	0.0018	ENSP00000215754,ENSP00000229135,ENSP00000316176,ENSP00000360609,ENSP00000478570	HSP90AB1,IFNG,MIF,UBE2N,VEGFA
GO:0051241	negative regulation of multicellular organismal process	8	1098	0.0019	ENSP00000229135,ENSP00000245414,ENSP00000257290,ENSP00000300651,ENSP00000360609,ENSP00000361107,ENSP00000363763,ENSP00000452126	BMPR1A,EPHB2,HSP90AB1,IFNG,IRF1,MED1,PDGFRA,RGMA
GO:0023014	signal transduction by protein phosphorylation	5	349	0.002	ENSP00000257290,ENSP00000300651,ENSP00000316176,ENSP00000376345,ENSP00000406873	ENSG00000259288,GRB2,MED1,PDGFRA,UBE2N
GO:0048523	negative regulation of cellular process	16	4454	0.002	ENSP00000215754,ENSP00000229135,ENSP00000245414,ENSP00000257290,ENSP00000263798,ENSP00000265131,ENSP00000300651,ENSP00000327336,ENSP00000337014,ENSP00000360609,ENSP00000361107,ENSP00000363763,ENSP00000376345,ENSP00000379157,ENSP00000452126,ENSP00000478570	BGN,BMPR1A,CAST,EPHB2,GRB2,HFE2,HSP90AB1,IFNG,IRF1,MED1,MIF,PDGFRA,RGMA,TNC,TYRO3,VEGFA
GO:0050808	synapse organization	4	189	0.0022	ENSP00000265131,ENSP00000363763,ENSP00000368314,ENSP00000379157	CAST,EPHB2,NRCAM,TNC
GO:0031325	positive regulation of cellular metabolic process	13	3060	0.0023	ENSP00000215754,ENSP00000229135,ENSP00000245414,ENSP00000257290,ENSP00000300651,ENSP00000316176,ENSP00000337014,ENSP00000360609,ENSP00000361107,ENSP00000376345,ENSP00000406873,ENSP00000452126,ENSP00000478570	BMPR1A,ENSG00000259288,GRB2,HFE2,HSP90AB1,IFNG,IRF1,MED1,MIF,PDGFRA,RGMA,UBE2N,VEGFA
GO:0060670	branching involved in labyrinthine layer morphogenesis	2	12	0.0023	ENSP00000349131,ENSP00000376345	GRB2,RSPO3
GO:0050778	positive regulation of immune response	6	589	0.0024	ENSP00000215754,ENSP00000229135,ENSP00000300651,ENSP00000316176,ENSP00000360609,ENSP00000376345	GRB2,HSP90AB1,IFNG,MED1,MIF,UBE2N
GO:0007417	central nervous system development	7	861	0.0026	ENSP00000263798,ENSP00000300651,ENSP00000360609,ENSP00000361107,ENSP00000363763,ENSP00000368314,ENSP00000385143	BMPR1A,EPHB2,HSP90AB1,MED1,NRCAM,TYRO3,UNC5D
GO:0009605	response to external stimulus	10	1857	0.0026	ENSP00000215754,ENSP00000229135,ENSP00000245414,ENSP00000257290,ENSP00000265131,ENSP00000363763,ENSP00000368314,ENSP00000376345,ENSP00000385143,ENSP00000478570	EPHB2,GRB2,IFNG,IRF1,MIF,NRCAM,PDGFRA,TNC,UNC5D,VEGFA
GO:0009887	animal organ morphogenesis	7	865	0.0026	ENSP00000257290,ENSP00000265131,ENSP00000300651,ENSP00000333769,ENSP00000361107,ENSP00000363763,ENSP00000478570	BMPR1A,BSG,EPHB2,MED1,PDGFRA,TNC,VEGFA
GO:0009987	cellular process	29	14652	0.0027	ENSP00000215754,ENSP00000229135,ENSP00000229270,ENSP00000245414,ENSP00000257290,ENSP00000263071,ENSP00000263798,ENSP00000265131,ENSP00000278927,ENSP00000286186,ENSP00000300651,ENSP00000316176,ENSP00000327336,ENSP00000333769,ENSP00000337014,ENSP00000349131,ENSP00000350364,ENSP00000355110,ENSP00000360609,ENSP00000361107,ENSP00000363763,ENSP00000368314,ENSP00000376345,ENSP00000379157,ENSP00000385143…	BGN,BMPR1A,BSG,CASP10,CAST,ENSG00000259288,EPHB2,EPHB6,ESAM,GRB2,HFE2,HSP90AB1,IFNG,IRF1,MED1,MIF,NEGR1,NRCAM,PDGFRA,RGMA,RSPO3,SCARF1,SMOC1,TNC,TPI1,TYRO3,UBE2N,UNC5D,VEGFA
GO:0042981	regulation of apoptotic process	9	1501	0.0027	ENSP00000215754,ENSP00000229135,ENSP00000263798,ENSP00000286186,ENSP00000300651,ENSP00000360609,ENSP00000379157,ENSP00000406873,ENSP00000478570	CASP10,CAST,ENSG00000259288,HSP90AB1,IFNG,MED1,MIF,TYRO3,VEGFA
GO:0002684	positive regulation of immune system process	7	882	0.0028	ENSP00000215754,ENSP00000229135,ENSP00000300651,ENSP00000316176,ENSP00000360609,ENSP00000376345,ENSP00000478570	GRB2,HSP90AB1,IFNG,MED1,MIF,UBE2N,VEGFA
GO:0008284	positive regulation of cell population proliferation	7	878	0.0028	ENSP00000215754,ENSP00000229135,ENSP00000257290,ENSP00000265131,ENSP00000300651,ENSP00000361107,ENSP00000478570	BMPR1A,IFNG,MED1,MIF,PDGFRA,TNC,VEGFA
GO:0016043	cellular component organization	17	5163	0.0028	ENSP00000215754,ENSP00000257290,ENSP00000263071,ENSP00000263798,ENSP00000265131,ENSP00000300651,ENSP00000316176,ENSP00000327336,ENSP00000333769,ENSP00000360609,ENSP00000363763,ENSP00000368314,ENSP00000376345,ENSP00000379157,ENSP00000385143,ENSP00000406873,ENSP00000478570	BGN,BSG,CAST,ENSG00000259288,EPHB2,GRB2,HSP90AB1,MED1,MIF,NRCAM,PDGFRA,SCARF1,TNC,TYRO3,UBE2N,UNC5D,VEGFA
GO:2000027	regulation of animal organ morphogenesis	4	207	0.0028	ENSP00000300651,ENSP00000349131,ENSP00000361107,ENSP00000478570	BMPR1A,MED1,RSPO3,VEGFA
GO:0048732	gland development	5	395	0.003	ENSP00000257290,ENSP00000265131,ENSP00000300651,ENSP00000361107,ENSP00000478570	BMPR1A,MED1,PDGFRA,TNC,VEGFA
GO:0051249	regulation of lymphocyte activation	5	401	0.0032	ENSP00000215754,ENSP00000229135,ENSP00000245414,ENSP00000263798,ENSP00000376345	GRB2,IFNG,IRF1,MIF,TYRO3
GO:0001892	embryonic placenta development	3	86	0.0033	ENSP00000300651,ENSP00000349131,ENSP00000376345	GRB2,MED1,RSPO3
GO:0051093	negative regulation of developmental process	7	910	0.0033	ENSP00000215754,ENSP00000229135,ENSP00000245414,ENSP00000300651,ENSP00000361107,ENSP00000363763,ENSP00000452126	BMPR1A,EPHB2,IFNG,IRF1,MED1,MIF,RGMA
GO:0060021	roof of mouth development	3	87	0.0034	ENSP00000257290,ENSP00000361107,ENSP00000363763	BMPR1A,EPHB2,PDGFRA
GO:0003222	ventricular trabecula myocardium morphogenesis	2	16	0.0035	ENSP00000300651,ENSP00000361107	BMPR1A,MED1
GO:0051247	positive regulation of protein metabolic process	9	1587	0.0037	ENSP00000215754,ENSP00000229135,ENSP00000245414,ENSP00000257290,ENSP00000316176,ENSP00000360609,ENSP00000361107,ENSP00000406873,ENSP00000478570	BMPR1A,ENSG00000259288,HSP90AB1,IFNG,IRF1,MIF,PDGFRA,UBE2N,VEGFA
GO:0030509	BMP signaling pathway	3	92	0.0038	ENSP00000337014,ENSP00000361107,ENSP00000452126	BMPR1A,HFE2,RGMA
GO:0031290	retinal ganglion cell axon guidance	2	17	0.0038	ENSP00000363763,ENSP00000368314	EPHB2,NRCAM
GO:0042127	regulation of cell population proliferation	9	1594	0.0038	ENSP00000215754,ENSP00000229135,ENSP00000245414,ENSP00000257290,ENSP00000265131,ENSP00000300651,ENSP00000361107,ENSP00000376345,ENSP00000478570	BMPR1A,GRB2,IFNG,IRF1,MED1,MIF,PDGFRA,TNC,VEGFA
GO:0060602	branch elongation of an epithelium	2	17	0.0038	ENSP00000265131,ENSP00000300651	MED1,TNC
GO:0030224	monocyte differentiation	2	18	0.004	ENSP00000300651,ENSP00000478570	MED1,VEGFA
GO:0050769	positive regulation of neurogenesis	5	425	0.004	ENSP00000263071,ENSP00000350364,ENSP00000363763,ENSP00000368314,ENSP00000478570	EPHB2,NEGR1,NRCAM,SCARF1,VEGFA
GO:2000379	positive regulation of reactive oxygen species metabolic process	3	94	0.004	ENSP00000229135,ENSP00000360609,ENSP00000376345	GRB2,HSP90AB1,IFNG
GO:0045596	negative regulation of cell differentiation	6	683	0.0044	ENSP00000229135,ENSP00000245414,ENSP00000300651,ENSP00000361107,ENSP00000363763,ENSP00000452126	BMPR1A,EPHB2,IFNG,IRF1,MED1,RGMA
GO:0035162	embryonic hemopoiesis	2	20	0.0048	ENSP00000300651,ENSP00000478570	MED1,VEGFA
GO:0007413	axonal fasciculation	2	21	0.0052	ENSP00000363763,ENSP00000368314	EPHB2,NRCAM
GO:0007548	sex differentiation	4	252	0.0052	ENSP00000257290,ENSP00000263798,ENSP00000361107,ENSP00000478570	BMPR1A,PDGFRA,TYRO3,VEGFA
GO:0046660	female sex differentiation	3	104	0.0052	ENSP00000257290,ENSP00000263798,ENSP00000478570	PDGFRA,TYRO3,VEGFA
GO:0048679	regulation of axon regeneration	2	22	0.0055	ENSP00000263071,ENSP00000452126	RGMA,SCARF1
GO:0050768	negative regulation of neurogenesis	4	260	0.0055	ENSP00000300651,ENSP00000361107,ENSP00000363763,ENSP00000452126	BMPR1A,EPHB2,MED1,RGMA
GO:0051173	positive regulation of nitrogen compound metabolic process	12	2946	0.0055	ENSP00000215754,ENSP00000229135,ENSP00000245414,ENSP00000257290,ENSP00000300651,ENSP00000316176,ENSP00000337014,ENSP00000360609,ENSP00000361107,ENSP00000406873,ENSP00000452126,ENSP00000478570	BMPR1A,ENSG00000259288,HFE2,HSP90AB1,IFNG,IRF1,MED1,MIF,PDGFRA,RGMA,UBE2N,VEGFA
GO:0009719	response to endogenous stimulus	8	1353	0.0056	ENSP00000257290,ENSP00000265131,ENSP00000300651,ENSP00000333769,ENSP00000337014,ENSP00000361107,ENSP00000376345,ENSP00000452126	BMPR1A,BSG,GRB2,HFE2,MED1,PDGFRA,RGMA,TNC
GO:0044093	positive regulation of molecular function	9	1713	0.0056	ENSP00000215754,ENSP00000229135,ENSP00000257290,ENSP00000300651,ENSP00000316176,ENSP00000360609,ENSP00000363763,ENSP00000406873,ENSP00000478570	ENSG00000259288,EPHB2,HSP90AB1,IFNG,MED1,MIF,PDGFRA,UBE2N,VEGFA
GO:0090312	positive regulation of protein deacetylation	2	23	0.0057	ENSP00000229135,ENSP00000478570	IFNG,VEGFA
GO:0060560	developmental growth involved in morphogenesis	3	112	0.0059	ENSP00000265131,ENSP00000300651,ENSP00000360609	HSP90AB1,MED1,TNC
GO:0071157	negative regulation of cell cycle arrest	2	24	0.0061	ENSP00000215754,ENSP00000360609	HSP90AB1,MIF
GO:0030334	regulation of cell migration	6	753	0.0064	ENSP00000215754,ENSP00000229135,ENSP00000257290,ENSP00000361107,ENSP00000385143,ENSP00000478570	BMPR1A,IFNG,MIF,PDGFRA,UNC5D,VEGFA
GO:0070372	regulation of ERK1 and ERK2 cascade	4	274	0.0064	ENSP00000215754,ENSP00000257290,ENSP00000363763,ENSP00000478570	EPHB2,MIF,PDGFRA,VEGFA
GO:0070527	platelet aggregation	2	25	0.0064	ENSP00000257290,ENSP00000263798	PDGFRA,TYRO3
GO:0007169	transmembrane receptor protein tyrosine kinase signaling pathway	5	499	0.0068	ENSP00000257290,ENSP00000363763,ENSP00000376345,ENSP00000478570,ENSP00000481994	EPHB2,EPHB6,GRB2,PDGFRA,VEGFA
GO:0032102	negative regulation of response to external stimulus	4	281	0.0068	ENSP00000215754,ENSP00000257290,ENSP00000263798,ENSP00000452126	MIF,PDGFRA,RGMA,TYRO3
GO:0045589	regulation of regulatory T cell differentiation	2	26	0.0068	ENSP00000229135,ENSP00000245414	IFNG,IRF1
GO:0002053	positive regulation of mesenchymal cell proliferation	2	28	0.0076	ENSP00000361107,ENSP00000478570	BMPR1A,VEGFA
GO:0043010	camera-type eye development	4	292	0.0076	ENSP00000257290,ENSP00000300651,ENSP00000363763,ENSP00000478570	EPHB2,MED1,PDGFRA,VEGFA
GO:0030198	extracellular matrix organization	4	296	0.0079	ENSP00000257290,ENSP00000265131,ENSP00000327336,ENSP00000333769	BGN,BSG,PDGFRA,TNC
GO:0010628	positive regulation of gene expression	9	1826	0.008	ENSP00000229135,ENSP00000245414,ENSP00000265131,ENSP00000300651,ENSP00000337014,ENSP00000361107,ENSP00000363763,ENSP00000452126,ENSP00000478570	BMPR1A,EPHB2,HFE2,IFNG,IRF1,MED1,RGMA,TNC,VEGFA
GO:0071495	cellular response to endogenous stimulus	7	1106	0.008	ENSP00000257290,ENSP00000265131,ENSP00000300651,ENSP00000337014,ENSP00000361107,ENSP00000376345,ENSP00000452126	BMPR1A,GRB2,HFE2,MED1,PDGFRA,RGMA,TNC
GO:0001655	urogenital system development	4	299	0.0081	ENSP00000257290,ENSP00000265131,ENSP00000363763,ENSP00000478570	EPHB2,PDGFRA,TNC,VEGFA
GO:0030097	hemopoiesis	5	526	0.0081	ENSP00000245414,ENSP00000257290,ENSP00000263798,ENSP00000300651,ENSP00000478570	IRF1,MED1,PDGFRA,TYRO3,VEGFA
GO:0050790	regulation of catalytic activity	10	2249	0.0084	ENSP00000215754,ENSP00000229135,ENSP00000257290,ENSP00000316176,ENSP00000327336,ENSP00000360609,ENSP00000363763,ENSP00000379157,ENSP00000406873,ENSP00000478570	BGN,CAST,ENSG00000259288,EPHB2,HSP90AB1,IFNG,MIF,PDGFRA,UBE2N,VEGFA
GO:0010922	positive regulation of phosphatase activity	2	31	0.0087	ENSP00000229135,ENSP00000360609	HSP90AB1,IFNG
GO:0048754	branching morphogenesis of an epithelial tube	3	134	0.0087	ENSP00000265131,ENSP00000300651,ENSP00000478570	MED1,TNC,VEGFA
GO:0051130	positive regulation of cellular component organization	7	1128	0.0087	ENSP00000229135,ENSP00000263071,ENSP00000316176,ENSP00000350364,ENSP00000363763,ENSP00000376345,ENSP00000478570	EPHB2,GRB2,IFNG,NEGR1,SCARF1,UBE2N,VEGFA
GO:0048585	negative regulation of response to stimulus	8	1483	0.0089	ENSP00000215754,ENSP00000257290,ENSP00000263798,ENSP00000327336,ENSP00000337014,ENSP00000363763,ENSP00000376345,ENSP00000452126	BGN,EPHB2,GRB2,HFE2,MIF,PDGFRA,RGMA,TYRO3
GO:0001974	blood vessel remodeling	2	32	0.0092	ENSP00000327336,ENSP00000349131	BGN,RSPO3
GO:0002521	leukocyte differentiation	4	313	0.0092	ENSP00000245414,ENSP00000263798,ENSP00000300651,ENSP00000478570	IRF1,MED1,TYRO3,VEGFA
GO:0021955	central nervous system neuron axonogenesis	2	32	0.0092	ENSP00000360609,ENSP00000363763	EPHB2,HSP90AB1
GO:0042551	neuron maturation	2	32	0.0092	ENSP00000263071,ENSP00000368314	NRCAM,SCARF1
GO:0051128	regulation of cellular component organization	10	2306	0.0097	ENSP00000229135,ENSP00000257290,ENSP00000263071,ENSP00000316176,ENSP00000350364,ENSP00000363763,ENSP00000368314,ENSP00000376345,ENSP00000452126,ENSP00000478570	EPHB2,GRB2,IFNG,NEGR1,NRCAM,PDGFRA,RGMA,SCARF1,UBE2N,VEGFA
GO:0051172	negative regulation of nitrogen compound metabolic process	10	2307	0.0097	ENSP00000215754,ENSP00000229135,ENSP00000245414,ENSP00000300651,ENSP00000327336,ENSP00000337014,ENSP00000360609,ENSP00000363763,ENSP00000379157,ENSP00000478570	BGN,CAST,EPHB2,HFE2,HSP90AB1,IFNG,IRF1,MED1,MIF,VEGFA
GO:0000165	MAPK cascade	4	323	0.01	ENSP00000257290,ENSP00000300651,ENSP00000316176,ENSP00000376345	GRB2,MED1,PDGFRA,UBE2N
GO:0018193	peptidyl-amino acid modification	6	842	0.01	ENSP00000257290,ENSP00000263798,ENSP00000327336,ENSP00000363763,ENSP00000376345,ENSP00000481994	BGN,EPHB2,EPHB6,GRB2,PDGFRA,TYRO3
GO:0032735	positive regulation of interleukin-12 production	2	34	0.01	ENSP00000229135,ENSP00000245414	IFNG,IRF1
GO:0048469	cell maturation	3	146	0.0104	ENSP00000263071,ENSP00000368314,ENSP00000478570	NRCAM,SCARF1,VEGFA
GO:1903034	regulation of response to wounding	3	148	0.0107	ENSP00000257290,ENSP00000263071,ENSP00000452126	PDGFRA,RGMA,SCARF1
GO:0032535	regulation of cellular component size	4	333	0.0108	ENSP00000360609,ENSP00000368314,ENSP00000376345,ENSP00000478570	GRB2,HSP90AB1,NRCAM,VEGFA
GO:0035137	hindlimb morphogenesis	2	36	0.0108	ENSP00000300651,ENSP00000361107	BMPR1A,MED1
GO:0043066	negative regulation of apoptotic process	6	859	0.0108	ENSP00000215754,ENSP00000263798,ENSP00000300651,ENSP00000360609,ENSP00000379157,ENSP00000478570	CAST,HSP90AB1,MED1,MIF,TYRO3,VEGFA
GO:0010469	regulation of signaling receptor activity	5	577	0.011	ENSP00000215754,ENSP00000229135,ENSP00000300651,ENSP00000363763,ENSP00000478570	EPHB2,IFNG,MED1,MIF,VEGFA
GO:0043405	regulation of MAP kinase activity	4	337	0.0111	ENSP00000215754,ENSP00000316176,ENSP00000363763,ENSP00000478570	EPHB2,MIF,UBE2N,VEGFA
GO:0045666	positive regulation of neuron differentiation	4	337	0.0111	ENSP00000263071,ENSP00000350364,ENSP00000368314,ENSP00000478570	NEGR1,NRCAM,SCARF1,VEGFA
GO:0048589	developmental growth	4	340	0.0114	ENSP00000265131,ENSP00000300651,ENSP00000360609,ENSP00000361107	BMPR1A,HSP90AB1,MED1,TNC
GO:0051897	positive regulation of protein kinase B signaling	3	157	0.0119	ENSP00000257290,ENSP00000360609,ENSP00000376345	GRB2,HSP90AB1,PDGFRA
GO:0008361	regulation of cell size	3	159	0.0122	ENSP00000360609,ENSP00000368314,ENSP00000478570	HSP90AB1,NRCAM,VEGFA
GO:0065009	regulation of molecular function	12	3322	0.0122	ENSP00000215754,ENSP00000229135,ENSP00000257290,ENSP00000300651,ENSP00000316176,ENSP00000327336,ENSP00000360609,ENSP00000363763,ENSP00000376345,ENSP00000379157,ENSP00000406873,ENSP00000478570	BGN,CAST,ENSG00000259288,EPHB2,GRB2,HSP90AB1,IFNG,MED1,MIF,PDGFRA,UBE2N,VEGFA
GO:0051050	positive regulation of transport	6	892	0.0123	ENSP00000215754,ENSP00000229135,ENSP00000300651,ENSP00000360609,ENSP00000363763,ENSP00000478570	EPHB2,HSP90AB1,IFNG,MED1,MIF,VEGFA
GO:0032880	regulation of protein localization	6	901	0.0128	ENSP00000215754,ENSP00000229135,ENSP00000300651,ENSP00000360609,ENSP00000363763,ENSP00000478570	EPHB2,HSP90AB1,IFNG,MED1,MIF,VEGFA
GO:0050770	regulation of axonogenesis	3	162	0.0128	ENSP00000363763,ENSP00000368314,ENSP00000478570	EPHB2,NRCAM,VEGFA
GO:0045429	positive regulation of nitric oxide biosynthetic process	2	42	0.0133	ENSP00000229135,ENSP00000360609	HSP90AB1,IFNG
GO:0060255	regulation of macromolecule metabolic process	17	6072	0.0133	ENSP00000215754,ENSP00000229135,ENSP00000245414,ENSP00000257290,ENSP00000265131,ENSP00000300651,ENSP00000316176,ENSP00000327336,ENSP00000337014,ENSP00000360609,ENSP00000361107,ENSP00000363763,ENSP00000376345,ENSP00000379157,ENSP00000406873,ENSP00000452126,ENSP00000478570	BGN,BMPR1A,CAST,ENSG00000259288,EPHB2,GRB2,HFE2,HSP90AB1,IFNG,IRF1,MED1,MIF,PDGFRA,RGMA,TNC,UBE2N,VEGFA
GO:0090342	regulation of cell aging	2	42	0.0133	ENSP00000215754,ENSP00000361107	BMPR1A,MIF
GO:1904407	positive regulation of nitric oxide metabolic process	2	42	0.0133	ENSP00000229135,ENSP00000360609	HSP90AB1,IFNG
GO:0009888	tissue development	8	1626	0.0137	ENSP00000257290,ENSP00000265131,ENSP00000300651,ENSP00000333769,ENSP00000349131,ENSP00000361107,ENSP00000376345,ENSP00000478570	BMPR1A,BSG,GRB2,MED1,PDGFRA,RSPO3,TNC,VEGFA
GO:0050918	positive chemotaxis	2	43	0.0137	ENSP00000215754,ENSP00000478570	MIF,VEGFA
GO:0051222	positive regulation of protein transport	4	365	0.0137	ENSP00000215754,ENSP00000229135,ENSP00000300651,ENSP00000360609	HSP90AB1,IFNG,MED1,MIF
GO:2000273	positive regulation of signaling receptor activity	2	43	0.0137	ENSP00000300651,ENSP00000363763	EPHB2,MED1
GO:0021953	central nervous system neuron differentiation	3	169	0.0138	ENSP00000360609,ENSP00000363763,ENSP00000385143	EPHB2,HSP90AB1,UNC5D
GO:0031324	negative regulation of cellular metabolic process	10	2463	0.0138	ENSP00000215754,ENSP00000229135,ENSP00000245414,ENSP00000300651,ENSP00000327336,ENSP00000337014,ENSP00000360609,ENSP00000363763,ENSP00000379157,ENSP00000478570	BGN,CAST,EPHB2,HFE2,HSP90AB1,IFNG,IRF1,MED1,MIF,VEGFA
GO:0007595	lactation	2	44	0.0139	ENSP00000300651,ENSP00000478570	MED1,VEGFA
GO:0030155	regulation of cell adhesion	5	623	0.0139	ENSP00000229135,ENSP00000245414,ENSP00000265131,ENSP00000376345,ENSP00000478570	GRB2,IFNG,IRF1,TNC,VEGFA
GO:0060173	limb development	3	174	0.0147	ENSP00000300651,ENSP00000355110,ENSP00000361107	BMPR1A,MED1,SMOC1
GO:0002040	sprouting angiogenesis	2	46	0.015	ENSP00000349131,ENSP00000478570	RSPO3,VEGFA
GO:0046164	alcohol catabolic process	2	46	0.015	ENSP00000229270,ENSP00000263071	SCARF1,TPI1
GO:0050866	negative regulation of cell activation	3	177	0.0152	ENSP00000245414,ENSP00000257290,ENSP00000263798	IRF1,PDGFRA,TYRO3
GO:0035722	interleukin-12-mediated signaling pathway	2	47	0.0154	ENSP00000215754,ENSP00000229135	IFNG,MIF
GO:0050679	positive regulation of epithelial cell proliferation	3	178	0.0154	ENSP00000300651,ENSP00000361107,ENSP00000478570	BMPR1A,MED1,VEGFA
GO:0050731	positive regulation of peptidyl-tyrosine phosphorylation	3	180	0.0156	ENSP00000215754,ENSP00000229135,ENSP00000478570	IFNG,MIF,VEGFA
GO:0048806	genitalia development	2	48	0.0158	ENSP00000257290,ENSP00000263798	PDGFRA,TYRO3
GO:0022603	regulation of anatomical structure morphogenesis	6	961	0.016	ENSP00000300651,ENSP00000349131,ENSP00000361107,ENSP00000363763,ENSP00000368314,ENSP00000478570	BMPR1A,EPHB2,MED1,NRCAM,RSPO3,VEGFA
GO:0006464	cellular protein modification process	11	2999	0.0162	ENSP00000257290,ENSP00000263798,ENSP00000265131,ENSP00000300651,ENSP00000316176,ENSP00000327336,ENSP00000361107,ENSP00000363763,ENSP00000376345,ENSP00000406873,ENSP00000481994	BGN,BMPR1A,ENSG00000259288,EPHB2,EPHB6,GRB2,MED1,PDGFRA,TNC,TYRO3,UBE2N
GO:0055013	cardiac muscle cell development	2	49	0.0162	ENSP00000257290,ENSP00000478570	PDGFRA,VEGFA
GO:0006909	phagocytosis	3	185	0.0164	ENSP00000263798,ENSP00000360609,ENSP00000376345	GRB2,HSP90AB1,TYRO3
GO:0010468	regulation of gene expression	14	4533	0.0167	ENSP00000215754,ENSP00000229135,ENSP00000245414,ENSP00000257290,ENSP00000265131,ENSP00000300651,ENSP00000316176,ENSP00000337014,ENSP00000361107,ENSP00000363763,ENSP00000379157,ENSP00000406873,ENSP00000452126,ENSP00000478570	BMPR1A,CAST,ENSG00000259288,EPHB2,HFE2,IFNG,IRF1,MED1,MIF,PDGFRA,RGMA,TNC,UBE2N,VEGFA
GO:0010605	negative regulation of macromolecule metabolic process	10	2558	0.0169	ENSP00000215754,ENSP00000229135,ENSP00000245414,ENSP00000300651,ENSP00000327336,ENSP00000337014,ENSP00000360609,ENSP00000363763,ENSP00000379157,ENSP00000478570	BGN,CAST,EPHB2,HFE2,HSP90AB1,IFNG,IRF1,MED1,MIF,VEGFA
GO:0050920	regulation of chemotaxis	3	188	0.017	ENSP00000215754,ENSP00000257290,ENSP00000478570	MIF,PDGFRA,VEGFA
GO:0048146	positive regulation of fibroblast proliferation	2	54	0.0187	ENSP00000215754,ENSP00000257290	MIF,PDGFRA
GO:0065008	regulation of biological quality	12	3559	0.0187	ENSP00000215754,ENSP00000229135,ENSP00000245414,ENSP00000257290,ENSP00000263798,ENSP00000300651,ENSP00000337014,ENSP00000360609,ENSP00000363763,ENSP00000368314,ENSP00000376345,ENSP00000478570	EPHB2,GRB2,HFE2,HSP90AB1,IFNG,IRF1,MED1,MIF,NRCAM,PDGFRA,TYRO3,VEGFA
GO:0070374	positive regulation of ERK1 and ERK2 cascade	3	196	0.0187	ENSP00000215754,ENSP00000257290,ENSP00000478570	MIF,PDGFRA,VEGFA
GO:0071229	cellular response to acid chemical	3	196	0.0187	ENSP00000257290,ENSP00000265131,ENSP00000478570	PDGFRA,TNC,VEGFA
GO:0046777	protein autophosphorylation	3	198	0.0189	ENSP00000257290,ENSP00000263798,ENSP00000376345	GRB2,PDGFRA,TYRO3
GO:0060322	head development	5	692	0.0194	ENSP00000257290,ENSP00000263798,ENSP00000300651,ENSP00000361107,ENSP00000363763	BMPR1A,EPHB2,MED1,PDGFRA,TYRO3
GO:0072330	monocarboxylic acid biosynthetic process	3	200	0.0194	ENSP00000215754,ENSP00000229270,ENSP00000327336	BGN,MIF,TPI1
GO:0032269	negative regulation of cellular protein metabolic process	6	1014	0.0195	ENSP00000215754,ENSP00000327336,ENSP00000360609,ENSP00000363763,ENSP00000379157,ENSP00000478570	BGN,CAST,EPHB2,HSP90AB1,MIF,VEGFA
GO:0045935	positive regulation of nucleobase-containing compound metabolic process	8	1770	0.02	ENSP00000245414,ENSP00000300651,ENSP00000316176,ENSP00000337014,ENSP00000360609,ENSP00000361107,ENSP00000452126,ENSP00000478570	BMPR1A,HFE2,HSP90AB1,IRF1,MED1,RGMA,UBE2N,VEGFA
GO:0045665	negative regulation of neuron differentiation	3	205	0.0204	ENSP00000300651,ENSP00000363763,ENSP00000452126	EPHB2,MED1,RGMA
GO:0048844	artery morphogenesis	2	59	0.0212	ENSP00000361107,ENSP00000478570	BMPR1A,VEGFA
GO:0051054	positive regulation of DNA metabolic process	3	209	0.0214	ENSP00000316176,ENSP00000360609,ENSP00000478570	HSP90AB1,UBE2N,VEGFA
GO:0060135	maternal process involved in female pregnancy	2	60	0.0217	ENSP00000300651,ENSP00000333769	BSG,MED1
GO:0051171	regulation of nitrogen compound metabolic process	16	5827	0.0219	ENSP00000215754,ENSP00000229135,ENSP00000245414,ENSP00000257290,ENSP00000300651,ENSP00000316176,ENSP00000327336,ENSP00000337014,ENSP00000360609,ENSP00000361107,ENSP00000363763,ENSP00000376345,ENSP00000379157,ENSP00000406873,ENSP00000452126,ENSP00000478570	BGN,BMPR1A,CAST,ENSG00000259288,EPHB2,GRB2,HFE2,HSP90AB1,IFNG,IRF1,MED1,MIF,PDGFRA,RGMA,UBE2N,VEGFA
GO:0042698	ovulation cycle	2	62	0.023	ENSP00000257290,ENSP00000263798	PDGFRA,TYRO3
GO:0048015	phosphatidylinositol-mediated signaling	2	62	0.023	ENSP00000257290,ENSP00000263798	PDGFRA,TYRO3
GO:0060429	epithelium development	6	1055	0.023	ENSP00000265131,ENSP00000300651,ENSP00000349131,ENSP00000361107,ENSP00000376345,ENSP00000478570	BMPR1A,GRB2,MED1,RSPO3,TNC,VEGFA
GO:0019538	protein metabolic process	13	4194	0.0233	ENSP00000257290,ENSP00000263798,ENSP00000265131,ENSP00000286186,ENSP00000300651,ENSP00000316176,ENSP00000327336,ENSP00000337014,ENSP00000361107,ENSP00000363763,ENSP00000376345,ENSP00000406873,ENSP00000481994	BGN,BMPR1A,CASP10,ENSG00000259288,EPHB2,EPHB6,GRB2,HFE2,MED1,PDGFRA,TNC,TYRO3,UBE2N
GO:0034121	regulation of toll-like receptor signaling pathway	2	64	0.0239	ENSP00000245414,ENSP00000263798	IRF1,TYRO3
GO:0090092	regulation of transmembrane receptor protein serine/threonine kinase signaling pathway	3	220	0.0239	ENSP00000337014,ENSP00000360609,ENSP00000361107	BMPR1A,HFE2,HSP90AB1
GO:0031328	positive regulation of cellular biosynthetic process	8	1846	0.0245	ENSP00000229135,ENSP00000245414,ENSP00000300651,ENSP00000337014,ENSP00000360609,ENSP00000361107,ENSP00000452126,ENSP00000478570	BMPR1A,HFE2,HSP90AB1,IFNG,IRF1,MED1,RGMA,VEGFA
GO:0061061	muscle structure development	4	457	0.0248	ENSP00000257290,ENSP00000300651,ENSP00000361107,ENSP00000478570	BMPR1A,MED1,PDGFRA,VEGFA
GO:0006090	pyruvate metabolic process	2	66	0.0249	ENSP00000229270,ENSP00000333769	BSG,TPI1
GO:0042060	wound healing	4	461	0.0254	ENSP00000245414,ENSP00000257290,ENSP00000263798,ENSP00000265131	IRF1,PDGFRA,TNC,TYRO3
GO:2000573	positive regulation of DNA biosynthetic process	2	68	0.0261	ENSP00000360609,ENSP00000478570	HSP90AB1,VEGFA
GO:0060333	interferon-gamma-mediated signaling pathway	2	69	0.0266	ENSP00000229135,ENSP00000245414	IFNG,IRF1
GO:0002429	immune response-activating cell surface receptor signaling pathway	3	234	0.0271	ENSP00000316176,ENSP00000360609,ENSP00000376345	GRB2,HSP90AB1,UBE2N
GO:0045944	positive regulation of transcription by RNA polymerase II	6	1104	0.0271	ENSP00000245414,ENSP00000300651,ENSP00000337014,ENSP00000361107,ENSP00000452126,ENSP00000478570	BMPR1A,HFE2,IRF1,MED1,RGMA,VEGFA
GO:0080090	regulation of primary metabolic process	16	5982	0.0271	ENSP00000215754,ENSP00000229135,ENSP00000245414,ENSP00000257290,ENSP00000300651,ENSP00000316176,ENSP00000327336,ENSP00000337014,ENSP00000360609,ENSP00000361107,ENSP00000363763,ENSP00000376345,ENSP00000379157,ENSP00000406873,ENSP00000452126,ENSP00000478570	BGN,BMPR1A,CAST,ENSG00000259288,EPHB2,GRB2,HFE2,HSP90AB1,IFNG,IRF1,MED1,MIF,PDGFRA,RGMA,UBE2N,VEGFA
GO:1903557	positive regulation of tumor necrosis factor superfamily cytokine production	2	70	0.0271	ENSP00000215754,ENSP00000229135	IFNG,MIF
GO:0003007	heart morphogenesis	3	235	0.0272	ENSP00000300651,ENSP00000361107,ENSP00000478570	BMPR1A,MED1,VEGFA
GO:0006950	response to stress	11	3267	0.0272	ENSP00000215754,ENSP00000229135,ENSP00000245414,ENSP00000257290,ENSP00000263798,ENSP00000265131,ENSP00000316176,ENSP00000360609,ENSP00000376345,ENSP00000406873,ENSP00000478570	ENSG00000259288,GRB2,HSP90AB1,IFNG,IRF1,MIF,PDGFRA,TNC,TYRO3,UBE2N,VEGFA
GO:0003151	outflow tract morphogenesis	2	71	0.0275	ENSP00000361107,ENSP00000478570	BMPR1A,VEGFA
GO:0032787	monocarboxylic acid metabolic process	4	477	0.0276	ENSP00000215754,ENSP00000229270,ENSP00000327336,ENSP00000333769	BGN,BSG,MIF,TPI1
GO:0031334	positive regulation of protein complex assembly	3	241	0.0287	ENSP00000229135,ENSP00000376345,ENSP00000478570	GRB2,IFNG,VEGFA
GO:0031341	regulation of cell killing	2	73	0.0287	ENSP00000229135,ENSP00000360609	HSP90AB1,IFNG
GO:0038096	Fc-gamma receptor signaling pathway involved in phagocytosis	2	73	0.0287	ENSP00000360609,ENSP00000376345	GRB2,HSP90AB1
GO:0051726	regulation of cell cycle	6	1129	0.0289	ENSP00000215754,ENSP00000229135,ENSP00000245414,ENSP00000300651,ENSP00000360609,ENSP00000406873	ENSG00000259288,HSP90AB1,IFNG,IRF1,MED1,MIF
GO:0008202	steroid metabolic process	3	248	0.0303	ENSP00000257290,ENSP00000263071,ENSP00000300651	MED1,PDGFRA,SCARF1
GO:0030218	erythrocyte differentiation	2	76	0.0303	ENSP00000300651,ENSP00000478570	MED1,VEGFA
GO:0035556	intracellular signal transduction	7	1528	0.0306	ENSP00000215754,ENSP00000257290,ENSP00000263798,ENSP00000300651,ENSP00000316176,ENSP00000376345,ENSP00000406873	ENSG00000259288,GRB2,MED1,MIF,PDGFRA,TYRO3,UBE2N
GO:0010976	positive regulation of neuron projection development	3	251	0.0308	ENSP00000263071,ENSP00000350364,ENSP00000478570	NEGR1,SCARF1,VEGFA
GO:0031323	regulation of cellular metabolic process	16	6082	0.0308	ENSP00000215754,ENSP00000229135,ENSP00000245414,ENSP00000257290,ENSP00000300651,ENSP00000316176,ENSP00000327336,ENSP00000337014,ENSP00000360609,ENSP00000361107,ENSP00000363763,ENSP00000376345,ENSP00000379157,ENSP00000406873,ENSP00000452126,ENSP00000478570	BGN,BMPR1A,CAST,ENSG00000259288,EPHB2,GRB2,HFE2,HSP90AB1,IFNG,IRF1,MED1,MIF,PDGFRA,RGMA,UBE2N,VEGFA
GO:0044089	positive regulation of cellular component biogenesis	4	498	0.0308	ENSP00000229135,ENSP00000363763,ENSP00000376345,ENSP00000478570	EPHB2,GRB2,IFNG,VEGFA
GO:0090287	regulation of cellular response to growth factor stimulus	3	254	0.0317	ENSP00000337014,ENSP00000360609,ENSP00000478570	HFE2,HSP90AB1,VEGFA
GO:0009968	negative regulation of signal transduction	6	1160	0.0319	ENSP00000215754,ENSP00000263798,ENSP00000327336,ENSP00000337014,ENSP00000363763,ENSP00000376345	BGN,EPHB2,GRB2,HFE2,MIF,TYRO3
GO:0048013	ephrin receptor signaling pathway	2	79	0.0319	ENSP00000363763,ENSP00000481994	EPHB2,EPHB6
GO:1903035	negative regulation of response to wounding	2	79	0.0319	ENSP00000257290,ENSP00000452126	PDGFRA,RGMA
GO:0033554	cellular response to stress	7	1553	0.0324	ENSP00000215754,ENSP00000257290,ENSP00000265131,ENSP00000316176,ENSP00000376345,ENSP00000406873,ENSP00000478570	ENSG00000259288,GRB2,MIF,PDGFRA,TNC,UBE2N,VEGFA
GO:0006897	endocytosis	4	510	0.0325	ENSP00000263071,ENSP00000263798,ENSP00000360609,ENSP00000376345	GRB2,HSP90AB1,SCARF1,TYRO3
GO:0043410	positive regulation of MAPK cascade	4	512	0.0328	ENSP00000215754,ENSP00000257290,ENSP00000316176,ENSP00000478570	MIF,PDGFRA,UBE2N,VEGFA
GO:0051251	positive regulation of lymphocyte activation	3	260	0.033	ENSP00000215754,ENSP00000229135,ENSP00000376345	GRB2,IFNG,MIF
GO:0030516	regulation of axon extension	2	82	0.0334	ENSP00000368314,ENSP00000478570	NRCAM,VEGFA
GO:0045786	negative regulation of cell cycle	4	517	0.0337	ENSP00000215754,ENSP00000229135,ENSP00000245414,ENSP00000360609	HSP90AB1,IFNG,IRF1,MIF
GO:0043406	positive regulation of MAP kinase activity	3	264	0.0339	ENSP00000215754,ENSP00000316176,ENSP00000478570	MIF,UBE2N,VEGFA
GO:0110110	positive regulation of animal organ morphogenesis	2	83	0.0339	ENSP00000300651,ENSP00000478570	MED1,VEGFA
GO:0008585	female gonad development	2	84	0.0344	ENSP00000257290,ENSP00000478570	PDGFRA,VEGFA
GO:0031058	positive regulation of histone modification	2	86	0.0358	ENSP00000316176,ENSP00000478570	UBE2N,VEGFA
GO:0046634	regulation of alpha-beta T cell activation	2	86	0.0358	ENSP00000229135,ENSP00000245414	IFNG,IRF1
GO:0045639	positive regulation of myeloid cell differentiation	2	89	0.038	ENSP00000229135,ENSP00000300651	IFNG,MED1
GO:1903037	regulation of leukocyte cell-cell adhesion	3	278	0.0383	ENSP00000229135,ENSP00000245414,ENSP00000376345	GRB2,IFNG,IRF1
GO:0016358	dendrite development	2	90	0.0385	ENSP00000263071,ENSP00000363763	EPHB2,SCARF1
GO:0060249	anatomical structure homeostasis	3	285	0.0407	ENSP00000263798,ENSP00000360609,ENSP00000478570	HSP90AB1,TYRO3,VEGFA
GO:0032879	regulation of localization	9	2524	0.0411	ENSP00000215754,ENSP00000229135,ENSP00000257290,ENSP00000300651,ENSP00000360609,ENSP00000361107,ENSP00000363763,ENSP00000385143,ENSP00000478570	BMPR1A,EPHB2,HSP90AB1,IFNG,MED1,MIF,PDGFRA,UNC5D,VEGFA
GO:0022612	gland morphogenesis	2	94	0.0413	ENSP00000265131,ENSP00000300651	MED1,TNC
GO:0007596	blood coagulation	3	288	0.0414	ENSP00000245414,ENSP00000257290,ENSP00000263798	IRF1,PDGFRA,TYRO3
GO:0032103	positive regulation of response to external stimulus	3	291	0.0424	ENSP00000215754,ENSP00000263071,ENSP00000478570	MIF,SCARF1,VEGFA
GO:0010629	negative regulation of gene expression	7	1670	0.0443	ENSP00000215754,ENSP00000229135,ENSP00000245414,ENSP00000300651,ENSP00000337014,ENSP00000379157,ENSP00000478570	CAST,HFE2,IFNG,IRF1,MED1,MIF,VEGFA
GO:0016032	viral process	4	571	0.0445	ENSP00000257290,ENSP00000263798,ENSP00000360609,ENSP00000376345	GRB2,HSP90AB1,PDGFRA,TYRO3
GO:0030260	entry into host cell	2	100	0.0451	ENSP00000263798,ENSP00000376345	GRB2,TYRO3
GO:0048638	regulation of developmental growth	3	302	0.0455	ENSP00000361107,ENSP00000368314,ENSP00000478570	BMPR1A,NRCAM,VEGFA
GO:0050863	regulation of T cell activation	3	302	0.0455	ENSP00000229135,ENSP00000245414,ENSP00000376345	GRB2,IFNG,IRF1
GO:0090100	positive regulation of transmembrane receptor protein serine/threonine kinase signaling pathway	2	102	0.0462	ENSP00000360609,ENSP00000361107	BMPR1A,HSP90AB1
GO:0006915	apoptotic process	5	915	0.0466	ENSP00000229135,ENSP00000245414,ENSP00000286186,ENSP00000385143,ENSP00000406873	CASP10,ENSG00000259288,IFNG,IRF1,UNC5D
GO:0046854	phosphatidylinositol phosphorylation	2	103	0.0467	ENSP00000257290,ENSP00000376345	GRB2,PDGFRA
GO:0042770	signal transduction in response to DNA damage	2	104	0.0472	ENSP00000215754,ENSP00000376345	GRB2,MIF
GO:0002252	immune effector process	5	927	0.0483	ENSP00000215754,ENSP00000229135,ENSP00000245414,ENSP00000360609,ENSP00000376345	GRB2,HSP90AB1,IFNG,IRF1,MIF

## Sheet: Molecular Function (GO)
#term ID	term description	observed gene count	background gene count	false discovery rate	matching proteins in your network (IDs)	matching proteins in your network (labels)
GO:0019199	transmembrane receptor protein kinase activity	5	78	3.41e-05	ENSP00000257290,ENSP00000263798,ENSP00000361107,ENSP00000363763,ENSP00000481994	BMPR1A,EPHB2,EPHB6,PDGFRA,TYRO3
GO:0004714	transmembrane receptor protein tyrosine kinase activity	4	61	0.00032	ENSP00000257290,ENSP00000263798,ENSP00000363763,ENSP00000481994	EPHB2,EPHB6,PDGFRA,TYRO3
GO:0004713	protein tyrosine kinase activity	5	180	0.00049	ENSP00000257290,ENSP00000263798,ENSP00000363763,ENSP00000376345,ENSP00000481994	EPHB2,EPHB6,GRB2,PDGFRA,TYRO3
GO:0005102	signaling receptor binding	11	1513	0.00049	ENSP00000215754,ENSP00000229135,ENSP00000257290,ENSP00000300651,ENSP00000337014,ENSP00000349131,ENSP00000360609,ENSP00000363763,ENSP00000376345,ENSP00000452126,ENSP00000478570	EPHB2,GRB2,HFE2,HSP90AB1,IFNG,MED1,MIF,PDGFRA,RGMA,RSPO3,VEGFA
GO:0004672	protein kinase activity	7	635	0.0013	ENSP00000257290,ENSP00000263798,ENSP00000361107,ENSP00000363763,ENSP00000376345,ENSP00000406873,ENSP00000481994	BMPR1A,ENSG00000259288,EPHB2,EPHB6,GRB2,PDGFRA,TYRO3
GO:0038023	signaling receptor activity	10	1429	0.0013	ENSP00000257290,ENSP00000263071,ENSP00000263798,ENSP00000300651,ENSP00000337014,ENSP00000361107,ENSP00000363763,ENSP00000385143,ENSP00000452126,ENSP00000481994	BMPR1A,EPHB2,EPHB6,HFE2,MED1,PDGFRA,RGMA,SCARF1,TYRO3,UNC5D
GO:0097367	carbohydrate derivative binding	12	2163	0.0013	ENSP00000257290,ENSP00000263798,ENSP00000265131,ENSP00000316176,ENSP00000327336,ENSP00000349131,ENSP00000360609,ENSP00000361107,ENSP00000363763,ENSP00000406873,ENSP00000478570,ENSP00000481994	BGN,BMPR1A,ENSG00000259288,EPHB2,EPHB6,HSP90AB1,PDGFRA,RSPO3,TNC,TYRO3,UBE2N,VEGFA
GO:0050840	extracellular matrix binding	3	51	0.002	ENSP00000327336,ENSP00000355110,ENSP00000478570	BGN,SMOC1,VEGFA
GO:1990459	transferrin receptor binding	2	8	0.0024	ENSP00000337014,ENSP00000452126	HFE2,RGMA
GO:0005161	platelet-derived growth factor receptor binding	2	15	0.0056	ENSP00000257290,ENSP00000478570	PDGFRA,VEGFA
GO:0005003	ephrin receptor activity	2	19	0.008	ENSP00000363763,ENSP00000481994	EPHB2,EPHB6
GO:0005515	protein binding	19	6605	0.0082	ENSP00000215754,ENSP00000229135,ENSP00000229270,ENSP00000257290,ENSP00000263798,ENSP00000265131,ENSP00000286186,ENSP00000300651,ENSP00000316176,ENSP00000337014,ENSP00000349131,ENSP00000360609,ENSP00000361107,ENSP00000363763,ENSP00000368314,ENSP00000376345,ENSP00000406873,ENSP00000452126,ENSP00000478570	BMPR1A,CASP10,ENSG00000259288,EPHB2,GRB2,HFE2,HSP90AB1,IFNG,MED1,MIF,NRCAM,PDGFRA,RGMA,RSPO3,TNC,TPI1,TYRO3,UBE2N,VEGFA
GO:0005126	cytokine receptor binding	4	272	0.0105	ENSP00000215754,ENSP00000229135,ENSP00000376345,ENSP00000478570	GRB2,IFNG,MIF,VEGFA
GO:0140096	catalytic activity, acting on a protein	10	2176	0.0113	ENSP00000257290,ENSP00000263798,ENSP00000286186,ENSP00000300651,ENSP00000316176,ENSP00000361107,ENSP00000363763,ENSP00000376345,ENSP00000406873,ENSP00000481994	BMPR1A,CASP10,ENSG00000259288,EPHB2,EPHB6,GRB2,MED1,PDGFRA,TYRO3,UBE2N
GO:0005524	ATP binding	8	1462	0.0136	ENSP00000257290,ENSP00000263798,ENSP00000316176,ENSP00000360609,ENSP00000361107,ENSP00000363763,ENSP00000406873,ENSP00000481994	BMPR1A,ENSG00000259288,EPHB2,EPHB6,HSP90AB1,PDGFRA,TYRO3,UBE2N
GO:0070851	growth factor receptor binding	3	131	0.0136	ENSP00000257290,ENSP00000376345,ENSP00000478570	GRB2,PDGFRA,VEGFA
GO:0031625	ubiquitin protein ligase binding	4	311	0.0139	ENSP00000229270,ENSP00000286186,ENSP00000316176,ENSP00000360609	CASP10,HSP90AB1,TPI1,UBE2N
GO:0042056	chemoattractant activity	2	33	0.0143	ENSP00000215754,ENSP00000478570	MIF,VEGFA
GO:0004888	transmembrane signaling receptor activity	7	1226	0.0175	ENSP00000257290,ENSP00000263071,ENSP00000263798,ENSP00000361107,ENSP00000363763,ENSP00000385143,ENSP00000481994	BMPR1A,EPHB2,EPHB6,PDGFRA,SCARF1,TYRO3,UNC5D
GO:0015026	coreceptor activity	2	42	0.0184	ENSP00000337014,ENSP00000452126	HFE2,RGMA
GO:0016860	intramolecular oxidoreductase activity	2	47	0.0219	ENSP00000215754,ENSP00000229270	MIF,TPI1
GO:0005488	binding	25	11878	0.0246	ENSP00000215754,ENSP00000229135,ENSP00000229270,ENSP00000245414,ENSP00000257290,ENSP00000263071,ENSP00000263798,ENSP00000265131,ENSP00000286186,ENSP00000300651,ENSP00000316176,ENSP00000327336,ENSP00000333769,ENSP00000337014,ENSP00000349131,ENSP00000355110,ENSP00000360609,ENSP00000361107,ENSP00000363763,ENSP00000368314,ENSP00000376345,ENSP00000406873,ENSP00000452126,ENSP00000478570,ENSP00000481994	BGN,BMPR1A,BSG,CASP10,ENSG00000259288,EPHB2,EPHB6,GRB2,HFE2,HSP90AB1,IFNG,IRF1,MED1,MIF,NRCAM,PDGFRA,RGMA,RSPO3,SCARF1,SMOC1,TNC,TPI1,TYRO3,UBE2N,VEGFA
GO:0098772	molecular function regulator	8	1793	0.0308	ENSP00000215754,ENSP00000229135,ENSP00000257290,ENSP00000327336,ENSP00000360609,ENSP00000376345,ENSP00000379157,ENSP00000478570	BGN,CAST,GRB2,HSP90AB1,IFNG,MIF,PDGFRA,VEGFA
GO:0005125	cytokine activity	3	216	0.0317	ENSP00000215754,ENSP00000229135,ENSP00000478570	IFNG,MIF,VEGFA
GO:0005539	glycosaminoglycan binding	3	219	0.0317	ENSP00000327336,ENSP00000349131,ENSP00000478570	BGN,RSPO3,VEGFA
GO:0016740	transferase activity	9	2250	0.0317	ENSP00000257290,ENSP00000263798,ENSP00000300651,ENSP00000316176,ENSP00000361107,ENSP00000363763,ENSP00000376345,ENSP00000406873,ENSP00000481994	BMPR1A,ENSG00000259288,EPHB2,EPHB6,GRB2,MED1,PDGFRA,TYRO3,UBE2N
GO:0043168	anion binding	10	2696	0.0317	ENSP00000257290,ENSP00000263798,ENSP00000316176,ENSP00000349131,ENSP00000360609,ENSP00000361107,ENSP00000363763,ENSP00000406873,ENSP00000478570,ENSP00000481994	BMPR1A,ENSG00000259288,EPHB2,EPHB6,HSP90AB1,PDGFRA,RSPO3,TYRO3,UBE2N,VEGFA
GO:0046934	phosphatidylinositol-4,5-bisphosphate 3-kinase activity	2	68	0.032	ENSP00000257290,ENSP00000376345	GRB2,PDGFRA
GO:0036094	small molecule binding	9	2460	0.0446	ENSP00000257290,ENSP00000263798,ENSP00000316176,ENSP00000333769,ENSP00000360609,ENSP00000361107,ENSP00000363763,ENSP00000406873,ENSP00000481994	BMPR1A,BSG,ENSG00000259288,EPHB2,EPHB6,HSP90AB1,PDGFRA,TYRO3,UBE2N

## Sheet: Cellular Component (GO)
#term ID	term description	observed gene count	background gene count	false discovery rate	matching proteins in your network (IDs)	matching proteins in your network (labels)
GO:0009986	cell surface	10	690	6.32e-06	ENSP00000215754,ENSP00000257290,ENSP00000263798,ENSP00000327336,ENSP00000337014,ENSP00000360609,ENSP00000361107,ENSP00000368314,ENSP00000385143,ENSP00000478570	BGN,BMPR1A,HFE2,HSP90AB1,MIF,NRCAM,PDGFRA,TYRO3,UNC5D,VEGFA
GO:0005576	extracellular region	13	2505	0.0021	ENSP00000215754,ENSP00000229135,ENSP00000265131,ENSP00000327336,ENSP00000337014,ENSP00000349131,ENSP00000350364,ENSP00000355110,ENSP00000360609,ENSP00000363763,ENSP00000368314,ENSP00000478570,ENSP00000481994	BGN,EPHB2,EPHB6,HFE2,HSP90AB1,IFNG,MIF,NEGR1,NRCAM,RSPO3,SMOC1,TNC,VEGFA
GO:1990712	HFE-transferrin receptor complex	2	8	0.0058	ENSP00000337014,ENSP00000361107	BMPR1A,HFE2
GO:0005886	plasma membrane	17	5159	0.0115	ENSP00000257290,ENSP00000263071,ENSP00000263798,ENSP00000278927,ENSP00000286186,ENSP00000327336,ENSP00000333769,ENSP00000337014,ENSP00000350364,ENSP00000360609,ENSP00000361107,ENSP00000363763,ENSP00000368314,ENSP00000376345,ENSP00000385143,ENSP00000452126,ENSP00000481994	BGN,BMPR1A,BSG,CASP10,EPHB2,EPHB6,ESAM,GRB2,HFE2,HSP90AB1,NEGR1,NRCAM,PDGFRA,RGMA,SCARF1,TYRO3,UNC5D
GO:0031012	extracellular matrix	4	283	0.0246	ENSP00000265131,ENSP00000327336,ENSP00000355110,ENSP00000478570	BGN,SMOC1,TNC,VEGFA
GO:0044459	plasma membrane part	11	2651	0.0246	ENSP00000257290,ENSP00000263798,ENSP00000286186,ENSP00000333769,ENSP00000337014,ENSP00000360609,ENSP00000361107,ENSP00000363763,ENSP00000368314,ENSP00000376345,ENSP00000481994	BMPR1A,BSG,CASP10,EPHB2,EPHB6,GRB2,HFE2,HSP90AB1,NRCAM,PDGFRA,TYRO3
GO:0031225	anchored component of membrane	3	156	0.0377	ENSP00000337014,ENSP00000350364,ENSP00000452126	HFE2,NEGR1,RGMA

## Sheet: Reference Publications
#term ID	term description	observed gene count	background gene count	false discovery rate	matching proteins in your network (IDs)	matching proteins in your network (labels)
PMID:23503323	(2012) The cell-matrix interface: a possible target for treating retinal vascular related pathologies.	5	39	0.00098	ENSP00000229135,ENSP00000257290,ENSP00000363763,ENSP00000478570,ENSP00000481994	EPHB2,EPHB6,IFNG,PDGFRA,VEGFA
PMID:25418012	(2014) Ephs and Ephrins in malignant gliomas.	5	49	0.0014	ENSP00000257290,ENSP00000363763,ENSP00000376345,ENSP00000478570,ENSP00000481994	EPHB2,EPHB6,GRB2,PDGFRA,VEGFA
PMID:29259705	(2017) The roles of RGMa-neogenin signaling in inflammation and angiogenesis.	4	16	0.0014	ENSP00000229135,ENSP00000337014,ENSP00000452126,ENSP00000478570	HFE2,IFNG,RGMA,VEGFA
PMID:18606710	(2008) HIV-1 Tat mediates degradation of RON receptor tyrosine kinase, a regulator of inflammation.	4	24	0.0031	ENSP00000263798,ENSP00000265131,ENSP00000376345,ENSP00000478570	GRB2,TNC,TYRO3,VEGFA
PMID:22484189	(2012) Advances in the systemic treatment of cutaneous sarcomas.	4	25	0.0031	ENSP00000229135,ENSP00000257290,ENSP00000333769,ENSP00000478570	BSG,IFNG,PDGFRA,VEGFA
PMID:23345538	(2013) Glycoproteomic analysis of the secretome of human endothelial cells.	4	25	0.0031	ENSP00000215754,ENSP00000327336,ENSP00000368314,ENSP00000478570	BGN,MIF,NRCAM,VEGFA
PMID:25404047	(2014) Victory and defeat in the induction of a therapeutic response through vaccine therapy for human and canine brain tumors: a review of the state of the art.	5	67	0.0031	ENSP00000229135,ENSP00000257290,ENSP00000376345,ENSP00000452126,ENSP00000478570	GRB2,IFNG,PDGFRA,RGMA,VEGFA
PMID:25742784	(2015) A new chemical inhibitor of angiogenesis and tumorigenesis that targets the VEGF signaling pathway upstream of Ras.	4	26	0.0031	ENSP00000263798,ENSP00000278927,ENSP00000376345,ENSP00000478570	ESAM,GRB2,TYRO3,VEGFA
PMID:22403544	(2012) Ginsenosides as Anticancer Agents: In vitro and in vivo Activities, Structure-Activity Relationships, and Molecular Mechanisms of Action.	5	81	0.0034	ENSP00000229135,ENSP00000245414,ENSP00000363763,ENSP00000376345,ENSP00000478570	EPHB2,GRB2,IFNG,IRF1,VEGFA
PMID:24920406	(2014) Towards combinatorial targeted therapy in melanoma: from pre-clinical evidence to clinical application (review).	5	84	0.0036	ENSP00000263798,ENSP00000363763,ENSP00000379157,ENSP00000478570,ENSP00000481994	CAST,EPHB2,EPHB6,TYRO3,VEGFA
PMID:1281306	(1992) Molecular cloning of a family of protein kinase genes expressed in the avian embryo.	3	6	0.0042	ENSP00000257290,ENSP00000363763,ENSP00000478570	EPHB2,PDGFRA,VEGFA
PMID:16834456	(2006) Inflammatory manifestations of experimental lymphatic insufficiency.	4	35	0.0042	ENSP00000229135,ENSP00000327336,ENSP00000333769,ENSP00000478570	BGN,BSG,IFNG,VEGFA
PMID:17715395	(2007) Monitoring interactions between receptor tyrosine kinases and their downstream effector proteins in living cells using bioluminescence resonance energy transfer.	3	6	0.0042	ENSP00000257290,ENSP00000376345,ENSP00000478570	GRB2,PDGFRA,VEGFA
PMID:20414848	(2010) Receptor tyrosine kinases and their hormonal regulation in uterine leiomyoma.	4	37	0.0042	ENSP00000263798,ENSP00000363763,ENSP00000376345,ENSP00000478570	EPHB2,GRB2,TYRO3,VEGFA
PMID:22892844	(2012) Regulation of the human TRAIL gene.	4	33	0.0042	ENSP00000229135,ENSP00000245414,ENSP00000286186,ENSP00000478570	CASP10,IFNG,IRF1,VEGFA
PMID:26493868	(2016) Microarray Analyses Reveal Marked Differences in Growth Factor and Receptor Expression Between 8-Cell Human Embryos and Pluripotent Stem Cells.	6	183	0.0042	ENSP00000229135,ENSP00000245414,ENSP00000257290,ENSP00000361107,ENSP00000376345,ENSP00000478570	BMPR1A,GRB2,IFNG,IRF1,PDGFRA,VEGFA
PMID:28912455	(2017) A CRISPR screen identifies genes controlling Etv2 threshold expression in murine hemangiogenic fate commitment.	4	35	0.0042	ENSP00000257290,ENSP00000361107,ENSP00000363763,ENSP00000478570	BMPR1A,EPHB2,PDGFRA,VEGFA
PMID:20730556	(2010) Overexpression and activation of epidermal growth factor receptor in hemangioblastomas.	4	41	0.0059	ENSP00000263798,ENSP00000363763,ENSP00000478570,ENSP00000481994	EPHB2,EPHB6,TYRO3,VEGFA
PMID:22613809	(2011) Frequent activation of EGFR in advanced chordomas.	4	43	0.0059	ENSP00000257290,ENSP00000263798,ENSP00000478570,ENSP00000481994	EPHB6,PDGFRA,TYRO3,VEGFA
PMID:25223585	(2015) Regulation of development and cancer by the R2B subfamily of RPTPs and the implications of proteolysis.	5	108	0.0059	ENSP00000363763,ENSP00000376345,ENSP00000452126,ENSP00000478570,ENSP00000481994	EPHB2,EPHB6,GRB2,RGMA,VEGFA
PMID:26153649	(2015) Platelet-derived growth factor (PDGF) signalling in cancer: rapidly emerging signalling landscape.	4	43	0.0059	ENSP00000257290,ENSP00000333769,ENSP00000376345,ENSP00000478570	BSG,GRB2,PDGFRA,VEGFA
PMID:28210148	(2015) AXL receptor tyrosine kinase as a therapeutic target in NSCLC.	4	44	0.0059	ENSP00000263798,ENSP00000363763,ENSP00000376345,ENSP00000481994	EPHB2,EPHB6,GRB2,TYRO3
PMID:28386563	(2017) The Effect of Phototherapy on Cancer Predisposition Genes of Diabetic and Normal Human Skin Fibroblasts.	4	41	0.0059	ENSP00000257290,ENSP00000361107,ENSP00000363763,ENSP00000478570	BMPR1A,EPHB2,PDGFRA,VEGFA
PMID:28936833	(2016) Mechanism of Salvianolate injection combined with aspirin in treatment of stable angina pectoris based on biomolecules network	3	9	0.0059	ENSP00000229135,ENSP00000363763,ENSP00000478570	EPHB2,IFNG,VEGFA
PMID:27260203	(2016) Whole Genome Duplications Shaped the Receptor Tyrosine Kinase Repertoire of Jawed Vertebrates.	4	45	0.006	ENSP00000263798,ENSP00000363763,ENSP00000478570,ENSP00000481994	EPHB2,EPHB6,TYRO3,VEGFA
PMID:16205625	(2005) Influence of cyclical mechanical strain on extracellular matrix gene expression in human lamina cribrosa cells in vitro.	3	10	0.0061	ENSP00000327336,ENSP00000333769,ENSP00000478570	BGN,BSG,VEGFA
PMID:16818728	(2006) Endothelial growth factors VEGF and bFGF differentially enhance monocyte and neutrophil recruitment to inflammation.	3	10	0.0061	ENSP00000229135,ENSP00000278927,ENSP00000478570	ESAM,IFNG,VEGFA
PMID:20809868	(2010) Taking aim at Mer and Axl receptor tyrosine kinases as novel therapeutic targets in solid tumors.	4	48	0.0061	ENSP00000257290,ENSP00000263798,ENSP00000376345,ENSP00000478570	GRB2,PDGFRA,TYRO3,VEGFA
PMID:23537525	(2013) In vivo growth of mantle cell lymphoma xenografts in immunodeficient mice is positively regulated by VEGF and associated with significant up-regulation of CD31PECAM1.	3	10	0.0061	ENSP00000278927,ENSP00000363763,ENSP00000478570	EPHB2,ESAM,VEGFA
PMID:23759990	(2013) Application of monoclonal antibody G250 recognizing carbonic anhydrase IX in renal cell carcinoma.	3	10	0.0061	ENSP00000215754,ENSP00000229135,ENSP00000478570	IFNG,MIF,VEGFA
PMID:24312404	(2013) Proteomic interactions in the mouse vitreous-retina complex.	4	46	0.0061	ENSP00000215754,ENSP00000229270,ENSP00000379157,ENSP00000478570	CAST,MIF,TPI1,VEGFA
PMID:19326470	(2009) Distribution of EphA5 receptor protein in the developing and adult mouse nervous system.	3	11	0.0063	ENSP00000263798,ENSP00000363763,ENSP00000376345	EPHB2,GRB2,TYRO3
PMID:23469119	(2013) Distinct cis regulatory elements govern the expression of TAG1 in embryonic sensory ganglia and spinal cord.	4	49	0.0063	ENSP00000363763,ENSP00000368314,ENSP00000478570,ENSP00000481994	EPHB2,EPHB6,NRCAM,VEGFA
PMID:9195941	(1997) Interferon-gamma modulates a p53-independent apoptotic pathway and apoptosis-related gene expression.	3	11	0.0063	ENSP00000229135,ENSP00000245414,ENSP00000286186	CASP10,IFNG,IRF1
PMID:19146774	(2009) Cytokine profiling in endometrial secretions: a non-invasive window on endometrial receptivity.	3	12	0.0071	ENSP00000215754,ENSP00000229135,ENSP00000478570	IFNG,MIF,VEGFA
PMID:20863724	(2010) Altered hepatic BMP signaling pathway in human HFE hemochromatosis.	3	12	0.0071	ENSP00000229135,ENSP00000337014,ENSP00000452126	HFE2,IFNG,RGMA
PMID:23177515	(2013) Efficacy and safety of regorafenib for advanced gastrointestinal stromal tumours after failure of imatinib and sunitinib (GRID): an international, multicentre, randomised, placebo-controlled, phase 3 trial.	3	12	0.0071	ENSP00000257290,ENSP00000452126,ENSP00000478570	PDGFRA,RGMA,VEGFA
PMID:20652056	(2010) Mesenchymal migration as a therapeutic target in glioblastoma.	4	53	0.0073	ENSP00000363763,ENSP00000376345,ENSP00000478570,ENSP00000481994	EPHB2,EPHB6,GRB2,VEGFA
PMID:22652019	(2012) Hippocampal angiogenesis and progenitor cell proliferation are increased with antidepressant use in major depression.	3	13	0.0073	ENSP00000278927,ENSP00000368314,ENSP00000478570	ESAM,NRCAM,VEGFA
PMID:23457482	(2013) Spatiotemporal expression of repulsive guidance molecules (RGMs) and their receptor neogenin in the mouse brain.	3	13	0.0073	ENSP00000337014,ENSP00000385143,ENSP00000452126	HFE2,RGMA,UNC5D
PMID:24404126	(2014) STAT3 oligonucleotide inhibits tumor angiogenesis in preclinical models of squamous cell carcinoma.	3	13	0.0073	ENSP00000229135,ENSP00000245414,ENSP00000478570	IFNG,IRF1,VEGFA
PMID:25807892	(2015) EphrinB2 controls vessel pruning through STAT1-JNK3 signalling.	4	54	0.0073	ENSP00000245414,ENSP00000363763,ENSP00000478570,ENSP00000481994	EPHB2,EPHB6,IRF1,VEGFA
PMID:26089344	(2015) Characterization of the Tyrosine Kinase-Regulated Proteome in Breast Cancer by Combined use of RNA interference (RNAi) and Stable Isotope Labeling with Amino Acids in Cell Culture (SILAC) Quantitative Proteomics.	4	53	0.0073	ENSP00000263798,ENSP00000363763,ENSP00000376345,ENSP00000481994	EPHB2,EPHB6,GRB2,TYRO3
PMID:26769849	(2016) TRAF6 regulates melanoma invasion and metastasis through ubiquitination of Basigin.	3	13	0.0073	ENSP00000316176,ENSP00000333769,ENSP00000478570	BSG,UBE2N,VEGFA
PMID:27336699	(2016) The Impact of Intramammary Escherichia coli Challenge on Liver and Mammary Transcriptome and Cross-Talk in Dairy Cows during Early Lactation Using RNAseq.	4	53	0.0073	ENSP00000229135,ENSP00000245414,ENSP00000300651,ENSP00000478570	IFNG,IRF1,MED1,VEGFA
PMID:28288663	(2017) Macrophage and nerve interaction in endometriosis.	4	53	0.0073	ENSP00000229135,ENSP00000363763,ENSP00000478570,ENSP00000481994	EPHB2,EPHB6,IFNG,VEGFA
PMID:28878218	(2017) Lack of Evidence for Vasoactive and Inflammatory Mediators in the Promotion of Macular Edema Associated with Epiretinal Membranes.	3	13	0.0073	ENSP00000229135,ENSP00000333769,ENSP00000478570	BSG,IFNG,VEGFA
PMID:29063290	(2017) Elucidating the Pathogenesis of Pre-eclampsia Using In Vitro Models of Spiral Uterine Artery Remodelling.	4	53	0.0073	ENSP00000215754,ENSP00000229135,ENSP00000363763,ENSP00000481994	EPHB2,EPHB6,IFNG,MIF
PMID:26328272	(2015) Receptor tyrosine kinase expression of circulating tumor cells in small cell lung cancer.	4	57	0.0074	ENSP00000257290,ENSP00000263798,ENSP00000363763,ENSP00000478570	EPHB2,PDGFRA,TYRO3,VEGFA
PMID:16721359	(2006) Angiogenesis in a human neuroblastoma xenograft model: mechanisms and inhibition by tumour-derived interferon-gamma.	3	14	0.0075	ENSP00000229135,ENSP00000245414,ENSP00000478570	IFNG,IRF1,VEGFA
PMID:21538818	(2011) What chick and mouse models have taught us about the role of the endocardium in congenital heart disease.	4	59	0.0075	ENSP00000361107,ENSP00000363763,ENSP00000478570,ENSP00000481994	BMPR1A,EPHB2,EPHB6,VEGFA
PMID:22511934	(2012) CD8 T-cell induction against vascular endothelial growth factor receptor 2 by Salmonella for vaccination purposes against a murine melanoma.	3	14	0.0075	ENSP00000229135,ENSP00000278927,ENSP00000478570	ESAM,IFNG,VEGFA
PMID:22534375	(2012) The Sp1 transcription factor is essential for the expression of gliostatinthymidine phosphorylase in rheumatoid fibroblast-like synoviocytes.	3	14	0.0075	ENSP00000229135,ENSP00000229270,ENSP00000478570	IFNG,TPI1,VEGFA
PMID:22617833	(2012) Cytokine concentration in aqueous humor of eyes with diabetic macular edema.	3	14	0.0075	ENSP00000215754,ENSP00000229135,ENSP00000478570	IFNG,MIF,VEGFA
PMID:23029004	(2012) IFN-Gamma and TNF-Alfa synergize to inhibit CTGF expression in human lung endothelial cells.	3	14	0.0075	ENSP00000229135,ENSP00000245414,ENSP00000478570	IFNG,IRF1,VEGFA
PMID:21335653	(2011) The many substrates of presenilinGamma-secretase.	4	61	0.008	ENSP00000333769,ENSP00000363763,ENSP00000478570,ENSP00000481994	BSG,EPHB2,EPHB6,VEGFA
PMID:24677726	(2014) Tendon-to-bone attachment: from development to maturity.	3	15	0.008	ENSP00000327336,ENSP00000361107,ENSP00000478570	BGN,BMPR1A,VEGFA
PMID:24838419	(2014) Malignant brainstem gliomas in adults: clinicopathological characteristics and prognostic factors.	3	15	0.008	ENSP00000257290,ENSP00000333769,ENSP00000478570	BSG,PDGFRA,VEGFA
PMID:25657690	(2012) Differential protein expression in spinal cord tissue of a rabbit model of spinal cord ischemiareperfusion injury.	3	15	0.008	ENSP00000215754,ENSP00000229270,ENSP00000379157	CAST,MIF,TPI1
PMID:26132406	(2015) Nisin ZP, a Bacteriocin and Food Preservative, Inhibits Head and Neck Cancer Tumorigenesis and Prolongs Survival.	3	15	0.008	ENSP00000278927,ENSP00000379157,ENSP00000478570	CAST,ESAM,VEGFA
PMID:26732856	(2016) Lack of netrin-4 modulates pathologic neovascularization in the eye.	3	15	0.008	ENSP00000257290,ENSP00000385143,ENSP00000478570	PDGFRA,UNC5D,VEGFA
PMID:27835693	(2016) RNA-seq Analysis Reveals Unique Transcriptome Signatures in Systemic Lupus Erythematosus Patients with Distinct Autoantibody Specificities.	5	146	0.008	ENSP00000229135,ENSP00000245414,ENSP00000363763,ENSP00000376345,ENSP00000478570	EPHB2,GRB2,IFNG,IRF1,VEGFA
PMID:28916826	(2017) In Vitro and In Vivo Biocompatibility Evaluation of Polyallylamine and Macromolecular Heparin Conjugates Modified Alginate Microbeads.	3	15	0.008	ENSP00000215754,ENSP00000229135,ENSP00000478570	IFNG,MIF,VEGFA
PMID:29467868	(2018) Angiogenesis for tumor vascular normalization of Endostar on hepatoma 22 tumor-bearing mice is involved in the immune response.	3	15	0.008	ENSP00000229135,ENSP00000333769,ENSP00000478570	BSG,IFNG,VEGFA
PMID:16507138	(2006) Genome-wide review of transcriptional complexity in mouse protein kinases and phosphatases.	4	63	0.0082	ENSP00000257290,ENSP00000361107,ENSP00000478570,ENSP00000481994	BMPR1A,EPHB6,PDGFRA,VEGFA
PMID:26362401	(2015) Interferon-regulatory factor-1 (IRF1) regulates bevacizumab induced autophagy.	3	16	0.0082	ENSP00000229135,ENSP00000245414,ENSP00000478570	IFNG,IRF1,VEGFA
PMID:27384878	(2016) Quantitative proteomics reveals molecular mechanism of gamabufotalin and its potential inhibition on Hsp90 in lung cancer.	3	16	0.0082	ENSP00000215754,ENSP00000360609,ENSP00000478570	HSP90AB1,MIF,VEGFA
PMID:25243424	(2014) Dynamic changes in rat mesenteric lymph proteins following trauma using label-free mass spectrometry.	4	64	0.0083	ENSP00000215754,ENSP00000229270,ENSP00000316176,ENSP00000327336	BGN,MIF,TPI1,UBE2N
PMID:19695098	(2009) Chinese medicines as a resource for liver fibrosis treatment.	3	17	0.009	ENSP00000229135,ENSP00000333769,ENSP00000478570	BSG,IFNG,VEGFA
PMID:22942638	(2012) Proliferative vitreoretinopathy: current and emerging treatments.	3	17	0.009	ENSP00000215754,ENSP00000229135,ENSP00000478570	IFNG,MIF,VEGFA
PMID:27246981	(2016) Differences in somatic mutation landscape of hepatocellular carcinoma in Asian American and European American populations.	3	17	0.009	ENSP00000229135,ENSP00000257290,ENSP00000478570	IFNG,PDGFRA,VEGFA
PMID:28173797	(2017) Tumour-associated glial host cells display a stem-like phenotype with a distinct gene expression profile and promote growth of GBM xenografts.	3	17	0.009	ENSP00000257290,ENSP00000263798,ENSP00000478570	PDGFRA,TYRO3,VEGFA
PMID:20445540	(2010) Ephrin-B2 regulates VEGFR2 function in developmental and tumour angiogenesis.	3	18	0.0097	ENSP00000363763,ENSP00000478570,ENSP00000481994	EPHB2,EPHB6,VEGFA
PMID:20569070	(2010) Immune signatures predict prognosis in localized cancer.	3	19	0.0097	ENSP00000229135,ENSP00000245414,ENSP00000478570	IFNG,IRF1,VEGFA
PMID:20602996	(2010) Cell signaling by receptor tyrosine kinases.	4	72	0.0097	ENSP00000363763,ENSP00000376345,ENSP00000478570,ENSP00000481994	EPHB2,EPHB6,GRB2,VEGFA
PMID:22290531	(2012) Targeting the hepcidin-ferroportin axis to develop new treatment strategies for anemia of chronic disease and anemia of inflammation.	3	18	0.0097	ENSP00000337014,ENSP00000361107,ENSP00000478570	BMPR1A,HFE2,VEGFA
PMID:22564250	(2012) Viral disruption of the blood-brain barrier.	3	18	0.0097	ENSP00000215754,ENSP00000278927,ENSP00000478570	ESAM,MIF,VEGFA
PMID:22617029	(2012) Regulation of VEGF signaling by membrane traffic.	4	71	0.0097	ENSP00000363763,ENSP00000376345,ENSP00000478570,ENSP00000481994	EPHB2,EPHB6,GRB2,VEGFA
PMID:23029472	(2012) Repulsive guidance molecule (RGM) family proteins exhibit differential binding kinetics for bone morphogenetic proteins (BMPs).	3	19	0.0097	ENSP00000337014,ENSP00000361107,ENSP00000452126	BMPR1A,HFE2,RGMA
PMID:23248728	(2012) Osteoarthritis: new insights in animal models.	3	19	0.0097	ENSP00000327336,ENSP00000361107,ENSP00000478570	BGN,BMPR1A,VEGFA
PMID:23264728	(2012) Immunoproteomics Identification of Major IgE and IgG4 Reactive Schistosoma japonicum Adult Worm Antigens Using Chronically Infected Human Plasma.	3	18	0.0097	ENSP00000229135,ENSP00000229270,ENSP00000316176	IFNG,TPI1,UBE2N
PMID:24003208	(2013) Eph receptor signaling and ephrins.	4	68	0.0097	ENSP00000363763,ENSP00000376345,ENSP00000478570,ENSP00000481994	EPHB2,EPHB6,GRB2,VEGFA
PMID:24116163	(2013) Identification of five serum protein markers for detection of ovarian cancer by antibody arrays.	3	19	0.0097	ENSP00000215754,ENSP00000257290,ENSP00000478570	MIF,PDGFRA,VEGFA
PMID:24472738	(2014) A rapid increase in macrophage-derived versican and hyaluronan in infectious lung disease.	3	19	0.0097	ENSP00000229135,ENSP00000327336,ENSP00000478570	BGN,IFNG,VEGFA
PMID:24527394	(2014) Characterization of human induced pluripotent stem cell-derived retinal pigment epithelium cell sheets aiming for clinical application.	3	18	0.0097	ENSP00000229135,ENSP00000333769,ENSP00000478570	BSG,IFNG,VEGFA
PMID:24727035	(2014) Reprint of: A rapid increase in macrophage-derived versican and hyaluronan in infectious lung disease.	3	19	0.0097	ENSP00000229135,ENSP00000327336,ENSP00000478570	BGN,IFNG,VEGFA
PMID:25444463	(2014) Lipofuscin accumulation and autophagy in glaucomatous human lamina cribrosa cells.	3	18	0.0097	ENSP00000327336,ENSP00000333769,ENSP00000478570	BGN,BSG,VEGFA
PMID:25489224	(2014) Comparative transcriptome analysis of epithelial and fiber cells in newborn mouse lenses with RNA sequencing.	5	166	0.0097	ENSP00000257290,ENSP00000360609,ENSP00000361107,ENSP00000363763,ENSP00000481994	BMPR1A,EPHB2,EPHB6,HSP90AB1,PDGFRA
PMID:25867089	(2015) Identification of novel loci associated with gastrointestinal parasite resistance in a Red Maasai x Dorper backcross population.	3	19	0.0097	ENSP00000229135,ENSP00000257290,ENSP00000316176	IFNG,PDGFRA,UBE2N
PMID:25977921	(2015) Ca2+ signaling in cytoskeletal reorganization, cell migration, and cancer metastasis.	3	18	0.0097	ENSP00000333769,ENSP00000376345,ENSP00000478570	BSG,GRB2,VEGFA
PMID:26557253	(2015) Pharmacological treatment of idiopathic pulmonary fibrosis - preclinical and clinical studies of pirfenidone, nintedanib, and N-acetylcysteine.	3	18	0.0097	ENSP00000229135,ENSP00000257290,ENSP00000478570	IFNG,PDGFRA,VEGFA
PMID:26579483	(2015) Receptor tyrosine kinases: Characterisation, mechanism of action and therapeutic interests for bone cancers.	4	71	0.0097	ENSP00000263798,ENSP00000363763,ENSP00000376345,ENSP00000478570	EPHB2,GRB2,TYRO3,VEGFA
PMID:27000047	(2016) Live and inactivated Salmonella enterica serovar Typhimurium stimulate similar but distinct transcriptome profiles in bovine macrophages and dendritic cells.	4	72	0.0097	ENSP00000229135,ENSP00000245414,ENSP00000263798,ENSP00000478570	IFNG,IRF1,TYRO3,VEGFA
PMID:27042307	(2016) Inhibition of Sprouty2 polarizes macrophages toward an M2 phenotype by stimulation with interferon Gamma and Porphyromonas gingivalis lipopolysaccharide.	3	19	0.0097	ENSP00000229135,ENSP00000376345,ENSP00000478570	GRB2,IFNG,VEGFA
PMID:27385209	(2016) Co-expression modules of NF1, PTEN and sprouty enable distinction of adult diffuse gliomas according to pathway activities of receptor tyrosine kinases.	4	72	0.0097	ENSP00000257290,ENSP00000363763,ENSP00000478570,ENSP00000481994	EPHB2,EPHB6,PDGFRA,VEGFA
PMID:27721658	(2016) Selecting Targets for Tumor Imaging: An Overview of Cancer-Associated Membrane Proteins.	4	68	0.0097	ENSP00000333769,ENSP00000363763,ENSP00000478570,ENSP00000481994	BSG,EPHB2,EPHB6,VEGFA
PMID:27957787	(2017) Macrophage polarization: a key event in the secondary phase of acute spinal cord injury.	3	18	0.0097	ENSP00000215754,ENSP00000452126,ENSP00000478570	MIF,RGMA,VEGFA
PMID:28636670	(2017) Identification of novel small molecules that inhibit STAT3-dependent transcription and function.	3	19	0.0097	ENSP00000229135,ENSP00000245414,ENSP00000478570	IFNG,IRF1,VEGFA
PMID:29386050	(2018) Curcumin-mediated bone marrow mesenchymal stem cell sheets create a favorable immune microenvironment for adult full-thickness cutaneous wound healing.	3	18	0.0097	ENSP00000229135,ENSP00000363763,ENSP00000478570	EPHB2,IFNG,VEGFA
PMID:29497315	(2018) Developments in the management of advanced soft-tissue sarcoma - olaratumab in context.	3	18	0.0097	ENSP00000257290,ENSP00000376345,ENSP00000478570	GRB2,PDGFRA,VEGFA

## Sheet: KEGG Pathways
#term ID	term description	observed gene count	background gene count	false discovery rate	matching proteins in your network (IDs)	matching proteins in your network (labels)
hsa05206	MicroRNAs in cancer	4	149	0.0051	ENSP00000257290,ENSP00000265131,ENSP00000376345,ENSP00000478570	GRB2,PDGFRA,TNC,VEGFA
hsa05418	Fluid shear stress and atherosclerosis	4	133	0.0051	ENSP00000229135,ENSP00000360609,ENSP00000361107,ENSP00000478570	BMPR1A,HSP90AB1,IFNG,VEGFA
hsa04151	PI3K-Akt signaling pathway	5	348	0.0055	ENSP00000257290,ENSP00000265131,ENSP00000360609,ENSP00000376345,ENSP00000478570	GRB2,HSP90AB1,PDGFRA,TNC,VEGFA
hsa01521	EGFR tyrosine kinase inhibitor resistance	3	78	0.0056	ENSP00000257290,ENSP00000376345,ENSP00000478570	GRB2,PDGFRA,VEGFA
hsa04510	Focal adhesion	4	197	0.0056	ENSP00000257290,ENSP00000265131,ENSP00000376345,ENSP00000478570	GRB2,PDGFRA,TNC,VEGFA
hsa05215	Prostate cancer	3	97	0.0077	ENSP00000257290,ENSP00000360609,ENSP00000376345	GRB2,HSP90AB1,PDGFRA
hsa04060	Cytokine-cytokine receptor interaction	4	263	0.0094	ENSP00000229135,ENSP00000257290,ENSP00000361107,ENSP00000478570	BMPR1A,IFNG,PDGFRA,VEGFA
hsa05200	Pathways in cancer	5	515	0.0122	ENSP00000229135,ENSP00000257290,ENSP00000360609,ENSP00000376345,ENSP00000478570	GRB2,HSP90AB1,IFNG,PDGFRA,VEGFA
hsa04514	Cell adhesion molecules (CAMs)	3	139	0.0142	ENSP00000278927,ENSP00000350364,ENSP00000368314	ESAM,NEGR1,NRCAM
hsa05165	Human papillomavirus infection	4	317	0.0142	ENSP00000245414,ENSP00000265131,ENSP00000376345,ENSP00000478570	GRB2,IRF1,TNC,VEGFA
hsa04630	Jak-STAT signaling pathway	3	160	0.0173	ENSP00000229135,ENSP00000257290,ENSP00000376345	GRB2,IFNG,PDGFRA
hsa04360	Axon guidance	3	173	0.0197	ENSP00000363763,ENSP00000385143,ENSP00000481994	EPHB2,EPHB6,UNC5D
hsa04014	Ras signaling pathway	3	228	0.0377	ENSP00000257290,ENSP00000376345,ENSP00000478570	GRB2,PDGFRA,VEGFA
hsa04612	Antigen processing and presentation	2	66	0.0377	ENSP00000229135,ENSP00000360609	HSP90AB1,IFNG
hsa04917	Prolactin signaling pathway	2	69	0.0377	ENSP00000245414,ENSP00000376345	GRB2,IRF1
hsa05211	Renal cell carcinoma	2	68	0.0377	ENSP00000376345,ENSP00000478570	GRB2,VEGFA
hsa05214	Glioma	2	68	0.0377	ENSP00000257290,ENSP00000376345	GRB2,PDGFRA
hsa04350	TGF-beta signaling pathway	2	83	0.042	ENSP00000229135,ENSP00000361107	BMPR1A,IFNG
hsa04540	Gap junction	2	87	0.042	ENSP00000257290,ENSP00000376345	GRB2,PDGFRA
hsa05323	Rheumatoid arthritis	2	84	0.042	ENSP00000229135,ENSP00000478570	IFNG,VEGFA
hsa04657	IL-17 signaling pathway	2	92	0.0437	ENSP00000229135,ENSP00000360609	HSP90AB1,IFNG
hsa01522	Endocrine resistance	2	95	0.0443	ENSP00000300651,ENSP00000376345	GRB2,MED1
hsa04010	MAPK signaling pathway	3	293	0.0443	ENSP00000257290,ENSP00000376345,ENSP00000478570	GRB2,PDGFRA,VEGFA
hsa04066	HIF-1 signaling pathway	2	98	0.0443	ENSP00000229135,ENSP00000478570	IFNG,VEGFA
hsa04659	Th17 cell differentiation	2	102	0.0443	ENSP00000229135,ENSP00000360609	HSP90AB1,IFNG
hsa04660	T cell receptor signaling pathway	2	99	0.0443	ENSP00000229135,ENSP00000376345	GRB2,IFNG
hsa05231	Choline metabolism in cancer	2	98	0.0443	ENSP00000257290,ENSP00000376345	GRB2,PDGFRA

## Sheet: Reactome Pathways
#term ID	term description	observed gene count	background gene count	false discovery rate	matching proteins in your network (IDs)	matching proteins in your network (labels)
HSA-422475	Axon guidance	7	541	0.0026	ENSP00000337014,ENSP00000360609,ENSP00000363763,ENSP00000368314,ENSP00000385143,ENSP00000452126,ENSP00000481994	EPHB2,EPHB6,HFE2,HSP90AB1,NRCAM,RGMA,UNC5D
HSA-1266738	Developmental Biology	8	1023	0.0067	ENSP00000300651,ENSP00000337014,ENSP00000360609,ENSP00000363763,ENSP00000368314,ENSP00000385143,ENSP00000452126,ENSP00000481994	EPHB2,EPHB6,HFE2,HSP90AB1,MED1,NRCAM,RGMA,UNC5D
HSA-373752	Netrin-1 signaling	3	49	0.0067	ENSP00000337014,ENSP00000385143,ENSP00000452126	HFE2,RGMA,UNC5D
HSA-1280215	Cytokine Signaling in Immune system	6	654	0.019	ENSP00000215754,ENSP00000229135,ENSP00000245414,ENSP00000316176,ENSP00000376345,ENSP00000478570	GRB2,IFNG,IRF1,MIF,UBE2N,VEGFA
HSA-3928664	Ephrin signaling	2	18	0.019	ENSP00000363763,ENSP00000481994	EPHB2,EPHB6
HSA-449147	Signaling by Interleukins	5	439	0.019	ENSP00000215754,ENSP00000229135,ENSP00000316176,ENSP00000376345,ENSP00000478570	GRB2,IFNG,MIF,UBE2N,VEGFA
HSA-1474244	Extracellular matrix organization	4	298	0.03	ENSP00000265131,ENSP00000327336,ENSP00000333769,ENSP00000379157	BGN,BSG,CAST,TNC
HSA-202733	Cell surface interactions at the vascular wall	3	135	0.03	ENSP00000215754,ENSP00000278927,ENSP00000333769	BSG,ESAM,MIF
HSA-8950505	Gene and protein expression by JAK-STAT signaling after Interleukin-12 stimulation	2	38	0.0384	ENSP00000215754,ENSP00000229135	IFNG,MIF
HSA-109582	Hemostasis	5	601	0.0387	ENSP00000215754,ENSP00000245414,ENSP00000278927,ENSP00000333769,ENSP00000478570	BSG,ESAM,IRF1,MIF,VEGFA
HSA-3928662	EPHB-mediated forward signaling	2	41	0.0387	ENSP00000363763,ENSP00000481994	EPHB2,EPHB6
HSA-3928665	EPH-ephrin mediated repulsion of cells	2	50	0.0447	ENSP00000363763,ENSP00000481994	EPHB2,EPHB6
HSA-913531	Interferon Signaling	3	189	0.0447	ENSP00000229135,ENSP00000245414,ENSP00000316176	IFNG,IRF1,UBE2N
HSA-168643	Nucleotide-binding domain, leucine rich repeat containing receptor (NLR) signaling pathways	2	54	0.0448	ENSP00000316176,ENSP00000360609	HSP90AB1,UBE2N

## Sheet: UniProt Keywords
#term ID	term description	observed gene count	background gene count	false discovery rate	matching proteins in your network (IDs)	matching proteins in your network (labels)
KW-0732	Signal	19	3237	5.72e-07	ENSP00000229135,ENSP00000257290,ENSP00000263071,ENSP00000263798,ENSP00000265131,ENSP00000278927,ENSP00000327336,ENSP00000333769,ENSP00000337014,ENSP00000349131,ENSP00000350364,ENSP00000355110,ENSP00000361107,ENSP00000363763,ENSP00000368314,ENSP00000385143,ENSP00000452126,ENSP00000478570,ENSP00000481994	BGN,BMPR1A,BSG,EPHB2,EPHB6,ESAM,HFE2,IFNG,NEGR1,NRCAM,PDGFRA,RGMA,RSPO3,SCARF1,SMOC1,TNC,TYRO3,UNC5D,VEGFA
KW-1015	Disulfide bond	18	3276	3.05e-06	ENSP00000257290,ENSP00000263071,ENSP00000263798,ENSP00000265131,ENSP00000278927,ENSP00000316176,ENSP00000327336,ENSP00000333769,ENSP00000337014,ENSP00000349131,ENSP00000350364,ENSP00000355110,ENSP00000361107,ENSP00000363763,ENSP00000368314,ENSP00000385143,ENSP00000452126,ENSP00000478570	BGN,BMPR1A,BSG,EPHB2,ESAM,HFE2,NEGR1,NRCAM,PDGFRA,RGMA,RSPO3,SCARF1,SMOC1,TNC,TYRO3,UBE2N,UNC5D,VEGFA
KW-0325	Glycoprotein	20	4353	3.79e-06	ENSP00000229135,ENSP00000257290,ENSP00000263071,ENSP00000263798,ENSP00000265131,ENSP00000278927,ENSP00000327336,ENSP00000333769,ENSP00000337014,ENSP00000349131,ENSP00000350364,ENSP00000355110,ENSP00000360609,ENSP00000361107,ENSP00000363763,ENSP00000368314,ENSP00000385143,ENSP00000452126,ENSP00000478570,ENSP00000481994	BGN,BMPR1A,BSG,EPHB2,EPHB6,ESAM,HFE2,HSP90AB1,IFNG,NEGR1,NRCAM,PDGFRA,RGMA,RSPO3,SCARF1,SMOC1,TNC,TYRO3,UNC5D,VEGFA
KW-0393	Immunoglobulin domain	7	448	9.23e-05	ENSP00000257290,ENSP00000263798,ENSP00000278927,ENSP00000333769,ENSP00000350364,ENSP00000368314,ENSP00000385143	BSG,ESAM,NEGR1,NRCAM,PDGFRA,TYRO3,UNC5D
KW-0130	Cell adhesion	6	476	0.0013	ENSP00000263071,ENSP00000263798,ENSP00000265131,ENSP00000278927,ENSP00000350364,ENSP00000368314	ESAM,NEGR1,NRCAM,SCARF1,TNC,TYRO3
KW-0677	Repeat	17	4751	0.0015	ENSP00000257290,ENSP00000263071,ENSP00000263798,ENSP00000265131,ENSP00000278927,ENSP00000286186,ENSP00000300651,ENSP00000327336,ENSP00000349131,ENSP00000350364,ENSP00000355110,ENSP00000363763,ENSP00000368314,ENSP00000376345,ENSP00000379157,ENSP00000385143,ENSP00000481994	BGN,CASP10,CAST,EPHB2,EPHB6,ESAM,GRB2,MED1,NEGR1,NRCAM,PDGFRA,RSPO3,SCARF1,SMOC1,TNC,TYRO3,UNC5D
KW-0964	Secreted	10	1813	0.0027	ENSP00000215754,ENSP00000229135,ENSP00000265131,ENSP00000327336,ENSP00000349131,ENSP00000355110,ENSP00000360609,ENSP00000368314,ENSP00000478570,ENSP00000481994	BGN,EPHB6,HSP90AB1,IFNG,MIF,NRCAM,RSPO3,SMOC1,TNC,VEGFA
KW-0877	Alternative promoter usage	3	93	0.005	ENSP00000229270,ENSP00000333769,ENSP00000478570	BSG,TPI1,VEGFA
KW-0829	Tyrosine-protein kinase	3	110	0.0072	ENSP00000257290,ENSP00000263798,ENSP00000363763	EPHB2,PDGFRA,TYRO3
KW-0336	GPI-anchor	3	138	0.0123	ENSP00000337014,ENSP00000350364,ENSP00000452126	HFE2,NEGR1,RGMA
KW-1003	Cell membrane	12	3208	0.0123	ENSP00000257290,ENSP00000263798,ENSP00000278927,ENSP00000333769,ENSP00000337014,ENSP00000350364,ENSP00000360609,ENSP00000361107,ENSP00000363763,ENSP00000368314,ENSP00000385143,ENSP00000452126	BMPR1A,BSG,EPHB2,ESAM,HFE2,HSP90AB1,NEGR1,NRCAM,PDGFRA,RGMA,TYRO3,UNC5D
KW-0068	Autocatalytic cleavage	2	45	0.0194	ENSP00000337014,ENSP00000452126	HFE2,RGMA
KW-0067	ATP-binding	7	1367	0.0266	ENSP00000257290,ENSP00000263798,ENSP00000316176,ENSP00000360609,ENSP00000361107,ENSP00000363763,ENSP00000481994	BMPR1A,EPHB2,EPHB6,HSP90AB1,PDGFRA,TYRO3,UBE2N
KW-0675	Receptor	7	1423	0.0308	ENSP00000257290,ENSP00000263071,ENSP00000263798,ENSP00000361107,ENSP00000363763,ENSP00000385143,ENSP00000481994	BMPR1A,EPHB2,EPHB6,PDGFRA,SCARF1,TYRO3,UNC5D
KW-0272	Extracellular matrix	3	263	0.0492	ENSP00000265131,ENSP00000327336,ENSP00000355110	BGN,SMOC1,TNC

## Sheet: PFAM Protein Domains
#term ID	term description	observed gene count	background gene count	false discovery rate	matching proteins in your network (IDs)	matching proteins in your network (labels)
PF13927	Immunoglobulin domain	7	221	1.55e-06	ENSP00000257290,ENSP00000263798,ENSP00000278927,ENSP00000333769,ENSP00000350364,ENSP00000368314,ENSP00000385143	BSG,ESAM,NEGR1,NRCAM,PDGFRA,TYRO3,UNC5D
PF07679	Immunoglobulin I-set domain	6	202	1.21e-05	ENSP00000257290,ENSP00000263798,ENSP00000333769,ENSP00000350364,ENSP00000368314,ENSP00000385143	BSG,NEGR1,NRCAM,PDGFRA,TYRO3,UNC5D
PF00041	Fibronectin type III domain	5	133	2.62e-05	ENSP00000263798,ENSP00000265131,ENSP00000363763,ENSP00000368314,ENSP00000481994	EPHB2,EPHB6,NRCAM,TNC,TYRO3
PF13895	Immunoglobulin domain	5	212	0.00018	ENSP00000263798,ENSP00000278927,ENSP00000350364,ENSP00000368314,ENSP00000385143	ESAM,NEGR1,NRCAM,TYRO3,UNC5D
PF00047	Immunoglobulin domain	5	243	0.0002	ENSP00000263798,ENSP00000333769,ENSP00000350364,ENSP00000368314,ENSP00000385143	BSG,NEGR1,NRCAM,TYRO3,UNC5D
PF06534	Repulsive guidance molecule (RGM) C-terminus	2	3	0.0002	ENSP00000337014,ENSP00000452126	HFE2,RGMA
PF06535	Repulsive guidance molecule (RGM) N-terminus	2	3	0.0002	ENSP00000337014,ENSP00000452126	HFE2,RGMA
PF00069	Protein kinase domain	6	482	0.00039	ENSP00000257290,ENSP00000263798,ENSP00000361107,ENSP00000363763,ENSP00000406873,ENSP00000481994	BMPR1A,ENSG00000259288,EPHB2,EPHB6,PDGFRA,TYRO3
PF07714	Protein tyrosine kinase	6	481	0.00039	ENSP00000257290,ENSP00000263798,ENSP00000361107,ENSP00000363763,ENSP00000406873,ENSP00000481994	BMPR1A,ENSG00000259288,EPHB2,EPHB6,PDGFRA,TYRO3
PF07699	Putative ephrin-receptor like	2	11	0.00077	ENSP00000363763,ENSP00000481994	EPHB2,EPHB6
PF01404	Ephrin receptor ligand binding domain	2	14	0.0011	ENSP00000363763,ENSP00000481994	EPHB2,EPHB6
PF14575	Ephrin type-A receptor 2 transmembrane domain	2	14	0.0011	ENSP00000363763,ENSP00000481994	EPHB2,EPHB6
PF00536	SAM domain (Sterile alpha motif)	2	83	0.0236	ENSP00000363763,ENSP00000481994	EPHB2,EPHB6
PF07647	SAM domain (Sterile alpha motif)	2	80	0.0236	ENSP00000363763,ENSP00000481994	EPHB2,EPHB6

## Sheet: INTERPRO Protein Domains
#term ID	term description	observed gene count	background gene count	false discovery rate	matching proteins in your network (IDs)	matching proteins in your network (labels)
IPR003598	Immunoglobulin subtype 2	7	237	4.19e-06	ENSP00000257290,ENSP00000263798,ENSP00000278927,ENSP00000333769,ENSP00000350364,ENSP00000368314,ENSP00000385143	BSG,ESAM,NEGR1,NRCAM,PDGFRA,TYRO3,UNC5D
IPR013783	Immunoglobulin-like fold	10	708	4.19e-06	ENSP00000257290,ENSP00000263798,ENSP00000265131,ENSP00000278927,ENSP00000333769,ENSP00000350364,ENSP00000363763,ENSP00000368314,ENSP00000385143,ENSP00000481994	BSG,EPHB2,EPHB6,ESAM,NEGR1,NRCAM,PDGFRA,TNC,TYRO3,UNC5D
IPR001245	Serine-threonine/tyrosine-protein kinase, catalytic domain	5	131	4.97e-05	ENSP00000257290,ENSP00000263798,ENSP00000361107,ENSP00000363763,ENSP00000481994	BMPR1A,EPHB2,EPHB6,PDGFRA,TYRO3
IPR003599	Immunoglobulin subtype	7	401	4.97e-05	ENSP00000257290,ENSP00000263798,ENSP00000278927,ENSP00000333769,ENSP00000350364,ENSP00000368314,ENSP00000385143	BSG,ESAM,NEGR1,NRCAM,PDGFRA,TYRO3,UNC5D
IPR013098	Immunoglobulin I-set	5	133	4.97e-05	ENSP00000257290,ENSP00000263798,ENSP00000350364,ENSP00000368314,ENSP00000385143	NEGR1,NRCAM,PDGFRA,TYRO3,UNC5D
IPR007110	Immunoglobulin-like domain	7	470	7.61e-05	ENSP00000257290,ENSP00000263798,ENSP00000278927,ENSP00000333769,ENSP00000350364,ENSP00000368314,ENSP00000385143	BSG,ESAM,NEGR1,NRCAM,PDGFRA,TYRO3,UNC5D
IPR036179	Immunoglobulin-like domain superfamily	7	478	7.61e-05	ENSP00000257290,ENSP00000263798,ENSP00000278927,ENSP00000333769,ENSP00000350364,ENSP00000368314,ENSP00000385143	BSG,ESAM,NEGR1,NRCAM,PDGFRA,TYRO3,UNC5D
IPR003961	Fibronectin type III	5	203	0.00015	ENSP00000263798,ENSP00000265131,ENSP00000363763,ENSP00000368314,ENSP00000481994	EPHB2,EPHB6,NRCAM,TNC,TYRO3
IPR036116	Fibronectin type III superfamily	5	204	0.00015	ENSP00000263798,ENSP00000265131,ENSP00000363763,ENSP00000368314,ENSP00000481994	EPHB2,EPHB6,NRCAM,TNC,TYRO3
IPR009496	Repulsive guidance molecule, C-terminal	2	3	0.0002	ENSP00000337014,ENSP00000452126	HFE2,RGMA
IPR010536	Repulsive guidance molecule, N-terminal	2	3	0.0002	ENSP00000337014,ENSP00000452126	HFE2,RGMA
IPR040287	Repulsive guidance molecule	2	3	0.0002	ENSP00000337014,ENSP00000452126	HFE2,RGMA
IPR016123	Mog1/PsbP, alpha/beta/alpha sandwich	2	4	0.00023	ENSP00000337014,ENSP00000452126	HFE2,RGMA
IPR009030	Growth factor receptor cysteine-rich domain superfamily	4	125	0.00026	ENSP00000263071,ENSP00000349131,ENSP00000363763,ENSP00000481994	EPHB2,EPHB6,RSPO3,SCARF1
IPR001090	Ephrin receptor ligand binding domain	2	14	0.0015	ENSP00000363763,ENSP00000481994	EPHB2,EPHB6
IPR001426	Tyrosine-protein kinase, receptor class V, conserved site	2	14	0.0015	ENSP00000363763,ENSP00000481994	EPHB2,EPHB6
IPR016257	Ephrin receptor type-A /type-B	2	14	0.0015	ENSP00000363763,ENSP00000481994	EPHB2,EPHB6
IPR020635	Tyrosine-protein kinase, catalytic domain	3	79	0.0015	ENSP00000257290,ENSP00000263798,ENSP00000363763	EPHB2,PDGFRA,TYRO3
IPR027936	Ephrin receptor, transmembrane domain	2	14	0.0015	ENSP00000363763,ENSP00000481994	EPHB2,EPHB6
IPR008266	Tyrosine-protein kinase, active site	3	95	0.0019	ENSP00000257290,ENSP00000263798,ENSP00000363763	EPHB2,PDGFRA,TYRO3
IPR000719	Protein kinase domain	5	485	0.0032	ENSP00000257290,ENSP00000263798,ENSP00000361107,ENSP00000363763,ENSP00000481994	BMPR1A,EPHB2,EPHB6,PDGFRA,TYRO3
IPR011641	Tyrosine-protein kinase ephrin type A/B receptor-like	2	25	0.0032	ENSP00000363763,ENSP00000481994	EPHB2,EPHB6
IPR011009	Protein kinase-like domain superfamily	5	529	0.0043	ENSP00000257290,ENSP00000263798,ENSP00000361107,ENSP00000363763,ENSP00000481994	BMPR1A,EPHB2,EPHB6,PDGFRA,TYRO3
IPR017441	Protein kinase, ATP binding site	4	380	0.0094	ENSP00000257290,ENSP00000263798,ENSP00000361107,ENSP00000363763	BMPR1A,EPHB2,PDGFRA,TYRO3
IPR000884	Thrombospondin type-1 (TSP1) repeat	2	64	0.0159	ENSP00000349131,ENSP00000385143	RSPO3,UNC5D
IPR036383	Thrombospondin type-1 (TSP1) repeat superfamily	2	63	0.0159	ENSP00000349131,ENSP00000385143	RSPO3,UNC5D
IPR008979	Galactose-binding-like domain superfamily	2	85	0.026	ENSP00000363763,ENSP00000481994	EPHB2,EPHB6
IPR011029	Death-like domain superfamily	2	86	0.026	ENSP00000286186,ENSP00000385143	CASP10,UNC5D
IPR001660	Sterile alpha motif domain	2	91	0.0276	ENSP00000363763,ENSP00000481994	EPHB2,EPHB6
IPR013761	Sterile alpha motif/pointed domain superfamily	2	113	0.04	ENSP00000363763,ENSP00000481994	EPHB2,EPHB6

[truncated: 1 more sheets: SMART Protein Domains]
