# Supplementary material for: Molecular models of multiple sclerosis severity identify heterogeneity of pathogenic mechanisms
Source: Nat Commun. 2022 Dec 12;13:7670. doi: 10.1038/s41467-022-35357-4 (PMC9744737; doi:10.1038/s41467-022-35357-4)
Supplement: Supplementary file 14 — Supplementary Data 11 [file 41467_2022_35357_MOESM14_ESM.xlsx]

## Sheet: STRING Annotations
Supplementary Data 11: Search Tool for the Retrieval of Interacting Genes/Proteins (STRING) annotation for SOMAmers present in the complement/coagulation module or “module 3”. See also Figure 8.
#node	annotation
FSTL3	Follistatin-related protein 3; Isoform 1 or the secreted form is a binding and antagonizing protein for members of the TGF-beta family, such us activin, BMP2 and MSTN. Inhibits activin A-, activin B-, BMP2- and MSDT-induced cellular signaling; more effective on activin A than on activin B. Involved in bone formation; inhibits osteoclast differentiationc. Involved in hematopoiesis; involved in dif…
SERPIND1	Heparin cofactor 2; Thrombin inhibitor activated by the glycosaminoglycans, heparin or dermatan sulfate. In the presence of the latter, HC-II becomes the predominant thrombin inhibitor in place of antithrombin III (AT-III). Also inhibits chymotrypsin, but in a glycosaminoglycan-independent manner; Belongs to the serpin family
C3	Complement C3; C3 plays a central role in the activation of the complement system. Its processing by C3 convertase is the central reaction in both classical and alternative complement pathways. After activation C3b can bind covalently, via its reactive thioester, to cell surface carbohydrates or immune aggregates; C3 and PZP like, alpha-2-macroglobulin domain containing
IL36A	Interleukin-36 alpha; Cytokine that binds to and signals through the IL1RL2/IL-36R receptor which in turn activates NF-kappa-B and MAPK signaling pathways in target cells linked to a pro-inflammatory response. Part of the IL-36 signaling system that is thought to be present in epithelial barriers and to take part in local inflammatory response; similar to the IL-1 system with which it shares the …
NOV	Protein NOV homolog; Immediate-early protein playing a role in various cellular processes including proliferation, adhesion, migration, differentiation and survival. Acts by binding to integrins or membrane receptors such as NOTCH1. Essential regulator of hematopoietic stem and progenitor cell function. Inhibits myogenic differentiation through the activation of Notch-signaling pathway. Inhibits …
KDR	Vascular endothelial growth factor receptor 2; Tyrosine-protein kinase that acts as a cell-surface receptor for VEGFA, VEGFC and VEGFD. Plays an essential role in the regulation of angiogenesis, vascular development, vascular permeability, and embryonic hematopoiesis. Promotes proliferation, survival, migration and differentiation of endothelial cells. Promotes reorganization of the actin cytoske…
FCN3	Ficolin-3; May function in innate immunity through activation of the lectin complement pathway. Calcium-dependent and GlcNAc- binding lectin. Has affinity with GalNAc, GlcNAc, D-fucose, as mono/oligosaccharide and lipopolysaccharides from S.typhimurium and S.minnesota; Fibrinogen C domain containing
CA3	Carbonic anhydrase 3; Reversible hydration of carbon dioxide; Carbonic anhydrases
LMAN2	Vesicular integral-membrane protein VIP36; Plays a role as an intracellular lectin in the early secretory pathway. Interacts with N-acetyl-D-galactosamine and high-mannose type glycans and may also bind to O-linked glycans. Involved in the transport and sorting of glycoproteins carrying high mannose-type glycans (By similarity)
A2M	Alpha-2-macroglobulin; Is able to inhibit all four classes of proteinases by a unique 'trapping' mechanism. This protein has a peptide stretch, called the 'bait region' which contains specific cleavage sites for different proteinases. When a proteinase cleaves the bait region, a conformational change is induced in the protein which traps the proteinase. The entrapped enzyme remains active against…
F10	Coagulation factor X; Factor Xa is a vitamin K-dependent glycoprotein that converts prothrombin to thrombin in the presence of factor Va, calcium and phospholipid during blood clotting; Gla domain containing
APOM	Apolipoprotein M; Probably involved in lipid transport. Can bind sphingosine-1-phosphate, myristic acid, palmitic acid and stearic acid, retinol, all-trans-retinoic acid and 9-cis-retinoic acid; Apolipoproteins
LILRB2	Leukocyte immunoglobulin-like receptor subfamily B member 2; Receptor for class I MHC antigens. Recognizes a broad spectrum of HLA-A, HLA-B, HLA-C and HLA-G alleles. Involved in the down-regulation of the immune response and the development of tolerance. Competes with CD8A for binding to class I MHC antigens. Inhibits FCGR1A-mediated phosphorylation of cellular proteins and mobilization of intrac…
GIG25	Serpin peptidase inhibitor, clade A (alpha-1 antiproteinase, antitrypsin), member 3; Although its physiological function is unclear, it can inhibit neutrophil cathepsin G and mast cell chymase, both of which can convert angiotensin-1 to the active angiotensin-2; Serpin peptidase inhibitors
GPC3	Glypican-3; Cell surface proteoglycan that bears heparan sulfate. Inhibits the dipeptidyl peptidase activity of DPP4. May be involved in the suppression/modulation of growth in the predominantly mesodermal tissues and organs. May play a role in the modulation of IGF2 interactions with its receptor and thereby modulate its function. May regulate growth and tumor predisposition; Glypicans
CFI	Complement factor I; Responsible for cleaving the alpha-chains of C4b and C3b in the presence of the cofactors C4-binding protein and factor H respectively; Belongs to the peptidase S1 family
MB	Myoglobin; Serves as a reserve supply of oxygen and facilitates the movement of oxygen within muscles
CTSV	Cathepsin L2; Cysteine protease. May have an important role in corneal physiology; Belongs to the peptidase C1 family
KLK11	Kallikrein-11; Possible multifunctional protease. Efficiently cleaves 'bz-Phe-Arg-4-methylcoumaryl-7-amide', a kallikrein substrate, and weakly cleaves other substrates for kallikrein and trypsin. Cleaves synthetic peptides after arginine but not lysine residues; Belongs to the peptidase S1 family. Kallikrein subfamily
GHR	Growth hormone receptor; Receptor for pituitary gland growth hormone involved in regulating postnatal body growth. On ligand binding, couples to the JAK2/STAT5 pathway (By similarity); Belongs to the type I cytokine receptor family. Type 1 subfamily

## Sheet: Biological Process (GO)
#term ID	term description	observed gene count	background gene count	false discovery rate	matching proteins in your network (IDs)	matching proteins in your network (labels)
GO:0072376	protein activation cascade	5	74	1.52e-05	ENSP00000245907,ENSP00000270879,ENSP00000323929,ENSP00000364709,ENSP00000378130	A2M,C3,CFI,F10,FCN3
GO:0006950	response to stress	13	3267	0.001	ENSP00000215727,ENSP00000245907,ENSP00000259211,ENSP00000259526,ENSP00000270879,ENSP00000285381,ENSP00000323929,ENSP00000364709,ENSP00000375629,ENSP00000376793,ENSP00000378130,ENSP00000380489,ENSP00000445052	A2M,C3,CA3,CFI,CTSV,F10,FCN3,GIG25,IL36A,LILRB2,MB,NOV,SERPIND1
GO:0002376	immune system process	11	2370	0.0018	ENSP00000166139,ENSP00000245907,ENSP00000259211,ENSP00000263923,ENSP00000270879,ENSP00000375629,ENSP00000376793,ENSP00000377836,ENSP00000378130,ENSP00000380489,ENSP00000445052	C3,CFI,CTSV,FCN3,FSTL3,GIG25,GPC3,IL36A,KDR,LILRB2,MB
GO:0010466	negative regulation of peptidase activity	5	251	0.0018	ENSP00000215727,ENSP00000245907,ENSP00000323929,ENSP00000376793,ENSP00000377836	A2M,C3,GIG25,GPC3,SERPIND1
GO:0006956	complement activation	3	49	0.0043	ENSP00000245907,ENSP00000270879,ENSP00000378130	C3,CFI,FCN3
GO:0016192	vesicle-mediated transport	9	1699	0.0043	ENSP00000245907,ENSP00000270879,ENSP00000303366,ENSP00000323929,ENSP00000364709,ENSP00000375629,ENSP00000376793,ENSP00000378130,ENSP00000483403	A2M,C3,CFI,F10,FCN3,GHR,GIG25,LILRB2,LMAN2
GO:0019538	protein metabolic process	13	4194	0.0043	ENSP00000166139,ENSP00000215727,ENSP00000245907,ENSP00000263923,ENSP00000270879,ENSP00000323929,ENSP00000364709,ENSP00000365081,ENSP00000377836,ENSP00000378130,ENSP00000445052,ENSP00000473047,ENSP00000483403	A2M,APOM,C3,CFI,CTSV,F10,FCN3,FSTL3,GHR,GPC3,KDR,KLK11,SERPIND1
GO:0030449	regulation of complement activation	3	52	0.0043	ENSP00000245907,ENSP00000323929,ENSP00000378130	A2M,C3,CFI
GO:2000257	regulation of protein activation cascade	3	54	0.0043	ENSP00000245907,ENSP00000323929,ENSP00000378130	A2M,C3,CFI
GO:0050896	response to stimulus	17	7824	0.0047	ENSP00000166139,ENSP00000215727,ENSP00000245907,ENSP00000259211,ENSP00000259526,ENSP00000263923,ENSP00000270879,ENSP00000285381,ENSP00000323929,ENSP00000364709,ENSP00000365081,ENSP00000375629,ENSP00000376793,ENSP00000378130,ENSP00000380489,ENSP00000445052,ENSP00000483403	A2M,APOM,C3,CA3,CFI,CTSV,F10,FCN3,FSTL3,GHR,GIG25,IL36A,KDR,LILRB2,MB,NOV,SERPIND1
GO:0030162	regulation of proteolysis	6	742	0.0053	ENSP00000215727,ENSP00000245907,ENSP00000323929,ENSP00000376793,ENSP00000377836,ENSP00000378130	A2M,C3,CFI,GIG25,GPC3,SERPIND1
GO:0051179	localization	14	5233	0.0053	ENSP00000245907,ENSP00000259526,ENSP00000263923,ENSP00000270879,ENSP00000285381,ENSP00000303366,ENSP00000323929,ENSP00000364709,ENSP00000365081,ENSP00000375629,ENSP00000376793,ENSP00000378130,ENSP00000380489,ENSP00000483403	A2M,APOM,C3,CA3,CFI,F10,FCN3,GHR,GIG25,KDR,LILRB2,LMAN2,MB,NOV
GO:0009636	response to toxic substance	5	468	0.0059	ENSP00000263923,ENSP00000285381,ENSP00000365081,ENSP00000380489,ENSP00000483403	APOM,CA3,GHR,KDR,MB
GO:0010951	negative regulation of endopeptidase activity	4	242	0.0059	ENSP00000215727,ENSP00000245907,ENSP00000323929,ENSP00000376793	A2M,C3,GIG25,SERPIND1
GO:0048583	regulation of response to stimulus	12	3882	0.0059	ENSP00000166139,ENSP00000245907,ENSP00000259211,ENSP00000259526,ENSP00000263923,ENSP00000270879,ENSP00000323929,ENSP00000364709,ENSP00000375629,ENSP00000377836,ENSP00000378130,ENSP00000483403	A2M,C3,CFI,F10,FCN3,FSTL3,GHR,GPC3,IL36A,KDR,LILRB2,NOV
GO:0002673	regulation of acute inflammatory response	3	92	0.0065	ENSP00000245907,ENSP00000323929,ENSP00000378130	A2M,C3,CFI
GO:0051239	regulation of multicellular organismal process	10	2788	0.0085	ENSP00000166139,ENSP00000245907,ENSP00000259211,ENSP00000259526,ENSP00000263923,ENSP00000365081,ENSP00000375629,ENSP00000377836,ENSP00000445052,ENSP00000483403	APOM,C3,CTSV,FSTL3,GHR,GPC3,IL36A,KDR,LILRB2,NOV
GO:0006810	transport	12	4130	0.0088	ENSP00000245907,ENSP00000270879,ENSP00000285381,ENSP00000303366,ENSP00000323929,ENSP00000364709,ENSP00000365081,ENSP00000375629,ENSP00000376793,ENSP00000378130,ENSP00000380489,ENSP00000483403	A2M,APOM,C3,CA3,CFI,F10,FCN3,GHR,GIG25,LILRB2,LMAN2,MB
GO:0065008	regulation of biological quality	11	3559	0.011	ENSP00000215727,ENSP00000245907,ENSP00000259526,ENSP00000263923,ENSP00000323929,ENSP00000364709,ENSP00000365081,ENSP00000375629,ENSP00000376793,ENSP00000380489,ENSP00000483403	A2M,APOM,C3,F10,GHR,GIG25,KDR,LILRB2,MB,NOV,SERPIND1
GO:0070613	regulation of protein processing	3	116	0.011	ENSP00000245907,ENSP00000323929,ENSP00000378130	A2M,C3,CFI
GO:0002682	regulation of immune system process	7	1391	0.0127	ENSP00000166139,ENSP00000245907,ENSP00000259526,ENSP00000270879,ENSP00000323929,ENSP00000375629,ENSP00000378130	A2M,C3,CFI,FCN3,FSTL3,LILRB2,NOV
GO:0045807	positive regulation of endocytosis	3	129	0.0127	ENSP00000245907,ENSP00000303366,ENSP00000377836	C3,GPC3,LMAN2
GO:0043062	extracellular structure organization	4	339	0.0134	ENSP00000263923,ENSP00000323929,ENSP00000365081,ENSP00000445052	A2M,APOM,CTSV,KDR
GO:0048523	negative regulation of cellular process	12	4454	0.0134	ENSP00000166139,ENSP00000215727,ENSP00000245907,ENSP00000259526,ENSP00000263923,ENSP00000270879,ENSP00000323929,ENSP00000365081,ENSP00000375629,ENSP00000376793,ENSP00000377836,ENSP00000445052	A2M,APOM,C3,CTSV,FCN3,FSTL3,GIG25,GPC3,KDR,LILRB2,NOV,SERPIND1
GO:0050727	regulation of inflammatory response	4	338	0.0134	ENSP00000245907,ENSP00000259526,ENSP00000323929,ENSP00000378130	A2M,C3,CFI,NOV
GO:0072378	blood coagulation, fibrin clot formation	2	27	0.0135	ENSP00000323929,ENSP00000364709	A2M,F10
GO:0043687	post-translational protein modification	4	365	0.0152	ENSP00000166139,ENSP00000215727,ENSP00000245907,ENSP00000377836	C3,FSTL3,GPC3,SERPIND1
GO:0051248	negative regulation of protein metabolic process	6	1075	0.0173	ENSP00000215727,ENSP00000245907,ENSP00000323929,ENSP00000375629,ENSP00000376793,ENSP00000377836	A2M,C3,GIG25,GPC3,LILRB2,SERPIND1
GO:0048584	positive regulation of response to stimulus	8	2054	0.0178	ENSP00000245907,ENSP00000259526,ENSP00000263923,ENSP00000270879,ENSP00000364709,ENSP00000377836,ENSP00000378130,ENSP00000483403	C3,CFI,F10,FCN3,GHR,GPC3,KDR,NOV
GO:0006958	complement activation, classical pathway	2	34	0.018	ENSP00000245907,ENSP00000378130	C3,CFI
GO:0051246	regulation of protein metabolic process	9	2668	0.0186	ENSP00000215727,ENSP00000245907,ENSP00000263923,ENSP00000323929,ENSP00000375629,ENSP00000376793,ENSP00000377836,ENSP00000378130,ENSP00000483403	A2M,C3,CFI,GHR,GIG25,GPC3,KDR,LILRB2,SERPIND1
GO:0010646	regulation of cell communication	10	3327	0.0194	ENSP00000166139,ENSP00000245907,ENSP00000259211,ENSP00000259526,ENSP00000263923,ENSP00000323929,ENSP00000364709,ENSP00000375629,ENSP00000377836,ENSP00000483403	A2M,C3,F10,FSTL3,GHR,GPC3,IL36A,KDR,LILRB2,NOV
GO:0032101	regulation of response to external stimulus	5	732	0.0194	ENSP00000245907,ENSP00000259526,ENSP00000263923,ENSP00000323929,ENSP00000378130	A2M,C3,CFI,KDR,NOV
GO:0023051	regulation of signaling	10	3360	0.0201	ENSP00000166139,ENSP00000245907,ENSP00000259211,ENSP00000259526,ENSP00000263923,ENSP00000323929,ENSP00000364709,ENSP00000375629,ENSP00000377836,ENSP00000483403	A2M,C3,F10,FSTL3,GHR,GPC3,IL36A,KDR,LILRB2,NOV
GO:0002683	negative regulation of immune system process	4	425	0.0207	ENSP00000166139,ENSP00000259526,ENSP00000323929,ENSP00000375629	A2M,FSTL3,LILRB2,NOV
GO:0042221	response to chemical	11	4153	0.0235	ENSP00000166139,ENSP00000215727,ENSP00000259211,ENSP00000259526,ENSP00000263923,ENSP00000285381,ENSP00000365081,ENSP00000375629,ENSP00000380489,ENSP00000445052,ENSP00000483403	APOM,CA3,CTSV,FSTL3,GHR,IL36A,KDR,LILRB2,MB,NOV,SERPIND1
GO:0006508	proteolysis	6	1203	0.0237	ENSP00000245907,ENSP00000270879,ENSP00000364709,ENSP00000378130,ENSP00000445052,ENSP00000473047	C3,CFI,CTSV,F10,FCN3,KLK11
GO:0006952	defense response	6	1234	0.0256	ENSP00000245907,ENSP00000259211,ENSP00000270879,ENSP00000375629,ENSP00000376793,ENSP00000378130	C3,CFI,FCN3,GIG25,IL36A,LILRB2
GO:0042060	wound healing	4	461	0.0256	ENSP00000215727,ENSP00000259526,ENSP00000323929,ENSP00000364709	A2M,F10,NOV,SERPIND1
GO:0050766	positive regulation of phagocytosis	2	47	0.0256	ENSP00000245907,ENSP00000303366	C3,LMAN2
GO:0010828	positive regulation of glucose transmembrane transport	2	49	0.0257	ENSP00000245907,ENSP00000377836	C3,GPC3
GO:0051128	regulation of cellular component organization	8	2306	0.0262	ENSP00000245907,ENSP00000259526,ENSP00000263923,ENSP00000303366,ENSP00000365081,ENSP00000375629,ENSP00000377836,ENSP00000445052	APOM,C3,CTSV,GPC3,KDR,LILRB2,LMAN2,NOV
GO:0090092	regulation of transmembrane receptor protein serine/threonine kinase signaling pathway	3	220	0.0291	ENSP00000166139,ENSP00000259526,ENSP00000377836	FSTL3,GPC3,NOV
GO:0006897	endocytosis	4	510	0.0314	ENSP00000245907,ENSP00000270879,ENSP00000378130,ENSP00000483403	C3,CFI,FCN3,GHR
GO:0050776	regulation of immune response	5	873	0.0314	ENSP00000245907,ENSP00000270879,ENSP00000323929,ENSP00000375629,ENSP00000378130	A2M,C3,CFI,FCN3,LILRB2
GO:0009605	response to external stimulus	7	1857	0.0319	ENSP00000215727,ENSP00000245907,ENSP00000259526,ENSP00000270879,ENSP00000285381,ENSP00000375629,ENSP00000445052	C3,CA3,CTSV,FCN3,LILRB2,NOV,SERPIND1
GO:0009966	regulation of signal transduction	9	3033	0.0319	ENSP00000166139,ENSP00000245907,ENSP00000259211,ENSP00000259526,ENSP00000263923,ENSP00000323929,ENSP00000364709,ENSP00000377836,ENSP00000483403	A2M,C3,F10,FSTL3,GHR,GPC3,IL36A,KDR,NOV
GO:0022617	extracellular matrix disassembly	2	58	0.0319	ENSP00000323929,ENSP00000445052	A2M,CTSV
GO:0050793	regulation of developmental process	8	2416	0.0319	ENSP00000166139,ENSP00000245907,ENSP00000259526,ENSP00000263923,ENSP00000375629,ENSP00000377836,ENSP00000445052,ENSP00000483403	C3,CTSV,FSTL3,GHR,GPC3,KDR,LILRB2,NOV
GO:0030097	hemopoiesis	4	526	0.032	ENSP00000166139,ENSP00000263923,ENSP00000377836,ENSP00000380489	FSTL3,GPC3,KDR,MB
GO:0043542	endothelial cell migration	2	61	0.0323	ENSP00000259526,ENSP00000263923	KDR,NOV
GO:0002252	immune effector process	5	927	0.0351	ENSP00000245907,ENSP00000270879,ENSP00000375629,ENSP00000376793,ENSP00000378130	C3,CFI,FCN3,GIG25,LILRB2
GO:0032268	regulation of cellular protein metabolic process	8	2486	0.0351	ENSP00000215727,ENSP00000245907,ENSP00000263923,ENSP00000323929,ENSP00000375629,ENSP00000376793,ENSP00000377836,ENSP00000483403	A2M,C3,GHR,GIG25,GPC3,KDR,LILRB2,SERPIND1
GO:1901700	response to oxygen-containing compound	6	1427	0.0381	ENSP00000285381,ENSP00000365081,ENSP00000375629,ENSP00000380489,ENSP00000445052,ENSP00000483403	APOM,CA3,CTSV,GHR,LILRB2,MB
GO:0010605	negative regulation of macromolecule metabolic process	8	2558	0.0387	ENSP00000215727,ENSP00000245907,ENSP00000263923,ENSP00000270879,ENSP00000323929,ENSP00000375629,ENSP00000376793,ENSP00000377836	A2M,C3,FCN3,GIG25,GPC3,KDR,LILRB2,SERPIND1
GO:0032755	positive regulation of interleukin-6 production	2	74	0.0393	ENSP00000259211,ENSP00000375629	IL36A,LILRB2
GO:0048518	positive regulation of biological process	12	5459	0.0393	ENSP00000166139,ENSP00000245907,ENSP00000259211,ENSP00000259526,ENSP00000263923,ENSP00000270879,ENSP00000303366,ENSP00000364709,ENSP00000375629,ENSP00000377836,ENSP00000378130,ENSP00000483403	C3,CFI,F10,FCN3,FSTL3,GHR,GPC3,IL36A,KDR,LILRB2,LMAN2,NOV
GO:0002250	adaptive immune response	3	280	0.0408	ENSP00000245907,ENSP00000375629,ENSP00000378130	C3,CFI,LILRB2
GO:0007596	blood coagulation	3	288	0.0423	ENSP00000215727,ENSP00000323929,ENSP00000364709	A2M,F10,SERPIND1
GO:0009967	positive regulation of signal transduction	6	1493	0.0423	ENSP00000245907,ENSP00000259526,ENSP00000263923,ENSP00000364709,ENSP00000377836,ENSP00000483403	C3,F10,GHR,GPC3,KDR,NOV
GO:0030198	extracellular matrix organization	3	296	0.0426	ENSP00000263923,ENSP00000323929,ENSP00000445052	A2M,CTSV,KDR
GO:0002443	leukocyte mediated immunity	4	632	0.0437	ENSP00000245907,ENSP00000375629,ENSP00000376793,ENSP00000378130	C3,CFI,GIG25,LILRB2
GO:0001523	retinoid metabolic process	2	87	0.0441	ENSP00000365081,ENSP00000377836	APOM,GPC3
GO:0006955	immune response	6	1560	0.0441	ENSP00000245907,ENSP00000259211,ENSP00000270879,ENSP00000375629,ENSP00000376793,ENSP00000378130	C3,CFI,FCN3,GIG25,IL36A,LILRB2
GO:0030510	regulation of BMP signaling pathway	2	86	0.0441	ENSP00000166139,ENSP00000377836	FSTL3,GPC3
GO:0032501	multicellular organismal process	13	6507	0.0441	ENSP00000166139,ENSP00000215727,ENSP00000245907,ENSP00000259526,ENSP00000263923,ENSP00000323929,ENSP00000364709,ENSP00000365081,ENSP00000375629,ENSP00000376793,ENSP00000377836,ENSP00000380489,ENSP00000445052	A2M,APOM,C3,CTSV,F10,FSTL3,GIG25,GPC3,KDR,LILRB2,MB,NOV,SERPIND1
GO:0046677	response to antibiotic	3	305	0.0441	ENSP00000285381,ENSP00000380489,ENSP00000483403	CA3,GHR,MB
GO:0050678	regulation of epithelial cell proliferation	3	311	0.0441	ENSP00000263923,ENSP00000377836,ENSP00000445052	CTSV,GPC3,KDR
GO:0065007	biological regulation	18	11740	0.0441	ENSP00000166139,ENSP00000215727,ENSP00000245907,ENSP00000259211,ENSP00000259526,ENSP00000263923,ENSP00000270879,ENSP00000303366,ENSP00000323929,ENSP00000364709,ENSP00000365081,ENSP00000375629,ENSP00000376793,ENSP00000377836,ENSP00000378130,ENSP00000380489,ENSP00000445052,ENSP00000483403	A2M,APOM,C3,CFI,CTSV,F10,FCN3,FSTL3,GHR,GIG25,GPC3,IL36A,KDR,LILRB2,LMAN2,MB,NOV,SERPIND1
GO:0008285	negative regulation of cell population proliferation	4	669	0.0476	ENSP00000259526,ENSP00000375629,ENSP00000377836,ENSP00000445052	CTSV,GPC3,LILRB2,NOV
GO:0045087	innate immune response	4	676	0.0489	ENSP00000245907,ENSP00000259211,ENSP00000270879,ENSP00000378130	C3,CFI,FCN3,IL36A
GO:0010033	response to organic substance	8	2815	0.0492	ENSP00000259211,ENSP00000263923,ENSP00000285381,ENSP00000365081,ENSP00000375629,ENSP00000380489,ENSP00000445052,ENSP00000483403	APOM,CA3,CTSV,GHR,IL36A,KDR,LILRB2,MB
GO:0045055	regulated exocytosis	4	691	0.0499	ENSP00000245907,ENSP00000323929,ENSP00000375629,ENSP00000376793	A2M,C3,GIG25,LILRB2

## Sheet: Molecular Function (GO)
#term ID	term description	observed gene count	background gene count	false discovery rate	matching proteins in your network (IDs)	matching proteins in your network (labels)
GO:0004252	serine-type endopeptidase activity	6	180	3.36e-06	ENSP00000245907,ENSP00000270879,ENSP00000364709,ENSP00000378130,ENSP00000445052,ENSP00000473047	C3,CFI,CTSV,F10,FCN3,KLK11
GO:0030414	peptidase inhibitor activity	5	176	3.16e-05	ENSP00000215727,ENSP00000245907,ENSP00000323929,ENSP00000376793,ENSP00000377836	A2M,C3,GIG25,GPC3,SERPIND1
GO:0019838	growth factor binding	4	126	0.00017	ENSP00000259526,ENSP00000263923,ENSP00000323929,ENSP00000483403	A2M,GHR,KDR,NOV
GO:0004866	endopeptidase inhibitor activity	4	169	0.00042	ENSP00000215727,ENSP00000245907,ENSP00000323929,ENSP00000376793	A2M,C3,GIG25,SERPIND1
GO:0004867	serine-type endopeptidase inhibitor activity	3	94	0.0014	ENSP00000215727,ENSP00000323929,ENSP00000376793	A2M,GIG25,SERPIND1
GO:0050839	cell adhesion molecule binding	3	200	0.0112	ENSP00000259526,ENSP00000263923,ENSP00000375629	KDR,LILRB2,NOV
GO:0098772	molecular function regulator	7	1793	0.0138	ENSP00000215727,ENSP00000245907,ENSP00000259211,ENSP00000259526,ENSP00000323929,ENSP00000376793,ENSP00000377836	A2M,C3,GIG25,GPC3,IL36A,NOV,SERPIND1
GO:0042277	peptide binding	3	270	0.0222	ENSP00000375629,ENSP00000445052,ENSP00000483403	CTSV,GHR,LILRB2
GO:0044877	protein-containing complex binding	5	968	0.0222	ENSP00000166139,ENSP00000259526,ENSP00000263923,ENSP00000375629,ENSP00000445052	CTSV,FSTL3,KDR,LILRB2,NOV
GO:0005102	signaling receptor binding	6	1513	0.0244	ENSP00000245907,ENSP00000259211,ENSP00000259526,ENSP00000263923,ENSP00000323929,ENSP00000375629	A2M,C3,IL36A,KDR,LILRB2,NOV
GO:0005488	binding	18	11878	0.0297	ENSP00000166139,ENSP00000215727,ENSP00000245907,ENSP00000259211,ENSP00000259526,ENSP00000263923,ENSP00000270879,ENSP00000285381,ENSP00000303366,ENSP00000323929,ENSP00000364709,ENSP00000365081,ENSP00000375629,ENSP00000376793,ENSP00000378130,ENSP00000380489,ENSP00000445052,ENSP00000483403	A2M,APOM,C3,CA3,CFI,CTSV,F10,FCN3,FSTL3,GHR,GIG25,IL36A,KDR,LILRB2,LMAN2,MB,NOV,SERPIND1
GO:0140096	catalytic activity, acting on a protein	7	2176	0.0297	ENSP00000245907,ENSP00000263923,ENSP00000270879,ENSP00000364709,ENSP00000378130,ENSP00000445052,ENSP00000473047	C3,CFI,CTSV,F10,FCN3,KDR,KLK11
GO:0031072	heat shock protein binding	2	112	0.037	ENSP00000263923,ENSP00000303366	KDR,LMAN2
GO:0005178	integrin binding	2	122	0.0418	ENSP00000259526,ENSP00000263923	KDR,NOV
GO:0016787	hydrolase activity	7	2448	0.0484	ENSP00000245907,ENSP00000270879,ENSP00000285381,ENSP00000364709,ENSP00000378130,ENSP00000445052,ENSP00000473047	C3,CA3,CFI,CTSV,F10,FCN3,KLK11

## Sheet: Cellular Component (GO)
#term ID	term description	observed gene count	background gene count	false discovery rate	matching proteins in your network (IDs)	matching proteins in your network (labels)
GO:0005576	extracellular region	18	2505	1.73e-12	ENSP00000166139,ENSP00000215727,ENSP00000245907,ENSP00000259211,ENSP00000259526,ENSP00000263923,ENSP00000270879,ENSP00000303366,ENSP00000323929,ENSP00000364709,ENSP00000365081,ENSP00000375629,ENSP00000376793,ENSP00000377836,ENSP00000378130,ENSP00000445052,ENSP00000473047,ENSP00000483403	A2M,APOM,C3,CFI,CTSV,F10,FCN3,FSTL3,GHR,GIG25,GPC3,IL36A,KDR,KLK11,LILRB2,LMAN2,NOV,SERPIND1
GO:0044421	extracellular region part	13	1375	3.39e-09	ENSP00000166139,ENSP00000215727,ENSP00000245907,ENSP00000259211,ENSP00000259526,ENSP00000303366,ENSP00000365081,ENSP00000375629,ENSP00000376793,ENSP00000377836,ENSP00000378130,ENSP00000445052,ENSP00000483403	APOM,C3,CFI,CTSV,FSTL3,GHR,GIG25,GPC3,IL36A,LILRB2,LMAN2,NOV,SERPIND1
GO:0005615	extracellular space	12	1134	5.37e-09	ENSP00000166139,ENSP00000215727,ENSP00000245907,ENSP00000259211,ENSP00000303366,ENSP00000365081,ENSP00000375629,ENSP00000376793,ENSP00000377836,ENSP00000378130,ENSP00000445052,ENSP00000483403	APOM,C3,CFI,CTSV,FSTL3,GHR,GIG25,GPC3,IL36A,LILRB2,LMAN2,SERPIND1
GO:0005788	endoplasmic reticulum lumen	5	299	0.00036	ENSP00000166139,ENSP00000215727,ENSP00000245907,ENSP00000364709,ENSP00000377836	C3,F10,FSTL3,GPC3,SERPIND1
GO:0005775	vacuolar lumen	4	172	0.00071	ENSP00000245907,ENSP00000376793,ENSP00000377836,ENSP00000445052	C3,CTSV,GIG25,GPC3
GO:0030141	secretory granule	6	828	0.0029	ENSP00000166139,ENSP00000245907,ENSP00000323929,ENSP00000375629,ENSP00000376793,ENSP00000445052	A2M,C3,CTSV,FSTL3,GIG25,LILRB2
GO:0012505	endomembrane system	12	4347	0.0052	ENSP00000166139,ENSP00000215727,ENSP00000245907,ENSP00000263923,ENSP00000303366,ENSP00000323929,ENSP00000364709,ENSP00000375629,ENSP00000376793,ENSP00000377836,ENSP00000445052,ENSP00000473047	A2M,C3,CTSV,F10,FSTL3,GIG25,GPC3,KDR,KLK11,LILRB2,LMAN2,SERPIND1
GO:0009986	cell surface	5	690	0.008	ENSP00000303366,ENSP00000364709,ENSP00000375629,ENSP00000445052,ENSP00000483403	CTSV,F10,GHR,LILRB2,LMAN2
GO:0005783	endoplasmic reticulum	7	1796	0.0172	ENSP00000166139,ENSP00000215727,ENSP00000245907,ENSP00000263923,ENSP00000303366,ENSP00000364709,ENSP00000377836	C3,F10,FSTL3,GPC3,KDR,LMAN2,SERPIND1
GO:0044432	endoplasmic reticulum part	6	1294	0.0172	ENSP00000166139,ENSP00000215727,ENSP00000245907,ENSP00000303366,ENSP00000364709,ENSP00000377836	C3,F10,FSTL3,GPC3,LMAN2,SERPIND1
GO:0031093	platelet alpha granule lumen	2	68	0.0229	ENSP00000323929,ENSP00000376793	A2M,GIG25
GO:0005764	lysosome	4	582	0.0244	ENSP00000245907,ENSP00000376793,ENSP00000377836,ENSP00000445052	C3,CTSV,GIG25,GPC3
GO:0005794	Golgi apparatus	6	1474	0.0244	ENSP00000166139,ENSP00000263923,ENSP00000303366,ENSP00000364709,ENSP00000377836,ENSP00000473047	F10,FSTL3,GPC3,KDR,KLK11,LMAN2
GO:0005796	Golgi lumen	2	101	0.0307	ENSP00000364709,ENSP00000377836	F10,GPC3
GO:0031226	intrinsic component of plasma membrane	6	1641	0.0307	ENSP00000263923,ENSP00000303366,ENSP00000364709,ENSP00000375629,ENSP00000377836,ENSP00000483403	F10,GHR,GPC3,KDR,LILRB2,LMAN2
GO:0031410	cytoplasmic vesicle	7	2226	0.0307	ENSP00000166139,ENSP00000245907,ENSP00000263923,ENSP00000323929,ENSP00000375629,ENSP00000376793,ENSP00000445052	A2M,C3,CTSV,FSTL3,GIG25,KDR,LILRB2
GO:0034774	secretory granule lumen	3	323	0.0307	ENSP00000245907,ENSP00000323929,ENSP00000376793	A2M,C3,GIG25
GO:0035578	azurophil granule lumen	2	92	0.0307	ENSP00000245907,ENSP00000376793	C3,GIG25
GO:0043202	lysosomal lumen	2	94	0.0307	ENSP00000377836,ENSP00000445052	CTSV,GPC3

## Sheet: Reference Publications
#term ID	term description	observed gene count	background gene count	false discovery rate	matching proteins in your network (IDs)	matching proteins in your network (labels)
PMID:25243424	(2014) Dynamic changes in rat mesenteric lymph proteins following trauma using label-free mass spectrometry.	5	64	0.00025	ENSP00000215727,ENSP00000245907,ENSP00000323929,ENSP00000364709,ENSP00000376793	A2M,C3,F10,GIG25,SERPIND1
PMID:25379033	(2014) Proteomic analysis of human plasma in chronic rheumatic mitral stenosis reveals proteins involved in the complement and coagulation cascade.	5	55	0.00025	ENSP00000215727,ENSP00000245907,ENSP00000270879,ENSP00000323929,ENSP00000376793	A2M,C3,FCN3,GIG25,SERPIND1
PMID:26823978	(2016) A panel of glycoproteins as candidate biomarkers for early diagnosis and treatment evaluation of B-cell acute lymphoblastic leukemia.	4	18	0.00025	ENSP00000215727,ENSP00000245907,ENSP00000323929,ENSP00000364709	A2M,C3,F10,SERPIND1
PMID:28007936	(2016) Proteomics reveals the effects of sustained weight loss on the human plasma proteome.	5	63	0.00025	ENSP00000215727,ENSP00000245907,ENSP00000323929,ENSP00000376793,ENSP00000378130	A2M,C3,CFI,GIG25,SERPIND1
PMID:19273185	(2009) The role of saliva in tick feeding.	5	93	0.00061	ENSP00000215727,ENSP00000245907,ENSP00000270879,ENSP00000323929,ENSP00000364709	A2M,C3,F10,FCN3,SERPIND1
PMID:19541487	(2009) Optimization of peptide-based inhibitors of prostate-specific antigen (PSA) as targeted imaging agents for prostate cancer.	3	7	0.00078	ENSP00000323929,ENSP00000376793,ENSP00000473047	A2M,GIG25,KLK11
PMID:20718489	(2010) Proteomic characterization of human plasma high density lipoprotein fractionated by gel filtration chromatography.	4	36	0.00078	ENSP00000215727,ENSP00000270879,ENSP00000365081,ENSP00000376793	APOM,FCN3,GIG25,SERPIND1
PMID:22205954	(2011) Plasma biomarkers of brain atrophy in Alzheimer's disease.	3	6	0.00078	ENSP00000245907,ENSP00000323929,ENSP00000378130	A2M,C3,CFI
PMID:22698189	(2012) Human cornea proteome: identification and quantitation of the proteins of the three main layers including epithelium, stroma, and endothelium.	4	44	0.00078	ENSP00000215727,ENSP00000245907,ENSP00000364709,ENSP00000376793	C3,F10,GIG25,SERPIND1
PMID:22846433	(2012) Analysis of serum total and free PSA using immunoaffinity depletion coupled to SRM: correlation with clinical immunoassay tests.	3	8	0.00078	ENSP00000245907,ENSP00000323929,ENSP00000376793	A2M,C3,GIG25
PMID:2439511	(1987) Distinct sets of acute phase plasma proteins are stimulated by separate human hepatocyte-stimulating factors and monokines in rat hepatoma cells.	3	8	0.00078	ENSP00000245907,ENSP00000323929,ENSP00000376793	A2M,C3,GIG25
PMID:24722701	(2014) Complement-related proteins control the flavivirus infection of Aedes aegypti by inducing antimicrobial peptides.	3	8	0.00078	ENSP00000245907,ENSP00000270879,ENSP00000323929	A2M,C3,FCN3
PMID:2483767	(1988) Regulation of acute phase protein genes by hepatocyte-stimulating factors, monokines and glucocorticoids.	3	8	0.00078	ENSP00000245907,ENSP00000323929,ENSP00000376793	A2M,C3,GIG25
PMID:25243428	(2014) Lymph is not a plasma ultrafiltrate: a proteomic analysis of injured patients.	5	108	0.00078	ENSP00000215727,ENSP00000245907,ENSP00000270879,ENSP00000285381,ENSP00000323929	A2M,C3,CA3,FCN3,SERPIND1
PMID:25778709	(2015) LC-MSMS-based serum proteomics for identification of candidate biomarkers for hepatocellular carcinoma.	4	38	0.00078	ENSP00000215727,ENSP00000245907,ENSP00000323929,ENSP00000378130	A2M,C3,CFI,SERPIND1
PMID:25994290	(2015) Characterization of a novel chicken muscle disorder through differential gene expression and pathway analysis using RNA-sequencing.	5	102	0.00078	ENSP00000259526,ENSP00000285381,ENSP00000323929,ENSP00000364709,ENSP00000380489	A2M,CA3,F10,MB,NOV
PMID:26038678	(2014) The plasma proteomic signature as a strategic tool for early diagnosis of acute coronary syndrome.	4	35	0.00078	ENSP00000215727,ENSP00000270879,ENSP00000376793,ENSP00000380489	FCN3,GIG25,MB,SERPIND1
PMID:28086790	(2017) RNA sequencing for global gene expression associated with muscle growth in a single male modern broiler line compared to a foundational Barred Plymouth Rock chicken line.	5	113	0.00078	ENSP00000166139,ENSP00000259526,ENSP00000285381,ENSP00000380489,ENSP00000445052	CA3,CTSV,FSTL3,MB,NOV
PMID:2943014	(1986) Proteolytic activity and serum protease inhibitors in nasal secretions from adult patients with common colds.	3	6	0.00078	ENSP00000323929,ENSP00000376793,ENSP00000473047	A2M,GIG25,KLK11
PMID:23438113	(2013) Expression of proteins in serum, synovial fluid, synovial membrane, and articular cartilage samples obtained from dogs with stifle joint osteoarthritis secondary to cranial cruciate ligament disease and dogs without stifle joint arthritis.	3	10	0.00095	ENSP00000245907,ENSP00000323929,ENSP00000378130	A2M,C3,CFI
PMID:28819381	(2017) Low Preoperative albumin-to-globulin ratio Predict Poor Survival and Negatively Correlated with Fibrinogen in Resectable Esophageal Squamous Cell Carcinoma.	3	10	0.00095	ENSP00000245907,ENSP00000323929,ENSP00000376793	A2M,C3,GIG25
PMID:19845402	(2009) Two-dimensional difference gel electrophoresis (DiGE) analysis of plasmas from dengue fever patients.	3	11	0.0011	ENSP00000245907,ENSP00000323929,ENSP00000376793	A2M,C3,GIG25
PMID:26696967	(2015) Candida albicans Shaving to Profile Human Serum Proteins on Hyphal Surface.	4	54	0.0011	ENSP00000215727,ENSP00000245907,ENSP00000270879,ENSP00000323929	A2M,C3,FCN3,SERPIND1
PMID:27942176	(2016) Identification of urinary proteins potentially associated with diabetic kidney disease.	4	55	0.0011	ENSP00000245907,ENSP00000323929,ENSP00000364709,ENSP00000380489	A2M,C3,F10,MB
PMID:29576927	(2018) Encapsulated Cell Technology-Based Delivery of a Complement Inhibitor Reduces Choroidal Neovascularization in a Mouse Model.	3	12	0.0012	ENSP00000245907,ENSP00000263923,ENSP00000378130	C3,CFI,KDR
PMID:29592796	(2018) C3 glomerulopathy in cystic fibrosis: a case report.	3	12	0.0012	ENSP00000245907,ENSP00000378130,ENSP00000483403	C3,CFI,GHR
PMID:8165617	(1993) Interaction of immobilised unfractionated and LMW heparins with proteins in whole human plasma.	3	12	0.0012	ENSP00000215727,ENSP00000323929,ENSP00000378130	A2M,CFI,SERPIND1
PMID:20603455	(2010) Association of plasma clusterin concentration with severity, pathology, and progression in Alzheimer disease.	3	13	0.0013	ENSP00000245907,ENSP00000323929,ENSP00000378130	A2M,C3,CFI
PMID:21943708	(2011) Mechanisms of mannose-binding lectin-associated serine proteases-13 activation of the alternative pathway of complement.	3	13	0.0013	ENSP00000245907,ENSP00000270879,ENSP00000380489	C3,FCN3,MB
PMID:22514695	(2012) Complement C1 esterase inhibitor levels linked to infections and contaminated heparin-associated adverse events.	3	13	0.0013	ENSP00000245907,ENSP00000323929,ENSP00000364709	A2M,C3,F10
PMID:27535802	(2016) MASP-3 is the exclusive pro-factor D activator in resting blood: the lectin and the alternative complement pathways are fundamentally linked.	3	13	0.0013	ENSP00000245907,ENSP00000270879,ENSP00000364709	C3,F10,FCN3
PMID:20162585	(2010) Identification of candidate biomarkers in ovarian cancer serum by depletion of highly abundant proteins and differential in-gel electrophoresis.	3	14	0.0014	ENSP00000245907,ENSP00000270879,ENSP00000376793	C3,FCN3,GIG25
PMID:21851864	(2011) An insight into the sialotranscriptome and proteome of the coarse bontlegged tick, Hyalomma marginatum rufipes.	3	14	0.0014	ENSP00000245907,ENSP00000270879,ENSP00000323929	A2M,C3,FCN3
PMID:24725489	(2014) Emerging PSA-based tests to improve screening.	3	14	0.0014	ENSP00000323929,ENSP00000376793,ENSP00000473047	A2M,GIG25,KLK11
PMID:27577570	(2016) Mannan binding lectin-associated serine protease-2 (MASP-2) critically contributes to post-ischemic brain injury independent of MASP-1.	3	14	0.0014	ENSP00000245907,ENSP00000263923,ENSP00000270879	C3,FCN3,KDR
PMID:23542698	(2013) Recessive mutations in DGKE cause atypical hemolytic-uremic syndrome.	3	15	0.0015	ENSP00000245907,ENSP00000263923,ENSP00000378130	C3,CFI,KDR
PMID:23839295	(2013) Cellular expression and biological activities of alternatively spliced forms of tissue factor pathway inhibitor.	3	15	0.0015	ENSP00000215727,ENSP00000364709,ENSP00000377836	F10,GPC3,SERPIND1
PMID:29527140	(2018) Proteomic characterization of high-density lipoprotein particles in patients with non-alcoholic fatty liver disease.	3	17	0.002	ENSP00000245907,ENSP00000323929,ENSP00000376793	A2M,C3,GIG25
PMID:22406622	(2012) S-glutathionylated serine proteinase inhibitors as plasma biomarkers in assessing response to redox-modulating drugs.	3	18	0.0023	ENSP00000245907,ENSP00000259526,ENSP00000376793	C3,GIG25,NOV
PMID:23935864	(2013) Protein profiling in hepatocellular carcinoma by label-free quantitative proteomics in two west African populations.	3	18	0.0023	ENSP00000245907,ENSP00000323929,ENSP00000378130	A2M,C3,CFI
PMID:24363825	(2013) Transient limb ischemia alters serum protein expression in healthy volunteers: complement C3 and vitronectin may be involved in organ protection induced by remote ischemic preconditioning.	3	18	0.0023	ENSP00000215727,ENSP00000245907,ENSP00000270879	C3,FCN3,SERPIND1
PMID:26757406	(2016) Fit for the Eye: Aptamers in Ocular Disorders.	3	19	0.0023	ENSP00000245907,ENSP00000263923,ENSP00000378130	C3,CFI,KDR
PMID:27077125	(2016) Complement Activation in Arterial and Venous Thrombosis is Mediated by Plasmin.	3	18	0.0023	ENSP00000245907,ENSP00000364709,ENSP00000378130	C3,CFI,F10
PMID:27683457	(2014) Prostate-Specific Antigen (PSA) Screening and New Biomarkers for Prostate Cancer (PCa).	3	18	0.0023	ENSP00000323929,ENSP00000376793,ENSP00000473047	A2M,GIG25,KLK11
PMID:28266628	(2017) Evaluation of dynamic changes in interstitial fluid proteome following microdialysis probe insertion trauma in trapezius muscle of healthy women.	3	19	0.0023	ENSP00000245907,ENSP00000285381,ENSP00000380489	C3,CA3,MB
PMID:18795103	(2008) Localized-statistical quantification of human serum proteome associated with type 2 diabetes.	3	20	0.0025	ENSP00000245907,ENSP00000270879,ENSP00000323929	A2M,C3,FCN3
PMID:21304412	(2011) Lung cancer serum biomarker discovery using label-free liquid chromatography-tandem mass spectrometry.	3	20	0.0025	ENSP00000245907,ENSP00000270879,ENSP00000323929	A2M,C3,FCN3
PMID:22568928	(2012) Plasma protein alterations in the refractory anemia with excess blasts subtype 1 subgroup of myelodysplastic syndrome.	3	20	0.0025	ENSP00000245907,ENSP00000323929,ENSP00000376793	A2M,C3,GIG25
PMID:23861840	(2013) The serine protease domain of MASP-3: enzymatic properties and crystal structure in complex with ecotin.	3	21	0.0027	ENSP00000364709,ENSP00000378130,ENSP00000473047	CFI,F10,KLK11
PMID:28649250	(2017) Immunity in Protochordates: The Tunicate Perspective.	3	21	0.0027	ENSP00000245907,ENSP00000270879,ENSP00000285381	C3,CA3,FCN3
PMID:22389768	(2011) Combined use of a solid-phase hexapeptide ligand library with liquid chromatography and two-dimensional difference gel electrophoresis for intact plasma proteomics.	3	22	0.003	ENSP00000245907,ENSP00000270879,ENSP00000323929	A2M,C3,FCN3
PMID:26832403	(2016) Host-Microbiota Interactions in the Pathogenesis of Antibiotic-Associated Diseases.	3	22	0.003	ENSP00000245907,ENSP00000323929,ENSP00000473047	A2M,C3,KLK11
PMID:28435317	(2017) Systemic alterations in plasma proteins from women with chronic widespread pain compared to healthy controls: a proteomic study.	3	22	0.003	ENSP00000245907,ENSP00000270879,ENSP00000378130	C3,CFI,FCN3
PMID:24266763	(2014) Proteomics reveals age-related differences in the host immune response to sepsis.	3	23	0.0032	ENSP00000215727,ENSP00000245907,ENSP00000365081	APOM,C3,SERPIND1
PMID:25522962	(2015) Linking the foreign body response and protein adsorption to PEG-based hydrogels using proteomics.	3	23	0.0032	ENSP00000245907,ENSP00000285381,ENSP00000323929	A2M,C3,CA3
PMID:26586174	(2015) Plasma proteomic analysis of active and torpid greater mouse-eared bats (Myotis myotis).	3	23	0.0032	ENSP00000245907,ENSP00000323929,ENSP00000365081	A2M,APOM,C3
PMID:25187886	(2014) Proteomic profiling of serum from patients with tuberculosis.	3	24	0.0034	ENSP00000245907,ENSP00000323929,ENSP00000376793	A2M,C3,GIG25
PMID:26580600	(2015) Developing Potential Candidates of Preclinical Preeclampsia.	3	24	0.0034	ENSP00000166139,ENSP00000245907,ENSP00000323929	A2M,C3,FSTL3
PMID:20931982	(2010) Lung cancer serum biomarker discovery using glycoprotein capture and liquid chromatography mass spectrometry.	3	25	0.0036	ENSP00000245907,ENSP00000323929,ENSP00000376793	A2M,C3,GIG25
PMID:23858298	(2013) Stage-specific analysis of plasma protein profiles in ovarian cancer: Difference in-gel electrophoresis analysis of pooled clinical samples.	3	25	0.0036	ENSP00000215727,ENSP00000323929,ENSP00000376793	A2M,GIG25,SERPIND1
PMID:7523096	(1994) Human fibroblasts secrete a serine protease that cleaves insulin-like growth factor-binding protein-5.	3	25	0.0036	ENSP00000215727,ENSP00000376793,ENSP00000473047	GIG25,KLK11,SERPIND1
PMID:26872032	(2016) High-Throughput Sequencing Identifies MicroRNAs from Posterior Intestine of Loach (Misgurnus anguillicaudatus) and Their Response to Intestinal Air-Breathing Inhibition.	3	26	0.0039	ENSP00000263923,ENSP00000375629,ENSP00000380489	KDR,LILRB2,MB
PMID:21251289	(2011) Analysis of the proteome of human airway epithelial secretions.	3	27	0.0042	ENSP00000245907,ENSP00000323929,ENSP00000376793	A2M,C3,GIG25
PMID:25621323	(....) 1. Alternative splicing of viral receptors: A review of the diverse morphologies and physiologies of adenoviral receptors.	3	27	0.0042	ENSP00000245907,ENSP00000285381,ENSP00000364709	C3,CA3,F10
PMID:28144242	(2017) Complement in Pancreatic Disease-Perpetrator or Savior?	3	27	0.0042	ENSP00000245907,ENSP00000323929,ENSP00000378130	A2M,C3,CFI
PMID:28611987	(2017) Complement in Kidney Transplantation.	3	28	0.0045	ENSP00000245907,ENSP00000270879,ENSP00000378130	C3,CFI,FCN3
PMID:28974520	(2018) Improving Assessment of Drug Safety Through Proteomics: Early Detection and Mechanistic Characterization of the Unforeseen Harmful Effects of Torcetrapib.	3	28	0.0045	ENSP00000166139,ENSP00000376793,ENSP00000483403	FSTL3,GHR,GIG25
PMID:19961953	(2010) The pivotal role of the complement system in aging and age-related macular degeneration: hypothesis re-visited.	3	29	0.0046	ENSP00000245907,ENSP00000270879,ENSP00000378130	C3,CFI,FCN3
PMID:20870944	(2010) Molecular intercommunication between the complement and coagulation systems.	3	29	0.0046	ENSP00000245907,ENSP00000364709,ENSP00000380489	C3,F10,MB
PMID:25201077	(2015) Proteomics of apheresis platelet supernatants during routine storage: Gender-related differences.	4	106	0.0046	ENSP00000215727,ENSP00000245907,ENSP00000323929,ENSP00000365081	A2M,APOM,C3,SERPIND1
PMID:28149201	(2016) An interactomics overview of the human and bovine milk proteome over lactation.	3	29	0.0046	ENSP00000245907,ENSP00000376793,ENSP00000378130	C3,CFI,GIG25
PMID:28789679	(2017) Consensus strategy in genes prioritization and combined bioinformatics analysis for preeclampsia pathogenesis.	4	106	0.0046	ENSP00000166139,ENSP00000263923,ENSP00000376793,ENSP00000378130	CFI,FSTL3,GIG25,KDR
PMID:28894650	(2017) Lectins: an effective tool for screening of potential cancer biomarkers.	3	29	0.0046	ENSP00000245907,ENSP00000323929,ENSP00000376793	A2M,C3,GIG25
PMID:29327071	(2018) Diseases of complement dysregulation-an overview.	3	29	0.0046	ENSP00000245907,ENSP00000263923,ENSP00000378130	C3,CFI,KDR
PMID:24905872	(2014) Mechanosensing at the vascular interface.	3	30	0.0048	ENSP00000263923,ENSP00000365081,ENSP00000377836	APOM,GPC3,KDR
PMID:26628894	(2015) Hepatocytes respond differently to major dietary trans fatty acid isomers, elaidic acid and trans-vaccenic acid.	3	30	0.0048	ENSP00000215727,ENSP00000245907,ENSP00000377836	C3,GPC3,SERPIND1
PMID:19699791	(2010) Biomarkers of inflammation and amyloid-beta phagocytosis in patients at risk of Alzheimer disease.	3	31	0.0051	ENSP00000245907,ENSP00000323929,ENSP00000376793	A2M,C3,GIG25
PMID:21430962	(2011) Acute-phase proteins: As diagnostic tool.	3	31	0.0051	ENSP00000245907,ENSP00000323929,ENSP00000376793	A2M,C3,GIG25
PMID:28262744	(2017) Identification of candidate diagnostic serum biomarkers for Kawasaki disease using proteomic analysis.	3	31	0.0051	ENSP00000245907,ENSP00000323929,ENSP00000376793	A2M,C3,GIG25
PMID:12745799	(2003) Serum myoglobincarbonic anhydrase III ratio in the diagnosis of perioperative myocardial infarction during coronary bypass surgery.	2	2	0.0054	ENSP00000285381,ENSP00000380489	CA3,MB
PMID:14559123	(2003) Serum myoglobincarbonic anhydrase III ratio as a marker of reperfusion after myocardial infarction.	2	2	0.0054	ENSP00000285381,ENSP00000380489	CA3,MB
PMID:15102797	(2004) Cleavage of complement C3b to iC3b on the surface of Staphylococcus aureus is mediated by serum complement factor I.	2	2	0.0054	ENSP00000245907,ENSP00000378130	C3,CFI
PMID:15981298	(2005) Proteomic analysis of slow- and fast-twitch skeletal muscles.	2	2	0.0054	ENSP00000285381,ENSP00000380489	CA3,MB
PMID:16138437	(2005) Complement factor I deficiency associated with recurrent infections, vasculitis and immune complex glomerulonephritis.	2	2	0.0054	ENSP00000245907,ENSP00000378130	C3,CFI
PMID:17256154	(2007) The endothelial glycocalyx: composition, functions, and visualization.	3	32	0.0054	ENSP00000215727,ENSP00000364709,ENSP00000377836	F10,GPC3,SERPIND1
PMID:18334093	(2008) Options for rapid analysis of peptides and proteins, using wide-pore, superficially porous, high-performance liquid chromatography particles with unique bonded-phase ligands.	2	2	0.0054	ENSP00000323929,ENSP00000380489	A2M,MB
PMID:20100856	(2010) Clumping factor A interaction with complement factor I increases C3b cleavage on the bacterial surface of Staphylococcus aureus and decreases complement-mediated phagocytosis.	2	2	0.0054	ENSP00000245907,ENSP00000378130	C3,CFI
PMID:23685748	(2013) A functional variant in the CFI gene confers a high risk of age-related macular degeneration.	2	2	0.0054	ENSP00000245907,ENSP00000378130	C3,CFI
PMID:24142231	(2013) Complete factor I deficiency due to dysfunctional factor I with recurrent aseptic meningo-encephalitis.	2	2	0.0054	ENSP00000245907,ENSP00000378130	C3,CFI
PMID:24373586	(2013) Bulk segregant RNA-seq reveals expression and positional candidate genes and allele-specific expression for disease resistance against enteric septicemia of catfish.	3	32	0.0054	ENSP00000245907,ENSP00000365081,ENSP00000380489	APOM,C3,MB
PMID:24674818	(2014) Influence of domestication process on immune response to repeated emersion stressors in Eurasian perch (Perca fluviatilis, L.).	2	2	0.0054	ENSP00000245907,ENSP00000323929	A2M,C3
PMID:26047789	(2016) Efficacy of Targeted Complement Inhibition in Experimental C3 Glomerulopathy.	2	2	0.0054	ENSP00000245907,ENSP00000378130	C3,CFI
PMID:26354106	(2016) Association between sleep quality and inflammatory complement components in collegiate males.	2	2	0.0054	ENSP00000245907,ENSP00000378130	C3,CFI
PMID:26504889	(2015) Neighborhood Integration and Connectivity Predict Cognitive Performance and Decline.	2	2	0.0054	ENSP00000378130,ENSP00000445052	CFI,CTSV
PMID:28087279	(2017) Alpha-2-macroglobulin and heparin cofactor II and the vulnerability of carotid atherosclerotic plaques: An iTRAQ-based analysis.	2	2	0.0054	ENSP00000215727,ENSP00000323929	A2M,SERPIND1
PMID:28638966	(2017) Measuring everyday functional competence using the Rasch assessment of everyday activity limitations (REAL) item bank.	2	2	0.0054	ENSP00000263923,ENSP00000378130	CFI,KDR
PMID:28773400	(2016) Integrated Utilization of Sewage Sludge and Coal Gangue for Cement Clinker Products: Promoting Tricalcium Silicate Formation and Trace Elements Immobilization.	2	2	0.0054	ENSP00000245907,ENSP00000285381	C3,CA3
PMID:29486351	(2018) Molecular characterization of complement component 3 (C3) in Mytilus coruscus improves our understanding of bivalve complement system.	2	2	0.0054	ENSP00000245907,ENSP00000323929	A2M,C3
PMID:29625075	(2018) A novel and sensitive functional assay for complement Factor I based on the third proteolytic clip of C3b.	2	2	0.0054	ENSP00000245907,ENSP00000378130	C3,CFI
PMID:29782502	(2018) A monoclonal antibody targeting amyloid Beta (ABeta) restores complement factor I bioactivity: Potential implications in age-related macular degeneration and Alzheimer's disease.	2	2	0.0054	ENSP00000245907,ENSP00000378130	C3,CFI

## Sheet: KEGG Pathways
#term ID	term description	observed gene count	background gene count	false discovery rate	matching proteins in your network (IDs)	matching proteins in your network (labels)
hsa04610	Complement and coagulation cascades	5	78	5.17e-07	ENSP00000215727,ENSP00000245907,ENSP00000323929,ENSP00000364709,ENSP00000378130	A2M,C3,CFI,F10,SERPIND1
hsa05150	Staphylococcus aureus infection	2	51	0.0192	ENSP00000245907,ENSP00000378130	C3,CFI

## Sheet: Reactome Pathways
#term ID	term description	observed gene count	background gene count	false discovery rate	matching proteins in your network (IDs)	matching proteins in your network (labels)
HSA-140837	Intrinsic Pathway of Fibrin Clot Formation	3	22	0.00022	ENSP00000215727,ENSP00000323929,ENSP00000364709	A2M,F10,SERPIND1
HSA-8957275	Post-translational protein phosphorylation	4	106	0.00022	ENSP00000166139,ENSP00000215727,ENSP00000245907,ENSP00000377836	C3,FSTL3,GPC3,SERPIND1
HSA-381426	Regulation of Insulin-like Growth Factor (IGF) transport and uptake by Insulin-like Growth Factor Binding Proteins (IGFBPs)	4	123	0.00026	ENSP00000166139,ENSP00000215727,ENSP00000245907,ENSP00000377836	C3,FSTL3,GPC3,SERPIND1
HSA-166658	Complement cascade	3	56	0.0006	ENSP00000245907,ENSP00000270879,ENSP00000378130	C3,CFI,FCN3
HSA-140875	Common Pathway of Fibrin Clot Formation	2	22	0.0043	ENSP00000215727,ENSP00000364709	F10,SERPIND1
HSA-166663	Initial triggering of complement	2	21	0.0043	ENSP00000245907,ENSP00000270879	C3,FCN3
HSA-975634	Retinoid metabolism and transport	2	44	0.0131	ENSP00000365081,ENSP00000377836	APOM,GPC3
HSA-977606	Regulation of Complement cascade	2	47	0.0132	ENSP00000245907,ENSP00000378130	C3,CFI
HSA-597592	Post-translational protein modification	6	1366	0.0184	ENSP00000166139,ENSP00000215727,ENSP00000245907,ENSP00000303366,ENSP00000364709,ENSP00000377836	C3,F10,FSTL3,GPC3,LMAN2,SERPIND1
HSA-168256	Immune System	7	1925	0.0192	ENSP00000245907,ENSP00000259211,ENSP00000270879,ENSP00000375629,ENSP00000378130,ENSP00000445052,ENSP00000483403	C3,CFI,CTSV,FCN3,GHR,IL36A,LILRB2
HSA-168249	Innate Immune System	5	1012	0.0243	ENSP00000245907,ENSP00000270879,ENSP00000375629,ENSP00000378130,ENSP00000445052	C3,CFI,CTSV,FCN3,LILRB2
HSA-1474244	Extracellular matrix organization	3	298	0.0253	ENSP00000263923,ENSP00000323929,ENSP00000445052	A2M,CTSV,KDR
HSA-198933	Immunoregulatory interactions between a Lymphoid and a non-Lymphoid cell	2	125	0.0456	ENSP00000245907,ENSP00000375629	C3,LILRB2
HSA-418594	G alpha (i) signalling events	3	387	0.0456	ENSP00000245907,ENSP00000365081,ENSP00000377836	APOM,C3,GPC3

## Sheet: UniProt Keywords
#term ID	term description	observed gene count	background gene count	false discovery rate	matching proteins in your network (IDs)	matching proteins in your network (labels)
KW-0732	Signal	16	3237	7.93e-08	ENSP00000166139,ENSP00000215727,ENSP00000245907,ENSP00000259526,ENSP00000263923,ENSP00000270879,ENSP00000303366,ENSP00000323929,ENSP00000364709,ENSP00000365081,ENSP00000375629,ENSP00000377836,ENSP00000378130,ENSP00000445052,ENSP00000473047,ENSP00000483403	A2M,APOM,C3,CFI,CTSV,F10,FCN3,FSTL3,GHR,GPC3,KDR,KLK11,LILRB2,LMAN2,NOV,SERPIND1
KW-1015	Disulfide bond	15	3276	7.66e-07	ENSP00000166139,ENSP00000245907,ENSP00000259526,ENSP00000263923,ENSP00000270879,ENSP00000303366,ENSP00000323929,ENSP00000364709,ENSP00000365081,ENSP00000375629,ENSP00000377836,ENSP00000378130,ENSP00000445052,ENSP00000473047,ENSP00000483403	A2M,APOM,C3,CFI,CTSV,F10,FCN3,FSTL3,GHR,GPC3,KDR,KLK11,LILRB2,LMAN2,NOV
KW-0964	Secreted	12	1813	8.44e-07	ENSP00000166139,ENSP00000245907,ENSP00000259211,ENSP00000259526,ENSP00000263923,ENSP00000270879,ENSP00000323929,ENSP00000364709,ENSP00000365081,ENSP00000378130,ENSP00000473047,ENSP00000483403	A2M,APOM,C3,CFI,F10,FCN3,FSTL3,GHR,IL36A,KDR,KLK11,NOV
KW-0325	Glycoprotein	16	4353	1.73e-06	ENSP00000166139,ENSP00000215727,ENSP00000245907,ENSP00000259526,ENSP00000263923,ENSP00000270879,ENSP00000303366,ENSP00000323929,ENSP00000364709,ENSP00000365081,ENSP00000375629,ENSP00000377836,ENSP00000378130,ENSP00000445052,ENSP00000473047,ENSP00000483403	A2M,APOM,C3,CFI,CTSV,F10,FCN3,FSTL3,GHR,GPC3,KDR,KLK11,LILRB2,LMAN2,NOV,SERPIND1
KW-0882	Thioester bond	2	8	0.00088	ENSP00000245907,ENSP00000323929	A2M,C3
KW-1068	Hemolytic uremic syndrome	2	10	0.0011	ENSP00000245907,ENSP00000378130	C3,CFI
KW-0391	Immunity	5	507	0.0017	ENSP00000245907,ENSP00000259211,ENSP00000270879,ENSP00000375629,ENSP00000378130	C3,CFI,FCN3,IL36A,LILRB2
KW-0913	Age-related macular degeneration	2	14	0.0017	ENSP00000245907,ENSP00000378130	C3,CFI
KW-0399	Innate immunity	4	309	0.0025	ENSP00000245907,ENSP00000259211,ENSP00000270879,ENSP00000378130	C3,CFI,FCN3,IL36A
KW-0646	Protease inhibitor	3	116	0.0025	ENSP00000215727,ENSP00000323929,ENSP00000377836	A2M,GPC3,SERPIND1
KW-0720	Serine protease	3	135	0.0032	ENSP00000364709,ENSP00000378130,ENSP00000473047	CFI,F10,KLK11
KW-0180	Complement pathway	2	30	0.004	ENSP00000245907,ENSP00000378130	C3,CFI
KW-0094	Blood coagulation	2	46	0.0083	ENSP00000215727,ENSP00000364709	F10,SERPIND1
KW-0865	Zymogen	3	210	0.0083	ENSP00000364709,ENSP00000445052,ENSP00000473047	CTSV,F10,KLK11
KW-0645	Protease	4	511	0.0101	ENSP00000364709,ENSP00000378130,ENSP00000445052,ENSP00000473047	CFI,CTSV,F10,KLK11
KW-0165	Cleavage on pair of basic residues	3	277	0.016	ENSP00000245907,ENSP00000364709,ENSP00000378130	C3,CFI,F10
KW-0722	Serine protease inhibitor	2	80	0.0172	ENSP00000215727,ENSP00000323929	A2M,SERPIND1
KW-0379	Hydroxylation	2	136	0.0449	ENSP00000270879,ENSP00000364709	F10,FCN3

## Sheet: PFAM Protein Domains
#term ID	term description	observed gene count	background gene count	false discovery rate	matching proteins in your network (IDs)	matching proteins in your network (labels)
PF00089	Trypsin	3	123	0.0016	ENSP00000364709,ENSP00000378130,ENSP00000473047	CFI,F10,KLK11
PF00207	Alpha-2-macroglobulin family	2	9	0.0016	ENSP00000245907,ENSP00000323929	A2M,C3
PF01835	MG2 domain	2	9	0.0016	ENSP00000245907,ENSP00000323929	A2M,C3
PF07677	A-macroglobulin receptor	2	9	0.0016	ENSP00000245907,ENSP00000323929	A2M,C3
PF07678	A-macroglobulin complement component	2	9	0.0016	ENSP00000245907,ENSP00000323929	A2M,C3
PF07703	Alpha-2-macroglobulin family N-terminal region	2	9	0.0016	ENSP00000245907,ENSP00000323929	A2M,C3
PF10569	Alpha-macro-globulin thiol-ester bond-forming region	2	8	0.0016	ENSP00000245907,ENSP00000323929	A2M,C3
PF00079	Serpin (serine protease inhibitor)	2	37	0.0033	ENSP00000215727,ENSP00000376793	GIG25,SERPIND1

## Sheet: INTERPRO Protein Domains
#term ID	term description	observed gene count	background gene count	false discovery rate	matching proteins in your network (IDs)	matching proteins in your network (labels)
IPR001254	Serine proteases, trypsin domain	3	116	0.0045	ENSP00000364709,ENSP00000378130,ENSP00000473047	CFI,F10,KLK11
IPR001314	Peptidase S1A, chymotrypsin family	3	107	0.0045	ENSP00000364709,ENSP00000378130,ENSP00000473047	CFI,F10,KLK11
IPR001599	Alpha-2-macroglobulin	2	9	0.0045	ENSP00000245907,ENSP00000323929	A2M,C3
IPR002890	Macroglobulin domain	2	9	0.0045	ENSP00000245907,ENSP00000323929	A2M,C3
IPR008930	Terpenoid cyclases/protein prenyltransferase alpha-alpha toroid	2	15	0.0045	ENSP00000245907,ENSP00000323929	A2M,C3
IPR009003	Peptidase S1, PA clan	3	124	0.0045	ENSP00000364709,ENSP00000378130,ENSP00000473047	CFI,F10,KLK11
IPR009048	Alpha-macroglobulin, receptor-binding	2	9	0.0045	ENSP00000245907,ENSP00000323929	A2M,C3
IPR011625	Alpha-2-macroglobulin, bait region domain	2	9	0.0045	ENSP00000245907,ENSP00000323929	A2M,C3
IPR011626	Alpha-macroglobulin, TED domain	2	9	0.0045	ENSP00000245907,ENSP00000323929	A2M,C3
IPR013783	Immunoglobulin-like fold	5	708	0.0045	ENSP00000245907,ENSP00000263923,ENSP00000323929,ENSP00000375629,ENSP00000483403	A2M,C3,GHR,KDR,LILRB2
IPR018114	Serine proteases, trypsin family, histidine active site	3	98	0.0045	ENSP00000364709,ENSP00000378130,ENSP00000473047	CFI,F10,KLK11
IPR019742	Alpha-2-macroglobulin, conserved site	2	8	0.0045	ENSP00000245907,ENSP00000323929	A2M,C3
IPR033116	Serine proteases, trypsin family, serine active site	3	91	0.0045	ENSP00000364709,ENSP00000378130,ENSP00000473047	CFI,F10,KLK11
IPR036595	Alpha-macroglobulin, receptor-binding domain superfamily	2	9	0.0045	ENSP00000245907,ENSP00000323929	A2M,C3
IPR002350	Kazal domain	2	51	0.0087	ENSP00000166139,ENSP00000378130	CFI,FSTL3
IPR036058	Kazal domain superfamily	2	50	0.0087	ENSP00000166139,ENSP00000378130	CFI,FSTL3

[truncated: 1 more sheets: SMART Protein Domains]
