# Supplementary material for: Molecular models of multiple sclerosis severity identify heterogeneity of pathogenic mechanisms
Source: Nat Commun. 2022 Dec 12;13:7670. doi: 10.1038/s41467-022-35357-4 (PMC9744737; doi:10.1038/s41467-022-35357-4)
Supplement: Supplementary file 15 — Supplementary Data 12 [file 41467_2022_35357_MOESM15_ESM.xlsx]

## Sheet: STRING Annotations
Supplementary Data 12: Search Tool for the Retrieval of Interacting Genes/Proteins (STRING) annotation for SOMAmers present in the adaptive immunity and central nervous system (CNS) stress module or “module 4”. See also Figure 8.
#node	annotation
CDC37	Hsp90 co-chaperone Cdc37; Co-chaperone that binds to numerous kinases and promotes their interaction with the Hsp90 complex, resulting in stabilization and promotion of their activity. Inhibits HSP90AA1 ATPase activity
PSMA2	Proteasome subunit alpha type-2; Component of the 20S core proteasome complex involved in the proteolytic degradation of most intracellular proteins. This complex plays numerous essential roles within the cell by associating with different regulatory particles. Associated with two 19S regulatory particles, forms the 26S proteasome and thus participates in the ATP-dependent degradation of ubiquiti…
CRTAM	Cytotoxic and regulatory T-cell molecule; Interaction with CADM1 promotes natural killer (NK) cell cytotoxicity and interferon-gamma (IFN-gamma) secretion by CD8+ cells in vitro as well as NK cell-mediated rejection of tumors expressing CADM3 in vivo; Belongs to the nectin family
LTBR	Tumor necrosis factor receptor superfamily member 3; Receptor for the heterotrimeric lymphotoxin containing LTA and LTB, and for TNFS14/LIGHT. Promotes apoptosis via TRAF3 and TRAF5. May play a role in the development of lymphoid organs; Tumor necrosis factor receptor superfamily
PRTN3	Myeloblastin; Serine protease that degrades elastin, fibronectin, laminin, vitronectin, and collagen types I, III, and IV (in vitro). By cleaving and activating receptor F2RL1/PAR-2, enhances endothelial cell barrier function and thus vascular integrity during neutrophil transendothelial migration. May play a role in neutrophil transendothelial migration, probably when associated with CD177; Belo…
TLR2	Toll-like receptor 2; Cooperates with LY96 to mediate the innate immune response to bacterial lipoproteins and other microbial cell wall components. Cooperates with TLR1 or TLR6 to mediate the innate immune response to bacterial lipoproteins or lipopeptides. Acts via MYD88 and TRAF6, leading to NF-kappa-B activation, cytokine secretion and the inflammatory response. May also activate immune cells…
PSMA6	Proteasome subunit alpha type-6; Component of the 20S core proteasome complex involved in the proteolytic degradation of most intracellular proteins. This complex plays numerous essential roles within the cell by associating with different regulatory particles. Associated with two 19S regulatory particles, forms the 26S proteasome and thus participates in the ATP-dependent degradation of ubiquiti…
ATP5B	ATP synthase subunit beta, mitochondrial; Mitochondrial membrane ATP synthase (F(1)F(0) ATP synthase or Complex V) produces ATP from ADP in the presence of a proton gradient across the membrane which is generated by electron transport complexes of the respiratory chain. F-type ATPases consist of two structural domains, F(1) - containing the extramembraneous catalytic core, and F(0) - containing t…
MAP2K2	Dual specificity mitogen-activated protein kinase kinase 2; Catalyzes the concomitant phosphorylation of a threonine and a tyrosine residue in a Thr-Glu-Tyr sequence located in MAP kinases. Activates the ERK1 and ERK2 MAP kinases (By similarity)
ARSB	Arylsulfatase B; Removes sulfate groups from chondroitin-4-sulfate (C4S) and regulates its degradation. Involved in the regulation of cell adhesion, cell migration and invasion in colonic epithelium. In the central nervous system, is a regulator of neurite outgrowth and neuronal plasticity, acting through the control of sulfate glycosaminoglycans and neurocan levels (By similarity); Belongs to th…
IDE	Insulin-degrading enzyme; Plays a role in the cellular breakdown of insulin, IAPP, glucagon, bradykinin, kallidin and other peptides, and thereby plays a role in intercellular peptide signaling. Degrades amyloid formed by APP and IAPP. May play a role in the degradation and clearance of naturally secreted amyloid beta-protein by neurons and microglia; M16 metallopeptidases
SOD1	Superoxide dismutase [Cu-Zn]; Destroys radicals which are normally produced within the cells and which are toxic to biological systems
CA2	Carbonic anhydrase 2; Essential for bone resorption and osteoclast differentiation (By similarity). Reversible hydration of carbon dioxide. Can hydrate cyanamide to urea. Involved in the regulation of fluid secretion into the anterior chamber of the eye. Contributes to intracellular pH regulation in the duodenal upper villous epithelium during proton-coupled peptide absorption. Stimulates the chl…
PDE9A	High affinity cGMP-specific 3',5'-cyclic phosphodiesterase 9A; Specifically hydrolyzes the second messenger cGMP, which is a key regulator of many important physiological processes. Highly specific: compared to other members of the cyclic nucleotide phosphodiesterase family, has the highest affinity and selectivity for cGMP. Specifically regulates natriuretic-peptide- dependent cGMP signaling in …
ETHE1	Persulfide dioxygenase ETHE1, mitochondrial; Sulfur dioxygenase that plays an essential role in hydrogen sulfide catabolism in the mitochondrial matrix. Hydrogen sulfide (H(2)S) is first oxidized by SQRDL, giving rise to cysteine persulfide residues. ETHE1 consumes molecular oxygen to catalyze the oxidation of the persulfide, once it has been transferred to a thiophilic acceptor, such as glutathi…
PA2G4	Proliferation-associated protein 2G4; May play a role in a ERBB3-regulated signal transduction pathway. Seems be involved in growth regulation. Acts a corepressor of the androgen receptor (AR) and is regulated by the ERBB3 ligand neuregulin-1/heregulin (HRG). Inhibits transcription of some E2F1-regulated promoters, probably by recruiting histone acetylase (HAT) activity. Binds RNA. Associates wit…
CASP2	Caspase-2; Involved in the activation cascade of caspases responsible for apoptosis execution. Might function by either activating some proteins required for cell death or inactivating proteins necessary for cell survival; Caspase recruitment domain containing
CA13	Carbonic anhydrase 13; Reversible hydration of carbon dioxide; Carbonic anhydrases
DCTPP1	dCTP pyrophosphatase 1; Hydrolyzes deoxynucleoside triphosphates (dNTPs) to the corresponding nucleoside monophosphates. Has a strong preference for dCTP and its analogs including 5-iodo-dCTP and 5-methyl-dCTP for which it may even have a higher efficiency. May protect DNA or RNA against the incorporation of these genotoxic nucleotide analogs through their catabolism
PRKAG1	5'-AMP-activated protein kinase subunit gamma-1; AMP/ATP-binding subunit of AMP-activated protein kinase (AMPK), an energy sensor protein kinase that plays a key role in regulating cellular energy metabolism. In response to reduction of intracellular ATP levels, AMPK activates energy-producing pathways and inhibits energy-consuming processes: inhibits protein, carbohydrate and lipid biosynthesis,…
P4HB	Protein disulfide-isomerase; This multifunctional protein catalyzes the formation, breakage and rearrangement of disulfide bonds. At the cell surface, seems to act as a reductase that cleaves disulfide bonds of proteins attached to the cell. May therefore cause structural modifications of exofacial proteins. Inside the cell, seems to form/rearrange disulfide bonds of nascent proteins. At high con…
SLC25A18	Mitochondrial glutamate carrier 2; Involved in the transport of glutamate across the inner mitochondrial membrane. Glutamate is cotransported with H(+); Solute carriers
IFNL2	Interferon lambda-2; Cytokine with antiviral, antitumour and immunomodulatory activities. Plays a critical role in the antiviral host defense, predominantly in the epithelial tissues. Acts as a ligand for the heterodimeric class II cytokine receptor composed of IL10RB and IFNLR1, and receptor engagement leads to the activation of the JAK/STAT signaling pathway resulting in the expression of IFN- …
MAPK11	Mitogen-activated protein kinase 11; Serine/threonine kinase which acts as an essential component of the MAP kinase signal transduction pathway. MAPK11 is one of the four p38 MAPKs which play an important role in the cascades of cellular responses evoked by extracellular stimuli such as proinflammatory cytokines or physical stress leading to direct activation of transcription factors. Accordingly…
F3	Tissue factor; Initiates blood coagulation by forming a complex with circulating factor VII or VIIa. The [TF:VIIa] complex activates factors IX or X by specific limited protolysis. TF plays a role in normal hemostasis by initiating the cell-surface assembly and propagation of the coagulation protease cascade
MAPT	Microtubule-associated protein tau; Promotes microtubule assembly and stability, and might be involved in the establishment and maintenance of neuronal polarity. The C-terminus binds axonal microtubules while the N- terminus binds neural plasma membrane components, suggesting that tau functions as a linker protein between both. Axonal polarity is predetermined by TAU/MAPT localization (in the neu…
SFN	14-3-3 protein sigma; Adapter protein implicated in the regulation of a large spectrum of both general and specialized signaling pathways. Binds to a large number of partners, usually by recognition of a phosphoserine or phosphothreonine motif. Binding generally results in the modulation of the activity of the binding partner. When bound to KRT17, regulates protein synthesis and epithelial cell g…
EPHB4	Ephrin type-B receptor 4; Receptor tyrosine kinase which binds promiscuously transmembrane ephrin-B family ligands residing on adjacent cells, leading to contact-dependent bidirectional signaling into neighboring cells. The signaling pathway downstream of the receptor is referred to as forward signaling while the signaling pathway downstream of the ephrin ligand is referred to as reverse signalin…
STAT1	Signal transducer and activator of transcription 1-alpha/beta; Signal transducer and transcription activator that mediates cellular responses to interferons (IFNs), cytokine KITLG/SCF and other cytokines and other growth factors. Following type I IFN (IFN-alpha and IFN-beta) binding to cell surface receptors, signaling via protein kinases leads to activation of Jak kinases (TYK2 and JAK1) and to …
S100A12	Protein S100-A12; S100A12 is a calcium-, zinc- and copper-binding protein which plays a prominent role in the regulation of inflammatory processes and immune response. Its proinflammatory activity involves recruitment of leukocytes, promotion of cytokine and chemokine production, and regulation of leukocyte adhesion and migration. Acts as an alarmin or a danger associated molecular pattern (DAMP)…
NCR2	Natural cytotoxicity triggering receptor 2; Cytotoxicity-activating receptor that may contribute to the increased efficiency of activated natural killer (NK) cells to mediate tumor cell lysis
OCIAD1	OCIA domain-containing protein 1; Maintains stem cell potency (By similarity). Increases STAT3 phosphorylation and controls ERK phosphorylation (By similarity). May act as a scaffold, increasing STAT3 recruitment onto endosomes (By similarity). Involved in integrin-mediated cancer cell adhesion and colony formation in ovarian cancer; Belongs to the OCIAD1 family
MATK	Megakaryocyte-associated tyrosine-protein kinase; Could play a significant role in the signal transduction of hematopoietic cells. May regulate tyrosine kinase activity of SRC-family members in brain by specifically phosphorylating their C-terminal regulatory tyrosine residue which acts as a negative regulatory site. It may play an inhibitory role in the control of T-cell proliferation
CRLF2	Cytokine receptor-like factor 2; Receptor for thymic stromal lymphopoietin (TSLP). Forms a functional complex with TSLP and IL7R which is capable of stimulating cell proliferation through activation of STAT3 and STAT5. Also activates JAK2 (By similarity). Implicated in the development of the hematopoietic system; Belongs to the type I cytokine receptor family. Type 5 subfamily
BCL6	B-cell lymphoma 6 protein; Transcriptional repressor mainly required for germinal center (GC) formation and antibody affinity maturation which has different mechanisms of action specific to the lineage and biological functions. Forms complexes with different corepressors and histone deacetylases to repress the transcriptional expression of different subsets of target genes. Represses its target g…
ACE2	Angiotensin-converting enzyme 2; Carboxypeptidase which converts angiotensin I to angiotensin 1-9, a peptide of unknown function, and angiotensin II to angiotensin 1-7, a vasodilator. Also able to hydrolyze apelin- 13 and dynorphin-13 with high efficiency. May be an important regulator of heart function
MAPKAPK3	MAP kinase-activated protein kinase 3; Stress-activated serine/threonine-protein kinase involved in cytokines production, endocytosis, cell migration, chromatin remodeling and transcriptional regulation. Following stress, it is phosphorylated and activated by MAP kinase p38- alpha/MAPK14, leading to phosphorylation of substrates. Phosphorylates serine in the peptide sequence, Hyd-X-R-X(2)-S, wher…
DCTN2	Dynactin subunit 2; Modulates cytoplasmic dynein binding to an organelle, and plays a role in prometaphase chromosome alignment and spindle organization during mitosis. Involved in anchoring microtubules to centrosomes. May play a role in synapse formation during brain development; Dynactin
SERPINE2	Glia-derived nexin; Serine protease inhibitor with activity toward thrombin, trypsin, and urokinase. Promotes neurite extension by inhibiting thrombin. Binds heparin; Belongs to the serpin family
NCK1	Cytoplasmic protein NCK1; Adapter protein which associates with tyrosine- phosphorylated growth factor receptors, such as KDR and PDGFRB, or their cellular substrates. Maintains low levels of EIF2S1 phosphorylation by promoting its dephosphorylation by PP1. Plays a role in the DNA damage response, not in the detection of the damage by ATM/ATR, but for efficient activation of downstream effectors,…
CST7	Cystatin-F; Inhibits papain and cathepsin L but with affinities lower than other cystatins. May play a role in immune regulation through inhibition of a unique target in the hematopoietic system; Cystatins, type 2
TYK2	Non-receptor tyrosine-protein kinase TYK2; Probably involved in intracellular signal transduction by being involved in the initiation of type I IFN signaling. Phosphorylates the interferon-alpha/beta receptor alpha chain; FERM domain containing
PPY	Pancreatic prohormone; Pancreatic hormone is synthesized in pancreatic islets of Langerhans and acts as a regulator of pancreatic and gastrointestinal functions; Endogenous ligands

## Sheet: Biological Process (GO)
#term ID	term description	observed gene count	background gene count	false discovery rate	matching proteins in your network (IDs)	matching proteins in your network (labels)
GO:0080134	regulation of response to stress	17	1299	1.64e-06	ENSP00000222005,ENSP00000227348,ENSP00000228918,ENSP00000260010,ENSP00000261479,ENSP00000262948,ENSP00000270142,ENSP00000327801,ENSP00000334145,ENSP00000340820,ENSP00000354394,ENSP00000357726,ENSP00000384371,ENSP00000389326,ENSP00000396467,ENSP00000415786,ENSP00000417273	ACE2,BCL6,CDC37,CRTAM,F3,LTBR,MAP2K2,MAPKAPK3,MAPT,NCK1,P4HB,PSMA6,S100A12,SERPINE2,SOD1,STAT1,TLR2
GO:0048518	positive regulation of biological process	31	5459	2.44e-06	ENSP00000222005,ENSP00000227348,ENSP00000228918,ENSP00000234347,ENSP00000260010,ENSP00000261479,ENSP00000262030,ENSP00000262948,ENSP00000264914,ENSP00000265986,ENSP00000270142,ENSP00000285379,ENSP00000291539,ENSP00000302886,ENSP00000312664,ENSP00000323867,ENSP00000327801,ENSP00000333639,ENSP00000333685,ENSP00000334145,ENSP00000340820,ENSP00000340989,ENSP00000354394,ENSP00000357726,ENSP00000378485…	ACE2,ARSB,ATP5B,BCL6,CA2,CASP2,CDC37,CRLF2,CRTAM,F3,IDE,IFNL2,LTBR,MAP2K2,MAPK11,MAPKAPK3,MAPT,MATK,NCK1,P4HB,PA2G4,PDE9A,PRKAG1,PRTN3,PSMA6,S100A12,SERPINE2,SFN,SOD1,STAT1,TLR2
GO:0050896	response to stimulus	36	7824	3.37e-06	ENSP00000222005,ENSP00000223321,ENSP00000227348,ENSP00000228918,ENSP00000234347,ENSP00000260010,ENSP00000262948,ENSP00000264914,ENSP00000265986,ENSP00000270142,ENSP00000285379,ENSP00000291539,ENSP00000302886,ENSP00000312664,ENSP00000322524,ENSP00000323867,ENSP00000327801,ENSP00000329033,ENSP00000333639,ENSP00000333685,ENSP00000334145,ENSP00000340820,ENSP00000340989,ENSP00000350896,ENSP00000354394…	ARSB,BCL6,CA2,CASP2,CDC37,CRLF2,CRTAM,CST7,DCTPP1,EPHB4,F3,IDE,IFNL2,LTBR,MAP2K2,MAPK11,MAPKAPK3,MAPT,MATK,NCK1,NCR2,P4HB,PA2G4,PDE9A,PPY,PRKAG1,PRTN3,PSMA2,S100A12,SERPINE2,SFN,SLC25A18,SOD1,STAT1,TLR2,TYK2
GO:0002376	immune system process	20	2370	1.43e-05	ENSP00000223321,ENSP00000227348,ENSP00000228918,ENSP00000234347,ENSP00000260010,ENSP00000264914,ENSP00000270142,ENSP00000302886,ENSP00000333639,ENSP00000340820,ENSP00000354394,ENSP00000357726,ENSP00000362181,ENSP00000378485,ENSP00000384371,ENSP00000396467,ENSP00000408910,ENSP00000417273,ENSP00000420384,ENSP00000431885	ARSB,BCL6,CRTAM,CST7,DCTN2,IFNL2,LTBR,MAPKAPK3,MAPT,MATK,NCK1,NCR2,PA2G4,PRTN3,PSMA2,S100A12,SOD1,STAT1,TLR2,TYK2
GO:0048583	regulation of response to stimulus	25	3882	1.59e-05	ENSP00000222005,ENSP00000227348,ENSP00000228918,ENSP00000260010,ENSP00000261479,ENSP00000262948,ENSP00000270142,ENSP00000291539,ENSP00000312664,ENSP00000327801,ENSP00000333639,ENSP00000333685,ENSP00000334145,ENSP00000340820,ENSP00000340989,ENSP00000354394,ENSP00000357726,ENSP00000362181,ENSP00000383641,ENSP00000384371,ENSP00000389326,ENSP00000396467,ENSP00000415786,ENSP00000417273,ENSP00000466009	ACE2,BCL6,CASP2,CDC37,CRLF2,CRTAM,F3,IFNL2,LTBR,MAP2K2,MAPK11,MAPKAPK3,MAPT,NCK1,NCR2,P4HB,PDE9A,PPY,PSMA6,S100A12,SERPINE2,SFN,SOD1,STAT1,TLR2
GO:0051240	positive regulation of multicellular organismal process	16	1551	2.86e-05	ENSP00000227348,ENSP00000260010,ENSP00000262030,ENSP00000264914,ENSP00000270142,ENSP00000285379,ENSP00000291539,ENSP00000333685,ENSP00000334145,ENSP00000340820,ENSP00000354394,ENSP00000383641,ENSP00000384371,ENSP00000389326,ENSP00000415786,ENSP00000417273	ACE2,ARSB,ATP5B,BCL6,CA2,CRLF2,CRTAM,F3,MAPK11,MAPT,NCK1,PDE9A,SERPINE2,SOD1,STAT1,TLR2
GO:0007154	cell communication	28	5219	4.51e-05	ENSP00000222005,ENSP00000228918,ENSP00000234347,ENSP00000260010,ENSP00000262948,ENSP00000265986,ENSP00000270142,ENSP00000285379,ENSP00000291539,ENSP00000312664,ENSP00000322524,ENSP00000323867,ENSP00000327801,ENSP00000333639,ENSP00000333685,ENSP00000334145,ENSP00000340820,ENSP00000340989,ENSP00000350896,ENSP00000354394,ENSP00000362181,ENSP00000378485,ENSP00000383641,ENSP00000384371,ENSP00000396467…	BCL6,CA2,CASP2,CDC37,CRLF2,DCTPP1,EPHB4,F3,IDE,IFNL2,LTBR,MAP2K2,MAPK11,MAPKAPK3,MAPT,MATK,NCK1,NCR2,P4HB,PDE9A,PPY,PRKAG1,PRTN3,SFN,SOD1,STAT1,TLR2,TYK2
GO:0048522	positive regulation of cellular process	27	4898	4.89e-05	ENSP00000222005,ENSP00000227348,ENSP00000228918,ENSP00000234347,ENSP00000260010,ENSP00000262030,ENSP00000262948,ENSP00000264914,ENSP00000265986,ENSP00000270142,ENSP00000285379,ENSP00000302886,ENSP00000312664,ENSP00000323867,ENSP00000333685,ENSP00000334145,ENSP00000340820,ENSP00000340989,ENSP00000354394,ENSP00000357726,ENSP00000378485,ENSP00000383641,ENSP00000384371,ENSP00000389326,ENSP00000396467…	ACE2,ARSB,ATP5B,BCL6,CA2,CASP2,CDC37,CRLF2,CRTAM,F3,IDE,LTBR,MAP2K2,MAPK11,MAPKAPK3,MAPT,MATK,NCK1,PA2G4,PRKAG1,PRTN3,S100A12,SERPINE2,SFN,SOD1,STAT1,TLR2
GO:0006950	response to stress	22	3267	4.93e-05	ENSP00000222005,ENSP00000228918,ENSP00000234347,ENSP00000260010,ENSP00000270142,ENSP00000285379,ENSP00000312664,ENSP00000322524,ENSP00000327801,ENSP00000333639,ENSP00000333685,ENSP00000334145,ENSP00000340820,ENSP00000340989,ENSP00000354394,ENSP00000357726,ENSP00000362181,ENSP00000378485,ENSP00000384371,ENSP00000415786,ENSP00000417273,ENSP00000431885	BCL6,CA2,CASP2,CDC37,DCTPP1,F3,IFNL2,LTBR,MAPK11,MAPT,MATK,NCK1,NCR2,P4HB,PRTN3,S100A12,SERPINE2,SFN,SOD1,STAT1,TLR2,TYK2
GO:0034097	response to cytokine	13	1035	4.93e-05	ENSP00000228918,ENSP00000234347,ENSP00000260010,ENSP00000270142,ENSP00000327801,ENSP00000333639,ENSP00000333685,ENSP00000334145,ENSP00000354394,ENSP00000383641,ENSP00000384371,ENSP00000396467,ENSP00000431885	BCL6,CRLF2,F3,IFNL2,LTBR,MAPK11,MAPKAPK3,P4HB,PRTN3,SOD1,STAT1,TLR2,TYK2
GO:0007166	cell surface receptor signaling pathway	18	2198	5.78e-05	ENSP00000222005,ENSP00000228918,ENSP00000234347,ENSP00000260010,ENSP00000265986,ENSP00000270142,ENSP00000312664,ENSP00000327801,ENSP00000333639,ENSP00000334145,ENSP00000350896,ENSP00000354394,ENSP00000378485,ENSP00000383641,ENSP00000384371,ENSP00000396467,ENSP00000417273,ENSP00000431885	BCL6,CASP2,CDC37,CRLF2,EPHB4,F3,IDE,IFNL2,LTBR,MAPKAPK3,MATK,NCK1,P4HB,PRTN3,SOD1,STAT1,TLR2,TYK2
GO:0023051	regulation of signaling	22	3360	6.35e-05	ENSP00000222005,ENSP00000228918,ENSP00000260010,ENSP00000262948,ENSP00000270142,ENSP00000285379,ENSP00000312664,ENSP00000327801,ENSP00000333639,ENSP00000333685,ENSP00000334145,ENSP00000340820,ENSP00000340989,ENSP00000354394,ENSP00000357726,ENSP00000383641,ENSP00000384371,ENSP00000389326,ENSP00000396467,ENSP00000415786,ENSP00000417273,ENSP00000466009	ACE2,BCL6,CA2,CASP2,CDC37,CRLF2,F3,IFNL2,LTBR,MAP2K2,MAPK11,MAPKAPK3,MAPT,NCK1,P4HB,PPY,S100A12,SERPINE2,SFN,SOD1,STAT1,TLR2
GO:0007165	signal transduction	26	4738	7.34e-05	ENSP00000222005,ENSP00000228918,ENSP00000234347,ENSP00000260010,ENSP00000262948,ENSP00000265986,ENSP00000270142,ENSP00000285379,ENSP00000291539,ENSP00000312664,ENSP00000323867,ENSP00000327801,ENSP00000333639,ENSP00000333685,ENSP00000334145,ENSP00000340989,ENSP00000350896,ENSP00000354394,ENSP00000362181,ENSP00000378485,ENSP00000383641,ENSP00000384371,ENSP00000396467,ENSP00000417273,ENSP00000431885…	BCL6,CA2,CASP2,CDC37,CRLF2,EPHB4,F3,IDE,IFNL2,LTBR,MAP2K2,MAPK11,MAPKAPK3,MATK,NCK1,NCR2,P4HB,PDE9A,PPY,PRKAG1,PRTN3,SFN,SOD1,STAT1,TLR2,TYK2
GO:0023052	signaling	27	5108	7.34e-05	ENSP00000222005,ENSP00000228918,ENSP00000234347,ENSP00000260010,ENSP00000262948,ENSP00000265986,ENSP00000270142,ENSP00000285379,ENSP00000291539,ENSP00000312664,ENSP00000323867,ENSP00000327801,ENSP00000333639,ENSP00000333685,ENSP00000334145,ENSP00000340820,ENSP00000340989,ENSP00000350896,ENSP00000354394,ENSP00000362181,ENSP00000378485,ENSP00000383641,ENSP00000384371,ENSP00000396467,ENSP00000417273…	BCL6,CA2,CASP2,CDC37,CRLF2,EPHB4,F3,IDE,IFNL2,LTBR,MAP2K2,MAPK11,MAPKAPK3,MAPT,MATK,NCK1,NCR2,P4HB,PDE9A,PPY,PRKAG1,PRTN3,SFN,SOD1,STAT1,TLR2,TYK2
GO:0006955	immune response	15	1560	8.24e-05	ENSP00000223321,ENSP00000227348,ENSP00000228918,ENSP00000234347,ENSP00000260010,ENSP00000264914,ENSP00000302886,ENSP00000333639,ENSP00000354394,ENSP00000357726,ENSP00000362181,ENSP00000378485,ENSP00000384371,ENSP00000420384,ENSP00000431885	ARSB,BCL6,CRTAM,CST7,IFNL2,LTBR,MATK,NCR2,PA2G4,PRTN3,PSMA2,S100A12,STAT1,TLR2,TYK2
GO:0071345	cellular response to cytokine stimulus	12	953	8.86e-05	ENSP00000228918,ENSP00000234347,ENSP00000260010,ENSP00000270142,ENSP00000327801,ENSP00000333639,ENSP00000333685,ENSP00000334145,ENSP00000354394,ENSP00000383641,ENSP00000384371,ENSP00000431885	BCL6,CRLF2,F3,IFNL2,LTBR,MAPK11,P4HB,PRTN3,SOD1,STAT1,TLR2,TYK2
GO:0009605	response to external stimulus	16	1857	0.00012	ENSP00000223321,ENSP00000228918,ENSP00000234347,ENSP00000260010,ENSP00000264914,ENSP00000270142,ENSP00000312664,ENSP00000322524,ENSP00000333639,ENSP00000333685,ENSP00000354394,ENSP00000357726,ENSP00000396467,ENSP00000415786,ENSP00000417273,ENSP00000466009	ARSB,CASP2,DCTPP1,IFNL2,LTBR,MAPK11,MAPKAPK3,NCK1,PPY,PRTN3,PSMA2,S100A12,SERPINE2,SOD1,STAT1,TLR2
GO:0019221	cytokine-mediated signaling pathway	10	655	0.00014	ENSP00000228918,ENSP00000234347,ENSP00000270142,ENSP00000327801,ENSP00000333639,ENSP00000334145,ENSP00000354394,ENSP00000383641,ENSP00000384371,ENSP00000431885	BCL6,CRLF2,F3,IFNL2,LTBR,P4HB,PRTN3,SOD1,STAT1,TYK2
GO:0050794	regulation of cellular process	38	10484	0.00014	ENSP00000222005,ENSP00000227348,ENSP00000228918,ENSP00000234347,ENSP00000260010,ENSP00000261479,ENSP00000262030,ENSP00000262948,ENSP00000264914,ENSP00000265986,ENSP00000270142,ENSP00000285379,ENSP00000291539,ENSP00000302886,ENSP00000312664,ENSP00000323867,ENSP00000327801,ENSP00000333639,ENSP00000333685,ENSP00000334145,ENSP00000340820,ENSP00000340989,ENSP00000350896,ENSP00000354394,ENSP00000357726…	ACE2,ARSB,ATP5B,BCL6,CA2,CASP2,CDC37,CRLF2,CRTAM,CST7,DCTN2,EPHB4,F3,IDE,IFNL2,LTBR,MAP2K2,MAPK11,MAPKAPK3,MAPT,MATK,NCK1,NCR2,OCIAD1,P4HB,PA2G4,PDE9A,PPY,PRKAG1,PRTN3,PSMA6,S100A12,SERPINE2,SFN,SOD1,STAT1,TLR2,TYK2
GO:0009966	regulation of signal transduction	20	3033	0.00016	ENSP00000222005,ENSP00000228918,ENSP00000260010,ENSP00000262948,ENSP00000270142,ENSP00000312664,ENSP00000327801,ENSP00000333639,ENSP00000333685,ENSP00000334145,ENSP00000340820,ENSP00000340989,ENSP00000354394,ENSP00000357726,ENSP00000383641,ENSP00000384371,ENSP00000396467,ENSP00000415786,ENSP00000417273,ENSP00000466009	BCL6,CASP2,CDC37,CRLF2,F3,IFNL2,LTBR,MAP2K2,MAPK11,MAPKAPK3,MAPT,NCK1,P4HB,PPY,S100A12,SERPINE2,SFN,SOD1,STAT1,TLR2
GO:0010646	regulation of cell communication	21	3327	0.00016	ENSP00000222005,ENSP00000228918,ENSP00000260010,ENSP00000262948,ENSP00000270142,ENSP00000285379,ENSP00000312664,ENSP00000327801,ENSP00000333639,ENSP00000333685,ENSP00000334145,ENSP00000340820,ENSP00000340989,ENSP00000354394,ENSP00000357726,ENSP00000383641,ENSP00000384371,ENSP00000396467,ENSP00000415786,ENSP00000417273,ENSP00000466009	BCL6,CA2,CASP2,CDC37,CRLF2,F3,IFNL2,LTBR,MAP2K2,MAPK11,MAPKAPK3,MAPT,NCK1,P4HB,PPY,S100A12,SERPINE2,SFN,SOD1,STAT1,TLR2
GO:0051716	cellular response to stimulus	29	6212	0.00016	ENSP00000222005,ENSP00000228918,ENSP00000234347,ENSP00000260010,ENSP00000262948,ENSP00000265986,ENSP00000270142,ENSP00000285379,ENSP00000291539,ENSP00000312664,ENSP00000322524,ENSP00000323867,ENSP00000327801,ENSP00000333639,ENSP00000333685,ENSP00000334145,ENSP00000340820,ENSP00000340989,ENSP00000350896,ENSP00000354394,ENSP00000357726,ENSP00000362181,ENSP00000378485,ENSP00000383641,ENSP00000384371…	BCL6,CA2,CASP2,CDC37,CRLF2,DCTPP1,EPHB4,F3,IDE,IFNL2,LTBR,MAP2K2,MAPK11,MAPKAPK3,MAPT,MATK,NCK1,NCR2,P4HB,PDE9A,PPY,PRKAG1,PRTN3,S100A12,SFN,SOD1,STAT1,TLR2,TYK2
GO:0009607	response to biotic stimulus	11	869	0.00019	ENSP00000223321,ENSP00000227348,ENSP00000228918,ENSP00000234347,ENSP00000260010,ENSP00000333639,ENSP00000333685,ENSP00000354394,ENSP00000357726,ENSP00000396467,ENSP00000417273	CRTAM,IFNL2,LTBR,MAPK11,MAPKAPK3,NCK1,PRTN3,PSMA2,S100A12,STAT1,TLR2
GO:1902531	regulation of intracellular signal transduction	15	1764	0.00024	ENSP00000228918,ENSP00000260010,ENSP00000262948,ENSP00000270142,ENSP00000327801,ENSP00000333685,ENSP00000334145,ENSP00000340820,ENSP00000354394,ENSP00000357726,ENSP00000383641,ENSP00000384371,ENSP00000396467,ENSP00000415786,ENSP00000417273	BCL6,CRLF2,F3,LTBR,MAP2K2,MAPK11,MAPKAPK3,MAPT,NCK1,P4HB,S100A12,SERPINE2,SOD1,STAT1,TLR2
GO:0006810	transport	23	4130	0.00026	ENSP00000222005,ENSP00000223321,ENSP00000234347,ENSP00000260010,ENSP00000262030,ENSP00000264914,ENSP00000265986,ENSP00000270142,ENSP00000285379,ENSP00000302886,ENSP00000318912,ENSP00000323867,ENSP00000329033,ENSP00000340820,ENSP00000340989,ENSP00000357726,ENSP00000384371,ENSP00000389326,ENSP00000396467,ENSP00000408910,ENSP00000415786,ENSP00000417273,ENSP00000466009	ACE2,ARSB,ATP5B,BCL6,CA13,CA2,CDC37,DCTN2,IDE,MAPKAPK3,MAPT,NCK1,PA2G4,PPY,PRKAG1,PRTN3,PSMA2,S100A12,SERPINE2,SFN,SLC25A18,SOD1,TLR2
GO:0045597	positive regulation of cell differentiation	11	908	0.00026	ENSP00000260010,ENSP00000264914,ENSP00000285379,ENSP00000302886,ENSP00000333685,ENSP00000340820,ENSP00000340989,ENSP00000354394,ENSP00000384371,ENSP00000415786,ENSP00000417273	ARSB,BCL6,CA2,MAPK11,MAPT,NCK1,PA2G4,SERPINE2,SFN,STAT1,TLR2
GO:0042127	regulation of cell population proliferation	14	1594	0.00035	ENSP00000228918,ENSP00000234347,ENSP00000260010,ENSP00000333685,ENSP00000334145,ENSP00000340989,ENSP00000354394,ENSP00000378485,ENSP00000383641,ENSP00000384371,ENSP00000389326,ENSP00000415786,ENSP00000417273,ENSP00000431885	ACE2,BCL6,CRLF2,F3,LTBR,MAPK11,MATK,NCK1,PRTN3,SERPINE2,SFN,STAT1,TLR2,TYK2
GO:0010647	positive regulation of cell communication	14	1631	0.00043	ENSP00000228918,ENSP00000260010,ENSP00000262948,ENSP00000270142,ENSP00000285379,ENSP00000312664,ENSP00000333685,ENSP00000334145,ENSP00000340989,ENSP00000357726,ENSP00000383641,ENSP00000396467,ENSP00000415786,ENSP00000417273	CA2,CASP2,CRLF2,F3,LTBR,MAP2K2,MAPK11,MAPKAPK3,NCK1,S100A12,SERPINE2,SFN,SOD1,TLR2
GO:0023056	positive regulation of signaling	14	1638	0.00044	ENSP00000228918,ENSP00000260010,ENSP00000262948,ENSP00000270142,ENSP00000285379,ENSP00000312664,ENSP00000333685,ENSP00000334145,ENSP00000340989,ENSP00000357726,ENSP00000383641,ENSP00000396467,ENSP00000415786,ENSP00000417273	CA2,CASP2,CRLF2,F3,LTBR,MAP2K2,MAPK11,MAPKAPK3,NCK1,S100A12,SERPINE2,SFN,SOD1,TLR2
GO:0032268	regulation of cellular protein metabolic process	17	2486	0.00059	ENSP00000222005,ENSP00000228918,ENSP00000262948,ENSP00000265986,ENSP00000270142,ENSP00000302886,ENSP00000323867,ENSP00000333685,ENSP00000334145,ENSP00000340820,ENSP00000340989,ENSP00000357726,ENSP00000384371,ENSP00000396467,ENSP00000415786,ENSP00000417273,ENSP00000420384	BCL6,CDC37,CST7,F3,IDE,LTBR,MAP2K2,MAPK11,MAPKAPK3,MAPT,NCK1,PA2G4,PRKAG1,S100A12,SERPINE2,SFN,SOD1
GO:0051704	multi-organism process	16	2222	0.00062	ENSP00000223321,ENSP00000228918,ENSP00000234347,ENSP00000260010,ENSP00000265986,ENSP00000270142,ENSP00000323867,ENSP00000333639,ENSP00000333685,ENSP00000354394,ENSP00000357726,ENSP00000384371,ENSP00000389326,ENSP00000396467,ENSP00000415786,ENSP00000417273	ACE2,BCL6,IDE,IFNL2,LTBR,MAPK11,MAPKAPK3,NCK1,PRKAG1,PRTN3,PSMA2,S100A12,SERPINE2,SOD1,STAT1,TLR2
GO:0051707	response to other organism	10	835	0.00065	ENSP00000223321,ENSP00000228918,ENSP00000234347,ENSP00000260010,ENSP00000333639,ENSP00000333685,ENSP00000354394,ENSP00000357726,ENSP00000396467,ENSP00000417273	IFNL2,LTBR,MAPK11,MAPKAPK3,NCK1,PRTN3,PSMA2,S100A12,STAT1,TLR2
GO:0043549	regulation of kinase activity	10	849	0.00071	ENSP00000222005,ENSP00000262948,ENSP00000270142,ENSP00000323867,ENSP00000333685,ENSP00000340820,ENSP00000340989,ENSP00000357726,ENSP00000396467,ENSP00000417273	CDC37,MAP2K2,MAPK11,MAPKAPK3,MAPT,NCK1,PRKAG1,S100A12,SFN,SOD1
GO:0031347	regulation of defense response	9	676	0.00078	ENSP00000222005,ENSP00000227348,ENSP00000260010,ENSP00000261479,ENSP00000354394,ENSP00000357726,ENSP00000384371,ENSP00000389326,ENSP00000396467	ACE2,BCL6,CDC37,CRTAM,MAPKAPK3,PSMA6,S100A12,STAT1,TLR2
GO:0051094	positive regulation of developmental process	12	1286	0.00078	ENSP00000260010,ENSP00000264914,ENSP00000285379,ENSP00000302886,ENSP00000333685,ENSP00000334145,ENSP00000340820,ENSP00000340989,ENSP00000354394,ENSP00000384371,ENSP00000415786,ENSP00000417273	ARSB,BCL6,CA2,F3,MAPK11,MAPT,NCK1,PA2G4,SERPINE2,SFN,STAT1,TLR2
GO:0051179	localization	25	5233	0.00078	ENSP00000222005,ENSP00000223321,ENSP00000234347,ENSP00000260010,ENSP00000262030,ENSP00000264914,ENSP00000265986,ENSP00000270142,ENSP00000285379,ENSP00000302886,ENSP00000318912,ENSP00000323867,ENSP00000329033,ENSP00000340820,ENSP00000340989,ENSP00000350896,ENSP00000357726,ENSP00000384371,ENSP00000389326,ENSP00000396467,ENSP00000408910,ENSP00000415786,ENSP00000417273,ENSP00000431885,ENSP00000466009	ACE2,ARSB,ATP5B,BCL6,CA13,CA2,CDC37,DCTN2,EPHB4,IDE,MAPKAPK3,MAPT,NCK1,PA2G4,PPY,PRKAG1,PRTN3,PSMA2,S100A12,SERPINE2,SFN,SLC25A18,SOD1,TLR2,TYK2
GO:1901564	organonitrogen compound metabolic process	25	5281	0.00088	ENSP00000222005,ENSP00000223321,ENSP00000234347,ENSP00000260010,ENSP00000261479,ENSP00000262030,ENSP00000262948,ENSP00000264914,ENSP00000265986,ENSP00000270142,ENSP00000291539,ENSP00000292147,ENSP00000312664,ENSP00000322524,ENSP00000323867,ENSP00000327801,ENSP00000333685,ENSP00000334145,ENSP00000340820,ENSP00000350896,ENSP00000378485,ENSP00000389326,ENSP00000396467,ENSP00000417273,ENSP00000431885	ACE2,ARSB,ATP5B,CASP2,CDC37,DCTPP1,EPHB4,ETHE1,F3,IDE,MAP2K2,MAPK11,MAPKAPK3,MAPT,MATK,NCK1,P4HB,PDE9A,PRKAG1,PRTN3,PSMA2,PSMA6,SOD1,TLR2,TYK2
GO:0045321	leukocyte activation	10	894	0.00097	ENSP00000223321,ENSP00000228918,ENSP00000234347,ENSP00000260010,ENSP00000264914,ENSP00000302886,ENSP00000340820,ENSP00000357726,ENSP00000384371,ENSP00000417273	ARSB,BCL6,LTBR,MAPT,NCK1,PA2G4,PRTN3,PSMA2,S100A12,TLR2
GO:0065009	regulation of molecular function	19	3322	0.0014	ENSP00000222005,ENSP00000234347,ENSP00000260010,ENSP00000261479,ENSP00000262948,ENSP00000270142,ENSP00000323867,ENSP00000333639,ENSP00000333685,ENSP00000334145,ENSP00000340820,ENSP00000340989,ENSP00000357726,ENSP00000384371,ENSP00000396467,ENSP00000415786,ENSP00000417273,ENSP00000420384,ENSP00000466009	BCL6,CDC37,CST7,F3,IFNL2,MAP2K2,MAPK11,MAPKAPK3,MAPT,NCK1,PPY,PRKAG1,PRTN3,PSMA6,S100A12,SERPINE2,SFN,SOD1,TLR2
GO:0002274	myeloid leukocyte activation	8	574	0.0015	ENSP00000223321,ENSP00000228918,ENSP00000234347,ENSP00000260010,ENSP00000264914,ENSP00000302886,ENSP00000340820,ENSP00000357726	ARSB,LTBR,MAPT,PA2G4,PRTN3,PSMA2,S100A12,TLR2
GO:0002682	regulation of immune system process	12	1391	0.0015	ENSP00000222005,ENSP00000227348,ENSP00000260010,ENSP00000270142,ENSP00000285379,ENSP00000333639,ENSP00000354394,ENSP00000362181,ENSP00000383641,ENSP00000384371,ENSP00000396467,ENSP00000417273	BCL6,CA2,CDC37,CRLF2,CRTAM,IFNL2,MAPKAPK3,NCK1,NCR2,SOD1,STAT1,TLR2
GO:1902533	positive regulation of intracellular signal transduction	10	959	0.0016	ENSP00000228918,ENSP00000260010,ENSP00000262948,ENSP00000270142,ENSP00000333685,ENSP00000334145,ENSP00000357726,ENSP00000383641,ENSP00000396467,ENSP00000417273	CRLF2,F3,LTBR,MAP2K2,MAPK11,MAPKAPK3,NCK1,S100A12,SOD1,TLR2
GO:2001235	positive regulation of apoptotic signaling pathway	5	171	0.0017	ENSP00000228918,ENSP00000270142,ENSP00000312664,ENSP00000340989,ENSP00000417273	CASP2,LTBR,NCK1,SFN,SOD1
GO:0001817	regulation of cytokine production	8	615	0.0018	ENSP00000227348,ENSP00000260010,ENSP00000270142,ENSP00000333685,ENSP00000354394,ENSP00000383641,ENSP00000384371,ENSP00000389326	ACE2,BCL6,CRLF2,CRTAM,MAPK11,SOD1,STAT1,TLR2
GO:0010033	response to organic substance	17	2815	0.0018	ENSP00000228918,ENSP00000234347,ENSP00000260010,ENSP00000264914,ENSP00000265986,ENSP00000270142,ENSP00000285379,ENSP00000327801,ENSP00000333639,ENSP00000333685,ENSP00000334145,ENSP00000340820,ENSP00000354394,ENSP00000383641,ENSP00000384371,ENSP00000396467,ENSP00000431885	ARSB,BCL6,CA2,CRLF2,F3,IDE,IFNL2,LTBR,MAPK11,MAPKAPK3,MAPT,P4HB,PRTN3,SOD1,STAT1,TLR2,TYK2
GO:0032879	regulation of localization	16	2524	0.0018	ENSP00000227348,ENSP00000234347,ENSP00000260010,ENSP00000262030,ENSP00000262948,ENSP00000264914,ENSP00000285379,ENSP00000333685,ENSP00000334145,ENSP00000340820,ENSP00000340989,ENSP00000383641,ENSP00000384371,ENSP00000389326,ENSP00000415786,ENSP00000417273	ACE2,ARSB,ATP5B,BCL6,CA2,CRLF2,CRTAM,F3,MAP2K2,MAPK11,MAPT,NCK1,PRTN3,SERPINE2,SFN,TLR2
GO:0043065	positive regulation of apoptotic process	8	604	0.0018	ENSP00000228918,ENSP00000270142,ENSP00000312664,ENSP00000334145,ENSP00000340820,ENSP00000340989,ENSP00000384371,ENSP00000417273	BCL6,CASP2,F3,LTBR,MAPT,NCK1,SFN,SOD1
GO:0045595	regulation of cell differentiation	13	1695	0.0018	ENSP00000260010,ENSP00000264914,ENSP00000270142,ENSP00000285379,ENSP00000302886,ENSP00000333685,ENSP00000340820,ENSP00000340989,ENSP00000354394,ENSP00000370882,ENSP00000384371,ENSP00000415786,ENSP00000417273	ARSB,BCL6,CA2,MAPK11,MAPT,NCK1,OCIAD1,PA2G4,SERPINE2,SFN,SOD1,STAT1,TLR2
GO:0045859	regulation of protein kinase activity	9	788	0.0018	ENSP00000222005,ENSP00000262948,ENSP00000270142,ENSP00000323867,ENSP00000333685,ENSP00000340989,ENSP00000357726,ENSP00000396467,ENSP00000417273	CDC37,MAP2K2,MAPK11,MAPKAPK3,NCK1,PRKAG1,S100A12,SFN,SOD1
GO:0050790	regulation of catalytic activity	15	2249	0.0018	ENSP00000222005,ENSP00000234347,ENSP00000262948,ENSP00000270142,ENSP00000323867,ENSP00000333685,ENSP00000334145,ENSP00000340820,ENSP00000340989,ENSP00000357726,ENSP00000384371,ENSP00000396467,ENSP00000415786,ENSP00000417273,ENSP00000420384	BCL6,CDC37,CST7,F3,MAP2K2,MAPK11,MAPKAPK3,MAPT,NCK1,PRKAG1,PRTN3,S100A12,SERPINE2,SFN,SOD1
GO:0051239	regulation of multicellular organismal process	17	2788	0.0018	ENSP00000227348,ENSP00000260010,ENSP00000262030,ENSP00000264914,ENSP00000270142,ENSP00000285379,ENSP00000291539,ENSP00000333685,ENSP00000334145,ENSP00000340820,ENSP00000340989,ENSP00000354394,ENSP00000383641,ENSP00000384371,ENSP00000389326,ENSP00000415786,ENSP00000417273	ACE2,ARSB,ATP5B,BCL6,CA2,CRLF2,CRTAM,F3,MAPK11,MAPT,NCK1,PDE9A,SERPINE2,SFN,SOD1,STAT1,TLR2
GO:0071310	cellular response to organic substance	15	2219	0.0018	ENSP00000228918,ENSP00000234347,ENSP00000260010,ENSP00000265986,ENSP00000270142,ENSP00000285379,ENSP00000327801,ENSP00000333639,ENSP00000333685,ENSP00000334145,ENSP00000340820,ENSP00000354394,ENSP00000383641,ENSP00000384371,ENSP00000431885	BCL6,CA2,CRLF2,F3,IDE,IFNL2,LTBR,MAPK11,MAPT,P4HB,PRTN3,SOD1,STAT1,TLR2,TYK2
GO:0006952	defense response	11	1234	0.0019	ENSP00000228918,ENSP00000260010,ENSP00000333639,ENSP00000334145,ENSP00000340820,ENSP00000354394,ENSP00000357726,ENSP00000362181,ENSP00000378485,ENSP00000384371,ENSP00000431885	BCL6,F3,IFNL2,LTBR,MAPT,MATK,NCR2,S100A12,STAT1,TLR2,TYK2
GO:0009967	positive regulation of signal transduction	12	1493	0.0021	ENSP00000228918,ENSP00000260010,ENSP00000262948,ENSP00000270142,ENSP00000312664,ENSP00000333685,ENSP00000334145,ENSP00000340989,ENSP00000357726,ENSP00000383641,ENSP00000396467,ENSP00000417273	CASP2,CRLF2,F3,LTBR,MAP2K2,MAPK11,MAPKAPK3,NCK1,S100A12,SFN,SOD1,TLR2
GO:0042981	regulation of apoptotic process	12	1501	0.0022	ENSP00000228918,ENSP00000262948,ENSP00000270142,ENSP00000302886,ENSP00000312664,ENSP00000327801,ENSP00000334145,ENSP00000340820,ENSP00000340989,ENSP00000354394,ENSP00000384371,ENSP00000417273	BCL6,CASP2,F3,LTBR,MAP2K2,MAPT,NCK1,P4HB,PA2G4,SFN,SOD1,STAT1
GO:0018108	peptidyl-tyrosine phosphorylation	5	195	0.0023	ENSP00000222005,ENSP00000262948,ENSP00000350896,ENSP00000378485,ENSP00000431885	CDC37,EPHB4,MAP2K2,MATK,TYK2
GO:0009628	response to abiotic stimulus	10	1052	0.0024	ENSP00000228918,ENSP00000260010,ENSP00000264914,ENSP00000270142,ENSP00000285379,ENSP00000312664,ENSP00000327801,ENSP00000340820,ENSP00000354394,ENSP00000415786	ARSB,CA2,CASP2,LTBR,MAPT,P4HB,SERPINE2,SOD1,STAT1,TLR2
GO:0046777	protein autophosphorylation	5	198	0.0024	ENSP00000262948,ENSP00000350896,ENSP00000378485,ENSP00000396467,ENSP00000431885	EPHB4,MAP2K2,MAPKAPK3,MATK,TYK2
GO:0048584	positive regulation of response to stimulus	14	2054	0.0024	ENSP00000227348,ENSP00000228918,ENSP00000260010,ENSP00000262948,ENSP00000270142,ENSP00000312664,ENSP00000333639,ENSP00000333685,ENSP00000334145,ENSP00000340989,ENSP00000357726,ENSP00000383641,ENSP00000396467,ENSP00000417273	CASP2,CRLF2,CRTAM,F3,IFNL2,LTBR,MAP2K2,MAPK11,MAPKAPK3,NCK1,S100A12,SFN,SOD1,TLR2
GO:0046903	secretion	10	1070	0.0026	ENSP00000223321,ENSP00000234347,ENSP00000260010,ENSP00000264914,ENSP00000270142,ENSP00000285379,ENSP00000302886,ENSP00000357726,ENSP00000415786,ENSP00000466009	ARSB,CA2,PA2G4,PPY,PRTN3,PSMA2,S100A12,SERPINE2,SOD1,TLR2
GO:0071900	regulation of protein serine/threonine kinase activity	7	488	0.0026	ENSP00000222005,ENSP00000262948,ENSP00000270142,ENSP00000333685,ENSP00000340989,ENSP00000357726,ENSP00000396467	CDC37,MAP2K2,MAPK11,MAPKAPK3,S100A12,SFN,SOD1
GO:0007169	transmembrane receptor protein tyrosine kinase signaling pathway	7	499	0.0028	ENSP00000222005,ENSP00000265986,ENSP00000350896,ENSP00000378485,ENSP00000396467,ENSP00000417273,ENSP00000431885	CDC37,EPHB4,IDE,MAPKAPK3,MATK,NCK1,TYK2
GO:0050776	regulation of immune response	9	873	0.0028	ENSP00000222005,ENSP00000227348,ENSP00000260010,ENSP00000333639,ENSP00000354394,ENSP00000362181,ENSP00000384371,ENSP00000396467,ENSP00000417273	BCL6,CDC37,CRTAM,IFNL2,MAPKAPK3,NCK1,NCR2,STAT1,TLR2
GO:0070887	cellular response to chemical stimulus	16	2672	0.0028	ENSP00000228918,ENSP00000234347,ENSP00000260010,ENSP00000265986,ENSP00000270142,ENSP00000285379,ENSP00000327801,ENSP00000333639,ENSP00000333685,ENSP00000334145,ENSP00000340820,ENSP00000354394,ENSP00000357726,ENSP00000383641,ENSP00000384371,ENSP00000431885	BCL6,CA2,CRLF2,F3,IDE,IFNL2,LTBR,MAPK11,MAPT,P4HB,PRTN3,S100A12,SOD1,STAT1,TLR2,TYK2
GO:0002684	positive regulation of immune system process	9	882	0.0029	ENSP00000227348,ENSP00000260010,ENSP00000285379,ENSP00000333639,ENSP00000354394,ENSP00000383641,ENSP00000384371,ENSP00000396467,ENSP00000417273	BCL6,CA2,CRLF2,CRTAM,IFNL2,MAPKAPK3,NCK1,STAT1,TLR2
GO:0051247	positive regulation of protein metabolic process	12	1587	0.0031	ENSP00000228918,ENSP00000262948,ENSP00000265986,ENSP00000270142,ENSP00000323867,ENSP00000333685,ENSP00000334145,ENSP00000340820,ENSP00000357726,ENSP00000384371,ENSP00000396467,ENSP00000417273	BCL6,F3,IDE,LTBR,MAP2K2,MAPK11,MAPKAPK3,MAPT,NCK1,PRKAG1,S100A12,SOD1
GO:0050715	positive regulation of cytokine secretion	4	117	0.0037	ENSP00000227348,ENSP00000260010,ENSP00000333685,ENSP00000383641	CRLF2,CRTAM,MAPK11,TLR2
GO:0002252	immune effector process	9	927	0.004	ENSP00000223321,ENSP00000234347,ENSP00000260010,ENSP00000264914,ENSP00000302886,ENSP00000333639,ENSP00000354394,ENSP00000357726,ENSP00000417273	ARSB,IFNL2,NCK1,PA2G4,PRTN3,PSMA2,S100A12,STAT1,TLR2
GO:0006468	protein phosphorylation	9	923	0.004	ENSP00000222005,ENSP00000260010,ENSP00000262948,ENSP00000323867,ENSP00000333685,ENSP00000350896,ENSP00000378485,ENSP00000396467,ENSP00000431885	CDC37,EPHB4,MAP2K2,MAPK11,MAPKAPK3,MATK,PRKAG1,TLR2,TYK2
GO:0032101	regulation of response to external stimulus	8	732	0.0044	ENSP00000260010,ENSP00000261479,ENSP00000334145,ENSP00000354394,ENSP00000357726,ENSP00000384371,ENSP00000389326,ENSP00000415786	ACE2,BCL6,F3,PSMA6,S100A12,SERPINE2,STAT1,TLR2
GO:0035722	interleukin-12-mediated signaling pathway	3	47	0.0044	ENSP00000270142,ENSP00000327801,ENSP00000431885	P4HB,SOD1,TYK2
GO:0033674	positive regulation of kinase activity	7	553	0.0047	ENSP00000262948,ENSP00000270142,ENSP00000323867,ENSP00000333685,ENSP00000340820,ENSP00000357726,ENSP00000396467	MAP2K2,MAPK11,MAPKAPK3,MAPT,PRKAG1,S100A12,SOD1
GO:0001819	positive regulation of cytokine production	6	390	0.0048	ENSP00000227348,ENSP00000260010,ENSP00000270142,ENSP00000333685,ENSP00000354394,ENSP00000383641	CRLF2,CRTAM,MAPK11,SOD1,STAT1,TLR2
GO:0032940	secretion by cell	9	959	0.0048	ENSP00000223321,ENSP00000234347,ENSP00000260010,ENSP00000264914,ENSP00000270142,ENSP00000302886,ENSP00000357726,ENSP00000415786,ENSP00000466009	ARSB,PA2G4,PPY,PRTN3,PSMA2,S100A12,SERPINE2,SOD1,TLR2
GO:2001233	regulation of apoptotic signaling pathway	6	388	0.0048	ENSP00000228918,ENSP00000270142,ENSP00000312664,ENSP00000327801,ENSP00000340989,ENSP00000417273	CASP2,LTBR,NCK1,P4HB,SFN,SOD1
GO:0019538	protein metabolic process	20	4194	0.005	ENSP00000222005,ENSP00000223321,ENSP00000234347,ENSP00000260010,ENSP00000261479,ENSP00000262948,ENSP00000264914,ENSP00000265986,ENSP00000312664,ENSP00000323867,ENSP00000327801,ENSP00000333685,ENSP00000334145,ENSP00000340820,ENSP00000350896,ENSP00000378485,ENSP00000389326,ENSP00000396467,ENSP00000417273,ENSP00000431885	ACE2,ARSB,CASP2,CDC37,EPHB4,F3,IDE,MAP2K2,MAPK11,MAPKAPK3,MAPT,MATK,NCK1,P4HB,PRKAG1,PRTN3,PSMA2,PSMA6,TLR2,TYK2
GO:0038155	interleukin-23-mediated signaling pathway	2	9	0.0057	ENSP00000327801,ENSP00000431885	P4HB,TYK2
GO:0042325	regulation of phosphorylation	11	1465	0.0057	ENSP00000222005,ENSP00000228918,ENSP00000262948,ENSP00000270142,ENSP00000323867,ENSP00000333685,ENSP00000340820,ENSP00000340989,ENSP00000357726,ENSP00000396467,ENSP00000417273	CDC37,LTBR,MAP2K2,MAPK11,MAPKAPK3,MAPT,NCK1,PRKAG1,S100A12,SFN,SOD1
GO:0016310	phosphorylation	10	1236	0.0062	ENSP00000222005,ENSP00000260010,ENSP00000262030,ENSP00000262948,ENSP00000323867,ENSP00000333685,ENSP00000350896,ENSP00000378485,ENSP00000396467,ENSP00000431885	ATP5B,CDC37,EPHB4,MAP2K2,MAPK11,MAPKAPK3,MATK,PRKAG1,TLR2,TYK2
GO:0031399	regulation of protein modification process	12	1747	0.0062	ENSP00000222005,ENSP00000228918,ENSP00000262948,ENSP00000270142,ENSP00000323867,ENSP00000333685,ENSP00000340820,ENSP00000340989,ENSP00000357726,ENSP00000384371,ENSP00000396467,ENSP00000417273	BCL6,CDC37,LTBR,MAP2K2,MAPK11,MAPKAPK3,MAPT,NCK1,PRKAG1,S100A12,SFN,SOD1
GO:0043406	positive regulation of MAP kinase activity	5	264	0.0063	ENSP00000262948,ENSP00000270142,ENSP00000333685,ENSP00000357726,ENSP00000396467	MAP2K2,MAPK11,MAPKAPK3,S100A12,SOD1
GO:0032270	positive regulation of cellular protein metabolic process	11	1496	0.0065	ENSP00000228918,ENSP00000262948,ENSP00000270142,ENSP00000323867,ENSP00000333685,ENSP00000334145,ENSP00000340820,ENSP00000357726,ENSP00000384371,ENSP00000396467,ENSP00000417273	BCL6,F3,LTBR,MAP2K2,MAPK11,MAPKAPK3,MAPT,NCK1,PRKAG1,S100A12,SOD1
GO:0050769	positive regulation of neurogenesis	6	425	0.0069	ENSP00000260010,ENSP00000264914,ENSP00000340820,ENSP00000384371,ENSP00000415786,ENSP00000417273	ARSB,BCL6,MAPT,NCK1,SERPINE2,TLR2
GO:0000187	activation of MAPK activity	4	149	0.0072	ENSP00000262948,ENSP00000270142,ENSP00000333685,ENSP00000396467	MAP2K2,MAPK11,MAPKAPK3,SOD1
GO:0006796	phosphate-containing compound metabolic process	13	2065	0.0072	ENSP00000222005,ENSP00000260010,ENSP00000262030,ENSP00000262948,ENSP00000291539,ENSP00000322524,ENSP00000323867,ENSP00000333685,ENSP00000350896,ENSP00000378485,ENSP00000396467,ENSP00000417273,ENSP00000431885	ATP5B,CDC37,DCTPP1,EPHB4,MAP2K2,MAPK11,MAPKAPK3,MATK,NCK1,PDE9A,PRKAG1,TLR2,TYK2
GO:0070106	interleukin-27-mediated signaling pathway	2	11	0.0073	ENSP00000354394,ENSP00000431885	STAT1,TYK2
GO:0035556	intracellular signal transduction	11	1528	0.0074	ENSP00000260010,ENSP00000262948,ENSP00000291539,ENSP00000312664,ENSP00000333639,ENSP00000333685,ENSP00000340989,ENSP00000354394,ENSP00000384371,ENSP00000396467,ENSP00000431885	BCL6,CASP2,IFNL2,MAP2K2,MAPK11,MAPKAPK3,PDE9A,SFN,STAT1,TLR2,TYK2
GO:0080135	regulation of cellular response to stress	7	618	0.0076	ENSP00000228918,ENSP00000262948,ENSP00000270142,ENSP00000327801,ENSP00000340820,ENSP00000384371,ENSP00000417273	BCL6,LTBR,MAP2K2,MAPT,NCK1,P4HB,SOD1
GO:0033554	cellular response to stress	11	1553	0.0082	ENSP00000222005,ENSP00000270142,ENSP00000285379,ENSP00000312664,ENSP00000322524,ENSP00000327801,ENSP00000333685,ENSP00000340820,ENSP00000340989,ENSP00000384371,ENSP00000417273	BCL6,CA2,CASP2,CDC37,DCTPP1,MAPK11,MAPT,NCK1,P4HB,SFN,SOD1
GO:0050793	regulation of developmental process	14	2416	0.0087	ENSP00000260010,ENSP00000264914,ENSP00000270142,ENSP00000285379,ENSP00000302886,ENSP00000333685,ENSP00000334145,ENSP00000340820,ENSP00000340989,ENSP00000354394,ENSP00000370882,ENSP00000384371,ENSP00000415786,ENSP00000417273	ARSB,BCL6,CA2,F3,MAPK11,MAPT,NCK1,OCIAD1,PA2G4,SERPINE2,SFN,SOD1,STAT1,TLR2
GO:2000026	regulation of multicellular organismal development	12	1876	0.0104	ENSP00000260010,ENSP00000264914,ENSP00000270142,ENSP00000285379,ENSP00000333685,ENSP00000334145,ENSP00000340820,ENSP00000340989,ENSP00000354394,ENSP00000384371,ENSP00000415786,ENSP00000417273	ARSB,BCL6,CA2,F3,MAPK11,MAPT,NCK1,SERPINE2,SFN,SOD1,STAT1,TLR2
GO:0042221	response to chemical	19	4153	0.0116	ENSP00000228918,ENSP00000234347,ENSP00000260010,ENSP00000264914,ENSP00000265986,ENSP00000270142,ENSP00000285379,ENSP00000327801,ENSP00000329033,ENSP00000333639,ENSP00000333685,ENSP00000334145,ENSP00000340820,ENSP00000354394,ENSP00000357726,ENSP00000383641,ENSP00000384371,ENSP00000396467,ENSP00000431885	ARSB,BCL6,CA2,CRLF2,F3,IDE,IFNL2,LTBR,MAPK11,MAPKAPK3,MAPT,P4HB,PRTN3,S100A12,SLC25A18,SOD1,STAT1,TLR2,TYK2
GO:0050765	negative regulation of phagocytosis	2	15	0.0116	ENSP00000234347,ENSP00000260010	PRTN3,TLR2
GO:0001932	regulation of protein phosphorylation	10	1370	0.0117	ENSP00000222005,ENSP00000228918,ENSP00000262948,ENSP00000270142,ENSP00000323867,ENSP00000333685,ENSP00000340989,ENSP00000357726,ENSP00000396467,ENSP00000417273	CDC37,LTBR,MAP2K2,MAPK11,MAPKAPK3,NCK1,PRKAG1,S100A12,SFN,SOD1
GO:0006954	inflammatory response	6	482	0.0117	ENSP00000228918,ENSP00000260010,ENSP00000334145,ENSP00000340820,ENSP00000357726,ENSP00000384371	BCL6,F3,LTBR,MAPT,S100A12,TLR2
GO:0045087	innate immune response	7	676	0.0117	ENSP00000260010,ENSP00000333639,ENSP00000354394,ENSP00000357726,ENSP00000362181,ENSP00000378485,ENSP00000431885	IFNL2,MATK,NCR2,S100A12,STAT1,TLR2,TYK2
GO:0043312	neutrophil degranulation	6	485	0.0118	ENSP00000223321,ENSP00000234347,ENSP00000260010,ENSP00000264914,ENSP00000302886,ENSP00000357726	ARSB,PA2G4,PRTN3,PSMA2,S100A12,TLR2
GO:0051770	positive regulation of nitric-oxide synthase biosynthetic process	2	16	0.0121	ENSP00000260010,ENSP00000354394	STAT1,TLR2
GO:0045055	regulated exocytosis	7	691	0.0124	ENSP00000223321,ENSP00000234347,ENSP00000260010,ENSP00000264914,ENSP00000270142,ENSP00000302886,ENSP00000357726	ARSB,PA2G4,PRTN3,PSMA2,S100A12,SOD1,TLR2
GO:0032930	positive regulation of superoxide anion generation	2	17	0.0128	ENSP00000270142,ENSP00000340820	MAPT,SOD1
GO:0050865	regulation of cell activation	6	506	0.0131	ENSP00000270142,ENSP00000333639,ENSP00000383641,ENSP00000384371,ENSP00000415786,ENSP00000417273	BCL6,CRLF2,IFNL2,NCK1,SERPINE2,SOD1
GO:0043410	positive regulation of MAPK cascade	6	512	0.0137	ENSP00000228918,ENSP00000262948,ENSP00000270142,ENSP00000333685,ENSP00000357726,ENSP00000396467	LTBR,MAP2K2,MAPK11,MAPKAPK3,S100A12,SOD1
GO:0050727	regulation of inflammatory response	5	338	0.0137	ENSP00000260010,ENSP00000261479,ENSP00000357726,ENSP00000384371,ENSP00000389326	ACE2,BCL6,PSMA6,S100A12,TLR2
GO:0065008	regulation of biological quality	17	3559	0.0137	ENSP00000222005,ENSP00000234347,ENSP00000260010,ENSP00000262030,ENSP00000265986,ENSP00000270142,ENSP00000285379,ENSP00000327801,ENSP00000334145,ENSP00000340820,ENSP00000340989,ENSP00000354394,ENSP00000384371,ENSP00000389326,ENSP00000415786,ENSP00000417273,ENSP00000466009	ACE2,ATP5B,BCL6,CA2,CDC37,F3,IDE,MAPT,NCK1,P4HB,PPY,PRTN3,SERPINE2,SFN,SOD1,STAT1,TLR2
GO:0045860	positive regulation of protein kinase activity	6	517	0.0139	ENSP00000262948,ENSP00000270142,ENSP00000323867,ENSP00000333685,ENSP00000357726,ENSP00000396467	MAP2K2,MAPK11,MAPKAPK3,PRKAG1,S100A12,SOD1
GO:0044093	positive regulation of molecular function	11	1713	0.0142	ENSP00000234347,ENSP00000260010,ENSP00000261479,ENSP00000262948,ENSP00000270142,ENSP00000323867,ENSP00000333685,ENSP00000334145,ENSP00000340820,ENSP00000357726,ENSP00000396467	F3,MAP2K2,MAPK11,MAPKAPK3,MAPT,PRKAG1,PRTN3,PSMA6,S100A12,SOD1,TLR2
GO:0001774	microglial cell activation	2	20	0.0154	ENSP00000260010,ENSP00000340820	MAPT,TLR2
GO:0009893	positive regulation of metabolic process	16	3280	0.0154	ENSP00000222005,ENSP00000228918,ENSP00000260010,ENSP00000262948,ENSP00000265986,ENSP00000270142,ENSP00000323867,ENSP00000333685,ENSP00000334145,ENSP00000340820,ENSP00000354394,ENSP00000357726,ENSP00000384371,ENSP00000389326,ENSP00000396467,ENSP00000417273	ACE2,BCL6,CDC37,F3,IDE,LTBR,MAP2K2,MAPK11,MAPKAPK3,MAPT,NCK1,PRKAG1,S100A12,SOD1,STAT1,TLR2
GO:0030099	myeloid cell differentiation	4	203	0.0154	ENSP00000228918,ENSP00000234347,ENSP00000260010,ENSP00000384371	BCL6,LTBR,PRTN3,TLR2
GO:0007610	behavior	6	541	0.0162	ENSP00000260010,ENSP00000270142,ENSP00000340820,ENSP00000389326,ENSP00000415786,ENSP00000466009	ACE2,MAPT,PPY,SERPINE2,SOD1,TLR2
GO:0021782	glial cell development	3	91	0.0162	ENSP00000260010,ENSP00000270142,ENSP00000340820	MAPT,SOD1,TLR2
GO:0045088	regulation of innate immune response	5	361	0.0164	ENSP00000222005,ENSP00000227348,ENSP00000260010,ENSP00000354394,ENSP00000396467	CDC37,CRTAM,MAPKAPK3,STAT1,TLR2
GO:0009612	response to mechanical stimulus	4	210	0.0168	ENSP00000228918,ENSP00000312664,ENSP00000354394,ENSP00000415786	CASP2,LTBR,SERPINE2,STAT1
GO:0042327	positive regulation of phosphorylation	8	984	0.017	ENSP00000228918,ENSP00000262948,ENSP00000270142,ENSP00000323867,ENSP00000333685,ENSP00000340820,ENSP00000357726,ENSP00000396467	LTBR,MAP2K2,MAPK11,MAPKAPK3,MAPT,PRKAG1,S100A12,SOD1
GO:0051222	positive regulation of protein transport	5	365	0.017	ENSP00000227348,ENSP00000260010,ENSP00000333685,ENSP00000340989,ENSP00000383641	CRLF2,CRTAM,MAPK11,SFN,TLR2
GO:2000379	positive regulation of reactive oxygen species metabolic process	3	94	0.017	ENSP00000270142,ENSP00000340820,ENSP00000389326	ACE2,MAPT,SOD1
GO:0009595	detection of biotic stimulus	2	24	0.0196	ENSP00000227348,ENSP00000260010	CRTAM,TLR2
GO:0002573	myeloid leukocyte differentiation	3	102	0.0207	ENSP00000228918,ENSP00000234347,ENSP00000260010	LTBR,PRTN3,TLR2
GO:0006929	substrate-dependent cell migration	2	25	0.0207	ENSP00000262030,ENSP00000417273	ATP5B,NCK1
GO:0031325	positive regulation of cellular metabolic process	15	3060	0.0207	ENSP00000222005,ENSP00000228918,ENSP00000260010,ENSP00000262948,ENSP00000270142,ENSP00000323867,ENSP00000333685,ENSP00000334145,ENSP00000340820,ENSP00000354394,ENSP00000357726,ENSP00000384371,ENSP00000389326,ENSP00000396467,ENSP00000417273	ACE2,BCL6,CDC37,F3,LTBR,MAP2K2,MAPK11,MAPKAPK3,MAPT,NCK1,PRKAG1,S100A12,SOD1,STAT1,TLR2
GO:0052548	regulation of endopeptidase activity	5	393	0.0222	ENSP00000334145,ENSP00000340820,ENSP00000340989,ENSP00000415786,ENSP00000420384	CST7,F3,MAPT,SERPINE2,SFN
GO:0060334	regulation of interferon-gamma-mediated signaling pathway	2	26	0.0222	ENSP00000222005,ENSP00000354394	CDC37,STAT1
GO:0016477	cell migration	7	812	0.0233	ENSP00000234347,ENSP00000262030,ENSP00000264914,ENSP00000350896,ENSP00000357726,ENSP00000417273,ENSP00000431885	ARSB,ATP5B,EPHB4,NCK1,PRTN3,S100A12,TYK2
GO:2000116	regulation of cysteine-type endopeptidase activity	4	243	0.0251	ENSP00000334145,ENSP00000340820,ENSP00000340989,ENSP00000420384	CST7,F3,MAPT,SFN
GO:1902175	regulation of oxidative stress-induced intrinsic apoptotic signaling pathway	2	30	0.027	ENSP00000270142,ENSP00000327801	P4HB,SOD1
GO:0018193	peptidyl-amino acid modification	7	842	0.0273	ENSP00000222005,ENSP00000262948,ENSP00000327801,ENSP00000350896,ENSP00000378485,ENSP00000396467,ENSP00000431885	CDC37,EPHB4,MAP2K2,MAPKAPK3,MATK,P4HB,TYK2
GO:0038128	ERBB2 signaling pathway	2	31	0.0279	ENSP00000222005,ENSP00000378485	CDC37,MATK
GO:0097028	dendritic cell differentiation	2	31	0.0279	ENSP00000228918,ENSP00000234347	LTBR,PRTN3
GO:0006928	movement of cell or subcellular component	9	1355	0.0281	ENSP00000234347,ENSP00000262030,ENSP00000264914,ENSP00000270142,ENSP00000340820,ENSP00000350896,ENSP00000357726,ENSP00000417273,ENSP00000431885	ARSB,ATP5B,EPHB4,MAPT,NCK1,PRTN3,S100A12,SOD1,TYK2
GO:0006807	nitrogen compound metabolic process	28	8349	0.0291	ENSP00000222005,ENSP00000223321,ENSP00000234347,ENSP00000260010,ENSP00000261479,ENSP00000262030,ENSP00000262948,ENSP00000264914,ENSP00000265986,ENSP00000270142,ENSP00000291539,ENSP00000292147,ENSP00000302886,ENSP00000312664,ENSP00000322524,ENSP00000323867,ENSP00000327801,ENSP00000333685,ENSP00000334145,ENSP00000340820,ENSP00000350896,ENSP00000354394,ENSP00000378485,ENSP00000384371,ENSP00000389326…	ACE2,ARSB,ATP5B,BCL6,CASP2,CDC37,DCTPP1,EPHB4,ETHE1,F3,IDE,MAP2K2,MAPK11,MAPKAPK3,MAPT,MATK,NCK1,P4HB,PA2G4,PDE9A,PRKAG1,PRTN3,PSMA2,PSMA6,SOD1,STAT1,TLR2,TYK2
GO:0043085	positive regulation of catalytic activity	9	1381	0.0311	ENSP00000234347,ENSP00000262948,ENSP00000270142,ENSP00000323867,ENSP00000333685,ENSP00000334145,ENSP00000340820,ENSP00000357726,ENSP00000396467	F3,MAP2K2,MAPK11,MAPKAPK3,MAPT,PRKAG1,PRTN3,S100A12,SOD1
GO:0032735	positive regulation of interleukin-12 production	2	34	0.0317	ENSP00000260010,ENSP00000333685	MAPK11,TLR2
GO:0008284	positive regulation of cell population proliferation	7	878	0.0323	ENSP00000234347,ENSP00000334145,ENSP00000354394,ENSP00000378485,ENSP00000383641,ENSP00000384371,ENSP00000417273	BCL6,CRLF2,F3,MATK,NCK1,PRTN3,STAT1
GO:0051130	positive regulation of cellular component organization	8	1128	0.0325	ENSP00000222005,ENSP00000264914,ENSP00000265986,ENSP00000340820,ENSP00000340989,ENSP00000384371,ENSP00000389326,ENSP00000417273	ACE2,ARSB,BCL6,CDC37,IDE,MAPT,NCK1,SFN
GO:0051726	regulation of cell cycle	8	1129	0.0325	ENSP00000222005,ENSP00000262948,ENSP00000302886,ENSP00000312664,ENSP00000323867,ENSP00000340989,ENSP00000384371,ENSP00000408910	BCL6,CASP2,CDC37,DCTN2,MAP2K2,PA2G4,PRKAG1,SFN
GO:0009615	response to virus	4	270	0.0329	ENSP00000223321,ENSP00000333639,ENSP00000333685,ENSP00000354394	IFNL2,MAPK11,PSMA2,STAT1
GO:0090087	regulation of peptide transport	6	654	0.0329	ENSP00000227348,ENSP00000260010,ENSP00000285379,ENSP00000333685,ENSP00000340989,ENSP00000383641	CA2,CRLF2,CRTAM,MAPK11,SFN,TLR2
GO:0051050	positive regulation of transport	7	892	0.0343	ENSP00000227348,ENSP00000260010,ENSP00000285379,ENSP00000333685,ENSP00000340989,ENSP00000383641,ENSP00000389326	ACE2,CA2,CRLF2,CRTAM,MAPK11,SFN,TLR2
GO:0040008	regulation of growth	6	663	0.0344	ENSP00000270142,ENSP00000333685,ENSP00000340820,ENSP00000340989,ENSP00000384371,ENSP00000415786	BCL6,MAPK11,MAPT,SERPINE2,SFN,SOD1
GO:0051173	positive regulation of nitrogen compound metabolic process	14	2946	0.0344	ENSP00000228918,ENSP00000260010,ENSP00000262948,ENSP00000265986,ENSP00000270142,ENSP00000323867,ENSP00000333685,ENSP00000334145,ENSP00000340820,ENSP00000354394,ENSP00000357726,ENSP00000384371,ENSP00000396467,ENSP00000417273	BCL6,F3,IDE,LTBR,MAP2K2,MAPK11,MAPKAPK3,MAPT,NCK1,PRKAG1,S100A12,SOD1,STAT1,TLR2
GO:0070201	regulation of establishment of protein localization	6	662	0.0344	ENSP00000227348,ENSP00000260010,ENSP00000333685,ENSP00000340820,ENSP00000340989,ENSP00000383641	CRLF2,CRTAM,MAPK11,MAPT,SFN,TLR2
GO:0016192	vesicle-mediated transport	10	1699	0.0347	ENSP00000223321,ENSP00000234347,ENSP00000260010,ENSP00000264914,ENSP00000270142,ENSP00000302886,ENSP00000357726,ENSP00000396467,ENSP00000408910,ENSP00000417273	ARSB,DCTN2,MAPKAPK3,NCK1,PA2G4,PRTN3,PSMA2,S100A12,SOD1,TLR2
GO:0031401	positive regulation of protein modification process	8	1149	0.0347	ENSP00000228918,ENSP00000262948,ENSP00000270142,ENSP00000323867,ENSP00000333685,ENSP00000357726,ENSP00000384371,ENSP00000396467	BCL6,LTBR,MAP2K2,MAPK11,MAPKAPK3,PRKAG1,S100A12,SOD1
GO:0045687	positive regulation of glial cell differentiation	2	37	0.0347	ENSP00000260010,ENSP00000415786	SERPINE2,TLR2
GO:0051128	regulation of cellular component organization	12	2306	0.0347	ENSP00000222005,ENSP00000234347,ENSP00000260010,ENSP00000262948,ENSP00000264914,ENSP00000265986,ENSP00000340820,ENSP00000340989,ENSP00000384371,ENSP00000389326,ENSP00000415786,ENSP00000417273	ACE2,ARSB,BCL6,CDC37,IDE,MAP2K2,MAPT,NCK1,PRTN3,SERPINE2,SFN,TLR2
GO:0008285	negative regulation of cell population proliferation	6	669	0.0349	ENSP00000260010,ENSP00000333685,ENSP00000340989,ENSP00000354394,ENSP00000384371,ENSP00000415786	BCL6,MAPK11,SERPINE2,SFN,STAT1,TLR2
GO:0009306	protein secretion	3	134	0.0349	ENSP00000260010,ENSP00000357726,ENSP00000466009	PPY,S100A12,TLR2
GO:0002694	regulation of leukocyte activation	5	470	0.0376	ENSP00000270142,ENSP00000333639,ENSP00000383641,ENSP00000384371,ENSP00000417273	BCL6,CRLF2,IFNL2,NCK1,SOD1
GO:0051049	regulation of transport	10	1732	0.038	ENSP00000227348,ENSP00000234347,ENSP00000260010,ENSP00000262948,ENSP00000285379,ENSP00000333685,ENSP00000340989,ENSP00000383641,ENSP00000389326,ENSP00000415786	ACE2,CA2,CRLF2,CRTAM,MAP2K2,MAPK11,PRTN3,SERPINE2,SFN,TLR2
GO:0006464	cellular protein modification process	14	2999	0.0382	ENSP00000222005,ENSP00000223321,ENSP00000260010,ENSP00000261479,ENSP00000262948,ENSP00000323867,ENSP00000327801,ENSP00000333685,ENSP00000340820,ENSP00000350896,ENSP00000378485,ENSP00000396467,ENSP00000417273,ENSP00000431885	CDC37,EPHB4,MAP2K2,MAPK11,MAPKAPK3,MAPT,MATK,NCK1,P4HB,PRKAG1,PSMA2,PSMA6,TLR2,TYK2
GO:0009268	response to pH	2	40	0.0382	ENSP00000264914,ENSP00000285379	ARSB,CA2
GO:0016485	protein processing	3	142	0.0392	ENSP00000312664,ENSP00000334145,ENSP00000389326	ACE2,CASP2,F3
GO:0051092	positive regulation of NF-kappaB transcription factor activity	3	142	0.0392	ENSP00000260010,ENSP00000261479,ENSP00000357726	PSMA6,S100A12,TLR2
GO:0007259	receptor signaling pathway via JAK-STAT	2	41	0.0395	ENSP00000333639,ENSP00000354394	IFNL2,STAT1
GO:0090311	regulation of protein deacetylation	2	42	0.0407	ENSP00000340820,ENSP00000384371	BCL6,MAPT
GO:0001934	positive regulation of protein phosphorylation	7	941	0.0409	ENSP00000228918,ENSP00000262948,ENSP00000270142,ENSP00000323867,ENSP00000333685,ENSP00000357726,ENSP00000396467	LTBR,MAP2K2,MAPK11,MAPKAPK3,PRKAG1,S100A12,SOD1
GO:0009991	response to extracellular stimulus	5	486	0.0409	ENSP00000264914,ENSP00000270142,ENSP00000322524,ENSP00000354394,ENSP00000466009	ARSB,DCTPP1,PPY,SOD1,STAT1
GO:0098930	axonal transport	2	43	0.0419	ENSP00000270142,ENSP00000340820	MAPT,SOD1
GO:0010821	regulation of mitochondrion organization	3	148	0.042	ENSP00000222005,ENSP00000340820,ENSP00000340989	CDC37,MAPT,SFN
GO:0050863	regulation of T cell activation	4	302	0.0421	ENSP00000270142,ENSP00000333639,ENSP00000384371,ENSP00000417273	BCL6,IFNL2,NCK1,SOD1
GO:0015701	bicarbonate transport	2	44	0.0429	ENSP00000285379,ENSP00000318912	CA13,CA2
GO:0050663	cytokine secretion	2	44	0.0429	ENSP00000260010,ENSP00000357726	S100A12,TLR2
GO:0071496	cellular response to external stimulus	4	305	0.0429	ENSP00000228918,ENSP00000270142,ENSP00000312664,ENSP00000322524	CASP2,DCTPP1,LTBR,SOD1
GO:0010604	positive regulation of macromolecule metabolic process	14	3081	0.0447	ENSP00000228918,ENSP00000260010,ENSP00000262948,ENSP00000265986,ENSP00000270142,ENSP00000323867,ENSP00000333685,ENSP00000334145,ENSP00000340820,ENSP00000354394,ENSP00000357726,ENSP00000384371,ENSP00000396467,ENSP00000417273	BCL6,F3,IDE,LTBR,MAP2K2,MAPK11,MAPKAPK3,MAPT,NCK1,PRKAG1,S100A12,SOD1,STAT1,TLR2
GO:0002521	leukocyte differentiation	4	313	0.046	ENSP00000228918,ENSP00000234347,ENSP00000260010,ENSP00000384371	BCL6,LTBR,PRTN3,TLR2
GO:0051336	regulation of hydrolase activity	8	1238	0.0465	ENSP00000234347,ENSP00000270142,ENSP00000334145,ENSP00000340820,ENSP00000340989,ENSP00000384371,ENSP00000415786,ENSP00000420384	BCL6,CST7,F3,MAPT,PRTN3,SERPINE2,SFN,SOD1
GO:1903747	regulation of establishment of protein localization to mitochondrion	2	47	0.0466	ENSP00000340820,ENSP00000340989	MAPT,SFN
GO:0038083	peptidyl-tyrosine autophosphorylation	2	48	0.0481	ENSP00000378485,ENSP00000431885	MATK,TYK2
GO:2001242	regulation of intrinsic apoptotic signaling pathway	3	159	0.0481	ENSP00000270142,ENSP00000327801,ENSP00000417273	NCK1,P4HB,SOD1
GO:0045786	negative regulation of cell cycle	5	517	0.0488	ENSP00000302886,ENSP00000312664,ENSP00000323867,ENSP00000340989,ENSP00000384371	BCL6,CASP2,PA2G4,PRKAG1,SFN
GO:0030162	regulation of proteolysis	6	742	0.0489	ENSP00000265986,ENSP00000334145,ENSP00000340820,ENSP00000340989,ENSP00000415786,ENSP00000420384	CST7,F3,IDE,MAPT,SERPINE2,SFN
GO:0060759	regulation of response to cytokine stimulus	3	162	0.0495	ENSP00000222005,ENSP00000260010,ENSP00000354394	CDC37,STAT1,TLR2

## Sheet: Molecular Function (GO)
#term ID	term description	observed gene count	background gene count	false discovery rate	matching proteins in your network (IDs)	matching proteins in your network (labels)
GO:0005102	signaling receptor binding	15	1513	0.00011	ENSP00000227348,ENSP00000234347,ENSP00000260010,ENSP00000262030,ENSP00000265986,ENSP00000327801,ENSP00000333639,ENSP00000340820,ENSP00000354394,ENSP00000357726,ENSP00000378485,ENSP00000415786,ENSP00000417273,ENSP00000431885,ENSP00000466009	ATP5B,CRTAM,IDE,IFNL2,MAPT,MATK,NCK1,P4HB,PPY,PRTN3,S100A12,SERPINE2,STAT1,TLR2,TYK2
GO:0005515	protein binding	31	6605	0.00011	ENSP00000222005,ENSP00000227348,ENSP00000228918,ENSP00000234347,ENSP00000260010,ENSP00000261479,ENSP00000262030,ENSP00000262948,ENSP00000265986,ENSP00000270142,ENSP00000291539,ENSP00000302886,ENSP00000312664,ENSP00000322524,ENSP00000323867,ENSP00000327801,ENSP00000333639,ENSP00000334145,ENSP00000340820,ENSP00000340989,ENSP00000354394,ENSP00000357726,ENSP00000378485,ENSP00000384371,ENSP00000396467…	ATP5B,BCL6,CASP2,CDC37,CRTAM,CST7,DCTN2,DCTPP1,F3,IDE,IFNL2,LTBR,MAP2K2,MAPKAPK3,MAPT,MATK,NCK1,P4HB,PA2G4,PDE9A,PPY,PRKAG1,PRTN3,PSMA6,S100A12,SERPINE2,SFN,SOD1,STAT1,TLR2,TYK2
GO:0019899	enzyme binding	16	2197	0.00095	ENSP00000222005,ENSP00000228918,ENSP00000234347,ENSP00000270142,ENSP00000302886,ENSP00000312664,ENSP00000323867,ENSP00000327801,ENSP00000334145,ENSP00000340820,ENSP00000340989,ENSP00000354394,ENSP00000396467,ENSP00000408910,ENSP00000417273,ENSP00000420384	CASP2,CDC37,CST7,DCTN2,F3,LTBR,MAPKAPK3,MAPT,NCK1,P4HB,PA2G4,PRKAG1,PRTN3,SFN,SOD1,STAT1
GO:0140096	catalytic activity, acting on a protein	15	2176	0.0029	ENSP00000222005,ENSP00000223321,ENSP00000234347,ENSP00000261479,ENSP00000262948,ENSP00000265986,ENSP00000312664,ENSP00000323867,ENSP00000327801,ENSP00000333685,ENSP00000350896,ENSP00000378485,ENSP00000389326,ENSP00000396467,ENSP00000431885	ACE2,CASP2,CDC37,EPHB4,IDE,MAP2K2,MAPK11,MAPKAPK3,MATK,P4HB,PRKAG1,PRTN3,PSMA2,PSMA6,TYK2
GO:0004713	protein tyrosine kinase activity	5	180	0.0033	ENSP00000222005,ENSP00000262948,ENSP00000350896,ENSP00000378485,ENSP00000431885	CDC37,EPHB4,MAP2K2,MATK,TYK2
GO:0004672	protein kinase activity	8	635	0.0036	ENSP00000222005,ENSP00000262948,ENSP00000323867,ENSP00000333685,ENSP00000350896,ENSP00000378485,ENSP00000396467,ENSP00000431885	CDC37,EPHB4,MAP2K2,MAPK11,MAPKAPK3,MATK,PRKAG1,TYK2
GO:0005488	binding	38	11878	0.0036	ENSP00000222005,ENSP00000227348,ENSP00000228918,ENSP00000234347,ENSP00000260010,ENSP00000261479,ENSP00000262030,ENSP00000262948,ENSP00000264914,ENSP00000265986,ENSP00000270142,ENSP00000285379,ENSP00000291539,ENSP00000292147,ENSP00000302886,ENSP00000312664,ENSP00000318912,ENSP00000322524,ENSP00000323867,ENSP00000327801,ENSP00000333639,ENSP00000333685,ENSP00000334145,ENSP00000340820,ENSP00000340989…	ACE2,ARSB,ATP5B,BCL6,CA13,CA2,CASP2,CDC37,CRTAM,CST7,DCTN2,DCTPP1,EPHB4,ETHE1,F3,IDE,IFNL2,LTBR,MAP2K2,MAPK11,MAPKAPK3,MAPT,MATK,NCK1,P4HB,PA2G4,PDE9A,PPY,PRKAG1,PRTN3,PSMA6,S100A12,SERPINE2,SFN,SOD1,STAT1,TLR2,TYK2
GO:0019887	protein kinase regulator activity	5	193	0.0036	ENSP00000222005,ENSP00000262948,ENSP00000323867,ENSP00000340989,ENSP00000417273	CDC37,MAP2K2,NCK1,PRKAG1,SFN
GO:0042802	identical protein binding	13	1754	0.0036	ENSP00000227348,ENSP00000228918,ENSP00000260010,ENSP00000265986,ENSP00000270142,ENSP00000291539,ENSP00000312664,ENSP00000322524,ENSP00000340820,ENSP00000340989,ENSP00000354394,ENSP00000384371,ENSP00000408910	BCL6,CASP2,CRTAM,DCTN2,DCTPP1,IDE,LTBR,MAPT,PDE9A,SFN,SOD1,STAT1,TLR2
GO:0003824	catalytic activity	24	5592	0.005	ENSP00000222005,ENSP00000223321,ENSP00000234347,ENSP00000261479,ENSP00000262030,ENSP00000262948,ENSP00000264914,ENSP00000265986,ENSP00000270142,ENSP00000285379,ENSP00000291539,ENSP00000292147,ENSP00000312664,ENSP00000318912,ENSP00000322524,ENSP00000323867,ENSP00000327801,ENSP00000333685,ENSP00000350896,ENSP00000378485,ENSP00000389326,ENSP00000396467,ENSP00000408910,ENSP00000431885	ACE2,ARSB,ATP5B,CA13,CA2,CASP2,CDC37,DCTN2,DCTPP1,EPHB4,ETHE1,IDE,MAP2K2,MAPK11,MAPKAPK3,MATK,P4HB,PDE9A,PRKAG1,PRTN3,PSMA2,PSMA6,SOD1,TYK2
GO:0004175	endopeptidase activity	6	399	0.0065	ENSP00000223321,ENSP00000234347,ENSP00000261479,ENSP00000265986,ENSP00000312664,ENSP00000389326	ACE2,CASP2,IDE,PRTN3,PSMA2,PSMA6
GO:0019901	protein kinase binding	7	599	0.0074	ENSP00000222005,ENSP00000323867,ENSP00000340820,ENSP00000340989,ENSP00000396467,ENSP00000408910,ENSP00000417273	CDC37,DCTN2,MAPKAPK3,MAPT,NCK1,PRKAG1,SFN
GO:0004089	carbonate dehydratase activity	2	14	0.0113	ENSP00000285379,ENSP00000318912	CA13,CA2
GO:0004708	MAP kinase kinase activity	2	15	0.012	ENSP00000262948,ENSP00000396467	MAP2K2,MAPKAPK3
GO:0004298	threonine-type endopeptidase activity	2	21	0.0198	ENSP00000223321,ENSP00000261479	PSMA2,PSMA6
GO:0051087	chaperone binding	3	100	0.0221	ENSP00000222005,ENSP00000270142,ENSP00000340820	CDC37,MAPT,SOD1
GO:0043167	ion binding	23	6066	0.0257	ENSP00000261479,ENSP00000262030,ENSP00000262948,ENSP00000264914,ENSP00000265986,ENSP00000270142,ENSP00000285379,ENSP00000291539,ENSP00000292147,ENSP00000318912,ENSP00000322524,ENSP00000323867,ENSP00000333685,ENSP00000334145,ENSP00000340820,ENSP00000350896,ENSP00000357726,ENSP00000378485,ENSP00000384371,ENSP00000389326,ENSP00000396467,ENSP00000415786,ENSP00000431885	ACE2,ARSB,ATP5B,BCL6,CA13,CA2,DCTPP1,EPHB4,ETHE1,F3,IDE,MAP2K2,MAPK11,MAPKAPK3,MAPT,MATK,PDE9A,PRKAG1,PSMA6,S100A12,SERPINE2,SOD1,TYK2
GO:0097367	carbohydrate derivative binding	12	2163	0.0261	ENSP00000260010,ENSP00000262030,ENSP00000262948,ENSP00000265986,ENSP00000322524,ENSP00000323867,ENSP00000333685,ENSP00000350896,ENSP00000378485,ENSP00000396467,ENSP00000415786,ENSP00000431885	ATP5B,DCTPP1,EPHB4,IDE,MAP2K2,MAPK11,MAPKAPK3,MATK,PRKAG1,SERPINE2,TLR2,TYK2
GO:0051721	protein phosphatase 2A binding	2	29	0.0263	ENSP00000340820,ENSP00000354394	MAPT,STAT1
GO:0019903	protein phosphatase binding	3	123	0.0309	ENSP00000270142,ENSP00000340820,ENSP00000354394	MAPT,SOD1,STAT1
GO:0051879	Hsp90 protein binding	2	37	0.0372	ENSP00000222005,ENSP00000340820	CDC37,MAPT
GO:0005524	ATP binding	9	1462	0.0438	ENSP00000262030,ENSP00000262948,ENSP00000265986,ENSP00000323867,ENSP00000333685,ENSP00000350896,ENSP00000378485,ENSP00000396467,ENSP00000431885	ATP5B,EPHB4,IDE,MAP2K2,MAPK11,MAPKAPK3,MATK,PRKAG1,TYK2
GO:0043168	anion binding	13	2696	0.0438	ENSP00000261479,ENSP00000262030,ENSP00000262948,ENSP00000265986,ENSP00000323867,ENSP00000333685,ENSP00000334145,ENSP00000340820,ENSP00000350896,ENSP00000378485,ENSP00000396467,ENSP00000415786,ENSP00000431885	ATP5B,EPHB4,F3,IDE,MAP2K2,MAPK11,MAPKAPK3,MAPT,MATK,PRKAG1,PSMA6,SERPINE2,TYK2
GO:0016787	hydrolase activity	12	2448	0.0474	ENSP00000223321,ENSP00000234347,ENSP00000261479,ENSP00000262030,ENSP00000264914,ENSP00000265986,ENSP00000285379,ENSP00000291539,ENSP00000312664,ENSP00000322524,ENSP00000389326,ENSP00000408910	ACE2,ARSB,ATP5B,CA2,CASP2,DCTN2,DCTPP1,IDE,PDE9A,PRTN3,PSMA2,PSMA6
GO:0035639	purine ribonucleoside triphosphate binding	10	1794	0.0474	ENSP00000261479,ENSP00000262030,ENSP00000262948,ENSP00000265986,ENSP00000323867,ENSP00000333685,ENSP00000350896,ENSP00000378485,ENSP00000396467,ENSP00000431885	ATP5B,EPHB4,IDE,MAP2K2,MAPK11,MAPKAPK3,MATK,PRKAG1,PSMA6,TYK2
GO:0098772	molecular function regulator	10	1793	0.0474	ENSP00000222005,ENSP00000262948,ENSP00000323867,ENSP00000333639,ENSP00000340820,ENSP00000340989,ENSP00000415786,ENSP00000417273,ENSP00000420384,ENSP00000466009	CDC37,CST7,IFNL2,MAP2K2,MAPT,NCK1,PPY,PRKAG1,SERPINE2,SFN
GO:1901265	nucleoside phosphate binding	11	2098	0.0474	ENSP00000261479,ENSP00000262030,ENSP00000262948,ENSP00000265986,ENSP00000322524,ENSP00000323867,ENSP00000333685,ENSP00000350896,ENSP00000378485,ENSP00000396467,ENSP00000431885	ATP5B,DCTPP1,EPHB4,IDE,MAP2K2,MAPK11,MAPKAPK3,MATK,PRKAG1,PSMA6,TYK2

## Sheet: Cellular Component (GO)
#term ID	term description	observed gene count	background gene count	false discovery rate	matching proteins in your network (IDs)	matching proteins in your network (labels)
GO:0005576	extracellular region	19	2505	0.0001	ENSP00000223321,ENSP00000234347,ENSP00000262948,ENSP00000264914,ENSP00000265986,ENSP00000270142,ENSP00000302886,ENSP00000327801,ENSP00000333639,ENSP00000334145,ENSP00000340820,ENSP00000340989,ENSP00000350896,ENSP00000357726,ENSP00000383641,ENSP00000389326,ENSP00000415786,ENSP00000420384,ENSP00000466009	ACE2,ARSB,CRLF2,CST7,EPHB4,F3,IDE,IFNL2,MAP2K2,MAPT,P4HB,PA2G4,PPY,PRTN3,PSMA2,S100A12,SERPINE2,SFN,SOD1
GO:0044444	cytoplasmic part	35	9377	0.00081	ENSP00000222005,ENSP00000223321,ENSP00000228918,ENSP00000234347,ENSP00000260010,ENSP00000261479,ENSP00000262030,ENSP00000262948,ENSP00000264914,ENSP00000265986,ENSP00000270142,ENSP00000285379,ENSP00000291539,ENSP00000292147,ENSP00000302886,ENSP00000312664,ENSP00000318912,ENSP00000322524,ENSP00000323867,ENSP00000327801,ENSP00000329033,ENSP00000333685,ENSP00000340820,ENSP00000340989,ENSP00000350896…	ARSB,ATP5B,BCL6,CA13,CA2,CASP2,CDC37,DCTN2,DCTPP1,EPHB4,ETHE1,IDE,LTBR,MAP2K2,MAPK11,MAPKAPK3,MAPT,MATK,NCK1,OCIAD1,P4HB,PA2G4,PDE9A,PRKAG1,PRTN3,PSMA2,PSMA6,S100A12,SERPINE2,SFN,SLC25A18,SOD1,STAT1,TLR2,TYK2
GO:0005737	cytoplasm	38	11238	0.00095	ENSP00000222005,ENSP00000223321,ENSP00000228918,ENSP00000234347,ENSP00000260010,ENSP00000261479,ENSP00000262030,ENSP00000262948,ENSP00000264914,ENSP00000265986,ENSP00000270142,ENSP00000285379,ENSP00000291539,ENSP00000292147,ENSP00000302886,ENSP00000312664,ENSP00000318912,ENSP00000322524,ENSP00000323867,ENSP00000327801,ENSP00000329033,ENSP00000333685,ENSP00000340820,ENSP00000340989,ENSP00000350896…	ACE2,ARSB,ATP5B,BCL6,CA13,CA2,CASP2,CDC37,CST7,DCTN2,DCTPP1,EPHB4,ETHE1,IDE,LTBR,MAP2K2,MAPK11,MAPKAPK3,MAPT,MATK,NCK1,OCIAD1,P4HB,PA2G4,PDE9A,PPY,PRKAG1,PRTN3,PSMA2,PSMA6,S100A12,SERPINE2,SFN,SLC25A18,SOD1,STAT1,TLR2,TYK2
GO:0005829	cytosol	24	4958	0.0013	ENSP00000222005,ENSP00000223321,ENSP00000234347,ENSP00000261479,ENSP00000262948,ENSP00000265986,ENSP00000270142,ENSP00000285379,ENSP00000312664,ENSP00000318912,ENSP00000322524,ENSP00000323867,ENSP00000333685,ENSP00000340820,ENSP00000340989,ENSP00000350896,ENSP00000354394,ENSP00000357726,ENSP00000378485,ENSP00000396467,ENSP00000408910,ENSP00000415786,ENSP00000417273,ENSP00000431885	CA13,CA2,CASP2,CDC37,DCTN2,DCTPP1,EPHB4,IDE,MAP2K2,MAPK11,MAPKAPK3,MAPT,MATK,NCK1,PRKAG1,PRTN3,PSMA2,PSMA6,S100A12,SERPINE2,SFN,SOD1,STAT1,TYK2
GO:1905368	peptidase complex	4	87	0.0023	ENSP00000223321,ENSP00000261479,ENSP00000265986,ENSP00000334145	F3,IDE,PSMA2,PSMA6
GO:0044459	plasma membrane part	16	2651	0.0037	ENSP00000227348,ENSP00000228918,ENSP00000234347,ENSP00000260010,ENSP00000262948,ENSP00000285379,ENSP00000291539,ENSP00000327801,ENSP00000334145,ENSP00000340820,ENSP00000350896,ENSP00000362181,ENSP00000378485,ENSP00000389326,ENSP00000415786,ENSP00000431885	ACE2,CA2,CRTAM,EPHB4,F3,LTBR,MAP2K2,MAPT,MATK,NCR2,P4HB,PDE9A,PRTN3,SERPINE2,TLR2,TYK2
GO:0009986	cell surface	8	690	0.0042	ENSP00000260010,ENSP00000262030,ENSP00000264914,ENSP00000265986,ENSP00000327801,ENSP00000334145,ENSP00000389326,ENSP00000415786	ACE2,ARSB,ATP5B,F3,IDE,P4HB,SERPINE2,TLR2
GO:0019773	proteasome core complex, alpha-subunit complex	2	8	0.0064	ENSP00000223321,ENSP00000261479	PSMA2,PSMA6
GO:0000502	proteasome complex	3	64	0.0092	ENSP00000223321,ENSP00000261479,ENSP00000265986	IDE,PSMA2,PSMA6
GO:0005739	mitochondrion	11	1531	0.0092	ENSP00000262030,ENSP00000262948,ENSP00000264914,ENSP00000265986,ENSP00000270142,ENSP00000292147,ENSP00000312664,ENSP00000322524,ENSP00000329033,ENSP00000340820,ENSP00000340989	ARSB,ATP5B,CASP2,DCTPP1,ETHE1,IDE,MAP2K2,MAPT,SFN,SLC25A18,SOD1
GO:0030141	secretory granule	8	828	0.0092	ENSP00000223321,ENSP00000234347,ENSP00000260010,ENSP00000264914,ENSP00000270142,ENSP00000302886,ENSP00000357726,ENSP00000415786	ARSB,PA2G4,PRTN3,PSMA2,S100A12,SERPINE2,SOD1,TLR2
GO:0043209	myelin sheath	4	157	0.0092	ENSP00000262030,ENSP00000270142,ENSP00000285379,ENSP00000318912	ATP5B,CA13,CA2,SOD1
GO:0044464	cell part	43	16244	0.0092	ENSP00000222005,ENSP00000223321,ENSP00000227348,ENSP00000228918,ENSP00000234347,ENSP00000260010,ENSP00000261479,ENSP00000262030,ENSP00000262948,ENSP00000264914,ENSP00000265986,ENSP00000270142,ENSP00000285379,ENSP00000291539,ENSP00000292147,ENSP00000302886,ENSP00000312664,ENSP00000318912,ENSP00000322524,ENSP00000323867,ENSP00000327801,ENSP00000329033,ENSP00000333639,ENSP00000333685,ENSP00000334145…	ACE2,ARSB,ATP5B,BCL6,CA13,CA2,CASP2,CDC37,CRLF2,CRTAM,CST7,DCTN2,DCTPP1,EPHB4,ETHE1,F3,IDE,IFNL2,LTBR,MAP2K2,MAPK11,MAPKAPK3,MAPT,MATK,NCK1,NCR2,OCIAD1,P4HB,PA2G4,PDE9A,PPY,PRKAG1,PRTN3,PSMA2,PSMA6,S100A12,SERPINE2,SFN,SLC25A18,SOD1,STAT1,TLR2,TYK2
GO:0098552	side of membrane	6	436	0.0092	ENSP00000262948,ENSP00000327801,ENSP00000334145,ENSP00000378485,ENSP00000415786,ENSP00000431885	F3,MAP2K2,MATK,P4HB,SERPINE2,TYK2
GO:0005615	extracellular space	9	1134	0.0101	ENSP00000265986,ENSP00000270142,ENSP00000333639,ENSP00000334145,ENSP00000340989,ENSP00000389326,ENSP00000415786,ENSP00000420384,ENSP00000466009	ACE2,CST7,F3,IDE,IFNL2,PPY,SERPINE2,SFN,SOD1
GO:0034774	secretory granule lumen	5	323	0.0101	ENSP00000223321,ENSP00000234347,ENSP00000264914,ENSP00000302886,ENSP00000357726	ARSB,PA2G4,PRTN3,PSMA2,S100A12
GO:0031982	vesicle	13	2318	0.0118	ENSP00000223321,ENSP00000234347,ENSP00000260010,ENSP00000262948,ENSP00000264914,ENSP00000270142,ENSP00000302886,ENSP00000327801,ENSP00000357726,ENSP00000370882,ENSP00000408910,ENSP00000415786,ENSP00000417273	ARSB,DCTN2,MAP2K2,NCK1,OCIAD1,P4HB,PA2G4,PRTN3,PSMA2,S100A12,SERPINE2,SOD1,TLR2
GO:0035578	azurophil granule lumen	3	92	0.0123	ENSP00000234347,ENSP00000264914,ENSP00000302886	ARSB,PA2G4,PRTN3
GO:0005886	plasma membrane	21	5159	0.0132	ENSP00000227348,ENSP00000228918,ENSP00000234347,ENSP00000260010,ENSP00000262030,ENSP00000262948,ENSP00000265986,ENSP00000285379,ENSP00000291539,ENSP00000327801,ENSP00000334145,ENSP00000340820,ENSP00000350896,ENSP00000357726,ENSP00000362181,ENSP00000378485,ENSP00000383641,ENSP00000389326,ENSP00000415786,ENSP00000417273,ENSP00000431885	ACE2,ATP5B,CA2,CRLF2,CRTAM,EPHB4,F3,IDE,LTBR,MAP2K2,MAPT,MATK,NCK1,NCR2,P4HB,PDE9A,PRTN3,S100A12,SERPINE2,TLR2,TYK2
GO:0005622	intracellular	39	14286	0.0362	ENSP00000222005,ENSP00000223321,ENSP00000228918,ENSP00000234347,ENSP00000260010,ENSP00000261479,ENSP00000262030,ENSP00000262948,ENSP00000264914,ENSP00000265986,ENSP00000270142,ENSP00000285379,ENSP00000291539,ENSP00000292147,ENSP00000302886,ENSP00000312664,ENSP00000318912,ENSP00000322524,ENSP00000323867,ENSP00000327801,ENSP00000329033,ENSP00000333639,ENSP00000333685,ENSP00000340820,ENSP00000340989…	ACE2,ARSB,ATP5B,BCL6,CA13,CA2,CASP2,CDC37,CST7,DCTN2,DCTPP1,EPHB4,ETHE1,IDE,IFNL2,LTBR,MAP2K2,MAPK11,MAPKAPK3,MAPT,MATK,NCK1,OCIAD1,P4HB,PA2G4,PDE9A,PPY,PRKAG1,PRTN3,PSMA2,PSMA6,S100A12,SERPINE2,SFN,SLC25A18,SOD1,STAT1,TLR2,TYK2
GO:0019897	extrinsic component of plasma membrane	3	145	0.0362	ENSP00000378485,ENSP00000415786,ENSP00000431885	MATK,SERPINE2,TYK2
GO:0045121	membrane raft	4	300	0.0362	ENSP00000234347,ENSP00000260010,ENSP00000340820,ENSP00000389326	ACE2,MAPT,PRTN3,TLR2
GO:1904115	axon cytoplasm	2	46	0.0377	ENSP00000270142,ENSP00000340820	MAPT,SOD1
GO:0030424	axon	5	530	0.0413	ENSP00000270142,ENSP00000285379,ENSP00000340820,ENSP00000354394,ENSP00000408910	CA2,DCTN2,MAPT,SOD1,STAT1
GO:0009898	cytoplasmic side of plasma membrane	3	170	0.0426	ENSP00000262948,ENSP00000378485,ENSP00000431885	MAP2K2,MATK,TYK2
GO:1902494	catalytic complex	8	1295	0.0428	ENSP00000223321,ENSP00000261479,ENSP00000265986,ENSP00000323867,ENSP00000327801,ENSP00000334145,ENSP00000408910,ENSP00000417273	DCTN2,F3,IDE,NCK1,P4HB,PRKAG1,PSMA2,PSMA6
GO:0031410	cytoplasmic vesicle	11	2226	0.0459	ENSP00000223321,ENSP00000234347,ENSP00000260010,ENSP00000262948,ENSP00000264914,ENSP00000270142,ENSP00000302886,ENSP00000327801,ENSP00000357726,ENSP00000370882,ENSP00000415786	ARSB,MAP2K2,OCIAD1,P4HB,PA2G4,PRTN3,PSMA2,S100A12,SERPINE2,SOD1,TLR2

## Sheet: Reference Publications
#term ID	term description	observed gene count	background gene count	false discovery rate	matching proteins in your network (IDs)	matching proteins in your network (labels)
PMID:19885368	(2009) Unraveling the complexities of the interferon response during SARS-CoV infection.	5	36	0.0043	ENSP00000260010,ENSP00000333639,ENSP00000354394,ENSP00000389326,ENSP00000431885	ACE2,IFNL2,STAT1,TLR2,TYK2
PMID:23570271	(2013) Roles of vitamin D in amyotrophic lateral sclerosis: possible genetic and cellular signaling mechanisms.	5	53	0.0089	ENSP00000260010,ENSP00000270142,ENSP00000318912,ENSP00000327801,ENSP00000329033	CA13,P4HB,SLC25A18,SOD1,TLR2
PMID:25216759	(2014) The transcription factor X-box binding protein-1 in neurodegenerative diseases.	4	21	0.0089	ENSP00000260010,ENSP00000270142,ENSP00000327801,ENSP00000340820	MAPT,P4HB,SOD1,TLR2
PMID:27713294	(2010) Safety, Tolerability, and Immunogenicity of Interferons.	5	49	0.0089	ENSP00000270142,ENSP00000312664,ENSP00000333639,ENSP00000354394,ENSP00000431885	CASP2,IFNL2,SOD1,STAT1,TYK2
PMID:28825705	(2017) Reversed graph embedding resolves complex single-cell trajectories.	4	23	0.0089	ENSP00000234347,ENSP00000285379,ENSP00000340820,ENSP00000378485	CA2,MAPT,MATK,PRTN3
PMID:28936969	(2017) Systematic integration of biomedical knowledge prioritizes drugs for repurposing.	4	20	0.0089	ENSP00000285379,ENSP00000318912,ENSP00000327801,ENSP00000354394	CA13,CA2,P4HB,STAT1
PMID:25270030	(2015) Molecular pathology of emerging coronavirus infections.	4	25	0.01	ENSP00000334145,ENSP00000354394,ENSP00000389326,ENSP00000415786	ACE2,F3,SERPINE2,STAT1
PMID:29360852	(2018) Convergence of miR-143 overexpression, oxidative stress and cell death in HCT116 human colon cancer cells.	4	26	0.0101	ENSP00000270142,ENSP00000302886,ENSP00000327801,ENSP00000415786	P4HB,PA2G4,SERPINE2,SOD1
PMID:22403255	(2012) Functional STAT3 deficiency compromises the generation of human T follicular helper cells.	3	6	0.0134	ENSP00000354394,ENSP00000384371,ENSP00000431885	BCL6,STAT1,TYK2
PMID:25004819	(2014) The molecular basis of IL-10 function: from receptor structure to the onset of signaling.	4	30	0.0134	ENSP00000285379,ENSP00000333639,ENSP00000354394,ENSP00000431885	CA2,IFNL2,STAT1,TYK2
PMID:26657215	(2015) IFN-Lambda Inhibits MiR-122 Transcription through a Stat3-HNF4Alfa Inflammatory Feedback Loop in an IFN-Alfa Resistant HCV Cell Culture System.	4	29	0.0134	ENSP00000260010,ENSP00000333639,ENSP00000354394,ENSP00000431885	IFNL2,STAT1,TLR2,TYK2
PMID:10429673	(1999) Targeted inhibition of intrinsic coagulation limits cerebral injury in stroke without increasing intracerebral hemorrhage.	3	8	0.0144	ENSP00000312664,ENSP00000334145,ENSP00000415786	CASP2,F3,SERPINE2
PMID:19708810	(2009) Multifaceted evasion of the interferon response by cytomegalovirus.	4	34	0.0144	ENSP00000228918,ENSP00000260010,ENSP00000354394,ENSP00000431885	LTBR,STAT1,TLR2,TYK2
PMID:21253612	(2011) Elimination of hepatitis C virus from hepatocytes by a selective activation of therapeutic molecules.	4	32	0.0144	ENSP00000260010,ENSP00000327801,ENSP00000354394,ENSP00000431885	P4HB,STAT1,TLR2,TYK2
PMID:21994696	(2010) Interferon-Lambda in HCV Infection and Therapy.	4	33	0.0144	ENSP00000260010,ENSP00000333639,ENSP00000354394,ENSP00000431885	IFNL2,STAT1,TLR2,TYK2
PMID:22122440	(2011) Progress in the experimental therapy of severe arenaviral infections.	3	7	0.0144	ENSP00000260010,ENSP00000334145,ENSP00000354394	F3,STAT1,TLR2
PMID:22626624	(2012) Viral interactions with the host and microbiota in the intestine.	4	32	0.0144	ENSP00000260010,ENSP00000333639,ENSP00000354394,ENSP00000431885	IFNL2,STAT1,TLR2,TYK2
PMID:22868377	(2013) Innate immune responses in hepatitis C virus infection.	5	84	0.0144	ENSP00000260010,ENSP00000270142,ENSP00000333639,ENSP00000354394,ENSP00000431885	IFNL2,SOD1,STAT1,TLR2,TYK2
PMID:21233016	(2011) Inflammatory signals regulate hematopoietic stem cells.	4	39	0.0171	ENSP00000260010,ENSP00000354394,ENSP00000378485,ENSP00000431885	MATK,STAT1,TLR2,TYK2
PMID:24174326	(2013) Immune-mediated pore-forming pathways induce cellular hypercitrullination and generate citrullinated autoantigens in rheumatoid arthritis.	4	39	0.0171	ENSP00000234347,ENSP00000260010,ENSP00000327801,ENSP00000362181	NCR2,P4HB,PRTN3,TLR2
PMID:26583089	(2015) Extracellular Membrane Vesicles as Vehicles for Brain Cell-to-Cell Interactions in Physiological as well as Pathological Conditions.	4	39	0.0171	ENSP00000265986,ENSP00000270142,ENSP00000334145,ENSP00000340820	F3,IDE,MAPT,SOD1
PMID:27408937	(2016) Prediction of conversion from mild cognitive impairment to dementia with neuronally derived blood exosome protein profile.	3	9	0.0171	ENSP00000270142,ENSP00000334145,ENSP00000340820	F3,MAPT,SOD1
PMID:28769820	(2017) Inhibition of Toll-Like Receptor Signaling as a Promising Therapy for Inflammatory Diseases: A Journey from Molecular to Nano Therapeutics.	4	38	0.0171	ENSP00000260010,ENSP00000270142,ENSP00000340820,ENSP00000354394	MAPT,SOD1,STAT1,TLR2
PMID:21147189	(2011) IL28B inhibits hepatitis C virus replication through the JAK-STAT pathway.	3	10	0.0177	ENSP00000333639,ENSP00000354394,ENSP00000431885	IFNL2,STAT1,TYK2
PMID:24079723	(2013) Role of viral and host factors in interferon based therapy of hepatitis C virus infection.	4	41	0.0177	ENSP00000260010,ENSP00000333639,ENSP00000354394,ENSP00000431885	IFNL2,STAT1,TLR2,TYK2
PMID:29109527	(2017) The RNA binding protein LaSS-B promotes RIG-I-mediated type I and type III IFN responses following Sendai viral infection.	4	42	0.0181	ENSP00000260010,ENSP00000333639,ENSP00000354394,ENSP00000431885	IFNL2,STAT1,TLR2,TYK2
PMID:20221421	(2009) Murine Coronavirus Cell Type Dependent Interaction with the Type I Interferon Response.	4	45	0.019	ENSP00000260010,ENSP00000354394,ENSP00000389326,ENSP00000431885	ACE2,STAT1,TLR2,TYK2
PMID:21478864	(2011) Structural basis for antigenic peptide precursor processing by the endoplasmic reticulum aminopeptidase ERAP1.	3	11	0.019	ENSP00000265986,ENSP00000327801,ENSP00000389326	ACE2,IDE,P4HB
PMID:23170167	(2012) Evasion of influenza A viruses from innate and adaptive immune responses.	4	43	0.019	ENSP00000260010,ENSP00000354394,ENSP00000362181,ENSP00000431885	NCR2,STAT1,TLR2,TYK2
PMID:23993278	(2014) HLA-B27 misfolding and ankylosing spondylitis.	4	43	0.019	ENSP00000260010,ENSP00000270142,ENSP00000327801,ENSP00000362181	NCR2,P4HB,SOD1,TLR2
PMID:26579391	(2014) Recent advances in the anti-HCV mechanisms of interferon.	4	44	0.019	ENSP00000260010,ENSP00000333639,ENSP00000354394,ENSP00000431885	IFNL2,STAT1,TLR2,TYK2
PMID:27367734	(2016) Viral Inhibition of the IFN-Induced JAKSTAT Signalling Pathway: Development of Live Attenuated Vaccines by Mutation of Viral-Encoded IFN-Antagonists.	4	44	0.019	ENSP00000260010,ENSP00000333639,ENSP00000354394,ENSP00000431885	IFNL2,STAT1,TLR2,TYK2
PMID:18062806	(2007) Gene expression analysis reveals early changes in several molecular pathways in cerebral malaria-susceptible mice versus cerebral malaria-resistant mice.	4	50	0.02	ENSP00000262030,ENSP00000285379,ENSP00000340820,ENSP00000384371	ATP5B,BCL6,CA2,MAPT
PMID:20974273	(2010) What makes Aspergillus fumigatus a successful pathogen? Genes and molecules involved in invasive aspergillosis.	3	12	0.02	ENSP00000262948,ENSP00000270142,ENSP00000389326	ACE2,MAP2K2,SOD1
PMID:21994626	(2010) Inhibition of the type I interferon antiviral response during arenavirus infection.	4	52	0.02	ENSP00000260010,ENSP00000333639,ENSP00000354394,ENSP00000431885	IFNL2,STAT1,TLR2,TYK2
PMID:22035134	(2011) In vivo rescue of alveolar macrophages from SP-A knockout mice with exogenous SP-A nearly restores a wild type intracellular proteome; actin involvement.	4	52	0.02	ENSP00000260010,ENSP00000262030,ENSP00000270142,ENSP00000327801	ATP5B,P4HB,SOD1,TLR2
PMID:23000284	(2012) Early life stage trimethyltin exposure induces ADP-ribosylation factor expression and perturbs the vascular system in zebrafish.	4	48	0.02	ENSP00000285379,ENSP00000340820,ENSP00000350896,ENSP00000384371	BCL6,CA2,EPHB4,MAPT
PMID:23347428	(2013) Pancreatitis and myocarditis followed by pulmonary hemorrhage, a rare presentation of leptospirosis- a case report and literature survey.	3	13	0.02	ENSP00000234347,ENSP00000260010,ENSP00000334145	F3,PRTN3,TLR2
PMID:23427793	(2013) Common variants of the vitamin D binding protein gene and adverse health outcomes.	3	15	0.02	ENSP00000260010,ENSP00000270142,ENSP00000329033	SLC25A18,SOD1,TLR2
PMID:23995915	(2014) Plant polyisoprenoids and control of cholesterol level.	3	13	0.02	ENSP00000260010,ENSP00000354394,ENSP00000431885	STAT1,TLR2,TYK2
PMID:24842874	(2014) T cell-intrinsic role of IL-6 signaling in primary and memory responses.	4	54	0.02	ENSP00000260010,ENSP00000354394,ENSP00000384371,ENSP00000431885	BCL6,STAT1,TLR2,TYK2
PMID:24859450	(2014) The transcription factor Foxp1 is a critical negative regulator of the differentiation of follicular helper T cells.	4	46	0.02	ENSP00000234347,ENSP00000262948,ENSP00000354394,ENSP00000384371	BCL6,MAP2K2,PRTN3,STAT1
PMID:25093995	(2014) Coronavirus virulence genes with main focus on SARS-CoV envelope gene.	4	52	0.02	ENSP00000260010,ENSP00000354394,ENSP00000389326,ENSP00000431885	ACE2,STAT1,TLR2,TYK2
PMID:25114601	(2014) Pharmacogenetics of hepatitis C: transition from interferon-based therapies to direct-acting antiviral agents.	3	14	0.02	ENSP00000333639,ENSP00000354394,ENSP00000431885	IFNL2,STAT1,TYK2
PMID:25233462	(2014) IL28B gene polymorphism SNP rs8099917 genotype GG is associated with HTLV-1-associated myelopathytropical spastic paraparesis (HAMTSP) in HTLV-1 carriers.	3	12	0.02	ENSP00000333639,ENSP00000354394,ENSP00000431885	IFNL2,STAT1,TYK2
PMID:25258478	(2014) Unraveling the complex relationship triad between lipids, obesity, and inflammation.	4	47	0.02	ENSP00000285379,ENSP00000334145,ENSP00000354394,ENSP00000384371	BCL6,CA2,F3,STAT1
PMID:25704559	(2015) Interferons and viruses: an evolutionary arms race of molecular interactions.	4	51	0.02	ENSP00000260010,ENSP00000333639,ENSP00000354394,ENSP00000431885	IFNL2,STAT1,TLR2,TYK2
PMID:25706098	(2015) Interleukin-22: immunobiology and pathology.	5	115	0.02	ENSP00000260010,ENSP00000333639,ENSP00000354394,ENSP00000362181,ENSP00000431885	IFNL2,NCR2,STAT1,TLR2,TYK2
PMID:25741766	(2015) Extracellular vesicles in Alzheimer's disease: friends or foes? Focus on aBeta-vesicle interaction.	3	14	0.02	ENSP00000265986,ENSP00000270142,ENSP00000340820	IDE,MAPT,SOD1
PMID:26265185	(2016) HSP90 inhibition leads to degradation of the TYK2 kinase and apoptotic cell death in T-cell acute lymphoblastic leukemia.	3	13	0.02	ENSP00000354394,ENSP00000383641,ENSP00000431885	CRLF2,STAT1,TYK2
PMID:26398317	(2015) Overcoming rituximab drug-resistance by the genetically engineered anti-CD20-hIFN-Alfa fusion protein: Direct cytotoxicity and synergy with chemotherapy.	3	12	0.02	ENSP00000354394,ENSP00000384371,ENSP00000431885	BCL6,STAT1,TYK2
PMID:26483549	(2015) IL-1RTLR2 through MyD88 Divergently Modulates Osteoclastogenesis through Regulation of Nuclear Factor of Activated T Cells c1 (NFATc1) and B Lymphocyte-induced Maturation Protein-1 (Blimp1).	3	14	0.02	ENSP00000260010,ENSP00000285379,ENSP00000384371	BCL6,CA2,TLR2
PMID:26717357	(2015) Interleukin-22 Secreted by NKp44+ Natural Killer Cells Promotes Proliferation of Fibroblast-Like Synoviocytes in Rheumatoid Arthritis.	3	14	0.02	ENSP00000354394,ENSP00000362181,ENSP00000431885	NCR2,STAT1,TYK2
PMID:27009270	(2016) Targeting protein homeostasis in sporadic inclusion body myositis.	3	13	0.02	ENSP00000270142,ENSP00000334145,ENSP00000340820	F3,MAPT,SOD1
PMID:27264686	(2017) Clash of the Cytokine Titans: counter-regulation of interleukin-1 and type I interferon-mediated inflammatory responses.	4	53	0.02	ENSP00000234347,ENSP00000333639,ENSP00000354394,ENSP00000431885	IFNL2,PRTN3,STAT1,TYK2
PMID:27534615	(2016) Gene signatures associated with adaptive humoral immunity following seasonal influenza AH1N1 vaccination.	4	48	0.02	ENSP00000285379,ENSP00000318912,ENSP00000354394,ENSP00000431885	CA13,CA2,STAT1,TYK2
PMID:27871304	(2016) Respiratory viral infections and host responses; insights from genomics.	4	47	0.02	ENSP00000260010,ENSP00000270142,ENSP00000333639,ENSP00000354394	IFNL2,SOD1,STAT1,TLR2
PMID:28066439	(2016) Effects of Interferons and Viruses on Metabolism.	4	48	0.02	ENSP00000260010,ENSP00000270142,ENSP00000354394,ENSP00000431885	SOD1,STAT1,TLR2,TYK2
PMID:28182798	(2017) Expression of genes belonging to the interacting TLR cascades, NADPH-oxidase and mitochondrial oxidative phosphorylation in septic patients.	4	47	0.02	ENSP00000260010,ENSP00000270142,ENSP00000354394,ENSP00000431885	SOD1,STAT1,TLR2,TYK2
PMID:29137183	(2017) Lactobacillus plantarum Enhanced IL-22 Production in Natural Killer (NK) Cells That Protect the Integrity of Intestinal Epithelial Cell Barrier Damaged by Enterotoxigenic Escherichia coli.	3	14	0.02	ENSP00000260010,ENSP00000362181,ENSP00000431885	NCR2,TLR2,TYK2
PMID:29186193	(2017) RIG-I-like receptor activation by dengue virus drives follicular T helper cell formation and antibody production.	4	46	0.02	ENSP00000260010,ENSP00000333639,ENSP00000354394,ENSP00000384371	BCL6,IFNL2,STAT1,TLR2
PMID:23626590	(2013) The Regulation of Immune Responses by DC Derived Type I IFN.	4	55	0.0207	ENSP00000228918,ENSP00000260010,ENSP00000354394,ENSP00000431885	LTBR,STAT1,TLR2,TYK2
PMID:25111807	(2014) An interferon response gene signature is associated with the therapeutic response of hepatitis C patients.	4	55	0.0207	ENSP00000260010,ENSP00000333639,ENSP00000354394,ENSP00000431885	IFNL2,STAT1,TLR2,TYK2
PMID:26038748	(2014) The impact of the interferon-lambda family on the innate and adaptive immune response to viral infections.	4	55	0.0207	ENSP00000260010,ENSP00000333639,ENSP00000354394,ENSP00000431885	IFNL2,STAT1,TLR2,TYK2
PMID:27870860	(2016) Gene Expression Profile of High IFN-Gamma Producers Stimulated with Leishmania braziliensis Identifies Genes Associated with Cutaneous Leishmaniasis.	4	55	0.0207	ENSP00000260010,ENSP00000270142,ENSP00000334145,ENSP00000354394	F3,SOD1,STAT1,TLR2
PMID:20338026	(2010) Transcriptome analysis reveals a major impact of JAK protein tyrosine kinase 2 (Tyk2) on the expression of interferon-responsive and metabolic genes.	4	56	0.0208	ENSP00000260010,ENSP00000340989,ENSP00000354394,ENSP00000431885	SFN,STAT1,TLR2,TYK2
PMID:26275051	(2015) Microarray and Proteomic Analyses of Myeloproliferative Neoplasms with a Highlight on the mTOR Signaling Pathway.	5	124	0.0208	ENSP00000262030,ENSP00000270142,ENSP00000302886,ENSP00000340820,ENSP00000354394	ATP5B,MAPT,PA2G4,SOD1,STAT1
PMID:11094415	(2000) Janus kinases and signal transducers and activators of transcription: their roles in cytokine signaling, development and immunoregulation.	4	57	0.021	ENSP00000312664,ENSP00000354394,ENSP00000384371,ENSP00000431885	BCL6,CASP2,STAT1,TYK2
PMID:16146571	(2005) Novel type I interferon IL-28A suppresses hepatitis C viral RNA replication.	3	17	0.021	ENSP00000333639,ENSP00000354394,ENSP00000431885	IFNL2,STAT1,TYK2
PMID:19903021	(2009) All-trans retinoic acid as a novel therapeutic strategy for Alzheimer's disease.	3	17	0.021	ENSP00000265986,ENSP00000270142,ENSP00000340820	IDE,MAPT,SOD1
PMID:20130599	(2010) NF-kappaB activation mediates resistance to IFN beta in MLL-rearranged acute lymphoblastic leukemia.	3	17	0.021	ENSP00000312664,ENSP00000354394,ENSP00000431885	CASP2,STAT1,TYK2
PMID:20392288	(2010) Overview of the biology of type I interferons.	4	57	0.021	ENSP00000260010,ENSP00000333639,ENSP00000354394,ENSP00000431885	IFNL2,STAT1,TLR2,TYK2
PMID:21211066	(2011) Pre-expression of a sulfhydryl oxidase significantly increases the yields of eukaryotic disulfide bond containing proteins expressed in the cytoplasm of E.coli.	3	16	0.021	ENSP00000270142,ENSP00000327801,ENSP00000334145	F3,P4HB,SOD1
PMID:22573138	(2012) Molecular cloning and characterization of the 5'-flanking regulatory region of the carbonic anhydrase nacrein gene of the pearl oyster Pinctada fucata and its expression.	3	16	0.021	ENSP00000270142,ENSP00000285379,ENSP00000318912	CA13,CA2,SOD1
PMID:23090498	(2012) Interferon-stimulated gene 15 as a general marker for acute and chronic neuronal injuries.	3	16	0.021	ENSP00000270142,ENSP00000354394,ENSP00000431885	SOD1,STAT1,TYK2
PMID:23252387	(2012) The challenge of developing a herpes simplex virus 2 vaccine.	3	16	0.021	ENSP00000329033,ENSP00000354394,ENSP00000431885	SLC25A18,STAT1,TYK2
PMID:23950841	(2013) Tagging of genomic STAT3 and STAT1 with fluorescent proteins and insertion of a luciferase reporter in the cyclin D1 gene provides a modified A549 cell line to screen for selective STAT3 inhibitors.	3	17	0.021	ENSP00000285379,ENSP00000354394,ENSP00000431885	CA2,STAT1,TYK2
PMID:24062747	(2013) Aberrant Type I Interferon Regulation in Autoimmunity: Opposite Directions in MS and SLE, Shaped by Evolution and Body Ecology.	4	61	0.021	ENSP00000260010,ENSP00000333639,ENSP00000354394,ENSP00000431885	IFNL2,STAT1,TLR2,TYK2
PMID:24069554	(2013) How are STAT1 and cholesterol metabolism associated in antiviral responses?	3	16	0.021	ENSP00000260010,ENSP00000354394,ENSP00000431885	STAT1,TLR2,TYK2
PMID:24121970	(2014) Experimental induction of type 2 diabetes in aging-accelerated mice triggered Alzheimer-like pathology and memory deficits.	3	16	0.021	ENSP00000265986,ENSP00000318912,ENSP00000340820	CA13,IDE,MAPT
PMID:24732131	(2014) Role of protein kinase R in the killing of Leishmania major by macrophages in response to neutrophil elastase and TLR4 via TNFAlfa and IFNBeta.	3	17	0.021	ENSP00000234347,ENSP00000260010,ENSP00000270142	PRTN3,SOD1,TLR2
PMID:24904537	(2014) A new paradigm: innate immune sensing of viruses via the unfolded protein response.	4	60	0.021	ENSP00000260010,ENSP00000312664,ENSP00000354394,ENSP00000431885	CASP2,STAT1,TLR2,TYK2
PMID:25664450	(2015) Hepatitis C, innate immunity and alcohol: friends or foes?	4	61	0.021	ENSP00000260010,ENSP00000333639,ENSP00000354394,ENSP00000431885	IFNL2,STAT1,TLR2,TYK2
PMID:25771505	(2015) The unique regulation and functions of type III interferons in antiviral immunity.	3	17	0.021	ENSP00000333639,ENSP00000354394,ENSP00000431885	IFNL2,STAT1,TYK2
PMID:26038413	(2012) Emerging virus diseases: can we ever expect the unexpected?	3	16	0.021	ENSP00000334145,ENSP00000354394,ENSP00000389326	ACE2,F3,STAT1
PMID:26078987	(....) Role of protease-activated receptors 2 (PAR2) in ocular infections and inflammation.	3	16	0.021	ENSP00000234347,ENSP00000260010,ENSP00000334145	F3,PRTN3,TLR2
PMID:26208884	(2015) MEK1 dependent and independent ERK activation regulates IL-10 and IL-12 production in bone marrow derived macrophages.	3	16	0.021	ENSP00000262948,ENSP00000354394,ENSP00000431885	MAP2K2,STAT1,TYK2
PMID:26557146	(2015) Proteomics in Traditional Chinese Medicine with an Emphasis on Alzheimer's Disease.	4	57	0.021	ENSP00000223321,ENSP00000261479,ENSP00000270142,ENSP00000340820	MAPT,PSMA2,PSMA6,SOD1
PMID:26923718	(2016) Biological and pathological activities of interleukin-22.	4	57	0.021	ENSP00000260010,ENSP00000354394,ENSP00000362181,ENSP00000431885	NCR2,STAT1,TLR2,TYK2
PMID:27725549	(....) Diffuse Large B-cell Lymphoma during Corticosteroid Therapy for TAFRO Syndrome.	3	16	0.021	ENSP00000234347,ENSP00000334145,ENSP00000384371	BCL6,F3,PRTN3
PMID:27920759	(2016) Immune Responses to Influenza Virus and Its Correlation to Age and Inherited Factors.	4	59	0.021	ENSP00000260010,ENSP00000354394,ENSP00000362181,ENSP00000431885	NCR2,STAT1,TLR2,TYK2
PMID:18162040	(2007) Targeting of interferon-beta to produce a specific, multi-mechanistic oncolytic vaccinia virus.	3	18	0.0212	ENSP00000260010,ENSP00000334145,ENSP00000354394	F3,STAT1,TLR2
PMID:18571728	(2008) Phosphatase PTP1B negatively regulates MyD88- and TRIF-dependent proinflammatory cytokine and type I interferon production in TLR-triggered macrophages.	3	18	0.0212	ENSP00000260010,ENSP00000354394,ENSP00000431885	STAT1,TLR2,TYK2
PMID:18830264	(2008) A role for IFN-lambda1 in multiple myeloma B cell growth.	3	18	0.0212	ENSP00000333639,ENSP00000354394,ENSP00000431885	IFNL2,STAT1,TYK2
PMID:19306359	(2009) IL-12 p40 homodimer, the so-called biologically inactive molecule, induces nitric oxide synthase in microglia via IL-12R beta 1.	3	18	0.0212	ENSP00000270142,ENSP00000357726,ENSP00000431885	S100A12,SOD1,TYK2
PMID:24265504	(2013) Protein subcellular relocalization increases the retention of eukaryotic duplicate genes.	3	18	0.0212	ENSP00000265986,ENSP00000285379,ENSP00000318912	CA13,CA2,IDE
PMID:25191271	(2014) The still mysterious roles of cysteine-containing glutathione transferases in plants.	3	18	0.0212	ENSP00000261479,ENSP00000327801,ENSP00000340820	MAPT,P4HB,PSMA6
PMID:25207270	(2014) Protein disulfide isomerase a multifunctional protein with multiple physiological roles.	3	18	0.0212	ENSP00000270142,ENSP00000327801,ENSP00000334145	F3,P4HB,SOD1
PMID:25792726	(2015) Oxr1 improves pathogenic cellular features of ALS-associated FUS and TDP-43 mutations.	3	18	0.0212	ENSP00000262030,ENSP00000270142,ENSP00000340820	ATP5B,MAPT,SOD1
PMID:29472928	(2018) Immunothrombotic Activity of Damage-Associated Molecular Patterns and Extracellular Vesicles in Secondary Organ Failure Induced by Trauma and Sterile Insults.	3	18	0.0212	ENSP00000260010,ENSP00000334145,ENSP00000357726	F3,S100A12,TLR2

## Sheet: KEGG Pathways
#term ID	term description	observed gene count	background gene count	false discovery rate	matching proteins in your network (IDs)	matching proteins in your network (labels)
hsa04068	FoxO signaling pathway	4	130	0.0125	ENSP00000262948,ENSP00000323867,ENSP00000333685,ENSP00000384371	BCL6,MAP2K2,MAPK11,PRKAG1
hsa04620	Toll-like receptor signaling pathway	4	102	0.0125	ENSP00000260010,ENSP00000262948,ENSP00000333685,ENSP00000354394	MAP2K2,MAPK11,STAT1,TLR2
hsa05145	Toxoplasmosis	4	109	0.0125	ENSP00000260010,ENSP00000333685,ENSP00000354394,ENSP00000431885	MAPK11,STAT1,TLR2,TYK2
hsa04370	VEGF signaling pathway	3	59	0.0126	ENSP00000262948,ENSP00000333685,ENSP00000396467	MAP2K2,MAPK11,MAPKAPK3
hsa00910	Nitrogen metabolism	2	17	0.0134	ENSP00000285379,ENSP00000318912	CA13,CA2
hsa04630	Jak-STAT signaling pathway	4	160	0.0134	ENSP00000333639,ENSP00000354394,ENSP00000383641,ENSP00000431885	CRLF2,IFNL2,STAT1,TYK2
hsa04917	Prolactin signaling pathway	3	69	0.0134	ENSP00000262948,ENSP00000333685,ENSP00000354394	MAP2K2,MAPK11,STAT1
hsa05140	Leishmaniasis	3	70	0.0134	ENSP00000260010,ENSP00000333685,ENSP00000354394	MAPK11,STAT1,TLR2
hsa05164	Influenza A	4	168	0.0134	ENSP00000262948,ENSP00000333685,ENSP00000354394,ENSP00000431885	MAP2K2,MAPK11,STAT1,TYK2
hsa05167	Kaposi's sarcoma-associated herpesvirus infection	4	183	0.0134	ENSP00000262948,ENSP00000333685,ENSP00000354394,ENSP00000431885	MAP2K2,MAPK11,STAT1,TYK2
hsa04658	Th1 and Th2 cell differentiation	3	88	0.014	ENSP00000333685,ENSP00000354394,ENSP00000431885	MAPK11,STAT1,TYK2
hsa04659	Th17 cell differentiation	3	102	0.0174	ENSP00000333685,ENSP00000354394,ENSP00000431885	MAPK11,STAT1,TYK2
hsa04660	T cell receptor signaling pathway	3	99	0.0174	ENSP00000262948,ENSP00000333685,ENSP00000417273	MAP2K2,MAPK11,NCK1
hsa04933	AGE-RAGE signaling pathway in diabetic complications	3	98	0.0174	ENSP00000333685,ENSP00000334145,ENSP00000354394	F3,MAPK11,STAT1
hsa04722	Neurotrophin signaling pathway	3	116	0.0222	ENSP00000262948,ENSP00000333685,ENSP00000378485	MAP2K2,MAPK11,MATK
hsa04380	Osteoclast differentiation	3	124	0.0247	ENSP00000333685,ENSP00000354394,ENSP00000431885	MAPK11,STAT1,TYK2
hsa05020	Prion diseases	2	33	0.0247	ENSP00000262948,ENSP00000270142	MAP2K2,SOD1
hsa05160	Hepatitis C	3	131	0.0259	ENSP00000333685,ENSP00000354394,ENSP00000431885	MAPK11,STAT1,TYK2
hsa05162	Measles	3	133	0.0259	ENSP00000260010,ENSP00000354394,ENSP00000431885	STAT1,TLR2,TYK2
hsa04010	MAPK signaling pathway	4	293	0.0291	ENSP00000262948,ENSP00000333685,ENSP00000340820,ENSP00000396467	MAP2K2,MAPK11,MAPKAPK3,MAPT
hsa05161	Hepatitis B	3	142	0.0291	ENSP00000260010,ENSP00000262948,ENSP00000354394	MAP2K2,STAT1,TLR2
hsa03050	Proteasome	2	43	0.0295	ENSP00000223321,ENSP00000261479	PSMA2,PSMA6
hsa04621	NOD-like receptor signaling pathway	3	166	0.0374	ENSP00000333685,ENSP00000354394,ENSP00000431885	MAPK11,STAT1,TYK2
hsa05010	Alzheimer's disease	3	168	0.0374	ENSP00000262030,ENSP00000265986,ENSP00000340820	ATP5B,IDE,MAPT
hsa05014	Amyotrophic lateral sclerosis (ALS)	2	50	0.0374	ENSP00000270142,ENSP00000333685	MAPK11,SOD1
hsa05152	Tuberculosis	3	172	0.0378	ENSP00000260010,ENSP00000333685,ENSP00000354394	MAPK11,STAT1,TLR2
hsa05168	Herpes simplex infection	3	181	0.0417	ENSP00000260010,ENSP00000354394,ENSP00000431885	STAT1,TLR2,TYK2
hsa04213	Longevity regulating pathway - multiple species	2	61	0.0445	ENSP00000270142,ENSP00000323867	PRKAG1,SOD1
hsa05321	Inflammatory bowel disease (IBD)	2	62	0.0445	ENSP00000260010,ENSP00000354394	STAT1,TLR2
hsa05016	Huntington's disease	3	193	0.0446	ENSP00000262030,ENSP00000270142,ENSP00000408910	ATP5B,DCTN2,SOD1
hsa05205	Proteoglycans in cancer	3	195	0.0446	ENSP00000260010,ENSP00000262948,ENSP00000333685	MAP2K2,MAPK11,TLR2
hsa04664	Fc epsilon RI signaling pathway	2	67	0.0464	ENSP00000262948,ENSP00000333685	MAP2K2,MAPK11

## Sheet: Reactome Pathways
#term ID	term description	observed gene count	background gene count	false discovery rate	matching proteins in your network (IDs)	matching proteins in your network (labels)
HSA-168256	Immune System	22	1925	3.3e-09	ENSP00000223321,ENSP00000227348,ENSP00000228918,ENSP00000234347,ENSP00000260010,ENSP00000261479,ENSP00000264914,ENSP00000270142,ENSP00000302886,ENSP00000312664,ENSP00000327801,ENSP00000333639,ENSP00000333685,ENSP00000354394,ENSP00000357726,ENSP00000362181,ENSP00000383641,ENSP00000384371,ENSP00000396467,ENSP00000408910,ENSP00000417273,ENSP00000431885	ARSB,BCL6,CASP2,CRLF2,CRTAM,DCTN2,IFNL2,LTBR,MAPK11,MAPKAPK3,NCK1,NCR2,P4HB,PA2G4,PRTN3,PSMA2,PSMA6,S100A12,SOD1,STAT1,TLR2,TYK2
HSA-449147	Signaling by Interleukins	13	439	3.3e-09	ENSP00000223321,ENSP00000234347,ENSP00000261479,ENSP00000270142,ENSP00000327801,ENSP00000333639,ENSP00000333685,ENSP00000354394,ENSP00000357726,ENSP00000383641,ENSP00000384371,ENSP00000396467,ENSP00000431885	BCL6,CRLF2,IFNL2,MAPK11,MAPKAPK3,P4HB,PRTN3,PSMA2,PSMA6,S100A12,SOD1,STAT1,TYK2
HSA-1280215	Cytokine Signaling in Immune system	14	654	1e-08	ENSP00000223321,ENSP00000228918,ENSP00000234347,ENSP00000261479,ENSP00000270142,ENSP00000327801,ENSP00000333639,ENSP00000333685,ENSP00000354394,ENSP00000357726,ENSP00000383641,ENSP00000384371,ENSP00000396467,ENSP00000431885	BCL6,CRLF2,IFNL2,LTBR,MAPK11,MAPKAPK3,P4HB,PRTN3,PSMA2,PSMA6,S100A12,SOD1,STAT1,TYK2
HSA-168249	Innate Immune System	12	1012	0.00013	ENSP00000223321,ENSP00000234347,ENSP00000260010,ENSP00000261479,ENSP00000264914,ENSP00000302886,ENSP00000312664,ENSP00000333685,ENSP00000357726,ENSP00000362181,ENSP00000396467,ENSP00000417273	ARSB,CASP2,MAPK11,MAPKAPK3,NCK1,NCR2,PA2G4,PRTN3,PSMA2,PSMA6,S100A12,TLR2
HSA-8953897	Cellular responses to external stimuli	8	459	0.00053	ENSP00000223321,ENSP00000261479,ENSP00000270142,ENSP00000323867,ENSP00000327801,ENSP00000333685,ENSP00000396467,ENSP00000408910	DCTN2,MAPK11,MAPKAPK3,P4HB,PRKAG1,PSMA2,PSMA6,SOD1
HSA-447115	Interleukin-12 family signaling	4	57	0.00062	ENSP00000270142,ENSP00000327801,ENSP00000354394,ENSP00000431885	P4HB,SOD1,STAT1,TYK2
HSA-2262752	Cellular responses to stress	7	384	0.0011	ENSP00000223321,ENSP00000261479,ENSP00000270142,ENSP00000327801,ENSP00000333685,ENSP00000396467,ENSP00000408910	DCTN2,MAPK11,MAPKAPK3,P4HB,PSMA2,PSMA6,SOD1
HSA-8854691	Interleukin-20 family signaling	3	25	0.0015	ENSP00000333639,ENSP00000354394,ENSP00000431885	IFNL2,STAT1,TYK2
HSA-166058	MyD88:MAL(TIRAP) cascade initiated on plasma membrane	4	94	0.0027	ENSP00000260010,ENSP00000333685,ENSP00000357726,ENSP00000396467	MAPK11,MAPKAPK3,S100A12,TLR2
HSA-140877	Formation of Fibrin Clot (Clotting Cascade)	3	39	0.0032	ENSP00000234347,ENSP00000334145,ENSP00000415786	F3,PRTN3,SERPINE2
HSA-9020591	Interleukin-12 signaling	3	47	0.005	ENSP00000270142,ENSP00000327801,ENSP00000431885	P4HB,SOD1,TYK2
HSA-112411	MAPK1 (ERK2) activation	2	8	0.0051	ENSP00000262948,ENSP00000431885	MAP2K2,TYK2
HSA-9020933	Interleukin-23 signaling	2	9	0.0058	ENSP00000327801,ENSP00000431885	P4HB,TYK2
HSA-162582	Signal Transduction	15	2605	0.006	ENSP00000222005,ENSP00000223321,ENSP00000261479,ENSP00000262948,ENSP00000312664,ENSP00000323867,ENSP00000327801,ENSP00000333685,ENSP00000340989,ENSP00000354394,ENSP00000378485,ENSP00000396467,ENSP00000417273,ENSP00000431885,ENSP00000466009	CASP2,CDC37,MAP2K2,MAPK11,MAPKAPK3,MATK,NCK1,P4HB,PPY,PRKAG1,PSMA2,PSMA6,SFN,STAT1,TYK2
HSA-2151209	Activation of PPARGC1A (PGC-1alpha) by phosphorylation	2	10	0.0062	ENSP00000323867,ENSP00000333685	MAPK11,PRKAG1
HSA-1059683	Interleukin-6 signaling	2	11	0.007	ENSP00000354394,ENSP00000431885	STAT1,TYK2
HSA-109581	Apoptosis	4	162	0.007	ENSP00000223321,ENSP00000261479,ENSP00000340820,ENSP00000340989	MAPT,PSMA2,PSMA6,SFN
HSA-1475029	Reversible hydration of carbon dioxide	2	12	0.007	ENSP00000285379,ENSP00000318912	CA13,CA2
HSA-171007	p38MAPK events	2	12	0.007	ENSP00000333685,ENSP00000396467	MAPK11,MAPKAPK3
HSA-5358346	Hedgehog ligand biogenesis	3	61	0.007	ENSP00000223321,ENSP00000261479,ENSP00000327801	P4HB,PSMA2,PSMA6
HSA-8939902	Regulation of RUNX2 expression and activity	3	68	0.007	ENSP00000223321,ENSP00000261479,ENSP00000354394	PSMA2,PSMA6,STAT1
HSA-8984722	Interleukin-35 Signalling	2	12	0.007	ENSP00000354394,ENSP00000431885	STAT1,TYK2
HSA-9006934	Signaling by Receptor Tyrosine Kinases	6	437	0.007	ENSP00000222005,ENSP00000333685,ENSP00000354394,ENSP00000378485,ENSP00000396467,ENSP00000417273	CDC37,MAPK11,MAPKAPK3,MATK,NCK1,STAT1
HSA-9020956	Interleukin-27 signaling	2	11	0.007	ENSP00000354394,ENSP00000431885	STAT1,TYK2
HSA-6798695	Neutrophil degranulation	6	471	0.0071	ENSP00000223321,ENSP00000234347,ENSP00000260010,ENSP00000264914,ENSP00000302886,ENSP00000357726	ARSB,PA2G4,PRTN3,PSMA2,S100A12,TLR2
HSA-1236974	ER-Phagosome pathway	3	80	0.0097	ENSP00000223321,ENSP00000260010,ENSP00000261479	PSMA2,PSMA6,TLR2
HSA-450531	Regulation of mRNA stability by proteins that bind AU-rich elements	3	83	0.0102	ENSP00000223321,ENSP00000261479,ENSP00000333685	MAPK11,PSMA2,PSMA6
HSA-975871	MyD88 cascade initiated on plasma membrane	3	84	0.0102	ENSP00000333685,ENSP00000357726,ENSP00000396467	MAPK11,MAPKAPK3,S100A12
HSA-1280218	Adaptive Immune System	7	733	0.0106	ENSP00000223321,ENSP00000227348,ENSP00000260010,ENSP00000261479,ENSP00000362181,ENSP00000408910,ENSP00000417273	CRTAM,DCTN2,NCK1,NCR2,PSMA2,PSMA6,TLR2
HSA-140875	Common Pathway of Fibrin Clot Formation	2	22	0.0114	ENSP00000234347,ENSP00000415786	PRTN3,SERPINE2
HSA-1592230	Mitochondrial biogenesis	3	92	0.0114	ENSP00000262030,ENSP00000323867,ENSP00000333685	ATP5B,MAPK11,PRKAG1
HSA-168164	Toll Like Receptor 3 (TLR3) Cascade	3	95	0.0114	ENSP00000333685,ENSP00000357726,ENSP00000396467	MAPK11,MAPKAPK3,S100A12
HSA-186763	Downstream signal transduction	2	27	0.0114	ENSP00000354394,ENSP00000417273	NCK1,STAT1
HSA-202403	TCR signaling	3	109	0.0114	ENSP00000223321,ENSP00000261479,ENSP00000417273	NCK1,PSMA2,PSMA6
HSA-3700989	Transcriptional Regulation by TP53	5	359	0.0114	ENSP00000312664,ENSP00000323867,ENSP00000333685,ENSP00000340989,ENSP00000384371	BCL6,CASP2,MAPK11,PRKAG1,SFN
HSA-422475	Axon guidance	6	541	0.0114	ENSP00000223321,ENSP00000261479,ENSP00000262948,ENSP00000333685,ENSP00000350896,ENSP00000417273	EPHB4,MAP2K2,MAPK11,NCK1,PSMA2,PSMA6
HSA-4420097	VEGFA-VEGFR2 Pathway	3	95	0.0114	ENSP00000333685,ENSP00000396467,ENSP00000417273	MAPK11,MAPKAPK3,NCK1
HSA-449836	Other interleukin signaling	2	25	0.0114	ENSP00000234347,ENSP00000431885	PRTN3,TYK2
HSA-450302	activated TAK1 mediates p38 MAPK activation	2	23	0.0114	ENSP00000333685,ENSP00000396467	MAPK11,MAPKAPK3
HSA-5663202	Diseases of signal transduction	5	360	0.0114	ENSP00000222005,ENSP00000223321,ENSP00000261479,ENSP00000262948,ENSP00000354394	CDC37,MAP2K2,PSMA2,PSMA6,STAT1
HSA-5668541	TNFR2 non-canonical NF-kB pathway	3	96	0.0114	ENSP00000223321,ENSP00000228918,ENSP00000261479	LTBR,PSMA2,PSMA6
HSA-5684996	MAPK1/MAPK3 signaling	4	234	0.0114	ENSP00000223321,ENSP00000261479,ENSP00000262948,ENSP00000431885	MAP2K2,PSMA2,PSMA6,TYK2
HSA-6785807	Interleukin-4 and Interleukin-13 signaling	3	106	0.0114	ENSP00000354394,ENSP00000384371,ENSP00000431885	BCL6,STAT1,TYK2
HSA-8863795	Downregulation of ERBB2 signaling	2	27	0.0114	ENSP00000222005,ENSP00000378485	CDC37,MATK
HSA-9020702	Interleukin-1 signaling	3	98	0.0114	ENSP00000223321,ENSP00000261479,ENSP00000357726	PSMA2,PSMA6,S100A12
HSA-937061	TRIF(TICAM1)-mediated TLR4 signaling	3	96	0.0114	ENSP00000333685,ENSP00000357726,ENSP00000396467	MAPK11,MAPKAPK3,S100A12
HSA-975138	TRAF6 mediated induction of NFkB and MAP kinases upon TLR7/8 or 9 activation	3	91	0.0114	ENSP00000333685,ENSP00000357726,ENSP00000396467	MAPK11,MAPKAPK3,S100A12
HSA-983705	Signaling by the B Cell Receptor (BCR)	3	107	0.0114	ENSP00000223321,ENSP00000261479,ENSP00000417273	NCK1,PSMA2,PSMA6
HSA-212436	Generic Transcription Pathway	8	1112	0.0153	ENSP00000223321,ENSP00000261479,ENSP00000312664,ENSP00000323867,ENSP00000333685,ENSP00000340989,ENSP00000354394,ENSP00000384371	BCL6,CASP2,MAPK11,PRKAG1,PSMA2,PSMA6,SFN,STAT1
HSA-168638	NOD1/2 Signaling Pathway	2	35	0.0167	ENSP00000312664,ENSP00000333685	CASP2,MAPK11
HSA-3299685	Detoxification of Reactive Oxygen Species	2	35	0.0167	ENSP00000270142,ENSP00000327801	P4HB,SOD1
HSA-1852241	Organelle biogenesis and maintenance	4	287	0.0197	ENSP00000262030,ENSP00000323867,ENSP00000333685,ENSP00000408910	ATP5B,DCTN2,MAPK11,PRKAG1
HSA-5633008	TP53 Regulates Transcription of Cell Death Genes	2	42	0.0216	ENSP00000312664,ENSP00000384371	BCL6,CASP2
HSA-69481	G2/M Checkpoints	3	148	0.0225	ENSP00000223321,ENSP00000261479,ENSP00000340989	PSMA2,PSMA6,SFN
HSA-1236978	Cross-presentation of soluble exogenous antigens (endosomes)	2	47	0.0257	ENSP00000223321,ENSP00000261479	PSMA2,PSMA6
HSA-211733	Regulation of activated PAK-2p34 by proteasome mediated degradation	2	47	0.0257	ENSP00000223321,ENSP00000261479	PSMA2,PSMA6
HSA-350562	Regulation of ornithine decarboxylase (ODC)	2	48	0.0257	ENSP00000223321,ENSP00000261479	PSMA2,PSMA6
HSA-1643685	Disease	7	1018	0.0264	ENSP00000222005,ENSP00000223321,ENSP00000260010,ENSP00000261479,ENSP00000262948,ENSP00000264914,ENSP00000354394	ARSB,CDC37,MAP2K2,PSMA2,PSMA6,STAT1,TLR2
HSA-174113	SCF-beta-TrCP mediated degradation of Emi1	2	52	0.0264	ENSP00000223321,ENSP00000261479	PSMA2,PSMA6
HSA-180534	Vpu mediated degradation of CD4	2	49	0.0264	ENSP00000223321,ENSP00000261479	PSMA2,PSMA6
HSA-180585	Vif-mediated degradation of APOBEC3G	2	50	0.0264	ENSP00000223321,ENSP00000261479	PSMA2,PSMA6
HSA-349425	Autodegradation of the E3 ubiquitin ligase COP1	2	49	0.0264	ENSP00000223321,ENSP00000261479	PSMA2,PSMA6
HSA-373752	Netrin-1 signaling	2	49	0.0264	ENSP00000333685,ENSP00000417273	MAPK11,NCK1
HSA-450408	AUF1 (hnRNP D0) binds and destabilizes mRNA	2	51	0.0264	ENSP00000223321,ENSP00000261479	PSMA2,PSMA6
HSA-4641257	Degradation of AXIN	2	52	0.0264	ENSP00000223321,ENSP00000261479	PSMA2,PSMA6
HSA-4641258	Degradation of DVL	2	54	0.0264	ENSP00000223321,ENSP00000261479	PSMA2,PSMA6
HSA-5362768	Hh mutants that don't undergo autocatalytic processing are degraded by ERAD	2	53	0.0264	ENSP00000223321,ENSP00000261479	PSMA2,PSMA6
HSA-69229	Ubiquitin-dependent degradation of Cyclin D1	2	49	0.0264	ENSP00000223321,ENSP00000261479	PSMA2,PSMA6
HSA-69601	Ubiquitin Mediated Degradation of Phosphorylated Cdc25A	2	50	0.0264	ENSP00000223321,ENSP00000261479	PSMA2,PSMA6
HSA-8854050	FBXL7 down-regulates AURKA during mitotic entry and in early mitosis	2	52	0.0264	ENSP00000223321,ENSP00000261479	PSMA2,PSMA6
HSA-8941858	Regulation of RUNX3 expression and activity	2	51	0.0264	ENSP00000223321,ENSP00000261479	PSMA2,PSMA6
HSA-9604323	Negative regulation of NOTCH4 signaling	2	50	0.0264	ENSP00000223321,ENSP00000261479	PSMA2,PSMA6
HSA-5676590	NIK-->noncanonical NF-kB signaling	2	56	0.0267	ENSP00000223321,ENSP00000261479	PSMA2,PSMA6
HSA-68827	CDT1 association with the CDC6:ORC:origin complex	2	56	0.0267	ENSP00000223321,ENSP00000261479	PSMA2,PSMA6
HSA-187577	SCF(Skp2)-mediated degradation of p27/p21	2	57	0.0269	ENSP00000223321,ENSP00000261479	PSMA2,PSMA6
HSA-5607761	Dectin-1 mediated noncanonical NF-kB signaling	2	57	0.0269	ENSP00000223321,ENSP00000261479	PSMA2,PSMA6
HSA-5610780	Degradation of GLI1 by the proteasome	2	57	0.0269	ENSP00000223321,ENSP00000261479	PSMA2,PSMA6
HSA-5610783	Degradation of GLI2 by the proteasome	2	57	0.0269	ENSP00000223321,ENSP00000261479	PSMA2,PSMA6
HSA-5610785	GLI3 is processed to GLI3R by the proteasome	2	57	0.0269	ENSP00000223321,ENSP00000261479	PSMA2,PSMA6
HSA-5678895	Defective CFTR causes cystic fibrosis	2	58	0.0269	ENSP00000223321,ENSP00000261479	PSMA2,PSMA6
HSA-174084	Autodegradation of Cdh1 by Cdh1:APC/C	2	59	0.0271	ENSP00000223321,ENSP00000261479	PSMA2,PSMA6
HSA-4608870	Asymmetric localization of PCP proteins	2	61	0.0286	ENSP00000223321,ENSP00000261479	PSMA2,PSMA6
HSA-69275	G2/M Transition	3	189	0.0288	ENSP00000223321,ENSP00000261479,ENSP00000408910	DCTN2,PSMA2,PSMA6
HSA-1169091	Activation of NF-kappaB in B cells	2	64	0.029	ENSP00000223321,ENSP00000261479	PSMA2,PSMA6
HSA-1234176	Oxygen-dependent proline hydroxylation of Hypoxia-inducible Factor Alpha	2	62	0.029	ENSP00000223321,ENSP00000261479	PSMA2,PSMA6
HSA-174154	APC/C:Cdc20 mediated degradation of Securin	2	63	0.029	ENSP00000223321,ENSP00000261479	PSMA2,PSMA6
HSA-157118	Signaling by NOTCH	3	197	0.0294	ENSP00000223321,ENSP00000261479,ENSP00000354394	PSMA2,PSMA6,STAT1
HSA-5658442	Regulation of RAS by GAPs	2	65	0.0294	ENSP00000223321,ENSP00000261479	PSMA2,PSMA6
HSA-8948751	Regulation of PTEN stability and activity	2	66	0.0295	ENSP00000223321,ENSP00000261479	PSMA2,PSMA6
HSA-109582	Hemostasis	5	601	0.0304	ENSP00000234347,ENSP00000270142,ENSP00000291539,ENSP00000334145,ENSP00000415786	F3,PDE9A,PRTN3,SERPINE2,SOD1
HSA-5689880	Ub-specific processing proteases	3	202	0.0304	ENSP00000223321,ENSP00000261479,ENSP00000265986	IDE,PSMA2,PSMA6
HSA-1445148	Translocation of SLC2A4 (GLUT4) to the plasma membrane	2	69	0.0305	ENSP00000323867,ENSP00000340989	PRKAG1,SFN
HSA-174178	APC/C:Cdh1 mediated degradation of Cdc20 and other APC/C:Cdh1 targeted proteins in late mitosis/early G1	2	68	0.0305	ENSP00000223321,ENSP00000261479	PSMA2,PSMA6
HSA-174184	Cdc20:Phospho-APC/C mediated degradation of Cyclin A	2	68	0.0305	ENSP00000223321,ENSP00000261479	PSMA2,PSMA6
HSA-68949	Orc1 removal from chromatin	2	68	0.0305	ENSP00000223321,ENSP00000261479	PSMA2,PSMA6
HSA-69017	CDK-mediated phosphorylation and removal of Cdc6	2	68	0.0305	ENSP00000223321,ENSP00000261479	PSMA2,PSMA6
HSA-376176	Signaling by ROBO receptors	3	210	0.0316	ENSP00000223321,ENSP00000261479,ENSP00000417273	NCK1,PSMA2,PSMA6
HSA-8852276	The role of GTSE1 in G2/M progression after G2 checkpoint	2	73	0.0319	ENSP00000223321,ENSP00000261479	PSMA2,PSMA6
HSA-195253	Degradation of beta-catenin by the destruction complex	2	79	0.0354	ENSP00000223321,ENSP00000261479	PSMA2,PSMA6
HSA-2871837	FCERI mediated NF-kB activation	2	79	0.0354	ENSP00000223321,ENSP00000261479	PSMA2,PSMA6
HSA-5673001	RAF/MAP kinase cascade	3	229	0.0363	ENSP00000223321,ENSP00000261479,ENSP00000262948	MAP2K2,PSMA2,PSMA6
HSA-5628897	TP53 Regulates Metabolic Genes	2	83	0.0367	ENSP00000323867,ENSP00000340989	PRKAG1,SFN
HSA-5632684	Hedgehog 'on' state	2	82	0.0367	ENSP00000223321,ENSP00000261479	PSMA2,PSMA6
HSA-5687128	MAPK6/MAPK4 signaling	2	86	0.0386	ENSP00000223321,ENSP00000261479	PSMA2,PSMA6
HSA-6803157	Antimicrobial peptides	2	87	0.0389	ENSP00000234347,ENSP00000260010	PRTN3,TLR2
HSA-202424	Downstream TCR signaling	2	89	0.0404	ENSP00000223321,ENSP00000261479	PSMA2,PSMA6
HSA-2559580	Oxidative Stress Induced Senescence	2	92	0.0421	ENSP00000333685,ENSP00000396467	MAPK11,MAPKAPK3
HSA-6804756	Regulation of TP53 Activity through Phosphorylation	2	92	0.0421	ENSP00000323867,ENSP00000333685	MAPK11,PRKAG1
HSA-5689603	UCH proteinases	2	93	0.0425	ENSP00000223321,ENSP00000261479	PSMA2,PSMA6
HSA-382551	Transport of small molecules	5	706	0.0434	ENSP00000223321,ENSP00000261479,ENSP00000285379,ENSP00000327801,ENSP00000329033	CA2,P4HB,PSMA2,PSMA6,SLC25A18
HSA-8939236	RUNX1 regulates transcription of genes involved in differentiation of HSCs	2	96	0.0442	ENSP00000223321,ENSP00000261479	PSMA2,PSMA6
HSA-382556	ABC-family proteins mediated transport	2	100	0.0469	ENSP00000223321,ENSP00000261479	PSMA2,PSMA6

## Sheet: UniProt Keywords
#term ID	term description	observed gene count	background gene count	false discovery rate	matching proteins in your network (IDs)	matching proteins in your network (labels)
KW-0007	Acetylation	18	3335	0.0144	ENSP00000222005,ENSP00000223321,ENSP00000261479,ENSP00000262030,ENSP00000262948,ENSP00000270142,ENSP00000285379,ENSP00000292147,ENSP00000302886,ENSP00000312664,ENSP00000322524,ENSP00000327801,ENSP00000340820,ENSP00000354394,ENSP00000384371,ENSP00000396467,ENSP00000408910,ENSP00000417273	ATP5B,BCL6,CA2,CASP2,CDC37,DCTN2,DCTPP1,ETHE1,MAP2K2,MAPKAPK3,MAPT,NCK1,P4HB,PA2G4,PSMA2,PSMA6,SOD1,STAT1
KW-0727	SH2 domain	4	108	0.0144	ENSP00000354394,ENSP00000378485,ENSP00000417273,ENSP00000431885	MATK,NCK1,STAT1,TYK2
KW-0829	Tyrosine-protein kinase	4	110	0.0144	ENSP00000262948,ENSP00000350896,ENSP00000378485,ENSP00000431885	EPHB4,MAP2K2,MATK,TYK2
KW-0963	Cytoplasm	22	4972	0.0144	ENSP00000222005,ENSP00000223321,ENSP00000261479,ENSP00000262948,ENSP00000265986,ENSP00000270142,ENSP00000285379,ENSP00000291539,ENSP00000292147,ENSP00000302886,ENSP00000322524,ENSP00000333685,ENSP00000340820,ENSP00000340989,ENSP00000354394,ENSP00000357726,ENSP00000378485,ENSP00000389326,ENSP00000396467,ENSP00000408910,ENSP00000417273,ENSP00000420384	ACE2,CA2,CDC37,CST7,DCTN2,DCTPP1,ETHE1,IDE,MAP2K2,MAPK11,MAPKAPK3,MAPT,MATK,NCK1,PA2G4,PDE9A,PSMA2,PSMA6,S100A12,SFN,SOD1,STAT1
KW-0645	Protease	6	511	0.0238	ENSP00000223321,ENSP00000234347,ENSP00000261479,ENSP00000265986,ENSP00000312664,ENSP00000389326	ACE2,CASP2,IDE,PRTN3,PSMA2,PSMA6
KW-0888	Threonine protease	2	21	0.0264	ENSP00000223321,ENSP00000261479	PSMA2,PSMA6
KW-0597	Phosphoprotein	28	8066	0.0265	ENSP00000222005,ENSP00000223321,ENSP00000228918,ENSP00000261479,ENSP00000262030,ENSP00000262948,ENSP00000270142,ENSP00000285379,ENSP00000291539,ENSP00000292147,ENSP00000302886,ENSP00000312664,ENSP00000322524,ENSP00000323867,ENSP00000327801,ENSP00000329033,ENSP00000333685,ENSP00000340820,ENSP00000340989,ENSP00000350896,ENSP00000354394,ENSP00000370882,ENSP00000378485,ENSP00000384371,ENSP00000396467…	ATP5B,BCL6,CA2,CASP2,CDC37,DCTN2,DCTPP1,EPHB4,ETHE1,LTBR,MAP2K2,MAPK11,MAPKAPK3,MAPT,MATK,NCK1,OCIAD1,P4HB,PA2G4,PDE9A,PRKAG1,PSMA2,PSMA6,SFN,SLC25A18,SOD1,STAT1,TYK2
KW-0964	Secreted	11	1813	0.0265	ENSP00000234347,ENSP00000265986,ENSP00000333639,ENSP00000334145,ENSP00000340989,ENSP00000357726,ENSP00000383641,ENSP00000389326,ENSP00000415786,ENSP00000420384,ENSP00000466009	ACE2,CRLF2,CST7,F3,IDE,IFNL2,PPY,PRTN3,S100A12,SERPINE2,SFN
KW-0067	ATP-binding	9	1367	0.0383	ENSP00000262030,ENSP00000262948,ENSP00000265986,ENSP00000323867,ENSP00000333685,ENSP00000350896,ENSP00000378485,ENSP00000396467,ENSP00000431885	ATP5B,EPHB4,IDE,MAP2K2,MAPK11,MAPKAPK3,MATK,PRKAG1,TYK2
KW-0418	Kinase	6	631	0.0383	ENSP00000262948,ENSP00000333685,ENSP00000350896,ENSP00000378485,ENSP00000396467,ENSP00000431885	EPHB4,MAP2K2,MAPK11,MAPKAPK3,MATK,TYK2
KW-0732	Signal	15	3237	0.0383	ENSP00000227348,ENSP00000228918,ENSP00000234347,ENSP00000260010,ENSP00000264914,ENSP00000327801,ENSP00000333639,ENSP00000334145,ENSP00000350896,ENSP00000362181,ENSP00000383641,ENSP00000389326,ENSP00000415786,ENSP00000420384,ENSP00000466009	ACE2,ARSB,CRLF2,CRTAM,CST7,EPHB4,F3,IFNL2,LTBR,NCR2,P4HB,PPY,PRTN3,SERPINE2,TLR2
KW-0547	Nucleotide-binding	10	1758	0.0476	ENSP00000262030,ENSP00000262948,ENSP00000265986,ENSP00000322524,ENSP00000323867,ENSP00000333685,ENSP00000350896,ENSP00000378485,ENSP00000396467,ENSP00000431885	ATP5B,DCTPP1,EPHB4,IDE,MAP2K2,MAPK11,MAPKAPK3,MATK,PRKAG1,TYK2

## Sheet: PFAM Protein Domains
#term ID	term description	observed gene count	background gene count	false discovery rate	matching proteins in your network (IDs)	matching proteins in your network (labels)
PF10584	Proteasome subunit A N-terminal signature	2	8	0.0138	ENSP00000223321,ENSP00000261479	PSMA2,PSMA6
PF00017	SH2 domain	3	101	0.021	ENSP00000354394,ENSP00000378485,ENSP00000417273	MATK,NCK1,STAT1
PF00069	Protein kinase domain	6	482	0.021	ENSP00000262948,ENSP00000333685,ENSP00000350896,ENSP00000378485,ENSP00000396467,ENSP00000431885	EPHB4,MAP2K2,MAPK11,MAPKAPK3,MATK,TYK2
PF00194	Eukaryotic-type carbonic anhydrase	2	17	0.021	ENSP00000285379,ENSP00000318912	CA13,CA2
PF00227	Proteasome subunit	2	19	0.021	ENSP00000223321,ENSP00000261479	PSMA2,PSMA6
PF07714	Protein tyrosine kinase	6	481	0.021	ENSP00000262948,ENSP00000333685,ENSP00000350896,ENSP00000378485,ENSP00000396467,ENSP00000431885	EPHB4,MAP2K2,MAPK11,MAPKAPK3,MATK,TYK2
PF06293	Lipopolysaccharide kinase (Kdo/WaaP) family	2	42	0.0395	ENSP00000333685,ENSP00000396467	MAPK11,MAPKAPK3

## Sheet: INTERPRO Protein Domains
#term ID	term description	observed gene count	background gene count	false discovery rate	matching proteins in your network (IDs)	matching proteins in your network (labels)
IPR000426	Proteasome alpha-subunit, N-terminal domain	2	8	0.0181	ENSP00000223321,ENSP00000261479	PSMA2,PSMA6
IPR000719	Protein kinase domain	6	485	0.0181	ENSP00000262948,ENSP00000333685,ENSP00000350896,ENSP00000378485,ENSP00000396467,ENSP00000431885	EPHB4,MAP2K2,MAPK11,MAPKAPK3,MATK,TYK2
IPR000980	SH2 domain	4	113	0.0181	ENSP00000354394,ENSP00000378485,ENSP00000417273,ENSP00000431885	MATK,NCK1,STAT1,TYK2
IPR001148	Alpha carbonic anhydrase domain	2	17	0.0181	ENSP00000285379,ENSP00000318912	CA13,CA2
IPR001353	Proteasome, subunit alpha/beta	2	19	0.0181	ENSP00000223321,ENSP00000261479	PSMA2,PSMA6
IPR008266	Tyrosine-protein kinase, active site	3	95	0.0181	ENSP00000350896,ENSP00000378485,ENSP00000431885	EPHB4,MATK,TYK2
IPR011009	Protein kinase-like domain superfamily	6	529	0.0181	ENSP00000262948,ENSP00000333685,ENSP00000350896,ENSP00000378485,ENSP00000396467,ENSP00000431885	EPHB4,MAP2K2,MAPK11,MAPKAPK3,MATK,TYK2
IPR017441	Protein kinase, ATP binding site	6	380	0.0181	ENSP00000262948,ENSP00000333685,ENSP00000350896,ENSP00000378485,ENSP00000396467,ENSP00000431885	EPHB4,MAP2K2,MAPK11,MAPKAPK3,MATK,TYK2
IPR018338	Carbonic anhydrase, alpha-class, conserved site	2	12	0.0181	ENSP00000285379,ENSP00000318912	CA13,CA2
IPR020635	Tyrosine-protein kinase, catalytic domain	3	79	0.0181	ENSP00000350896,ENSP00000378485,ENSP00000431885	EPHB4,MATK,TYK2
IPR023332	Proteasome alpha-type subunit	2	8	0.0181	ENSP00000223321,ENSP00000261479	PSMA2,PSMA6
IPR023561	Carbonic anhydrase, alpha-class	2	15	0.0181	ENSP00000285379,ENSP00000318912	CA13,CA2
IPR036398	Alpha carbonic anhydrase domain superfamily	2	17	0.0181	ENSP00000285379,ENSP00000318912	CA13,CA2
IPR036860	SH2 domain superfamily	4	113	0.0181	ENSP00000354394,ENSP00000378485,ENSP00000417273,ENSP00000431885	MATK,NCK1,STAT1,TYK2
IPR001245	Serine-threonine/tyrosine-protein kinase, catalytic domain	3	131	0.029	ENSP00000350896,ENSP00000378485,ENSP00000431885	EPHB4,MATK,TYK2
IPR029055	Nucleophile aminohydrolases, N-terminal	2	35	0.029	ENSP00000223321,ENSP00000261479	PSMA2,PSMA6

[truncated: 1 more sheets: SMART Protein Domains]
