# Supplementary material for: Molecular models of multiple sclerosis severity identify heterogeneity of pathogenic mechanisms
Source: Nat Commun. 2022 Dec 12;13:7670. doi: 10.1038/s41467-022-35357-4 (PMC9744737; doi:10.1038/s41467-022-35357-4)
Supplement: Supplementary file 16 — Supplementary Data 13 [file 41467_2022_35357_MOESM16_ESM.xlsx]

## Sheet: raw data
id	model_cohort	diagnosis	age	sex	predicted MS-DSS baseline	predicted MSDSS follow-up	predicted Brain volume deficit severity	CSF NFL	NFL_serum	MSDSS baseline	MSDSS follow-up	Brain volume deficit severity	SL000001	SL000002	SL000003	SL000004	SL000006	SL000007	SL000009	SL000011	SL000017	SL000019	SL000020	SL000021	SL000022	SL000024	SL000027	SL000038	SL000039	SL000045	SL000047	SL000048	SL000049	SL000051	SL000052	SL000053	SL000055	SL000057	SL000062	SL000064	SL000070	SL000074	SL000076	SL000084	SL000087	SL000088	SL000089	SL000104	SL000124
1	training	RR-MS	28.5836	M	2.05586	1.81485	-0.0261246	6280.1	19.9044	1.44974	1.47059	-0.0351956	1860.8	506	47258.9	89	71.6	19.1	44.4	36.2	12567.1	6953.8	32.9	15.8	2947.6	86.9	18.2	242.9	3546.8	976.2	43192.4	16205.8	91910.4	328.9	143.5	69.7	6885.2	15.5	20	15245.8	238.1	174.9	32.8	204.1	16.9	64.5	20.2	31.2	25565.7
2	training	RR-MS	27.9096	F	1.51412	1.36993	-0.0184052	7347.28	29.7	1.65582	1.62035	0.000312593	2477.5	703.8	53128.7	78.6	101.2	52.4	53.8	71	10447.6	9543.5	64	48.2	2124.8	108.8	47.7	208.9	2876.1	1448.8	38956	14221.5	108140	203.3	202.2	127.7	11504.8	31.1	41	12037.4	267.7	159.8	55.7	525.1	73.8	84.1	65.7	77	18733.2
3	training	RR-MS	35.4247	M	1.70172	2.34298	NA	2312.13	NA	1.21599	1.1774	NA	1004.3	369	40837.6	121.7	52.3	29.4	17.3	41.2	5164.3	6125.2	33.9	21.2	2586.4	50.9	31.7	253.6	1580.6	647.3	41244.5	14534.6	73568	760.8	84.5	93.3	8486	13.4	26.8	9202.5	250.1	114.5	29.2	88.9	23.3	84.7	44.7	46.9	16020.3
4	validation	RR-MS	52.4192	F	2.29481	2.04117	-0.0258199	NA	NA	1.03642	1.25601	NA	1173.3	309.8	34830.4	64.7	41.8	46.9	30	56.8	5100.8	3767.4	41.7	20.1	4774.8	60.8	37.8	226.2	1506.1	602.5	37731	9717.4	67611.2	435.4	124.2	84	6060	26.5	34.3	10255.9	368.2	125	36.4	130.4	50	70.2	33.6	56.3	19004.2
5	training	RR-MS	41.0877	M	1.35807	1.00457	NA	3039.19	11	0.937932	0.764007	NA	2138.1	475.7	49402.6	67.9	75.3	45	33.1	64.6	10578.1	21059.5	178.9	43	3507.2	93.5	45.5	219.6	1909.1	1981.4	47972.6	17537.2	99052.1	1704.5	221	94	9784.9	37	65.2	10666.1	216.7	138.2	48.6	162.3	25	68.2	40.5	68.4	17371
6	training	RR-MS	36.0411	M	1.62228	1.90187	NA	1202.7	6.29	1.25725	1.15123	NA	1344.8	353.3	54495.2	35.5	45.7	19.5	13	22.6	7531.8	17025.6	42.4	11	9704.5	51.8	15.1	102.9	2044.8	1144.1	51952.2	14673.2	98635.5	753.4	72.8	67.6	9064.7	12.6	17.2	12815.2	294	117.1	17.4	121.6	15.1	28.7	22.6	26.9	18746.5
7	training	RR-MS	42.0712	F	2.13521	2.49961	NA	8828.28	NA	2.07044	1.65254	NA	1271.1	349.2	51754.1	66.2	74.9	46	44.3	55.7	7837.3	5754.5	44.9	30.7	5044.1	78.5	37.1	234.8	2485.5	669.9	43024.7	11664.1	89146.6	4512.5	97.3	80.8	6138.6	22.9	32.3	11014.5	257.6	158.5	47.3	147.5	54.9	118.3	49.1	66.4	16061.2
8	validation	RR-MS	41.4027	F	1.40249	1.26004	-0.00332539	1607.36	NA	1.5346	1.401	NA	2197.2	504.6	57822.2	39.4	121.2	32	36.4	37	12366.4	18413.1	79.3	14.6	25175.8	94.6	24.2	78.5	2505.2	1335.2	47345.3	16665.5	113523	2997.4	204	92.3	6720.3	19.3	21.1	17124.5	320.4	128.2	31.4	239.7	20.2	36.3	30.1	45	21236.2
9	validation	RR-MS	36.9808	F	1.61619	2.35788	0.00486871	4364.53	28.6	2.02954	1.49937	NA	2008	367.9	51911.9	46.8	41.7	17.9	26	35.5	6913.1	16841.2	24.2	14.4	16513.8	78	17.6	113.4	2575.4	1635.8	54802.3	18378.3	107360	14711	64.3	81.8	8633.1	15	17.3	15165.1	241.9	111.9	16.9	203.4	79.1	37.3	23.8	23.7	17725
10	training	RR-MS	28.6986	M	1.3461	1.31706	NA	30165.6	176	0.491572	0.529167	NA	1716.4	569.7	51501.3	39.7	58.9	22.8	34.2	24.6	8558.1	8970	23.2	16.7	5837.7	87	19.5	197.6	2463.5	1136.8	44564.9	22167.4	108578	831.8	70.6	61.8	7588.5	22.7	23.2	20156.3	267.5	142.3	23.1	203.2	24.3	24.3	34	25.7	20857.5
11	training	RR-MS	34.6877	M	1.56475	1.49221	NA	4131.98	13.1	1.07244	1.18479	NA	1531.2	477.3	41794.8	49.8	41.5	25	13.1	34.2	7698.3	5262.3	25.6	9.2	6961.1	79.9	12	220.9	1950.2	1507.6	38685.6	16785.5	97662.6	313.7	66.9	97.3	11963.7	20	25.1	26116.1	353.4	126.5	23.8	153	15.7	56.6	29.8	31.1	20911.5
12	training	RR-MS	54.0548	F	1.40445	1.25097	NA	2015.08	26.7	0.861834	1.07199	NA	1570.1	436	44369.5	68.6	79.8	30.2	24.1	48	8921.8	5414.4	29.5	15.6	6612.4	76.1	19.1	197.3	1668.1	851.2	42043.8	15164.7	94196.1	138.4	156.5	70.6	6945.3	15.1	24.9	13374.7	188.1	155.9	55.9	195.6	32	58.4	25.8	47.6	17859.3
13	validation	SP-MS	61.3507	F	2.16787	2.24785	0.0404481	781.977	NA	1.28783	1.87985	NA	1403	283.2	49303.6	47.1	36.7	35.8	31.5	33.8	17785.2	23957.6	99.6	8.2	5568	63.9	24.3	141.7	2378.1	1301	36951.9	20439.6	102121	8841.3	76.1	81.6	9320.8	17.5	19.6	7407.4	233.2	118.5	31.6	123.4	42.7	41.7	15.4	25.5	22666.1
14	training	RR-MS	29.0685	F	0.896922	1.22634	NA	1620.51	NA	0.518506	1.27831	NA	1189.9	366.3	17654.1	61.1	68.2	52	31.3	39.3	2201.5	3926.7	34.8	12.4	5610.8	69.2	31.1	180.6	1743.6	681.4	35516.9	11587.4	62648.5	259.1	85	106.5	4336.7	16.8	24.8	12040.1	190	88.8	38.4	160.9	33.8	77	29.4	38.3	16158.6
15	training	RR-MS	24.1288	F	1.19054	1.30817	-0.0171044	846.891	3.83	1.43475	1.08555	-0.0322844	749.6	136.2	9053.9	50.4	39.5	39.2	32.8	30.5	1459.5	5018.7	59.5	11.7	1278.8	41.7	65.8	168.9	684	461.8	36397.8	8275.3	42365.3	1289.7	88.8	63.5	1790.1	19.9	22.2	9329.3	103.1	106.9	37.4	92	35	80.1	17.3	37.3	11870.3
16	validation	RR-MS	48.9644	M	1.50346	1.29672	0.0104581	358.866	NA	1.13722	1.13722	-0.0126293	1504.1	218.4	18736.5	71.1	72.5	52.6	36.6	50	6629.4	16126.8	73	17.4	1864	73.9	47.7	131	528.4	608.9	46573.8	11472	58674.1	2526.2	95.3	75.6	2861.7	26.7	33.6	6474	112.9	104.2	51.4	77.9	32.6	57	20.2	49.8	16410.1
17	training	RR-MS	29.8055	F	1.15708	1.11846	NA	1577.49	7.13	0.894485	0.894485	NA	1295.6	339.6	22383.5	55.7	50.7	41.5	29	43.5	6653.1	4349.3	51.4	14.5	4575.6	121.1	40.7	115.2	1790.7	765.6	46703.9	13470.2	72785	176.6	82	93.4	6501	19.9	26.1	12002.1	204.5	115.3	49.1	190.9	24.1	73.4	24.2	38.3	15991.6
18	training	RR-MS	67.863	M	1.69033	2.13908	0.0275531	2722.57	13.4	1.52486	2.00649	0.0296282	1659.6	320.3	41063.8	30.9	56.8	35	33.3	26.2	17489.2	22430.3	44.8	13.6	26325.1	85.2	32.2	170.2	2221.1	1360.6	47265.5	25462.5	138447	1975.3	75.8	82.1	6646.6	27	25.4	8896.8	323.1	172.6	34.7	212.6	25.5	27.4	19.4	26.9	23650.8
19	validation	RR-MS	43.1753	F	1.22941	1.50495	0.0227959	1322.27	5.32861	1.03709	0.812239	0.0460177	1104.8	313.8	20285	53.9	55.4	32.9	35	38.8	4462.2	3188.1	35	15.9	2830.8	65.7	31.1	106.2	1620.1	348	39727.2	12222.4	60049.7	431.4	89.4	66.1	2382.3	22.7	27	9722.5	203.6	101.4	36.3	137.5	27.9	58.6	27.2	37.2	16675.8
20	validation	SP-MS	66.1288	M	1.9388	2.4544	-0.0160628	1332.82	17.4121	1.95262	2.68647	NA	1056.6	265.9	35219.4	55.7	60.4	34.3	36	41	6241.6	12175.1	48	17.2	2353.6	64	31.4	233	1521.8	486.6	32784.8	13725.9	85836.2	17455.9	89.2	72.1	4580.3	23.2	30.1	7352.3	259.1	111	38.5	128.7	32.9	56.9	27.6	36.9	20840
21	validation	RR-MS	39.8055	M	1.8731	2.69356	0.016048	908.717	NA	1.66002	1.02172	-0.00345987	1109.9	275.3	23262.9	58.5	62	52.7	47.7	43.5	4676.1	2546.9	42.8	17.8	2647.6	124.2	58.5	221.7	1990.1	513.8	38557.2	16864.8	66194.8	87.5	138.7	106.5	6007.2	30	44.4	16297.4	272.5	114.8	58.9	148.7	46.6	64.4	27.6	47.1	13388.6
22	validation	PP-MS	51.1014	M	2.3345	2.91617	0.0289706	773.555	17.5	2.74105	3.24351	0.0307968	930.3	305.3	65651.9	54.3	43.4	41.2	41.1	33.6	7057.8	12139.4	41.3	17.8	10694.4	62	36.8	268.1	2072.8	1446.3	45285.2	16940.4	93082.2	1677	97.2	86.7	11756.4	33.5	27.2	14801.9	391.2	125.2	40.6	138.1	28.4	59.4	16	36.7	17743.8
23	training	PP-MS	57.3178	F	2.48052	2.57713	0.025775	481.059	13.6	2.32289	2.46699	0.0401915	1209.3	242.5	44230.6	108.7	28.7	26.5	19.6	22	6559.6	11952.5	63	6.3	1077.1	41.8	18.2	162.4	1625.3	362.5	45835.7	8075	48591.6	536.3	68.4	43.9	4422.8	15.2	12.4	12249.5	127.1	93.6	35.1	60.2	14	59.9	15.7	22	13936.2
24	training	PP-MS	54.0137	M	1.58697	1.76371	0.0178778	1604.94	10.6	1.80762	1.48033	0.109433	1680.5	542.8	46699.8	90.9	57.2	40.3	32.2	43.1	14399.6	10419.6	55.7	14.6	3127.4	111.8	44.2	127.4	2916.7	1100.2	41958.7	22323.4	107907	396.9	83.5	146	8808.7	29.8	38.1	11505.6	400.6	151	54.4	299.4	30.5	52.1	30.9	36.6	22589.5
25	training	RR-MS	38.9562	M	1.65311	2.25999	0.00128279	2481.67	7.27	1.77376	1.43958	0.00593958	1257.6	353.5	46336.9	118.6	36.7	32.2	55.8	36.1	7164.4	19094.4	52.5	12.1	8298.2	63.3	31.3	153.4	2045.4	1868.7	42623.5	18849.6	116592	854.9	113.4	107.1	13728.8	16.2	44.7	17245.9	407.7	115.5	65	153.9	25.1	31.2	22.9	38.1	22226.9
26	validation	RR-MS	27.9397	M	1.49592	1.10945	0.0131143	6251.28	17.8	0.489724	0.724063	NA	1495.9	397.2	29481.9	92.1	80.5	55	47.4	46.3	9570	8189.4	59.8	22.6	14645.6	96.9	49.6	163	1481.8	1331.8	47830.7	20499.9	91613.5	7655.7	94.6	109	9222.6	28.7	55.6	8302.6	238.7	136.3	65.7	184.9	59.2	57.4	36	50	18993.9
27	training	RR-MS	51.2301	F	1.0279	1.32993	-0.010734	4236.05	17.6541	0.591846	0.706141	-0.0273079	1276.9	375.2	30512.1	44.3	33.7	24	22.8	30.6	11537	3697.5	21.7	7.2	5766.2	60.1	19.4	168.5	1861.3	766.4	39867.6	18027.3	88263.7	385.2	82.7	90.6	6555	13.6	13.4	17493.3	303.1	105.3	33	176.2	13.4	38.2	28.2	27.3	15542.2
28	validation	PP-MS	40.6247	M	2.78158	2.45495	-0.0272746	1028.21	NA	1.66115	4.00696	NA	799	235.7	40428	120	91.9	64.1	44.2	67.6	3758	24795	63.8	11.5	1805.2	72.7	46.7	244.6	1103.2	695.2	40310.9	10874.6	70969.8	1418	105.6	74.6	5431.2	25	62	8223.3	292.8	136.1	73.1	139.6	42.7	80.6	43.2	61.1	15735.8
29	training	RR-MS	37.5315	M	1.97803	2.79298	0.00694672	1507.44	6.61	2.11458	2.75528	-0.010728	1200.6	341.9	50643.1	54.3	177.2	27.8	28.5	44.3	6873	19667.4	63.9	10.7	6391.3	75.8	30.9	176.1	1259.5	985.3	50058.3	15009.2	83669	1095.1	85.4	77.1	5208.4	24.2	24.4	12875.7	251.2	116.5	35.9	67.5	19.3	80.4	16.5	40.6	15804.7
30	training	PP-MS	61.2192	M	1.95133	2.19911	0.0223359	1203.9	11.2	2.01924	3.32633	0.0259125	1040.6	344.7	48323.6	57.8	54.6	35.7	26.9	35	11437.9	9504.6	43.5	11.5	5443.8	67.5	36.5	228.5	1970.7	1064.9	39910.5	18067.5	93247.2	22465.8	84.5	89.8	9978.6	25.3	26.9	8046.1	376.9	140	48.9	169	18.1	59.3	18	41.4	16973.8
31	training	RR-MS	33.6329	F	1.19532	1.44474	-0.0180609	846.242	8.99	0.943546	1.02004	-0.0282666	1275.3	314.5	23086.5	49.5	34.8	25	14	28	5039.5	3306.3	20.6	9.5	1794	99.1	38.3	160.5	1352.7	530.2	35895.2	13366.8	72234.5	2367.1	87	67.7	5672.7	13.4	12.1	11868.7	235.8	152	25.6	115.6	19.5	56.8	13.5	24.5	16495.8
32	validation	PP-MS	49.5753	M	2.18446	2.89322	-0.0163962	997.198	6.77	1.4557	1.9319	-0.00510401	807.5	226.1	36171.7	43.3	74.3	32.4	23.8	30.9	21342.2	3211.4	47.7	7.9	5967.3	47.2	25.6	211.9	1503	471.3	44128.8	13991.2	77579.7	295.4	73.5	68.7	6060.9	16.4	15.9	7872.5	219.8	87.8	25.1	103.8	46.4	78.1	13.9	29.9	16639.7
33	training	PP-MS	47.074	F	1.65718	1.25094	NA	1541.96	6.46	1.26916	0.809646	NA	2329.4	695.7	72054	89.4	44.7	26.9	21.9	49.1	19461.2	14968.3	33.8	10.7	3791.2	125	25	301.9	3082.5	1276.4	48088.7	27508.3	133218	5749.1	98.1	109	14594.1	21	20.2	63538.6	304.3	184.1	55.1	255.4	24.1	31.2	15.1	24	25616.3
34	validation	RR-MS	39.811	M	1.69608	2.41364	0.0315179	3938.61	13.7	1.88345	2.12753	0.0170475	1335.3	332	46783.4	44	31.3	19	27.1	22.4	10839.1	14087.8	53.7	7.4	6049.4	59.5	52.5	149.7	3109.4	1242.3	45833.6	18795.7	99380.7	3340.3	119.6	76	9983.7	14.2	14.6	11008.6	212.1	108.7	23.1	151.8	32.9	29.8	13.2	15	17718.8
35	training	RR-MS	39.6301	M	1.85132	1.98579	0.0034118	996.108	5.5314	1.60189	1.3159	0.0363703	1295.3	298.4	24968	56.4	30.7	41.2	30.6	40.7	6914.6	3719.5	35.8	10.1	3519.2	84.6	39.1	147.8	1125.4	652.9	39320.3	14632.2	66149.2	134.7	74.9	77.3	5082.9	19.7	21.2	9990.7	277.1	101.6	34.5	170.1	16	64.4	23.7	34.6	18218.9
36	training	PP-MS	54.4384	M	2.18946	2.70343	0.0427511	1214.16	28.8	2.01299	3.56111	0.0546666	1691	306.4	41813.3	59.9	55.3	48.4	30.2	49.6	6967.4	28978.8	44.8	12.7	13838.9	76	27.8	197.9	2051.9	2304.9	60580.6	14212.6	90693	213.8	82.3	78.3	6530.4	15.5	50.8	8197.7	213.5	153.1	58.1	87.3	14.3	88.9	29	42.1	18393.8
37	training	SP-MS	52.5178	M	2.1317	3.35743	0.0399373	2337.81	18.5	2.83418	3.46742	0.0397723	1205.3	275.2	47039	116.4	54	61.6	29.2	39.1	10148.3	14059.6	41.9	14.6	4988	71.7	41.6	221.6	1711.6	1207.8	44167.8	14575.6	96337	502.3	94.1	106.2	7692.4	28.1	36.5	8370.7	420.7	140	47.3	160.7	31.7	74.3	28	40.6	18736.4
38	training	RR-MS	51.3205	M	2.07528	3.11632	0.0238479	1792.27	8.63	1.47397	2.84282	0.031452	1262.6	264.2	46179.1	40.9	41.2	27.6	27.2	20.4	7837.3	13710.6	37.3	9.9	10232.6	51.6	25.3	411.5	1329.4	1216.2	53984.4	18919	99890	317.3	72.5	55.6	9648.6	20	18.6	9859.2	302.2	106.7	25.3	87.3	23.1	29.2	13.9	20.5	16937.9
39	training	RR-MS	59.9616	M	1.27873	1.42204	-0.00598497	1269.31	7.71	1.2431	0.976664	-0.0254253	1780.2	411.4	42799.9	63	46.4	34.7	56.8	45.5	15809.8	16470.3	60.2	9.4	11095.3	110.5	21.5	173.2	1900.5	1250.1	44089.2	21620.4	120766	438.7	84.2	91.9	6607.7	18.7	22.5	14448	260.5	145.5	43.2	188.8	15	45	25.7	26.3	24683.5
40	training	PP-MS	52.7644	F	1.08646	1.84347	-0.0299749	740.387	12.9	0.539173	1.67275	-0.0489222	1805.2	491.8	38164.5	60.9	197	62.5	27.7	69.7	17404.2	7050.7	28.5	13.6	4541.6	102.2	32.6	167.2	1318.2	519.9	50612.3	16696.5	95849.2	1407.7	85.7	93.6	2507.3	15.9	39	12481.1	262.8	144.1	69.4	172.2	25.2	69.9	35.4	49.4	21602.9
41	training	PP-MS	51.2192	M	2.54213	3.11879	0.0234635	565.785	15.8	3.00804	3.1445	0.0178546	961.4	249.2	44730.1	48.5	49.9	24	37.6	29.5	5116	8795.1	65.2	7.1	7364.5	84.9	44	202.6	2145.1	610	45751.9	13547.3	71052.7	1122.7	89.5	59.6	4626.8	13.2	19.9	11144.4	197.2	97	147.2	107.6	34.3	59.2	29.4	24.5	15578.8
42	training	PP-MS	43.7205	F	1.61278	1.65683	0.0323357	1128.34	11.6	1.92292	2.69352	0.01078	1800.3	494.6	41638.5	58.5	53.3	54.6	28.7	58	12103.6	29896.9	163.2	12.3	12127.1	93.1	32.8	210	2360.5	2063.4	53691.3	24735.2	103516	3253.9	81.7	106.9	6848.2	22.7	30	11659.3	282.6	126.9	51.6	119.7	28.7	58.4	29.4	42.5	20099
43	training	SP-MS	49.0795	M	2.01638	2.5802	0.0341046	1050.86	8.14	1.50992	2.01195	0.0480294	1306.8	309.1	41708.3	27.6	52.9	32.2	28.9	22.5	8672.4	16995	32.1	12.4	13164.6	41.4	29.8	192.5	1390.8	1473	50754.2	15482.3	101793	1274	117.6	53.4	8084	25	23.9	7358.2	253.7	106	32.3	119.1	22.7	29.1	17.9	24.9	24165.6
44	training	RR-MS	56.1397	M	1.67488	2.78429	0.0418333	1514.25	13.5538	1.18791	2.66686	0.0395722	1209.8	292.6	45421.1	55.9	25.9	34.4	20	37.7	4687.9	38612.3	40.1	9.9	8608.7	67.4	35.2	241.7	1479.9	1679.5	52398.3	13526.7	101651	3311.7	82.8	73.5	6471.3	25.8	29.1	11093.3	281	148.5	44.5	52.6	21.9	77.4	14.8	31.8	18817.6
45	validation	RR-MS	40.5589	M	2.11909	2.10481	0.00716115	3785.49	14	1.60007	2.50816	0.0327018	1041.5	289.3	44179.1	60.9	38.4	48.5	36.9	40.6	4854.8	14440.3	52.7	10.9	7416.5	72.4	42	196.3	1577.3	877.5	45348.8	14845.1	79404.2	230.7	89.2	79.6	5550.2	30.7	43.1	11095.6	277.5	156.5	42.8	70.8	29.9	88.6	34.7	54.1	16518.1
46	validation	PP-MS	42.2438	M	2.1014	2.84019	0.026673	2186.11	12.6	4.31174	4.66969	0.00900038	1409.6	329.8	51362.9	61.1	43	40.3	26.9	36.6	12058.1	16218.3	49.9	12	9656.4	89.6	22.5	418.9	6189.6	1566.9	50244.1	18894.7	121047	323.4	79.4	100	7559.7	13.8	32.1	10768.9	236.6	130.8	39	210	219	34.6	19.1	28.8	25411.5
47	validation	PP-MS	60.8658	M	1.94672	2.2817	-0.00566349	978.592	13.0005	1.335	1.94938	-0.0166883	1480.9	532.8	28833.3	129	106	86.3	50.2	75.9	10323.6	11368.1	62.4	28.5	7375.8	148.7	90.6	321	1545	978.6	44169.8	14213.5	90987.5	1277.3	273	126.9	4428.4	65.3	151.8	9800.1	312.6	387.9	108.2	285.9	118.5	81.9	41.2	126.3	18070.9
48	validation	PP-MS	62.3589	M	1.45175	1.38976	0.0302688	1777.11	14.1	1.35775	1.80434	-0.0202685	2249.3	577.2	72872.3	105.6	125.4	70.1	57.8	70.9	25567	147959	74.8	30.6	24642.8	136.9	59.5	310	1964.1	3103.3	45519.5	28396.3	132094	690.4	123.6	121.3	10037.2	32.5	51.1	19927.1	324.7	215	95.7	122.9	39.6	67.4	39.7	60.7	25635.9
49	validation	PP-MS	65.7808	M	1.03659	1.0884	0.000694177	1046.36	11.9	1.07297	0.813999	-0.0119426	1495.9	442.3	22691	46.1	34.8	25.3	21.3	35.1	13310.5	2471.7	23.3	12.1	4562.4	78.4	38.6	212.5	1021.4	530.4	37756.5	18311.4	80878.6	1324.3	83	74.3	3282.6	14.4	18.5	9322.9	140.9	118	24.7	198.4	15.8	32.7	18.6	24.5	15073.9
50	training	PP-MS	50.3315	F	1.53977	2.04971	0.0230302	1293.95	0	1.74518	2.86511	0.0349555	1231.7	294.9	28279.4	47.1	27	20.8	15.9	25.7	10100.3	7450.6	24.3	7.2	7670.1	64.5	16.5	128.2	1614.9	554.6	48568.5	15775.3	99646.8	389.8	101.3	67.7	3252.9	12.5	12.8	12772.4	266.5	117.8	21.2	171.7	16.3	47.3	11.6	18.8	16810
51	training	PP-MS	49.9973	F	1.59379	1.95905	-0.00409083	671.658	8.55	0.964378	3.04438	-0.00110547	1413.9	332.6	45557.8	52.6	41	34.9	28.2	43.5	9055.6	7325.4	51.4	11.9	6374.8	79.7	45.5	211	1958.1	921.5	43802.4	14731.7	85886.6	3009.9	93.1	103.7	5408.7	12	16.8	13666.9	370.6	111.4	43.9	183.5	17.7	50.1	19.5	34.4	16365.6
52	training	PP-MS	60.2027	F	1.48506	1.23479	0.00539679	846.418	10.1	1.28015	1.03268	-0.00443566	1429.8	507.7	54089.3	124.8	80.3	69.4	47.4	54.4	5630	39673.2	165.4	22.3	2096.4	102.4	60.9	230.3	2711.9	3243.9	49933.9	20884.7	97010.8	2879.9	159	122	7524.9	35.5	33.3	12456.8	276.7	158.7	84.6	135.8	39.9	60.4	34.9	61	19188.4
53	validation	RR-MS	22.6027	F	1.14198	0.835277	-0.0232299	730.848	4.66	0.951362	0.905801	-0.0294992	1088.1	314.7	32190.4	70	55.2	54.9	23	41.3	4156.5	4434.3	18.1	9.5	1821	67.4	29.3	312.3	1411.8	494.5	44889.2	9339.1	72126.5	200	114.7	78.5	2915.7	20.4	28.1	15539.5	229.5	120	42.1	133.3	38.7	67.8	34.3	47.1	16224.3
54	validation	RR-MS	26.2877	F	1.67204	1.25765	-0.0159106	2027.63	7.88	0.994325	1.59648	0.0100644	1131	567.4	29713.2	191.2	154.1	429.5	103.4	81.4	6843	4311.7	58.6	17	9576.9	160.4	134.9	242.1	16502.8	1551.9	47808	14734.6	72390.9	783.1	340.2	1065.1	7406.3	52.5	123.4	188381	198.2	371.6	97.1	227.1	95.1	103.6	215.5	539	14563.2
55	validation	RR-MS	27.7068	M	1.61107	1.35136	0.00315372	953.586	4.99	1.55994	1.44354	0.0251803	964.4	290.4	43962	56.1	39.1	33.5	35.4	43.8	4199.6	8200.8	41.8	13.7	2965.7	54.8	30.9	191.6	843	865.1	54527	15797.4	81168.2	1242	112.9	93.7	8335.5	16.8	18.1	11061.4	250.9	116.3	42	86.5	17.2	77.4	26.6	45.1	15846.9
56	validation	PP-MS	42.2329	F	2.88161	3.09521	0.0278316	893.374	15.1	3.30433	3.58705	0.0439577	1458.1	315.9	46823.4	60.8	74	64.3	41.5	45.9	6830.7	7290.1	52.1	20.4	4307	92.6	47.4	197	2184.4	970.8	49309	14408.5	87600.6	345.1	96.7	103.9	5012.9	29.4	32.8	20587	413	123.8	62.8	155.4	30.5	63.4	29.1	46.5	19059.3
57	validation	RR-MS	48.7342	M	1.82627	1.65806	-0.00366444	892.471	7.55776	1.23997	1.42174	0.0257194	1601.1	310.3	40613.2	61.8	61.3	33.3	34	44.2	9188.5	10355.6	37.2	17.1	3560.6	74.9	31.1	137.4	1816.9	579.6	41833.2	15699	87099.5	77.4	87.7	70.4	3339.7	22.2	31.9	12625.7	199.9	139.8	38.9	82	33.5	52.8	28.9	37.2	18224.4
58	training	PP-MS	57.5014	M	2.04286	2.54617	0.0430152	1222.31	15.1	1.70421	1.87504	0.0585471	1081	264.5	29043.1	55.1	77.5	40.3	26.5	40.7	12008.3	16708.5	155	10.2	5445.8	82.6	33.6	275.3	1581.6	983.2	41687.8	14380.4	98022.9	7082.9	84	78.7	3608.8	21.4	23.3	9560.3	243.8	106	39.8	146.8	30.4	58.7	22.6	26.8	19582
59	training	RR-MS	47.126	F	1.16757	1.68966	-0.013825	576.478	9.38487	0.946766	0.755183	-0.0364934	1105.8	246.9	26371.3	81.4	166.3	69	42.7	71.7	7919.3	8675	44.6	26.4	2242.2	74.6	46.5	233.4	1783.7	350.6	44437.5	7401.8	65615.3	554	86.6	80	1644.9	31.5	48.5	9621.1	171.2	124.3	81.1	122.4	178.1	88.5	41.5	66.6	20206.9
60	training	SP-MS	28.9123	M	2.2658	2.53214	0.00857393	1365.77	10.6	3.4695	3.53068	0.00392093	1062.7	262.9	32476.3	68.5	80.3	55.1	44	49.6	4632.1	5280.6	48.2	19.3	4107.3	86	54	244	1335.1	797.3	46266.5	14520.8	74813.3	750.2	99.3	111.2	7944.9	25.2	40.2	11841.5	351.4	138.1	56.1	86.1	28.3	80.5	27.6	56.3	13779.5
61	validation	SP-MS	57.6712	F	1.05094	1.82523	0.000464261	1178.91	8.98105	1.40862	1.33366	-0.0188749	949	584	49883.4	64.5	81.4	54	52.1	49.9	14422.6	8548	62.5	13.3	7262.1	101.9	63	186.1	2364.5	830	39919.8	16572.6	90598.8	436.8	138.9	110.3	7089	58	44.3	10800.7	269.9	203	60.7	183.6	50.6	52.7	27.3	49.4	16660.6
62	training	SP-MS	32.3288	M	2.44016	3.05455	0.0522205	1166.86	7.97	2.68568	3.06986	0.0695693	1465.3	319	39641.8	63.1	54.6	56.3	33.8	52.5	7050.4	13206.1	59	22.6	7583.7	81.3	40.9	191.1	2482.4	1977.1	66511.8	15825.9	97050.9	1383.7	94.6	112.3	8247.7	25	39.4	17871.7	239	129.7	56.7	132.8	50.7	73.9	27.4	45.3	19050.3
63	training	PP-MS	65.5562	F	2.11456	3.41087	0.00495686	1083.01	12.7	2.22942	3.39857	0.0100698	1174.9	241.5	44377.6	54.6	50.5	43.1	46.8	38.3	7349.3	10582.5	75.5	10.3	7679.8	64.5	24.7	133.7	2044.3	516.3	41211.6	13809.4	86937.6	1985.8	86.1	77.1	4966.1	12.6	16.8	29128	247.1	113.6	33.9	115.4	37.3	63	13.9	32.6	19661.3
64	validation	RR-MS	40.0027	M	1.26522	1.29246	-0.00875073	1951.38	17.7	1.11331	0.895883	0.00666751	1311	394.7	41541.4	64.2	63.3	75.5	35.8	43	10470.2	20904	65.1	12.7	5495.6	75.3	40.4	279.5	2461.3	2128.3	43322	21623.4	95951.8	1275.4	96.3	89.5	6176.7	22.2	52.7	13350.9	243.9	122.5	44.9	158.1	25.2	78	27.2	35.8	17526.3
65	validation	RR-MS	30.3726	M	1.99663	2.5299	-0.0134721	2265.93	8.93	0.93615	0.807583	-0.0229751	1173.4	289.8	34232.3	57.1	55.3	48.9	32.6	38.7	2732	9203.1	45.7	13	935.2	67.7	44.4	199.3	1509.9	1129.5	45226.6	12162.8	65912.2	73.9	82.7	81.9	5160.1	33	33.4	9355.2	169.6	118.8	50.4	78.9	29.2	66.6	23.7	37.7	15043.1
66	training	PP-MS	47.6959	F	1.89472	1.53846	-0.00186617	550.589	5.95	2.40636	1.87695	-0.00607886	2383.7	453.7	46488	66.3	68	55	39.9	64.5	8585.1	42323.5	81.3	23.5	2522.8	103.6	55.7	235.6	1785	2479.4	45262.3	17662.9	96979.3	195.5	91	99.6	8115.8	31	32.7	13379.3	243.2	152	61.1	190.6	33	53.7	34.7	47.7	18101
67	training	RR-MS	31.2466	F	2.11088	2.23199	0.0369326	975.09	12.6	1.63178	1.73276	0.0167826	917.6	204.1	42251.6	53.7	44	37.6	25.7	15.6	4311.7	9992.1	21.2	13.7	1889.3	37.3	39.1	110.9	1506.8	603.9	46949.1	10603.6	92108.5	5760.2	65.2	44.9	7950.6	17.9	17.4	12572	228.2	82.9	32	132.9	16.4	28.7	25.1	17.9	15900.2
68	training	SP-MS	63.8274	M	2.47238	2.66782	0.0396001	2152.92	15	3.61007	3.06631	0.065991	1302.5	305.7	59958.2	65	93	58.9	38.9	48	15019.4	16447.7	79	17.5	7206.4	101	52.5	222.9	2796.1	1131	37345.7	14310.4	96171.9	6102.1	92.1	110.8	5764	23.2	36.6	19514.5	430.7	134.6	66.1	158.7	53.1	59.5	26.9	44.6	23582.9
69	validation	PP-MS	59.8356	M	2.1494	2.80905	-0.0193153	893.944	12.3	1.15038	1.11093	0.00330678	1076.1	231.2	51965.9	51.4	27	22.4	30.2	29	8495.2	18502	45.4	6.2	2999.5	51.2	29.3	246.9	1563.4	1382.3	43632.7	15805.8	91857.9	214.6	81.7	57.1	5097	14.9	12.9	12613.4	213.1	125.9	35.1	104.2	19.8	53.7	8.3	26.5	17613.6
70	training	SP-MS	61.2	F	1.50281	1.50207	-0.0158176	735.967	10.2	1.34987	1.78558	-0.0236573	1759.8	490.8	30265.7	85.3	61.3	60	41.7	49.9	11902.7	2729.1	45.4	16.8	5300	119.7	44.8	259.1	1111.1	1030.4	48337.9	16130.1	101970	227.7	91.7	105.7	5590.9	26.4	29.8	21151.6	252.4	145.7	59.8	251	25	60.4	28.1	49.9	25290.1
71	training	RR-MS	42.5616	M	1.37405	1.53868	0.0150748	1750.65	8.6	2.01811	1.47244	0.0281388	1582	406.6	39387.2	24.9	58.1	35.4	32.7	24.4	12356.1	16173.8	63.3	14.1	9286.3	83.5	41.1	84.1	1867.2	1554.5	50474.2	20842.1	113880	614.6	95.9	43.4	4532.6	27	26	12328.5	268.6	142.6	35.5	172.7	25.2	36.8	19.5	27.3	22056.6
72	training	SP-MS	50.2575	M	2.1187	3.29386	0.0222811	1401.82	39.3965	1.88768	3.42253	0.00103471	1097.2	245.1	44403.6	52.9	40.4	36.9	36.1	34.5	6804.9	6732.3	43.9	11	1308.4	60.6	21.9	109.9	1870.2	854.8	42822.2	13644.4	88846.1	219.1	80.7	65.5	5454.5	18	23.7	9269.6	238.8	124.4	132.1	124	35.6	64.8	23	33	17002.5
73	validation	PP-MS	59.2986	M	2.34974	2.06795	0.0251958	1140.93	10.3	1.33146	1.4871	0.0212276	1115.2	424.4	49349.4	148.9	108.2	117.9	65.3	59.6	7480	18055.9	219	18.7	6476.2	95	81.6	223.2	7104	1051.8	42905.6	14292.6	111815	5758.4	256.1	127.2	6434.6	37.9	97.7	17252.3	276.8	274.1	85.6	209	45.4	84.9	50.1	141.1	17557.2
74	validation	PP-MS	46.6986	M	2.05282	2.60905	-0.010813	2069.24	14.9	1.02651	1.55128	0.0157798	951.4	279.6	45580	55.9	54.3	36.8	33.6	40.7	4145.1	11270	42.4	16.2	5331.6	65.5	33.5	191.2	1673.2	669.7	39607.2	12913.2	66889.9	820.2	85.4	65.6	5808.9	24.3	33.8	12029.5	176.4	117.3	37.1	110.7	36.2	56.3	26.9	37.7	18908.3
75	validation	RR-MS	52.4932	M	1.85725	2.62127	0.00477039	3541.44	10.6	1.62636	1.7813	0.0154365	1472.5	395.9	40970.1	28.1	50.7	23.8	59.9	33.8	19565.8	7777.1	45.6	13.6	11090.9	82.7	25.8	158.3	2375.6	1119.2	50343	16948.3	97885.6	1089.8	67.9	98.9	4870.7	22.3	22	12312.6	261.2	135.5	30.6	171.1	17.9	49	22.8	18.7	20196.2
76	validation	SP-MS	59.3534	F	1.86327	2.47241	0.00553095	387.26	5.12	1.08851	1.03147	-0.0402153	1231.7	369.4	34987.8	53.3	69.4	19.7	22.6	36.2	7742.8	7388.7	22.7	9.9	4467.2	52.8	15.8	250.3	1467.7	1064.9	34444.6	18868	70381.5	573.4	68.1	59.2	4430.4	13.2	16.6	12010.6	222.1	90	19.1	75.8	15	38.9	20.3	28.1	12175.7
77	training	SP-MS	58.9479	F	2.0541	2.13441	0.00759765	1034.75	17.1	1.13421	2.19066	0.0266197	1445.8	346.6	47428.2	60.9	54.7	48.8	21	40.4	7948.5	7151.4	28.2	14.7	8994.4	82.6	22.7	305.6	2423.5	899	38111	14695.7	76073.1	290.2	97.8	78.3	8358.6	25.5	19.9	14262.4	342.6	126	44.9	112.9	23.3	54.7	29.5	32.2	21625.8
78	validation	PP-MS	59.5753	F	1.18424	1.4134	0.0188926	715.421	8.79	0.871334	1.17643	0.0573422	1881.7	488.4	30246.4	53.1	63.1	29.1	31.6	51.1	13525.9	6002.2	42.9	19	6102.2	108.7	31.1	224.6	2794.9	1943.5	39455	23217.7	89255.5	245.8	72.1	131.5	4768	21.2	28.3	48674.7	308.8	135.9	44.1	147.2	34.5	42	51.2	45.2	20740.4
79	training	SP-MS	48.0247	F	1.74778	2.01193	0.0137218	3559.97	10.5	1.34591	0.908729	-0.0179321	1390.8	355.6	46505.3	34.8	41.8	13.1	21.7	25.2	8866.3	15766.1	25.5	9.7	13586.5	53	21.7	147	2087.4	1599.1	39356.9	17591.6	93716.8	627.9	37.7	61.9	7173.7	26.4	14.2	10558.6	168.6	109.7	13.1	180.9	39	20.1	14.4	15.4	20144.5
80	validation	PP-MS	54.8685	F	2.29868	2.46488	0.0359964	795.866	15.8085	1.86982	2.71486	-0.00819409	1411.7	374.5	50817.6	50.3	46.5	55	32.6	45.3	10590	19652.5	38.9	15.2	18871.8	69	45.3	203.8	1716	2475.4	46996	14606.6	105414	26020.6	129.5	87.7	8873.7	28.5	36.8	11464.5	292	176.3	28.9	131.8	50.1	35.7	32.8	41.6	19125.5
81	training	PP-MS	54.4438	F	1.4743	1.47707	0.00113758	651.444	10.2	2.32949	2.24109	-0.0324815	2429.1	669	44767.3	69.7	101.4	46.2	52.7	73.2	22182.5	9721.9	84.8	27.8	16265	179.9	37.9	158.3	2745.2	1947.5	40452.8	26569.6	108044	406.4	76	136.2	5653.4	36	35.3	25215.9	310.8	172.9	63	185.7	33.9	48	60	56.9	23091.3
82	training	RR-MS	23.326	F	1.2744	1.04729	-0.0327875	315.968	7.2	0.880414	0.693385	0.0105466	818.1	271.3	29232.6	66.4	42.6	37	36.9	42.2	2409.6	5122.1	47.5	20.4	850	69.9	42.5	141.8	1612	907.8	43828.9	11908.4	57093.1	168.2	91.2	65.7	4021.6	31.2	48.2	6677.5	181.2	153.5	41.4	86.4	50.1	55.7	41.4	56	13278.6
83	training	PP-MS	36.9151	M	2.68815	2.08868	-0.00335374	1590.87	8.23	2.89564	2.78933	-0.00278352	1182.1	356.3	48444.7	71.7	46.2	37.8	23.7	50.7	5711.6	11776.4	54.2	16.2	9653.9	87.4	33.7	222.8	2695.8	1449.6	49060.5	15893.5	93226.3	1593.9	174.5	74.7	7120	20.7	68	13104.2	324.7	177.5	46.3	137.8	57.4	45.9	37.7	73.5	15561.4
84	training	PP-MS	49.4548	M	2.7232	3.87174	0.017505	1028.46	9.43	2.57356	4.43387	0.0271367	1191.6	393.5	54747.8	50.5	67.6	31.5	32.8	39.4	6688.9	12943.9	52.6	14.7	12742	61.8	20.4	197.3	2651.5	1508.7	45546.1	14616.6	95312.4	5821.3	100	77.7	6096.1	14	21.2	10060.9	277.2	141.9	26.6	78	39	44.8	24.5	32.2	15752.8
85	validation	PP-MS	29.811	F	2.81957	2.92594	0.0289723	1975.05	16.3	3.42092	3.42092	0.020839	799.8	250.6	30483.5	45.9	36.7	20.5	17.6	25.4	3006.6	5201.3	33.8	10.6	1819.5	78.2	21.5	273.6	4849.7	331.1	40906.8	9425.3	65774.2	945.3	46.9	61.3	3780.6	15.9	22	10880.2	207.5	82.4	23.7	97.7	77.2	47.9	20.5	21.6	15729.1
86	training	RR-MS	36.7589	F	1.67554	1.87405	0.0233051	8005.92	19.7	1.7466	1.88053	0.09796	1403.4	437.6	36826	60.7	61.5	33	34.4	51.1	9529.4	6988.6	45	21.2	7916.5	91.9	30.8	159.2	1222.5	1016.1	49593	21721.6	90530.7	786.3	71.3	81.7	3962.2	20.6	28	11396.3	269	127.2	49.4	107.8	32.4	45.2	46.2	47.2	18710
87	validation	PP-MS	55.5397	F	1.24904	1.37807	-0.00668781	791.782	NA	0.840307	1.36194	-0.0421874	1606.6	458.5	39764.3	95.2	131.8	20.3	22.1	27.7	17397.3	12005.8	36.6	15.3	7781.4	78	30.3	175.2	2097	1721.3	38414.9	20375	107636	998.3	87.2	96.7	5430.6	45.1	23.8	10135.3	299.2	144.1	20	96.3	19.1	19.9	23.3	22.9	27345.1
88	validation	PP-MS	62.7644	M	2.08906	2.73678	0.0168632	1425.05	14.8	1.17875	1.15841	-0.0145764	1483.2	403.6	64446.9	35.6	141.3	17.9	23.9	32.3	11861.2	15012	43.8	15.1	19362.5	72.5	21.2	248.2	3796	3020.3	29610.4	21722.4	126395	1836.5	60	128.8	13125.7	18.6	82.8	16658.3	562.3	147.4	25.3	127.9	30.3	43.7	22.9	22.3	26601.5
89	training	SP-MS	62.9808	F	2.06184	2.32261	-0.00711641	2324.1	30.1	1.41418	1.77325	-0.00297372	1423.3	361.4	26846.7	76.8	85.1	34.8	44	49.8	9113.8	6784.6	52.7	21.8	5482.6	94.1	40.7	167.3	1685	840.9	39845.9	16641.6	82853.9	360.6	102	77.4	5451.4	27.8	31.9	24129.5	351.9	446.6	46.7	194.8	52.2	70.9	39.4	49.8	16709.1
90	validation	SP-MS	49.874	M	1.79005	1.68199	-0.00490491	1069.75	6.58	1.42536	0.656541	0.0107632	1414.1	416.6	60332.7	155.6	86.8	29	37	45.2	7805.7	18257.9	64.4	16.1	2780.9	95.8	26.5	283.2	4134.5	1902.6	41860.4	18942.9	98583.4	412.1	141.2	118.5	9251.2	18.3	40.4	14736.6	387.6	149.2	55.3	97.9	279.9	62.6	30.5	31	20361.2
91	training	RR-MS	49.9479	M	1.58459	1.63621	-0.031733	1316.75	9.22	2.55959	2.51622	0.00142987	1507.5	598.7	46271.9	118.4	86.3	55.6	48.4	68.3	12060.6	7544.7	52.4	29.3	9218.9	131.6	57.4	325.5	2147	1268.4	33246.5	17874.8	93234.9	300	298.4	124.1	7905.3	47.7	117.7	15593.5	290.8	272.2	60.9	133.8	127.3	67.3	64.9	136.4	21324.7
92	validation	SP-MS	53.1781	M	1.43755	1.62517	-0.00856573	1397.63	17.5	2.65854	2.83172	-0.0569207	1538.9	416.8	35998.1	51.2	52.8	16.1	19.2	34.8	6064.1	7268.6	35.3	8.5	8648.1	80.3	14.5	139.8	1669.6	818	48759.2	15764.4	94469	230.6	229.8	58.3	3836.5	13.1	28.5	10818.5	207	164.6	20.8	72.1	18.3	40.9	20.3	23.7	17140.5
93	validation	PP-MS	56.3534	M	1.28021	0.927063	-0.0101396	2116.54	10.5	1.6955	2.4661	0.00327755	1646.3	750.6	65606.5	132.6	170.2	81.8	51.2	112.1	12469.5	21527.8	61.8	22.9	4730.6	168.9	73	256.4	2752.3	1181.3	37066.5	15756.6	105565	15784.7	446.9	99.3	3995	54.4	166.3	18564.1	243.6	381.3	113.2	238	126.1	68.3	60.1	158.8	23562.5
94	validation	RR-MS	45.8301	F	1.45601	2.00199	0.015904	778.52	11.1	1.55153	1.51873	NA	1278.8	332.9	33358	65.2	59.2	32.1	32.9	41.5	8637	9074.9	37.2	15.6	6518.7	66.6	31.2	181.7	1367	615.7	44863.6	10545.1	75871.1	322.1	118.2	63.3	2822.5	22.3	27.2	17234.9	172.3	126.1	34.7	117.2	28.4	49.3	26.4	35.9	18374.9
95	validation	SP-MS	57.3836	F	2.6913	2.39181	0.029285	938.286	18.9	1.31819	2.34429	-0.00614582	994.1	262	49508.3	53.1	168.4	13.4	23.6	23.3	6899.4	19089.8	33	10.9	8074.9	48.6	13.5	228	2814.5	2383.8	20285.4	14761.7	115847	8153.2	63	145.5	8459.1	35.3	16.6	12843.5	449	123.3	14.6	91.6	23.6	38.2	20.2	28.5	19619.5
96	training	PP-MS	62.3699	F	1.19933	1.35182	-0.00947023	1127.92	26.3	0.676548	0.441452	-0.029776	1363.9	483.3	48739.9	56.4	53.9	16.3	35.5	30.6	15069.8	17243	54.4	15.1	15895.6	76.6	16.8	235.5	1671.7	1820.6	37944.2	19139.7	94354.6	577.6	105.8	71.1	8861.8	12.5	16.6	24687.6	236.2	147	37.6	89.8	32.6	45	28.6	21.8	18238.5
97	training	PP-MS	52.1808	F	2.83309	2.91705	-0.00794097	1429.91	15.2	3.14297	2.71569	0.0119512	1163.1	251.2	29296.9	57.6	46.9	37.9	37	45.4	6721.8	2640.2	40.7	25	3955.8	68.6	34.4	226.5	1607.8	421.4	40624.5	10902.7	74506.3	226.9	68.1	78	4615.2	24	32.4	20050.1	228.1	115.1	44.5	79.2	32	74.2	42.6	46.2	15913.3
98	validation	PP-MS	60.4493	F	2.50992	3.30489	0.0146109	1233.24	18.6	2.83713	3.62009	0.0445228	1509.5	236.6	38728.7	60.6	44.3	32	30.3	34.1	7422.9	10194.1	45.1	17.8	9037.1	67.3	19.9	228.4	2702.9	952.6	39538.3	13858.1	100154	1799.9	83.3	84.1	6833.4	13.5	18.8	9478.5	348.8	122.9	178.2	162.6	47.7	46.1	30.1	35.3	15344
99	validation	PP-MS	46.1836	M	2.79893	3.32429	0.0161514	1008.21	11.5	1.42031	4.05661	-0.00476554	1064.2	290.6	38446.9	33	50.7	10.1	9.9	26.6	5927.7	4239.6	12.1	8.6	5113.8	47.6	9.1	248	1720.6	802.6	47522.9	14038.9	80653	1421.8	110.5	61.3	6475.9	9.3	12.6	8357	300.8	90.9	13.5	70	20.5	78.9	18.1	14.3	14327.2
100	training	RR-MS	64.7534	F	1.36297	2.01862	-0.00412755	307.629	7.47	0.841795	1.29611	0.0521221	1493.7	389.2	43447.8	58.4	85.6	33.3	51.4	51.3	13171.2	8272.8	50.8	14.3	8474.7	90.9	28.5	266.5	1891.9	1070.9	35561.5	21164.2	100862	4496.3	75.3	92.1	5935.1	20.5	27.1	23514.6	301.9	122.7	38.1	117.6	31.8	43.8	41.8	45.2	17671.3
101	validation	PP-MS	62.4795	M	2.05527	2.964	0.0052136	1013.48	17.5	2.12573	3.45046	-0.0306266	1288.6	377.4	49126.1	56.7	90	31.1	28.6	41	12128.3	3571.8	45.6	18.1	10010.3	84.7	23.9	240.8	2265.8	1113	43045.4	13207	103936	1897.2	122.7	85.5	6904.6	20	41.5	12646.1	282.7	140.8	30.7	123	30.6	43.6	43.2	40	18923.3
102	training	RR-MS	47.6438	M	1.63485	1.39194	-0.0215103	1663.07	8.08	0.585117	0.523509	-0.0321773	1420.7	308.1	40634.7	85.4	94	38	53.6	52.2	8139.7	5066	53.2	29.3	2582.8	76	37.3	181.3	2051.6	729.8	39342.6	16176.7	82376.4	296.2	82.1	106.8	2767.9	21.3	47.6	15230.8	236.4	108.1	52	149.1	33.3	65.3	54.6	52.2	22433.9
103	validation	RR-MS	39.4685	F	1.5548	1.77469	0.0111196	1098.1	7.23	1.86455	1.70507	0.0203435	1157.3	301	32217.5	51.9	60.1	35.3	34.7	40.7	7014	6551.5	41.1	16	6252.5	63.1	31.7	136.2	2385.8	443.3	44548.1	13640.3	63314.5	1694.5	159.1	64.7	3813.7	22.6	28.4	9037.7	180	113.1	39.7	142.6	47.3	48	26.1	39.6	19600.6
104	training	PP-MS	65.8466	M	1.96159	2.16353	0.0130106	955.376	20.4	1.54508	1.63943	-0.0234014	1300.3	464.8	43744.4	122.6	111.1	46.2	36.4	47.7	11922.3	5927.5	68.6	30.4	13584.1	97.1	41.1	242.9	2186.9	1099.7	34584.4	24010.2	84269.9	2337.4	131.2	98.9	6637.3	30.6	94.7	12097.6	311.1	146.4	48.2	112.3	29.1	58.6	51.9	52.9	17981.8
105	training	SP-MS	56.0795	F	1.27426	1.07545	-0.00502225	2667.2	16.7	1.04889	1.48807	-0.0143584	2078.8	671.1	39964.7	50.7	92.9	15.2	17.4	37.4	20574	18816.6	26.1	11.4	26332.7	112.9	13.4	153.2	1772.1	2233.9	42280.2	24657.4	116039	13638.5	41.4	100.4	3220.5	13.6	16.9	16618.2	222	125.5	19.5	161.6	14.2	15.4	18.2	18	18234
106	validation	RR-MS	46.611	M	1.49364	2.29882	-0.0115077	2547.99	14.1	1.48852	1.47753	0.00425208	2059.3	476.5	48417.1	55.7	70.1	27.8	31.4	44.7	9346.1	12424	40	14.3	14281.4	125.3	32.3	105.7	2220.9	1491.9	43984.6	18481	104838	365.3	224.2	95.6	7584.3	15.7	26.8	25206.5	423.2	162.6	35.8	229.5	20	52.6	36	45.3	19921.9
107	training	PP-MS	65.189	F	1.72454	2.60636	-0.000754745	1296.16	22.3	2.24783	2.82861	-0.0210402	1437.1	379.5	34915.5	66.3	78.6	42.4	43	54.4	9666.8	13727.3	59.1	25.6	6831.1	94.1	38.4	218.4	2505.7	1282.9	42425.9	20816.3	112026	1166.9	77.6	101	6876.9	23.6	36.5	14277	404.5	136.1	59.7	99.3	35.2	64.5	59.6	56.2	15284.8
108	training	RR-MS	36.5288	F	2.00496	2.25382	-0.026821	705.864	7.23	1.52275	1.5569	-0.0284642	1055	341.5	33396	68.6	47.8	35.6	34.8	45.1	4550	4540	55.3	23.4	6448.5	72.8	33	137.4	1521	624.1	45351.7	9979.7	73672.6	18058.1	96.6	84.3	6273.3	19.7	38.9	11968.1	274.2	104.9	39.7	80.9	30.5	64	48.4	41.1	8247.4
109	training	RR-MS	44.0877	F	2.64366	2.93157	-0.00870483	669.768	5.7	2.18891	2.17918	-0.00834118	1015.3	249.1	32807.4	57.5	47.4	39.7	40	46.3	5954.7	7620.3	39.2	9.4	4952.8	69.1	44	215.8	1625	337	42112.9	8106.7	72326.1	253	65.1	78.7	4364.6	20.8	35.7	7473.7	328.3	135.2	53.5	141.9	35.9	52.1	30.1	35.4	17642.4
110	training	PP-MS	46.4986	F	2.59666	3.77561	-0.0120203	969.804	19.7	4.2195	4.2195	-0.0232365	1302.8	381.5	34607.3	51	45.8	20.4	24.9	40.7	7068.6	3900.6	40.5	11.5	1883.7	300.7	22.5	105.7	2072.8	618.4	41289.6	11201.4	86337	230	160.6	50.9	4319	18.7	19.6	8693.4	185.3	115.2	35	99.4	40	64.2	32.8	35.1	15692.9
111	validation	PP-MS	64.8959	F	1.33	1.89296	-0.0171954	966.185	17.7	1.49442	1.81317	0.00674107	1617.6	484.8	31639	57.4	71	24.9	26	40.8	14961.2	10269.1	42.2	12.5	7856.7	119.3	21.4	259.9	2689.9	984	31675.5	17303.8	85303.8	1091.6	103.1	97	5571.9	35.8	22.5	13532.8	227.5	150.3	39.6	139.1	40.1	50.3	30.9	35.8	17698
112	training	PP-MS	52.5918	M	2.32661	2.93865	-0.0158935	1113.43	12.7	1.75893	3.75693	-0.0316635	1093.8	352.8	31811.3	53.8	56.1	30.3	34.8	39	5995.8	6069.6	48	19.2	4225.9	80.3	34.4	242.6	1279	724.2	52788.6	13922.2	64029.8	281.8	65.3	76.4	4150.7	23.7	32.1	12992	275.1	128.5	39.5	116.9	36.1	94.6	40.1	35.1	13727.9
113	validation	PP-MS	43.5479	F	1.40204	1.52523	-0.0147786	847.102	7.56	1.42845	1.66295	-0.0440398	972.9	277.9	24386.4	63.4	33.2	27.1	234.6	31.9	5250	11732.1	32.4	12.5	1186.9	60.6	21.9	118.1	1606.3	997.3	40429	11301.5	67061.2	515	62.6	63.9	4720.9	15.3	21.6	11723.4	276.9	114.3	33.8	77.9	18.8	53.1	24.7	26.5	16001.4
114	validation	PP-MS	57.1863	F	1.73383	2.7742	0.00675048	763.979	12.8	1.30659	1.70741	0.00726049	1057.7	283.4	33278.4	59.7	66.2	36.4	38.3	46.4	7979	13439.2	62.7	26.2	4264.6	76.2	38.6	246.5	2123.9	754.4	42052.9	19826	85531	885.5	76.6	87.7	6016.7	24.5	33.3	9806.6	279	113.6	44.4	119.3	44.2	69.6	48.5	46.5	15480.5
115	training	PP-MS	50.0603	M	2.67024	2.58939	-0.0218757	800.466	13.3	3.32777	3.04682	-0.0453322	1042.8	293.9	43021.6	54.5	123.3	31.2	41.5	34.6	6356.9	5206.2	40.8	15.3	1547	65.5	32.8	167.2	1834.7	700.5	39196.3	12915.2	84685.7	856.6	159.1	84.3	7087.7	23.2	40.3	14965.6	403.6	125.9	35.4	131	32.2	82.8	32.6	45.3	16434.2
116	training	PP-MS	61.1342	M	1.82993	3.4026	0.000575776	1237.09	NA	2.4888	4.71661	0.0113331	1816.5	464	47352.4	52.8	87.1	23.9	31.9	42.8	14313.2	5631.2	48.6	12.1	9564.4	109.5	42.3	244.4	3053.8	1349.6	41670.1	21251	92082.3	2171.5	87	86.8	7440.8	19.1	35.4	14042.8	269.9	151.1	35.5	196	40.9	65.2	32	41.2	21103.6
117	training	PP-MS	50.2137	F	1.70196	1.86332	NA	750.416	10.5381	1.47553	1.44965	NA	1136.4	298.7	38046.2	66.8	65.6	43	42.4	49.3	2809.3	13107.2	67.5	30.1	2760.4	84.1	42.6	255.4	2172.2	1464	43734.2	13046.1	74909.5	94.3	140.6	101.4	5870.6	31.7	43.1	8650.4	263.8	123	50.5	89.1	62.3	78.6	47.1	60.5	21115.4
118	training	PP-MS	70.4822	M	2.00487	2.19386	-0.0112941	826.987	22.3	1.76653	1.82075	-0.0200091	1321	378.9	53045	57	152.3	34.3	42.9	44.7	17039.2	10928.7	50.9	28.1	3242.9	95.2	30.7	257.1	1928.7	968.1	46530.8	20069.6	84879.7	2015.5	93.2	86.5	6016.1	22.6	69.5	12029.8	291.8	140.4	46.8	156.8	37.9	63.2	30.2	49.5	18450.6
119	training	PP-MS	60.0411	M	1.36204	1.4472	-0.0164027	1203.2	11.6	1.48079	1.54181	-0.00681279	2256.4	601.3	63869.7	45.2	120.7	33.9	21	47.9	17248.7	22817.9	46.7	21.6	13209.7	140.7	26.8	246.4	2717.9	1925.7	41659.5	25134.1	125483	1731.6	137.1	125.8	10216.8	17.1	46.4	25842.2	425.7	249.7	28.7	274.4	28.1	29.3	26.4	280.7	20455.6
120	training	PP-MS	54.4192	M	1.89729	2.13859	0.0313526	958.956	9.2097	1.70026	1.75404	0.0281524	1269.9	364.4	59481.8	78.3	183.3	37.4	32.9	43.6	13971.5	15447.8	79.5	14.3	2629.1	84.8	27.4	103.7	1822.4	996.1	40473.4	15828.6	85065	1882.7	144.5	86.7	6512	22.9	59.8	5428.8	219.8	148.9	46.9	73.1	48.3	62.5	33.9	53.9	18552.5
121	training	PP-MS	59.9699	F	1.52412	1.79475	-0.0140872	648.667	15.5	1.90958	1.84421	-0.0275137	1612.3	410.2	31308.9	54.2	50.1	38.4	32.4	46.5	10159.9	4092.5	36.2	17.2	5032.7	106.1	29.8	228.6	1789.2	982.4	45708.3	19973.9	85667.8	688	94.7	93.4	4723.7	18.5	28	21601.2	284.3	145.8	39.1	130.4	23.9	61.6	37.5	37	18362
122	training	SP-MS	59.9233	M	2.2716	2.76554	0.0035969	1581.7	NA	1.3366	1.84203	0.000824402	1486.8	277	62265.1	50.4	78.1	20.3	35.9	36.7	8178	16775.2	54.5	13.9	14635.1	80.4	18.7	231.9	1787.6	1426	46293.4	15951.7	103272	1319.3	101.3	74.7	9180.9	13.7	22.5	7845.8	447.6	129.3	24.2	125.5	17.1	45.3	20.9	30.3	18257.4
123	training	SP-MS	47.8384	F	2.27504	2.84786	-0.00195918	896.335	10.2	2.62507	3.45876	-0.0128989	1442.1	369	39543.5	47.2	69.8	17.1	21.8	32	7225.8	8816.3	39.5	18.6	11737.3	85.5	19	98.6	2557.7	737.5	38570.1	10032.8	91445.3	372.4	102.3	83.2	4975.8	13.8	17.7	11659	366.4	141.4	45.4	100.6	14.9	39	40.7	23	20586.3
124	training	SP-MS	43.0959	F	2.73035	3.56134	-0.0129146	395.294	5.64209	3.95249	3.95249	-0.0221987	1087	206.9	31228.4	67.1	43.6	22.1	23.8	33.2	3251.8	4980.8	38.3	16.6	665	55.7	26	198.5	1608.3	352.1	42164.2	7435	50362.5	3347	72.1	72.4	3218.9	23.1	21.7	9693.1	192.6	96.3	30.5	53	19.9	98.4	33.8	35.8	11239.7
125	training	PP-MS	64.5315	M	2.03109	2.28112	0.0169954	3360.25	24.8	2.01453	1.78802	-0.0217689	1320.7	439.3	112990	81.9	154.7	31.2	40.4	50.8	10600.7	65524.7	174.8	13.2	34831.6	107.8	34.2	256.4	3048.6	7394.7	39084	27990.1	148071	4548.8	246.2	191.1	12933.3	37	121.5	17370.2	462.8	311.5	38.1	130.6	53.2	47.9	35.3	63.6	23294
126	training	SP-MS	43.5507	F	2.01282	2.37359	0.0043672	592.37	27.2	3.79049	3.76237	0.0375152	1401.4	313.8	33040.2	55	98	29.6	28.7	34.6	6398	3503.3	32.1	16.5	6467.2	78.9	22.3	139.7	1594.8	649.7	46715.3	12772	89744.6	1226.7	66.3	95	6317.2	14.4	26.4	19786.6	342.6	120.2	41.3	124.6	14	71.3	36.1	29	17435.9
127	validation	RR-MS	33.3315	F	2.01614	1.95486	-0.0163725	8252.18	23.3231	1.01013	1.18241	-0.0346977	943	311.1	24244	94.7	63.2	56.7	59.3	49.5	4510.7	4675.8	62.9	20.9	1766.6	79.1	71	123.7	1655.2	475.5	40465	8493.7	61135.3	174.6	304.5	130.4	6041.9	35.9	72.2	24123.2	275.1	134.1	128.1	113.3	36.8	68.6	59.6	92.6	14175.4
128	training	PP-MS	47.663	M	2.8564	2.99067	0.000146448	926.901	17.5	3.09353	3.49011	0.0115677	1258.7	305.7	45772.8	55.7	47	13.8	75	26.5	6919.5	4906.8	21	11.6	2509.5	63.5	19.9	176.7	1906.2	993.3	42941.5	16993.6	74481.6	3081.7	94.8	74.5	10036.8	14.4	17.8	11158	339.9	119.8	25.8	79.9	16.6	69.7	18.3	21.5	17900.7
129	validation	SP-MS	65.1534	F	1.3656	1.91939	-0.0175087	829.604	15.8921	0.717026	0.855719	-0.0401435	1594.6	428.4	34710	69.9	98.6	31.8	38.5	54.7	12087.8	4394.5	48.2	20.1	2136.2	133.8	37	213.2	1516.8	899.9	37856.4	16691.6	70482	1713.4	102.9	93	4498.1	27.3	33.3	27802.1	287.6	163.6	39.3	189.9	26.8	90.8	53.8	47.2	14832.4
130	validation	PP-MS	54.8411	F	2.59292	2.34391	0.00586349	1154.07	19.8	1.81372	1.5044	0.0232308	1600	357.9	40562.2	35	33.1	31.8	59.9	24.9	10056.4	13234.7	42.9	27.6	20358.5	72.4	42.7	219.4	2789	849.4	39579.9	17331.5	98915.1	921.7	127.1	69.3	7826.2	34.3	43.5	12628.8	392.9	205.6	33.5	135.5	34.7	39.7	42.3	39.8	16513
131	training	RR-MS	28.2959	F	1.00752	2.11447	-0.0244089	541.583	7.95002	0.500927	0.402698	-0.0220225	996.1	316.8	35238.1	49.2	30.4	16.4	40.3	24.1	5494.2	5073.1	23.2	11.8	2890.9	54.6	23.4	242.2	1996.1	1052.8	48042.1	16266.2	74616	2261.3	79.8	72.3	7444	33.5	15.6	8334.8	228	120	17.5	118.5	25.5	66	52.8	22.3	14882.7
132	training	PP-MS	50.7945	M	2.18494	2.50822	0.00520271	1028.98	17.5	3.12462	3.58658	-0.00973066	1178.7	389.6	47120.5	66.8	77.4	16.2	26.3	34.2	10142	5582.2	31.5	13.2	5885.9	73.5	27.1	258.7	1770.8	912.1	46322.2	18460.7	85823.9	1070.8	114.8	86.3	5130.1	21.7	29.3	10022.5	309.3	121.7	16.1	50.7	17.3	57.5	18	26.5	18227.6
133	training	SP-MS	55.3041	F	1.12385	1.679	-0.00950095	547.23	11.2	0.258481	0.874724	-0.0409255	1670.9	636.5	42999.2	64	73.9	42.1	41.6	45.3	11347.2	6616.8	47.5	23.4	7058.3	131.1	39.9	207.8	2651.7	1124.3	40459.7	19117.8	106402	488.8	192.4	129.1	6997.2	33.7	58.6	13089.4	328.4	233.3	35.3	130.3	52.7	54.8	64.1	73.1	17821.3
134	training	PP-MS	61.5781	F	1.68872	1.60932	-0.0101566	1203.02	25.7	2.40708	2.32862	-0.0235168	1514.6	447.8	51435.9	49.4	104.2	20.7	23.6	19.7	12085.6	11528.1	29.6	18	10033.4	78.2	20.3	255.1	2834.4	1409.7	40327.1	19440.2	93992.2	167.8	84.5	72.3	7348.7	23.2	26	19939.1	360.4	130.4	22.6	148	84.9	24.3	27	24.5	21071.1
135	training	SP-MS	53.7781	F	1.58194	2.35347	0.042869	735.464	9.41	1.31017	2.87638	0.0449577	1678.3	380.5	50426	30.8	70.9	26.9	47.9	28	13404.9	12867.1	35.4	23	18070.6	102.7	28	141.7	1893.4	2114.2	54107.2	23016.8	112863	2143.8	93.9	74	10561.6	28.5	35.8	25429.8	212.6	184.1	28.1	168.2	31.9	39	35.4	32.3	19218.7
136	validation	RR-MS	30.4137	F	1.45049	1.00654	-0.0132175	576.747	6.56	0.937375	0.866987	-0.0438345	1070.1	399.7	34236.8	42.1	40.5	14.7	23.3	35.2	6240.2	3747.4	40.2	11.6	1806.1	66.5	19	142.7	1969.3	795.6	46117	11074.2	67376.3	1716.9	87.5	83.5	5675.1	14.3	18.3	12229.2	193	109.7	1492.6	127	42.3	79.5	26.4	31.6	17725.7
137	training	PP-MS	53.7233	M	1.45551	1.62988	-0.0198587	811.561	12.4	0.992683	1.0061	-0.00940211	1612.4	487.1	54152.1	75.8	91.1	30.9	59.9	46	9935.7	18111.6	59.9	19.4	2743.1	115.4	20.4	249	2481.2	1640.8	38052.2	24327.9	92131.2	3499.4	94.4	118	9300.5	24.9	34.9	19277.6	281.4	147.4	37.9	170.8	32.2	73.6	39.7	43.4	17045
138	training	SP-MS	48.8055	M	1.39346	2.00223	-0.015287	704.401	9.26332	1.43873	1.45475	-0.0240157	1421.7	346.9	40691.7	76.6	54.4	43.8	48.8	54.1	6830.7	19019.6	102.4	36.2	16900.2	110.2	41.4	184.1	1660.2	1755.9	37669.5	16118.1	79711.3	720.8	137.3	118.1	9162.2	30.3	78.5	12495.3	233.6	144.6	49.8	141.6	38.6	74.7	46.2	60.3	18927.2
139	training	SP-MS	54.326	F	1.99976	2.43751	-0.0234173	3636.96	18.0649	2.97993	2.97993	-0.0120755	1625.4	381.7	51918.4	66.9	59.3	30.3	22.6	23.6	10342.4	9156.1	35.9	11.2	2473.4	75.8	18.6	179.9	1812.6	458.3	37469.5	11969.3	86262	314.4	110	78.4	3238.8	16.5	33.2	14378.4	261.1	116	18.9	179.7	14.7	32	14.9	26.2	18775.3
140	validation	RR-MS	34.4219	F	2.44213	3.21764	-0.00627993	942.711	6.64	0.976459	1.77008	-0.0142027	890.7	267.6	31851.6	52.2	44.9	47.5	40	37.8	2791.7	2359.3	35.1	12.3	1873.1	77.2	31.3	160	1274.8	207	38200.8	5137.2	45266	37	59.8	63.5	1824.7	20.8	29.6	12449.2	141.2	75.6	44.5	106.1	25.4	61.6	32.6	40.1	14077.2
141	training	SP-MS	65.1151	M	1.87005	2.62397	0.0565916	790.34	16.4997	1.39415	1.44352	0.092356	1290.6	276.6	57250.9	39.2	120.6	43.8	57.8	22.3	11803.3	12778.7	38.5	21.8	24786.7	36.3	34.6	202.9	1792.4	575	39256.8	11968.6	90097.4	479.2	75.1	45.1	3541.3	31.2	42.1	8102.7	292.5	120.2	35.2	101	35.2	28.7	28.2	38.5	17938.5
142	validation	PP-MS	41.4822	M	2.32198	1.69002	-0.000680988	399.41	16.7	3.02863	3.11617	-0.0142652	974.7	228.9	51156.6	45.1	29.6	22.3	26.8	16	3500.5	6718.7	19.4	10.6	646.2	26.9	29.8	183.3	1468.8	596	44365.7	12341.1	62740.6	72	58.3	38.5	3268	15.3	20.9	11637.1	294.3	80.5	17.2	72	13.9	53	14.2	19.5	17430.8
143	training	SP-MS	54.4849	M	1.56665	1.89378	0.00641935	981.511	14.8	0.892628	1.50948	0.0111771	2106.5	686.6	73489.4	90.2	73.7	39.7	37.5	45.6	13082.7	12020.3	35.5	19.7	15153.9	114.7	31.4	201.8	2953.7	840.7	50859.7	22067.3	117410	5032.2	572	54.6	5722.6	28.5	85.3	13843.8	309.9	344.3	31.6	273.1	40.3	25.7	26.3	93.8	19708.3
144	training	PP-MS	60.2712	M	2.30566	3.24816	0.00858074	1072.21	14.3	2.86191	4.9399	0.0569811	1308.6	316.3	39091.6	48.6	58.3	30	31.6	41.8	9285.1	15203.4	49.5	10.9	6611.3	57.8	21.1	192.3	2022.6	679.2	34177.5	14165.6	94525.3	585.2	117.4	59.5	4710.8	16.4	51.7	16480.1	269.9	117.8	23.3	97.8	19.7	42	14.7	29.2	18846.1
145	validation	PP-MS	65.7288	M	2.16734	2.34569	0.0282752	2401.75	23.0104	0.967979	1.12173	0.0366257	1438.7	299.6	45072.1	43.1	111.2	24.7	70.7	35.7	12918.7	18919.5	35.5	13.8	14918.8	60.2	17.2	223.1	1783.5	557.9	39540.3	12615.7	90712	2973	88.3	59	3969.7	28.7	74.8	16878.2	373.8	171.2	22.9	115.8	18.4	20.7	15.3	29.9	23276.6
146	validation	SP-MS	32.0548	F	2.95922	3.34941	0.0348301	1887.13	16.5837	4.44175	4.27181	0.0470123	771	117.8	29794.3	33.6	30.5	20.2	13.1	23.4	2334.5	4595.4	188.1	6.2	3851.3	20.9	10.8	63.3	1614.5	145	40604.9	6023.9	38979.8	424.4	56.3	30.4	1968.9	10.7	14.3	4177.7	180	68.4	17.9	39.6	15.4	56.7	13.5	18.5	14104.7
147	training	PP-MS	60.5041	F	1.31394	1.666	-0.0131034	988.193	14.7	1.25787	1.52316	-0.0362934	1312.9	342.5	37167	68.8	53.7	27.3	26.1	42.3	6453.5	7938.5	71.8	9.8	2289.2	64.1	38.5	206.6	1327.6	462.2	32354.2	12049	62466	439.9	125.8	53	3288.8	16.5	27.8	15378	211.7	148.8	31.4	108.8	23.7	52.6	20.4	35	15935.2
148	validation	PP-MS	58.9014	M	2.76474	2.27315	0.00977849	1164.11	18.5	1.30614	1.79703	-0.0142178	1370.2	291.2	40249	48.3	43.4	18.8	18.5	31	7129.5	5616.5	18	8.3	5698	48.7	15	195.6	1932.6	256.5	39611.2	7445	79732.5	436.5	47.5	56.1	2505.5	12.9	17.7	16177.6	375.8	106.9	16.7	91.5	15.5	33.6	11.2	14.8	17584.2
149	validation	PP-MS	65.2658	F	2.34253	2.64347	0.0193467	9124.48	47.4403	4.39205	3.62446	0.00659561	1724.4	299.7	44457.6	35.1	127.4	32.9	45.3	23.6	11241.6	7973	28	16	8002.2	52.1	26.9	171.9	2226.9	553	45929	13254.4	96437.8	815.6	183.6	50.2	5150.3	35.8	31.4	12486.7	304.9	123.1	30	53	22.7	25.6	20.6	32.3	20403.5
150	training	SP-MS	38.4137	F	3.39353	3.1908	0.0129808	2061.85	24.7	3.65621	3.92191	-0.0101049	2916.2	339.1	41412.5	1091.3	40.9	1433.5	1764.4	791.6	6240.2	5231.4	1666.5	587.9	5850.7	1601.8	1521.7	1681.6	3674.1	502	43643	8651.2	74254.1	494.9	239.2	62.2	2503.4	1137.7	1745.7	7977.1	935.8	191.3	1490.6	149.7	818.8	1097.7	929.2	1420.3	19679.3
151	training	PP-MS	56.1918	M	2.05378	3.93442	0.000671567	1575.74	20.3	2.2953	4.60564	-0.0171403	1333.3	345.2	38822.4	68.9	78.3	33.8	33.1	43.4	9319.4	12341.7	60.8	11.9	6147.1	69.1	29.8	231.2	1620.9	816.5	48784.2	13856.1	97496.8	980.3	230.8	57.7	4875.3	12.7	55.9	12366.8	247.5	155.7	37.7	127.2	36.6	41.7	16.9	52.7	18909.1
152	training	PP-MS	48.0986	F	2.17649	2.27886	-0.007157	1309.37	21.1715	4.1592	4.56338	-0.0195312	1759.9	344.4	44533.9	47.6	66	22.5	40.4	29.7	7816.4	6667.6	28.9	15.9	2285.8	77.5	21.8	361.1	2947.6	585.6	47537.1	16063.5	100873	991.6	79.7	44.1	4511.8	17.7	20.2	12490.8	330.2	119.5	34.5	187.8	39.9	23.8	13.5	22.5	23865.2
153	validation	SP-MS	44.2904	F	2.21265	2.04774	0.020491	488.978	15.5721	2.1186	2.1186	0.0119719	1303.5	242	57314.7	51.7	39.6	20.6	58.5	20.5	4973.8	11050	525.1	9.4	39619.7	42.7	29.1	151.7	1096	1042.3	41525.4	11049.6	93285.4	764.4	77	38.4	5106.6	13.9	18.9	10676	205.6	139.9	21	55.3	14	27.3	13.4	20	18159.8
154	training	PP-MS	57.5808	M	1.21231	1.72459	-0.0226956	1098.56	7.94	1.23895	1.77596	-0.0367404	1413.5	396.5	47798.5	49.5	29.4	46.8	46	31.1	7498.4	11931.3	36.3	9.4	3696.5	52.8	43.2	224.8	1187	871.7	37224.1	13618	78520.5	830.3	484.3	66.6	2687.9	13.5	28	11973.6	213.2	117.5	24.6	176.6	13	30.1	13	25.3	16916.2
155	validation	PP-MS	56.8575	F	1.13933	1.75147	0.00784381	1269.76	9.09	0.65655	0.934967	-0.0399133	2874.7	560.3	43002	1283.9	54.2	24.6	22.4	37	18312.2	8795.1	54.6	11.4	7796.7	100.3	43.5	340.8	2192.9	776.8	42862.9	28545.3	111624	5629.3	37.7	305.6	2546.6	16.4	22.4	12813	134.8	134.9	18.6	409.9	15	32.8	16.3	29.2	21250.2
156	training	PP-MS	60.0986	F	1.30631	1.46781	-0.0310317	1185.28	14.3	1.51038	1.52343	-0.0507547	1469.8	367.7	31361.4	171.1	34.2	25.5	24.9	29	9342.9	22660.5	134.4	9.4	2081.7	72.8	85.7	275.8	1089.7	1181.6	37616.2	14814.3	105241	8037.8	116.5	65.3	3242.5	66.1	18.5	13471	200	185.6	37	268	123.7	18.6	13.1	43.2	19101
157	training	SP-MS	54.3452	F	2.1372	2.08255	-0.00898908	800.817	23.9	2.8843	1.77518	-0.00987589	1322.6	403	50187.6	36.3	57.9	30.7	28.7	21.5	8623.3	12012.4	51.7	14.7	19170.9	41	23	183.3	2771.2	1087.4	41585.8	14062.3	107918	2772.4	78.8	67.7	7462.6	21.2	28.8	13658.7	395.1	138.7	24	112.8	19.2	22.6	19.4	26.1	20944.8
158	training	SP-MS	60.5151	F	1.9415	2.09713	0.00125837	872.884	14	1.39718	1.328	0.0160603	1258.2	305.9	37816.4	23	45.3	42	39	21	7360.9	3703.2	33.3	17.4	9811.7	36.7	27.5	84.5	1609.1	391.3	38423.6	10973.9	80001.6	112.6	60.5	58.7	3723.2	25.1	34.2	20010.5	308.6	111.3	28.1	114.5	22.8	26	24.4	32.5	18246.7
159	training	SP-MS	52.9507	F	1.53976	1.76968	0.00359115	957.925	12.2291	0.997248	1.30832	-0.0127756	1451.9	408.6	53605.6	34.1	102.6	24.2	53.9	23.1	15502	7532.1	23.1	29	5924.5	50.2	33.7	173.2	2702.3	583	47539.5	15981.9	97128.8	1269.9	106.9	72.3	5074.8	15	20.2	12708.3	218.7	133.9	44.3	159.9	25.6	28.7	17.4	19.9	22142.2
160	training	PP-MS	55.7096	M	1.71566	2.56436	-0.0112595	952.293	15.5	1.67562	2.15036	0.0159272	1007.4	344.8	34172.6	52.5	56.5	19.1	18.5	22.6	5899.4	5455.7	13.1	10.9	6506	41.2	23.7	215.1	1285.3	694.5	44212.5	11543	72450.1	186.3	56.8	53.3	4050.4	28.5	32.4	11849.9	273.7	81.4	12.6	126.8	11.7	37.1	14.9	20.6	18326.3
161	validation	PP-MS	58.7671	M	1.85162	1.63445	0.0155829	1401.19	27.6	0.386243	0.400136	0.00931507	1543.4	430.9	53632.8	176.4	63.3	29.6	24.7	36	10483.8	26552.1	81.1	10.9	18688.9	56.5	18	378.6	1989.7	870.5	33926.9	17670.3	124326	3876.2	192.6	63.7	5286.2	15.8	32.5	23472.5	298.1	116	42.7	128.1	16.1	29.6	18	26.3	21286.7
162	training	PP-MS	50.9562	M	1.34226	1.99133	0.00172038	735.368	7.18	1.22231	2.10332	-0.018066	1284.6	342.3	35760.8	48.1	87	21.1	22.7	32.4	9364.5	13271.3	21.9	10.2	3577.2	63.6	17.6	167.4	2314.7	336.6	50914.1	14330.7	91520.2	1988.8	78.9	20	2773.4	14.8	24.6	10429.2	172.8	113.3	18.2	131.8	16.2	17.5	13.6	19.7	18288.6
163	training	PP-MS	60.0164	M	1.3801	1.43841	-0.0218739	1089.12	18.1	1.77541	1.74958	-0.0256249	1370.2	314.9	35269.2	48.7	41.8	24.5	34.1	29.8	7965.2	2607.7	17.2	22.3	2089.1	59.1	23.5	172.7	1227.6	452.3	49408.2	13894.1	74859.9	144	1183.7	50.4	3669.3	17.6	18.1	12581.8	123.4	101.3	15.8	118.4	34.8	39.3	19.9	23.9	21036.4
164	validation	PP-MS	63.5644	F	1.4743	1.38405	-0.0196234	1239.87	23.8	2.24114	3.33808	-0.00499182	1776.8	490.2	45603.8	48.2	143.5	37	25.4	40.9	19592.2	6109.1	36.4	9.8	4110.3	110.8	22.2	245.8	3158.9	799.8	48703.1	14873	111958	395.6	117.8	90.8	4453.3	25.3	19.6	25427.2	288.1	163.2	30.9	244	27.6	29	18.3	29.4	18840.7
165	validation	SP-MS	42.6164	F	1.69902	1.98242	-0.0143835	934.503	11.195	3.15658	2.96861	-0.0409077	1410.1	422.8	43695.3	83	51.5	26	19.2	33.8	8323.1	8357.8	33	7.8	3314	76.4	16.9	260.9	1500.4	744.4	44973.8	15633	104902	1911.3	142.9	79.2	4528.5	12.6	16.8	12080.9	364.1	134.6	22.8	143.1	12.7	23.9	22.4	29	19767.7
166	validation	PP-MS	59.4712	F	1.52638	2.2331	-0.0233504	1198.46	14.1	2.09506	1.83221	0.00201794	1601.1	406.2	35283	73.6	77.6	40.9	27.8	42.3	11224	13004.6	87.7	11.7	1998.3	74.9	26.9	175.4	1301.6	623.7	46058.6	12223.4	100918	873	110.9	67.7	4585.1	22.5	34.6	23897.4	255.5	152.7	35.2	239.5	22.8	38.6	24.3	47.8	20450.3
167	training	PP-MS	47.526	F	1.36071	1.4279	-0.0181133	1173.4	9.24	0.725343	1.32345	-0.00304728	1360.2	422.7	38886.5	52.2	51.7	51	35.9	44.7	10148	5534.8	40.7	16.7	8974.7	85.9	31.2	235.2	2788.4	750.8	40656.5	14322.1	92251.7	1090.7	112.6	73	3459.2	16.8	33.4	23876.5	269.5	137.7	43.4	78.2	38.3	45	30.2	33.9	18321.8
168	training	PP-MS	56.0959	F	1.42027	2.22523	NA	1162.2	27.1	1.89345	3.51105	NA	1444.2	436.2	55474.6	50.2	107	52.5	53.1	45	11041.7	10270.3	44.3	16.2	7847.1	86.6	31.3	295.5	1997.2	945.5	37144.1	12213	99974	164.3	100.3	79.3	5286.8	23	35.5	20346.2	262.7	122.2	40.9	142.4	34.5	47	29.6	44.5	21796.7
169	validation	PP-MS	61.6767	F	1.74198	1.76295	0.0014974	1159.26	18.8	2.25613	4.00888	-0.0269626	2332.1	692.6	54155.6	47	135.1	46.5	38.3	50	27564.4	11546.5	34.1	12.7	11858.7	152.3	26.8	329.1	2456.3	627.2	49570	20606.3	135482	5523.3	88.3	95.7	5960	19	30.6	16780.6	284.5	180.9	36.1	232.1	31.1	39.4	28.4	44.5	24023.6
170	training	PP-MS	47.3205	M	1.54361	1.88196	-0.0243306	1560.63	19.6	1.35052	1.27861	-0.0373128	1627.1	413.7	87094.8	160.5	161.1	30.4	21.6	33.1	8352.2	8152.1	42.6	7.3	1525.9	79.4	12.6	126.2	2196.2	874.5	58891.1	15983.4	106223	357.4	109.4	71.4	8980.5	12.6	37	19387.5	521.7	114.7	43.6	172	26.2	29.2	13.1	29.5	25375.7
171	training	SP-MS	60.3205	F	1.38119	1.93119	-0.0318321	608.101	23.4	1.58017	1.66555	-0.0349406	1831.5	531.8	47659.5	56.8	51	33.1	45.9	44	12110.6	6648	36.9	23.5	11562.6	89.2	26	290.2	2173.4	857	39488.4	15781.4	105824	340.7	125.5	80.3	3274.9	21.9	56.6	15503.1	196.5	256.7	26.9	118.5	43.8	38.1	46.7	57.4	20846.4
172	validation	SP-MS	51.5014	M	2.73674	2.99026	0.0259615	2240.73	23.4	3.56952	3.44851	0.0285202	1109.4	265.6	43024.8	58.8	70.5	53.9	41.7	42.3	9478.3	3915.4	48.2	14	4855.4	63.2	35.9	158.2	2724.1	616.2	46339.6	8137.6	76427.4	308.5	116.8	66.4	2579	22.6	49.7	9966.4	149.7	109.6	43.9	74.6	57.8	60.8	27.7	45.9	15933.5
173	training	SP-MS	49.2521	F	2.06569	2.13996	-0.00940646	712.892	18.4	3.08382	2.94378	-0.0265189	1075.4	308.7	43273.8	21.6	30.1	28	12.5	13.3	7106.6	6890.6	14.8	15.1	4226.2	36	27.7	163	1469.5	693.8	42255.1	10138.9	77035.6	216.9	51.5	45	5735.2	16.6	12.7	11708.3	220.9	76.2	12.4	115.9	13	42.4	13.4	13.8	14319.2
174	training	SP-MS	62.126	F	1.87279	2.70152	6.19e-05	812.412	19.4	3.38064	3.45429	0.00953117	1573.3	391.1	55352.5	42.6	39.1	32.8	12.7	40.6	9543.5	12419.7	47.3	11	15701.2	55	19.2	201.6	2113.6	1155.4	43884.5	12822	91035.4	147.4	546.6	106.1	5619.4	17.4	13.4	31722.4	315.3	122.5	23.8	99	10.2	39.7	17.9	18.3	17429.8
175	validation	SP-MS	63.5205	M	1.88933	2.37737	0.0267255	1131.35	31	2.09088	2.32735	0.0584046	1372	348	57539.6	15	86.5	11.6	16.3	11.6	15227.4	25342.5	27.5	13	17101.1	64.3	11.1	209.5	2104	2085.7	45689.7	22733.1	105372	899.4	48.6	64	7158.7	13.7	9.3	12089.3	343.1	107.1	11.2	94.9	18.6	18.1	11.3	19	22738.1
176	validation	SP-MS	47.8137	F	1.7481	2.48658	-0.008287	1327.52	7.74	4.30925	4.36424	0.0188675	1068.4	312.4	38696.5	31	22.5	32.1	32.3	21	5297.4	4771.4	24.3	14.6	2111.4	45.2	28.5	147.4	1380.5	396.8	34511.1	11810	73109.9	879.1	44.2	36.6	4699.6	19.6	26.8	11006.3	163.5	109.1	25	70.3	21.7	46.9	18.2	24.7	14995
177	training	PP-MS	51.4849	F	2.23522	2.79585	-0.0244832	1212.58	14.3	2.48282	4.20762	-0.0196923	1379	357	41859.2	67.7	82.3	61.7	41.7	48.7	8909.3	3949.6	40.7	17.4	3868.8	73.2	41.7	163.2	1936	338.5	37799.4	11540.3	72784.1	456.4	117.5	81	2796.9	27.1	42.7	11774.3	545.2	136.8	51.7	137.3	37.8	47.6	34.1	51.4	18672.4
178	training	PP-MS	64.6712	M	1.99385	3.53385	0.0320511	1487.95	16.7643	1.64717	3.24663	0.0465624	1542.7	329.3	59938	38.2	69.7	33.8	25.7	34.6	15362.8	24670.4	49.8	13.6	24063.7	74.1	17.3	352.4	3997.7	1622	44609.6	20030.3	141495	665.6	76.1	54.4	3416.5	24.3	73.6	8737.4	229.2	164	30.4	70	22.1	16.5	20.7	34.4	21154.7
179	training	SP-MS	54	F	1.90128	1.98989	-0.000672764	856.965	18.4	1.35804	1.36622	-0.00837301	1155.8	420.6	52623.1	83.8	58.4	76.2	98.1	60	7899	4981.6	68.6	19.1	4167.5	113.1	68.1	253.7	1924.9	482.2	40911.1	9080.1	84093.5	366.7	146.7	98.3	3150.1	62.4	112.5	11318.9	224.4	240	71.1	177.8	44.1	67	56.5	111.9	19227.5
180	training	RR-MS	44.1123	M	1.38758	1.39215	-0.011488	1471.92	13.3	0.591822	0.62678	-0.00521672	1303.6	331.6	69919.5	49.3	45.8	39.5	24.3	22.8	9266.5	30176.1	26.6	10	7045.7	76.2	23.2	214.6	1590.3	1662.7	39242.6	13122.7	110398	292.9	98.7	46.1	3712.7	14.8	26.8	12186.4	231.3	164	21.3	184.6	18.8	14.5	25.1	26.2	20993
181	training	RR-MS	36.5753	M	1.55907	2.06876	-0.0156252	2232.33	39.8	1.57724	1.61202	0.0104056	1052.1	260.8	38844.8	41	64.7	34.4	30.7	29.8	4441.1	5950.6	28.7	11.5	3592.5	53.4	26.3	146.3	1566	404.1	46775.6	10646.1	75473	442.1	82.1	89.2	3476	17	22.9	18835.1	273.1	86.9	31.5	130.6	26	45.3	22.7	30.8	15847.8
182	training	PP-MS	62.4438	F	1.36125	1.70686	-0.0338128	1122.12	23.5	1.9649	2.98621	-0.0398544	1592.1	491	46584.3	42.6	62.7	29.7	21.5	29.7	11556.1	7415.1	25.4	10.9	11331	95.2	21.4	199.5	1852.8	700.3	41680.7	15562.4	90854.2	3560.6	117.1	61.1	2197.8	17.1	26.4	20577.3	253.6	185.6	21.6	242.8	51	26.2	16.1	48	19854.2
183	training	PP-MS	60.4493	F	1.42739	2.15843	-0.0114459	878.539	18.1	0.935952	1.72517	-0.0329811	1458.8	408.2	59930.5	148.7	549.6	28.3	42.1	35.1	11092.7	6406	28.7	10.2	5529.7	100.8	30.8	920.9	2846.9	414.2	44892.7	11335	92309	483.1	133	251.6	3190.4	23.7	40.1	21957.6	275.2	215.5	34.1	232	28.2	407.4	18.7	91.4	19227.8
184	training	PP-MS	64.6685	M	1.45248	1.69417	-0.0100418	1145.76	14.9	1.08315	1.12598	-0.00838645	1402.3	423.7	53894.6	92	130.6	60.1	34.2	28	13075.7	28357.6	64.3	9.1	22782.7	72	17.4	285.3	2132.1	1256.1	46965.6	19121.8	108764	3477.7	94.3	63.4	2552.8	17.9	34.1	12759.2	238.8	133.5	23.3	208.8	24.1	21.6	21.4	27.9	21523.7
185	validation	RR-MS	40.4548	F	1.37989	1.45209	-0.0267795	512.787	12.2	1.03778	0.762972	-0.0233554	1137.9	340.4	31017	63.3	80.4	47.8	45.9	42.2	7013.9	6182.3	44.6	16.6	8438.2	76.7	39.9	146.8	1921.2	971.8	44542.7	13006.8	79816.3	412.3	143.8	76.8	2813.4	34.8	42.8	24593.2	281.2	181.9	49.8	107.9	39.7	46.5	27.7	61.9	20809.5
186	training	RR-MS	37.4027	F	1.70758	1.16162	-0.0222508	1092.08	25.7	0.623228	0.470483	-0.0437728	1138.8	333.8	51197.8	35.2	36.7	30	25.5	18.2	5448.3	15029.1	53.9	13.2	1623.7	43	31.5	118.4	1761.6	624.7	41555.2	11061.6	81873.6	8936.9	139.1	50.4	5709.5	29.4	23.1	15314.9	302.6	115.2	35.8	99	12.4	39.6	14.7	35.2	18856.9
187	validation	RR-MS	37.8	F	2.06443	2.13116	0.022741	323.799	8.58	1.03413	0.694689	0.0269419	990.5	486.2	27220.4	110.2	45.7	70.8	79.8	57.7	3216.4	2564.5	46.1	24.9	526.5	81.7	76.4	226.6	1250.1	251.8	40398.8	6768.3	49087	702.2	372.9	91.9	2663.2	51.4	93.6	6738.3	166.7	278.8	61.2	163	134.8	96.8	34.5	118.6	12170.1
188	validation	SP-MS	22.0301	M	2.41699	2.48353	-0.00354663	706.037	6.45197	5.33116	3.8875	-0.0550388	1021.2	227.9	45104.8	47.6	44.2	34.7	34	38.4	3634	5932.1	40.8	14.4	2348.4	58.1	29.9	170.4	1740.8	316.5	49455.7	7876.2	66306.6	133.4	85.7	64.7	3269.4	22.4	31.3	11406.8	190	110.5	35.3	96.4	21.3	73.5	28.6	33.8	17298.1
189	training	PP-MS	60.063	F	1.59286	1.49443	-0.0179662	1001.52	34.3	1.30385	1.33798	-0.0371386	1824.4	500.9	48157.9	94	43	34	24.6	52.8	15299.9	7501.3	59.3	23.3	6573.5	98.1	29.9	264.1	1942.3	944.7	43517	16928.2	96989.8	496.4	81.6	90.3	5056.2	14.2	25.9	18206.7	292.5	127.6	35.4	182.5	23.2	54.3	31.2	46.9	24549.7
190	training	PP-MS	48.0877	M	1.12278	1.42208	-0.0193862	1111.4	12	1.18285	1.69996	-0.023815	1283.8	461.9	48487	41.3	65.7	36.9	61.8	41.5	11883	10949.2	43.1	22.6	2743.1	72.5	39.9	278.8	1664.3	743.6	35623.7	9218.2	86838.4	1250.4	73.9	78.4	5861.5	26.7	29	10967.9	169.1	130.7	43	136.1	31.2	56.8	27.2	32.9	18963.4
191	training	PP-MS	25.3096	M	3.20971	2.82358	0.0363067	1246.09	34.6	3.79241	3.79241	0.0505532	1965	377.9	49456.3	49.4	34.9	25.4	18.8	47.5	6853.7	4910	26.9	14.3	10086.3	77.3	27.4	171.4	2067.1	645.5	43385.6	11193.5	88941.5	383.8	83.7	65.5	5533.8	75.1	20.3	10695.1	379.4	121.1	39.2	198.6	16.8	203	23.3	32.2	24220.5
192	validation	RR-MS	32.0356	F	1.74381	1.5861	0.00700905	5184.93	20	1.41305	1.14116	0.0282341	1229.8	367.7	37536.7	50.2	56	33.6	33	38	5987.9	5101.3	33.8	14.4	9520	66.5	30.1	158.5	2041.6	582.4	45495.1	9515.3	70156.8	890.7	86.8	67.9	5791.6	21.8	26.1	19690.3	232.8	107	43.7	66.3	25.2	58.6	26.3	34.6	17330.7
193	training	PP-MS	61.4904	M	2.57568	2.43803	NA	524.075	12.2	3.52324	3.61983	NA	1361.6	301.6	52713.6	58.8	54.9	33.4	33.9	30.2	8259.2	9321.3	43.9	12.4	6978.4	62.4	38.2	121	2125.8	734.1	41009.8	15184.5	87905.4	1079.1	92.1	74	6565.8	21.3	31.8	10991.3	370.3	133.9	47.1	117.4	37.9	67.2	16.9	25.6	20935.7
194	validation	PP-MS	67.9425	M	1.77839	1.82571	0.0184098	6827.86	25.8	2.36521	2.36194	0.00833961	1693.4	517	57439.9	160.1	190.5	17	22.9	26.4	23167.3	12173.7	56.5	15.7	2941.1	128.6	15.7	261.1	2411.1	1241.9	34225.7	17637.3	104099	54487.1	188.8	87.5	11322.6	15.7	129.9	18274.4	335.7	178.7	86.5	148.3	24.1	20.3	14.2	27.9	21501.5
195	validation	SP-MS	56.611	M	1.50468	2.02237	0.000306135	1424	7.51336	0.767662	0.845191	-0.00454794	1434.2	404.8	52049.9	52.1	71.3	36.5	38.6	49.7	9869	9020.8	37.4	18.4	16827.8	80.9	32.8	277.2	4323.2	599.5	43427.9	14791.7	79477.1	2754.2	90.9	75.4	5433.4	23.4	41.5	18516.1	240.7	137.3	40.9	90.3	35.9	52.8	30.1	35.5	18190.8
196	validation	SP-MS	44.4904	F	1.43339	1.83583	-0.00820577	510.738	22	2.80171	3.2143	0.038061	1046.5	388.4	49275.4	35.1	58.7	17	15.1	18.8	9615.9	16580.6	38	14	5033.9	47.6	17.4	277.6	1876.9	811.7	42527.9	14601.9	93502.6	6631.9	94.1	63.8	8065.1	10.5	11	12240.2	194.8	110.9	25.1	133.2	16.2	37.3	11.7	18.6	17244.2
197	training	PP-MS	38.0493	M	2.08175	1.81544	-0.00532551	926.23	14.5	1.84714	1.92687	-0.00978597	1066.9	354.6	69273.1	34.3	190.3	21.1	22.6	22.4	8432.2	39799.3	71.9	15.1	17266.2	54.9	36.5	282.5	2346.3	2371.6	53070.2	18774.9	108023	795.5	176.2	87.3	12413.7	15.3	27.6	15847.2	367.8	142.8	53.2	124.3	55.7	24.2	13.3	23.5	18107.2
198	training	SP-MS	40.7068	F	2.92614	4.07164	NA	4168.14	29.9	3.86327	3.86508	NA	1514	259.7	49329	31.8	86	27.1	24.8	28.9	6149.1	12050.6	48.1	8.8	6330.8	117.5	23	125.9	2766.6	851	44707.7	12210.3	89967.8	592.6	75.1	71.4	8708.3	15	15.6	13593.5	247.4	142.8	34.4	157.2	18.4	29.9	15	17.3	21414.4
199	training	PP-MS	58.2877	F	2.47288	2.79999	0.0297485	1083.42	19	2.73767	2.72895	0.096147	1208	286.6	50414.6	64	53.9	38.8	21.4	33.3	8923.5	7638.8	28.9	14.7	10865	57.1	26	273.5	1949.8	518.8	42425.2	10191.8	81000.1	2942.7	89.7	93.4	6045.7	11.1	18.7	12540	294	124.5	34.2	76.5	14.8	54.8	20.9	33.9	16637.6
200	validation	RR-MS	39.5507	F	1.99139	2.19779	0.00361599	9733.42	59	3.51729	3.73446	0.0311652	1185.3	378.9	38412.3	46.7	40.7	30.5	19	43.7	6272.1	5578.4	45.8	17.2	17325.4	72.9	22.9	202.8	2205.5	664.8	41988.9	8773.7	72176.2	3467.9	90.7	84	1784.7	20.6	16.5	20535.9	211.2	103	34.4	187.9	16.2	44.6	32.1	38.2	16556.4
201	training	SP-MS	59.337	F	1.45855	1.80046	-0.020357	1378.09	14.9779	1.97389	2.03359	-0.0519707	1170.5	400.2	54981.9	205.2	59.6	34.5	29.3	38.4	8853.6	10527.2	45.7	13.9	5817.8	53.9	37.6	218.4	2130.2	778	35574.4	14552	78526.4	580.6	78.9	87.2	6032	21.3	23.5	21162.9	255.7	105.7	35.6	157.8	31.5	48.4	20.1	27.8	15304.9
202	validation	PP-MS	57.4575	F	1.43505	1.59306	0.00101424	1157.01	9.68	0.580563	0.571475	-0.0307054	1779.3	507.6	43215.9	98.4	49.9	30.5	45.4	31.1	9100.7	11834.3	14.2	12.7	13856.1	85.1	14.4	254.5	1730	970.3	40355.4	22030.5	104663	1557.3	55.7	76.3	7529.6	26.6	10.3	15209.5	386.1	139.6	23.7	186.6	12.5	34.4	14.4	21.7	18361.4
203	validation	SP-MS	69.1671	F	1.45232	1.71461	0.0253033	1009.58	13.3	0.963581	0.963434	0.0502256	1585.8	494.9	49696.4	45.1	183.8	68	35	63	13107.9	15611.4	49.3	13.4	6706	99.6	37.8	181.5	2211.5	686.9	33381.5	19646.9	84847	817.5	110.4	99.6	3930.9	42	39.7	28878.7	248.2	160.7	88	190.2	55.7	69.4	29.1	51.2	21646.2
204	training	RR-MS	41.8438	F	1.80877	1.48423	-0.0245317	720.358	20.7	1.87725	1.67831	-0.0201526	676	263.7	37099.1	54.8	39.1	23.7	24.4	29.5	3944.5	5702.8	29.6	16.8	1787.5	41.1	34.8	165.4	1363.4	324	38535.9	11024.1	68021.9	6765.5	73.5	58.5	5736.8	22	22.2	7751.2	301.7	86.5	25.3	102.8	25.9	71.5	25.5	37	13092.9
205	validation	RR-MS	48.1397	F	0.91219	1.3184	-0.0316131	1063.36	9.09813	0.520859	0.848352	NA	1510.3	615.8	38710.8	54	110	70.2	43.1	77.9	11468.2	4896.2	33.7	14.2	1581.9	84.8	41.1	217.5	1505.2	553.7	37742.9	14818.4	76760.1	1977	523.3	97.5	3752.3	27.4	47.3	12677.9	219.9	134.7	88.1	180.1	29.6	67	52.5	52.5	18279.3
206	training	RR-MS	53.7836	F	1.29249	1.55847	NA	1510.8	19.7	0.782018	0.782018	NA	1690.7	416.3	50052.1	64.7	74.6	32.1	33.5	31.8	9205.9	17788.4	54.1	13.2	14523.9	135.4	34.6	267.3	2500.2	794.8	44315	14277.8	90715.3	4191.5	116.8	103.6	6969.3	16.9	18.6	25983.2	370.7	126.6	36.7	199.8	18.9	47.8	27.2	35	22085.2
207	validation	RR-MS	31.7753	F	1.40451	1.0741	-0.0153584	1306.23	6.6024	0.973579	0.738021	NA	1034.9	429	42913.6	39.3	23.8	28.6	28.3	37.8	5223.8	8111.8	29.8	13.6	5601.8	55.7	29.7	152.7	2137.8	1006.3	46177.2	14345.5	83561.5	366.4	99.4	74.1	8162.1	19.8	26.7	14067.6	161	130.6	49.6	53.1	38.7	41.9	25.8	32	14220.8
208	validation	PP-MS	51.674	F	1.56891	1.40073	0.00160598	1087.39	14.4	2.03678	1.63432	NA	1400.6	463.5	56681.2	56.3	135	76.9	53.1	82.7	11394.1	16362.7	65.6	20.2	10819.6	102.9	57	343.5	4109.6	1049.7	40392.7	13238.3	83919.8	3347.9	115.2	104.5	5762.3	36.1	59	8717.8	237.8	209.7	96.7	219.1	86.1	74.6	47.8	72.4	23912.1
209	training	PP-MS	52.0822	F	1.20655	0.984862	-0.0251172	897.103	13.6	1.02272	0.788123	-0.0305302	1277.2	406.5	45481.1	75.8	61	43.8	43.6	49.6	9604.9	10874.5	52.6	16.5	10300.5	78.5	43.4	236.5	2131.7	1059.7	37503	12227.9	81961.7	829	75.4	82.6	6272.3	19.1	30.9	8625.1	223.4	150.4	48	218	75.7	40.7	35.4	39.8	17600.3
210	validation	SP-MS	45.8904	F	1.11562	1.04106	0.0337966	623.219	5.57	1.10463	1.31076	NA	1113.3	444.2	44881.1	52.4	76.5	51	50.1	43.1	7943.9	4849.5	33.1	20.4	6568.7	60.2	39	227.5	1845.4	716.8	35510.6	9482.6	83187.6	1096.5	225.6	102.6	8234.6	23.2	39.4	17395	239.6	122.6	40	186.7	29.1	40.5	40.3	57.5	19682.1
211	training	PP-MS	55.4356	M	2.22125	2.36645	0.0260896	1652.99	29.1815	2.22947	3.30008	0.127124	1878	804.7	75563.5	231.4	111.3	77.5	59	130	9414.2	15062.8	32.1	22.8	23417.1	192	79	220.9	2247.4	1119.5	47250.8	14611.2	115552	9973.6	641.8	141.6	8063.1	48.4	162.5	24736.4	274.2	516	73.6	291.5	76.5	64.5	63.3	245	27655.6
212	training	PP-MS	57.2986	F	1.77577	1.97157	-0.0274862	595.02	7.90444	1.34128	1.83555	-0.055969	1021	557.4	55226.7	103.4	68	47	49.2	49.5	6923.2	15034.6	55.8	19.1	12876.3	89.3	41.9	232.8	826.7	1610.8	42315.4	15322.6	86844.1	5286.1	327.2	100.6	9919.2	39.4	65	23972.4	441.6	433.9	41.5	223.9	57.9	54.6	36.4	57.6	18168.4
213	validation	SP-MS	60.3808	F	1.38818	2.08881	-0.0101029	847.914	9.71152	1.43392	1.43392	-0.0129917	1555	495.3	51344.7	54.8	45.6	24.5	32	46.8	12294.7	4916.1	29.7	13.6	6372.1	84.2	45.1	219.8	1548.2	925.6	42468.4	17004.6	86960.1	1721.5	183.7	93.8	5913.7	14.6	25.1	25259.1	327.7	174.8	48.4	273.2	15.1	33.4	17.4	37.2	21408.6
214	validation	RR-MS	32.2301	M	1.8009	2.24131	-0.0023409	667.725	7.62	3.28075	3.58466	NA	1224.9	287.7	40976.4	54	56.5	37	36.1	37.4	4037.8	4600.7	35.8	14.7	4593.8	64.5	35.3	142.3	1527.4	375.3	46457.8	8998.8	75886.2	14762.8	148.4	67.6	3678.7	23.2	32	12640.6	205.4	126.8	40.8	129.9	29.3	53.9	25.5	41.4	20652.6
215	validation	PP-MS	64.4055	F	1.20549	1.86674	0.0199443	1329.15	17.9825	0.311416	0.31043	0.0372228	1958.1	509.8	58737.7	54.7	68.2	35.8	71.2	48.4	14190.6	5889.6	38.5	18.1	8810.2	97.6	36.2	233.4	2464.5	791.6	39144.8	16925	86185.8	1180	160.4	82	4549.6	23.8	31.2	22609.5	203.1	147.8	48.7	270.6	38.7	53.5	27.6	41.6	23214.2
216	validation	RR-MS	45.8959	F	1.58074	1.87052	0.0164027	1796.05	13.5	1.39649	1.50062	-0.0189974	1094.6	397.9	30261.4	58.9	67.1	37.2	37.8	39	7746.9	5381.8	37.1	16	14547.6	65.9	35.2	122.4	1943.8	524.8	40854.2	8885.2	70601.6	3451.2	216	77.4	6399.2	23.7	32.3	15048.7	348.5	126.8	53.6	155.3	30.2	48.7	27.4	43.4	15606.7
217	validation	SP-MS	59.9781	F	1.68422	1.7875	-0.00837864	1935.5	17.9	1.08282	1.35736	-0.00162315	1177	392.8	38136.5	59.5	60.3	37.5	40.8	55.6	9303.6	5311.8	38.4	15.7	7889.1	73.7	36.6	192.6	3326.4	474.8	39070.1	8626	82674.5	1014.7	201.2	74.2	4535.9	26.6	35.8	12564.2	199.7	141.6	50.4	153.7	33.4	52.1	28	68.6	16956.6
218	validation	SP-MS	37.5205	M	1.72901	2.19882	-0.0135022	979.262	11.0076	3.88169	4.49821	NA	1387	326.7	44867.8	34.6	32.8	22.6	27.9	29.6	7455.8	18101.7	24.3	13	11792.7	64.3	22.4	321.2	2624.9	998.2	39076.5	17822.9	96499.6	2104.8	66.5	82.3	3339.4	11.3	21	11204.3	287.8	92.7	31.9	160.1	21.8	32	21.8	17	18727.5
219	validation	SP-MS	64.0767	F	1.63398	2.01502	-0.0223174	690.949	21.7891	1.77871	1.8173	-0.0292999	1430.5	566.4	50744.3	126.7	63.6	58.1	61.3	67	11012.7	6047.2	42.9	28	8483	103.8	52.4	214.6	1776.7	821.7	39633	14674.3	92585.9	440.7	370	120.5	4789.9	36.9	68.4	11128.7	361.9	199.7	63	189	39.5	79.4	51	111.7	20347.8
220	validation	PP-MS	19.1918	M	1.49305	1.78246	0.0282743	2012.47	10.445	3.98231	3.01581	0.00712574	1727	584.4	41439.4	90.7	72.6	49.5	58.6	51.5	8765.2	3082.6	43.3	26.7	3552.6	123.6	66.3	169	2071.8	1109.1	33018.2	14267.8	88553.9	118.9	169.2	123.8	4853.8	60.5	62.7	5139.5	274.4	127.7	120	236.8	31.4	72.3	78	50.3	19152.3
221	validation	RR-MS	53.6	M	1.55154	1.5385	0.000417104	1937.15	22.1263	1.01266	NA	NA	1435.2	489.9	63287.7	176.4	73.9	50.4	61.9	45.1	11189.7	24396.5	66.2	15.3	16225.4	81.3	40.7	393.6	2556.4	1944.3	39844.5	20364.5	107536	6175.6	129.3	106.6	7637.7	34.7	52.2	12474.9	327.6	129.7	56.6	175.4	71.6	54	42.6	39.9	17458
222	validation	SP-MS	33.0466	M	1.95795	1.81763	0.0163923	658	18.8937	3.35719	NA	-0.065721	925.2	380.4	45530.8	64.6	53.2	34.5	35.3	41.8	5711.1	4362.2	35.2	16.9	3541.9	74.8	34.7	212.9	1802.7	468.3	43805.7	12050.8	70746.7	804.2	129.1	68.4	5865.6	25.8	36.9	13337.1	193	154.3	40.1	143.1	38.1	77.8	28.4	46.7	14669.8
223	validation	PP-MS	65.6027	M	1.88282	2.55723	0.0115807	1680.93	11.7337	1.86468	2.49202	-0.0147377	1153	336.5	48054.8	54.9	89.2	33.6	35.5	39.8	9734.8	9775.8	36.3	16.6	13691.9	68.8	33.2	220.3	2005.6	734.9	47499.2	15261.2	84650.6	1041.3	136.8	67.1	3202.5	22.9	38	26667.6	174.6	121.1	44.5	198	28.9	51.9	24.2	36.8	20017
224	validation	RR-MS	65.0055	F	1.60713	1.60461	-0.00542991	3520.6	72.369	2.18321	2.05822	-0.0220927	1288.3	470	57367	63	103.9	31.9	34.4	41.1	19458.2	32027.6	64	15.6	9782.2	84.8	31.2	249.3	2857.2	1757.3	37863	14794.8	93761.3	8134.9	105.5	80	3283.1	22.8	26.6	17236.7	352.3	136.6	39.4	195.4	40.2	51.2	25.1	38.3	27558.7
225	validation	PP-MS	67.1288	F	1.38218	1.92712	0.0168117	1050.74	22.4173	1.73974	2.14976	0.00324921	1108.6	430.8	58347.9	54.9	60.3	35.3	34.9	41	8103.9	8847.5	37.6	16	9783	72.4	31.2	230.5	1844.5	622	40343.9	13829	81633.8	838.3	106.3	75.4	4171	23	30.2	15284.7	248	123.8	38	131.9	29.3	60.5	29.3	37.8	19975.4
226	validation	RR-MS	27.389	F	1.56746	1.30098	0.0110504	6185.41	28.6879	2.43452	0.494235	0.00241877	945.9	300.8	33428.9	42.2	47.1	33.6	31.5	36.5	3566.3	4061	33.2	14.7	3797.8	59.2	27.6	157.5	1851.8	415	44948.5	9419.6	65877.1	746.1	84.7	64.9	5887.8	21.3	24.9	6828.6	173.8	104.5	33.1	142.6	43.3	57	25.7	34.6	14382.7
227	validation	PP-MS	28.6164	M	2.00689	1.9273	-0.00910328	2358.36	NA	3.26176	2.21827	NA	1206.7	380.3	48150.8	50.7	56.7	35.6	34.4	41.3	5677.5	4846.9	34.7	15.7	2147	73.7	29.9	211.9	2044.7	775.6	53089	14243.6	84119.3	3316.9	91.9	72.5	7864.6	22.1	34.4	13841.9	234.8	128.1	38.7	151.2	27.3	61.1	28.3	35.6	17720.5
228	HD cohort	HD	28.9391	F	NA	NA	NA	NA	NA	NA	NA	NA	1003.4	289.1	27209.9	46.6	35.4	36.5	25.9	33.7	5744.4	4103.3	49.8	6.7	3901.9	60	26.3	189.3	1041.7	979.6	43392.1	12606	68446.2	190.4	92.4	61.2	5692.4	13.3	18.8	9750.8	215.7	82	25.9	119.8	12	76.4	15.7	30.4	17424.7
229	HD cohort	HD	44.3696	F	NA	NA	NA	NA	NA	NA	NA	NA	1266.1	332.6	28792.2	41.7	28.1	22.6	37.8	52.1	7076.1	4947.4	21.6	15.5	1326	50.9	22.5	210.7	1051.4	380.5	40674.3	9882.6	81579.1	347.8	48.9	60.2	3577.3	13.2	15.4	11343.1	208.9	93.8	21.1	166.6	21.7	31	23.4	23.5	15487.8
230	HD cohort	HD	39.9617	F	NA	NA	NA	NA	NA	NA	NA	NA	1370.4	451.8	25485.7	84.6	67.9	52.6	44.7	31.6	7003.2	3240.6	24.8	13.1	662.9	70.9	61.1	240	2794.4	368.7	36303.6	9026.8	62119.6	547.9	195.5	68.3	2946.7	38.3	34.4	41500.8	168.3	222.6	50.1	188.2	38.2	53.4	30.8	33.6	15691.3
231	HD cohort	HD	37.8946	F	NA	NA	NA	NA	NA	NA	NA	NA	775.6	219.2	40516.4	64	35.7	30.4	31.5	24.4	3074.3	1486.2	17.5	7.7	562.9	34.2	29.8	277.8	873.6	194.6	40172.8	5810.2	45945.3	6036.6	1120.9	41.4	1939.2	12.5	25.5	13806	203.1	88.3	24	85.4	29.6	103.4	18.3	35.6	9584.2
232	HD cohort	HD	46.2368	F	NA	NA	NA	NA	NA	NA	NA	NA	1401.2	434	58461.4	41.3	51.5	29.8	24.8	25.8	11608.8	26400.2	44.6	11.3	17924.9	67.1	18.5	210.5	1387.6	2076.3	43320.4	21516.1	126178	36231.7	66.2	63.7	6365.6	16.8	23.2	21373.1	374	116.1	20	198.6	16.7	22.2	18	29.5	19537.8
233	HD cohort	HD	45.3854	F	NA	NA	NA	NA	NA	NA	NA	NA	1323.4	560.4	28597.2	96.6	34.7	50.5	53	48.6	7176.1	4849.7	44.6	17.6	730.2	129.2	55.7	233.6	1341.3	246.8	42020.6	8411.3	88358.8	273.4	212.6	30.1	2776.3	85.4	201	14763.6	223	434	78.7	332.9	98.8	36.8	27.4	160.7	15956.3
234	HD cohort	HD	44.6188	F	NA	NA	NA	NA	NA	NA	NA	NA	1001.6	339.2	31469.2	48.9	38.3	40	37.8	31.8	5954	2261.4	26.8	15.6	4051.9	60.4	41.1	178	1563.9	308.5	28427.7	7538.1	62680.4	701.2	209.6	75.3	4032.9	31.7	31.8	33789.8	170.3	116.1	45	142.7	57.3	53.8	32.6	53.8	14256.6
235	HD cohort	HD	42.4367	F	NA	NA	NA	NA	NA	NA	NA	NA	646.3	274.6	46562.1	27	16.9	20.6	13.6	23.6	4440.4	1887	15.5	16.2	3125.5	19.3	14.7	260.5	923.4	270.6	40823.9	8351	70216	4475.3	157	34.6	5430.4	18.2	19.1	13640.5	230.4	69.9	16.2	85.9	15.6	35.5	14.2	19.8	10017.5
236	HD cohort	HD	50.2697	F	NA	NA	NA	NA	NA	NA	NA	NA	1339.8	540.2	63636.9	107.1	72.5	40.3	49.2	46.9	12366.7	35292.1	86.7	15.8	29592.6	84.7	42.1	149.7	2730.1	3872.2	33156.9	30594.1	111736	32784.1	192.1	101.7	12881.3	31.3	36.9	15559.2	534.4	187	34.3	218.7	52.5	36.2	25.6	65.2	18181.1
237	HD cohort	HD	50.4422	F	NA	NA	NA	NA	NA	NA	NA	NA	1126.7	417.5	33182.1	92.2	44.3	49.7	56.8	40.7	6906.1	8617.6	26.7	13.4	6604.7	63.1	53.4	319.1	2160.3	556.4	35050.1	11643.2	87803.1	298.9	304.9	82.3	4098.5	33.9	57.5	23041.2	192.8	136.7	55.4	187.6	36	41.2	29.1	67.4	23780.9
238	HD cohort	HD	54.6064	F	NA	NA	NA	NA	NA	NA	NA	NA	843.9	353	45548.8	26.4	53.3	26.8	25.4	24.3	6541.4	13299.3	26.1	11.9	5402.5	46.5	24.6	166.3	1318.7	1279.5	47955	13017.3	83064.6	1160	66.4	53.7	5300.7	13.4	23.9	10212.7	223.8	102.2	24.6	98	22.8	37.5	10.4	19.7	18782.8
239	HD cohort	HD	37.9795	F	NA	NA	NA	NA	NA	NA	NA	NA	1218.9	489.4	35247.1	35.7	58.1	27.7	36.9	37.5	5990.8	4907.5	21.7	12.4	3346.7	68.3	29.1	171	1545.7	793	39399.9	10209.1	77399.8	365.2	65.9	66.6	4832.1	14.3	21.1	16942.7	242.9	104.7	35	178.3	38.9	46.4	22.9	31.9	18836
240	HD cohort	HD	48.0986	F	NA	NA	NA	NA	NA	NA	NA	NA	1058.9	448.5	37320.9	49.1	50.9	35.3	28.9	30.8	6866.6	9350.5	24.7	28.9	1840.2	62.5	31.6	205.2	1391.1	725.1	38520.3	13594.6	89675.4	205.8	78.6	73	7947.1	21.1	24.3	26188.5	192.3	103	36.9	186.9	31	46.4	25.9	31.7	21126.7
241	HD cohort	HD	52.6708	F	NA	NA	NA	NA	NA	NA	NA	NA	739.5	346.5	50602.1	37.9	47	32	30.3	33	5868.8	16555.8	37	17	4785.8	46.6	32	166.9	1288.1	1459.8	48106.4	13097.4	86120.9	1163.4	88.3	61.9	5153.1	16.7	23.3	9277.4	240.5	90.9	29.5	107.5	24.3	44.9	22.3	27.5	18184
242	HD cohort	HD	35.7755	F	NA	NA	NA	NA	NA	NA	NA	NA	1293	541.4	36670.1	142.2	55.3	73.7	71	52.4	9099.6	10272.4	37.4	14.5	10387.6	86.5	86.9	152.3	1802.1	968.1	33389.1	11797.1	85830.1	741.1	540.9	109.1	4831	48.4	90.1	21550.4	188.9	210.2	76.7	247.1	43.7	42.3	51.9	117.7	18381.2
243	HD cohort	HD	71.3183	F	NA	NA	NA	NA	NA	NA	NA	NA	1344.5	564.5	43264.9	57.3	72.4	35.3	30.9	38.6	17555.9	9327.2	26.4	13.4	9795.6	83.8	33	255.5	1626.5	548.9	27916.9	13795.9	90645.6	452.2	88.4	89	6132.6	22.9	28.1	10285.1	251.2	135.6	38.2	135.9	40.3	40.1	25.7	39.3	21671.3
244	HD cohort	HD	33.1307	F	NA	NA	NA	NA	NA	NA	NA	NA	1203.3	415	32359	41.8	36	31.7	30.4	31.1	7789.5	11960.8	34	11.9	6301.5	71.5	27.6	141.1	1375.5	841.8	37575.2	14023.1	82170.3	721	57.4	70.9	6712.5	15.1	17.8	20755.8	178.1	120.2	24.1	180.3	16.7	34.6	25.8	24.1	16679.2
245	HD cohort	HD	33.7769	F	NA	NA	NA	NA	NA	NA	NA	NA	667.5	219.5	34878.5	14.1	32.3	11.5	12.7	12.1	6954.4	12185.9	9.5	11.3	1248.1	27.3	13.5	94.6	1207.6	579.8	43959.4	8923.5	65669.3	4810.9	33.7	36.2	4796.3	9.6	9	8237	176.2	73.4	8.7	95	9.4	36	7.7	9.6	12716.6
246	HD cohort	HD	31.7645	F	NA	NA	NA	NA	NA	NA	NA	NA	748.3	269.6	36752.9	48.5	41.9	30.4	32.8	30.8	5977.4	13174.8	25.3	12	3908.5	50.7	33.1	136.3	1372.9	721.2	44551.2	9537.4	67905.1	4693.7	100.2	61.8	4574.2	30.8	29.5	8434	223.4	111.6	32.4	124	22.2	48.1	20.9	33.4	12185.4
247	HD cohort	HD	41.18	F	NA	NA	NA	NA	NA	NA	NA	NA	1111.8	445	33603	34.5	40.1	22.6	28	22.6	5823.7	6789.7	13.2	16.2	5435.8	54.7	42.6	83	1092.9	633.5	39491.9	11242.2	80962.8	696.2	219.7	55.4	4298.9	18.9	29.5	15180.7	207.3	119.4	39.3	168.9	16.6	32.1	16.1	33.6	20134.2
248	HD cohort	HD	35.5099	M	NA	NA	NA	NA	NA	NA	NA	NA	1550.4	469.2	34147.4	39.8	46.5	32.4	31.2	20	8718.5	9748.6	28.2	15.8	6139.1	55.6	25.3	243.1	1103.8	905.9	41875.4	17050.1	90805.7	756.5	68.8	62.6	4564.8	23	31.3	19809.2	170	92.9	25.6	146.2	20.9	27.6	24.5	29.2	16515.7
249	HD cohort	HD	46.4586	M	NA	NA	NA	NA	NA	NA	NA	NA	881.2	434.7	43364.1	99.4	55.1	59	41.2	54.6	5481.8	16047.4	70.2	14.8	16302.7	88.5	43.8	169.3	1784.1	541	46404.9	9544.5	78197.9	2024.7	182.8	89.7	6197.7	35	118.4	18195.2	334.5	267.2	49.8	183.7	62.1	49.2	31	140.3	14322.4
250	HD cohort	HD	33.6838	M	NA	NA	NA	NA	NA	NA	NA	NA	1355.7	441.1	43200.2	43	22.8	32.4	24.3	22.2	6663.6	7128.8	19.7	10.8	4309.5	44	17.3	145	1280.4	489.1	41726.5	14587.3	70119.8	191.3	44.8	47.7	4149	17.3	21.4	13502.9	195.8	101.8	18.6	49.1	22.6	15.9	14.3	19.5	17335.5
251	HD cohort	HD	32.4189	M	NA	NA	NA	NA	NA	NA	NA	NA	1057.1	331.9	46068.8	62.6	52.6	52.2	50.4	42.3	6032.1	11748.9	87.4	32.9	9336.3	98.7	50	209.4	1624.1	610.8	42387.8	9773.9	79619.4	9018.9	128.6	69.9	4193.3	25.3	64.7	26784	234.8	166.4	35.8	164.2	37.8	42.8	22.8	83.9	11339.8
252	HD cohort	HD	33.1143	M	NA	NA	NA	NA	NA	NA	NA	NA	925	298.4	62680.5	42.1	47.6	22.6	22.6	18.2	3288.2	26215.8	21.1	11.1	3338	55.3	26.9	266.9	1292.2	562.9	43091.4	10562.3	88104.8	987.4	240.7	74	6521.6	21	21.6	21783.2	398.4	123.6	18.4	69.1	20.7	35.7	15.8	21.3	16241.2
253	HD cohort	HD	56.2218	M	NA	NA	NA	NA	NA	NA	NA	NA	835.3	211.5	26932.8	64.5	58.5	34.5	46.8	38.8	7007.4	9373.9	53.2	11.2	5176.5	53.1	32.9	161.5	863.5	580.9	45169.9	9305.8	69362.4	940.8	75.3	50	3883.2	23	28.1	7853.6	187.6	101.3	27.4	113.9	27.6	47.1	13.4	46.2	14936.5
254	HD cohort	HD	23.1485	M	NA	NA	NA	NA	NA	NA	NA	NA	1069.3	452	35598.6	46.1	26.8	31.1	22.3	30	6167.7	2930.2	15.1	11.8	3560.4	57.9	29.2	191	1013.5	706.1	42082.3	8886	54102.3	89.8	87.8	81.8	7529.2	8.2	15.2	10579.4	187.1	94.7	16.4	231.2	17.9	46.8	22.8	27.4	18726.8
255	HD cohort	HD	30.872	M	NA	NA	NA	NA	NA	NA	NA	NA	848.4	307.7	35645.4	57.2	32.9	28	28.1	36.9	3638.5	3508.9	28.3	20.1	2701	54.1	40.3	212.1	920.3	445	36586.2	7224.5	57654.6	355.9	81.3	77	2804.8	19.6	29.4	14518	245.5	81.4	28.5	100.6	24	69.3	35	44.3	12630.7
256	HD cohort	HD	19.3867	M	NA	NA	NA	NA	NA	NA	NA	NA	1157.1	393.3	45361.7	96.5	35.1	28.4	20.9	39.9	5953.7	6886.4	25.8	12.4	8382.7	77	31.1	193.2	691.9	1373.9	49392	13025.6	88656.9	459.8	666.5	97.3	6956.5	14.9	80.3	16162.8	243.3	116.7	29	163.1	21.6	50.6	45.8	39.3	21855
257	HD cohort	HD	24.449	M	NA	NA	NA	NA	NA	NA	NA	NA	1403.8	432.3	38471.6	59.2	39.7	40.2	26.9	46.5	9288.5	3250.6	31.1	14.2	4283.6	92.7	32	260.2	1328.9	758.2	45993.2	14052.4	86988.5	314.5	114.7	97.1	4174.7	19.4	31.4	43955.3	292.6	115.1	34.8	147.1	21.9	55.3	36.7	51	21060.1
258	HD cohort	HD	34.7023	M	NA	NA	NA	NA	NA	NA	NA	NA	1549.5	551.3	44534.6	45.9	57	32	32.1	34	8781.2	5390.6	28.9	10.5	1867.6	92	25.1	156.5	1660.9	539.7	43807.9	13994.5	96866.7	436.3	76.3	89.2	6040.9	13.9	39.6	16899.1	241.2	120.3	31.1	129.5	26.9	31.6	37.5	40.9	15815.2
259	HD cohort	HD	47.3402	M	NA	NA	NA	NA	NA	NA	NA	NA	949.8	296.9	56679	46.3	36.3	23.5	12.4	26.1	5889.2	19582.1	52.3	10.1	16187.9	47.6	15	171.7	1833.1	683	44563.1	11486.1	96986.9	1775	100	72	8097.4	11.9	30	18849.9	434.1	90.2	19.3	100.2	20.3	24.7	15.6	38	16118.1
260	HD cohort	HD	57.295	M	NA	NA	NA	NA	NA	NA	NA	NA	911.6	294.3	36977.4	58.5	72.1	53.4	33.1	34.6	8612.4	7868.9	43.1	7.5	5672	50	26.4	204.4	1127.5	627.8	46509.4	9312.5	78817.7	982.8	213.3	61.2	3676	19.9	31.6	9353.4	210	99.1	31.6	102.1	28.6	38.1	18.7	45.5	15580.2
261	HD cohort	HD	24.5092	M	NA	NA	NA	NA	NA	NA	NA	NA	1160.3	463.7	40143.7	42.7	27.3	26.2	14.9	36.8	6932.4	3952.3	28.4	8	4273.8	72.3	18.3	176.4	1029.2	820.3	46164.4	10589.9	64790.6	111.3	75	83.3	6717.2	13.7	19.4	13881	213.8	91.9	14.2	137.8	21.3	49	30.4	27.3	18136.9
262	HD cohort	HD	35.447	M	NA	NA	NA	NA	NA	NA	NA	NA	1206.5	367.2	55789.1	38.1	30.3	38.9	27.2	27.7	9697.8	19586.1	164.5	33.7	12637.4	64.2	27.8	294.6	2691.5	1415.6	52835.4	14212	102435	2618.5	243.1	60.1	9282.2	33.6	23.2	38362.6	274.1	84.6	28.4	159.3	197.4	29	28.9	29.8	14927.8
263	HD cohort	HD	60.783	M	NA	NA	NA	NA	NA	NA	NA	NA	1063.9	379.2	41370.7	57	78.5	40.1	43.2	40.2	10960.6	12374.8	45	13.1	11344.2	56.7	40.5	232	1286	1098.1	43403.6	12586.6	85740	1007.8	235.8	75.6	7157.6	20.9	28.8	10990.5	265.4	140.9	44.7	167.8	28	42.3	24.2	54.9	17448.6
264	HD cohort	HD	48.5667	M	NA	NA	NA	NA	NA	NA	NA	NA	1022.9	363.5	50986.4	45.3	44	28.5	21.6	28.4	6453.5	16721	48.5	10.2	20145.4	58.3	25.1	152.1	1701.5	649.6	45538	11781.8	89802	1750.1	68.1	77.7	8484	13.9	36.5	21113.1	343.8	102.9	55.8	141.6	14.2	36.6	20.4	26.1	15573.1
265	HD cohort	HD	60.3203	M	NA	NA	NA	NA	NA	NA	NA	NA	1396.9	559.8	60390.3	43	76.8	19.8	25.2	19	22306.2	15103.9	20.8	25.9	5328.8	65.3	21.5	192.2	1924.6	891.1	34599.4	17594.2	88332.3	1247.1	232.5	58.2	5987.7	20.7	37.4	43707.9	213.3	126.7	25.2	228.4	22.2	19.8	17.7	22.9	17853.4
266	HD cohort	HD	46.653	M	NA	NA	NA	NA	NA	NA	NA	NA	1360.2	410.9	43780.8	27.7	25	32.7	19.7	19.4	8970.3	7681.3	22.6	23.8	9334.9	47.5	37.1	133.8	1289.1	802.8	41979.8	12160.7	86446.2	154.6	223.3	84.5	5072.7	18.5	49.3	36073.9	253.8	118	77.6	167.2	19.5	19.1	18.2	31.5	19053
267	HD cohort	HD	57.3689	M	NA	NA	NA	NA	NA	NA	NA	NA	955	416.7	50082.3	27.9	47.4	13.2	21.4	26.1	12347.3	12671.8	26.2	12.4	1936.3	51	17.5	197.9	1575.9	617.7	38937.5	13666.1	80808	388.4	78.7	52.6	6001.2	9.8	33.5	35062.9	236.6	100.6	26.9	77.3	14.6	33.9	16.1	13.7	15889
268	HD cohort	HD	43.1704	M	NA	NA	NA	NA	NA	NA	NA	NA	1579.1	484.2	52915.4	33.2	28.3	15.9	12.4	21.8	11166.8	13387.6	17.5	13.6	8596.8	57.9	14.6	164.5	1560.2	995.4	46467.4	14747.2	98197.4	268.6	254.8	67.5	6305.3	15.7	18.9	37667.8	272.3	135.6	112.9	39.8	14	27.7	9.3	16.9	22045.6
269	HD cohort	HD	24.3258	M	NA	NA	NA	NA	NA	NA	NA	NA	1082.8	384.1	40823.4	40.6	58.5	30.1	34.2	27.5	6854.2	12598	18.1	12.7	3969.2	63.7	34.5	235.4	1974.9	1253.9	51448.5	15385	83894.5	105.9	78.5	80.5	8815.8	25	24.9	17950.8	309.6	142.7	36.2	163.9	19.6	37.3	20.1	27.6	15541.4
[truncated: 1,268 more columns]

## Sheet: SOMAscan annotation
marker	EntrezGeneSymbol	Target	TargetFullName
SL019100	STUB1	CHIP	E3 ubiquitin-protein ligase CHIP
SL007136	CEBPB	CEBPB	CCAAT/enhancer-binding protein beta
SL001731	ENO2	NSE	Gamma-enolase
SL019096	PIAS4	PIAS4	E3 SUMO-protein ligase PIAS4
SL005173	IL10RA	IL-10 Ra	Interleukin-10 receptor subunit alpha
SL007221	STAT3	STAT3	Signal transducer and activator of transcription 3
SL007108	IRF1	IRF1	Interferon regulatory factor 1
SL000455	JUN	c-Jun	Transcription factor AP-1
SL003755	MCL1	Mcl-1	Induced myeloid leukemia cell differentiation protein Mcl-1
SL014684	OAS1	OAS1	2'-5'-oligoadenylate synthase 1
SL002565	MYC	c-Myc	Myc proto-oncogene protein
SL004097	SMAD3	SMAD3	Mothers against decapentaplegic homolog 3
SL004101	SMAD2	SMAD2	Mothers against decapentaplegic homolog 2
SL005184	IL12B IL23A	IL-23	Interleukin-23
SL001728	PDGFRA	PDGFRA	Platelet-derived growth factor receptor alpha
SL001716	IL12A IL12B	IL-12	Interleukin-12
SL004396	STAT1	STAT1	Signal transducer and activator of transcription 1-alpha/beta
SL007229	STAT6	STAT6	Signal transducer and activator of transcription 6
SL017128	LRRK2	LRRK2	Leucine-rich repeat serine/threonine-protein kinase 2
SL001791	BGLAP	Osteocalcin	Osteocalcin
SL000481	IL5	IL-5	Interleukin-5
SL007151	GPD1	GPDA	Glycerol-3-phosphate dehydrogenase [NAD(+)], cytoplasmic
SL000459	IGHA1 IGHA2	IgA	Immunoglobulin A
SL007361	CLC	LPPL	Galectin-10
SL018921	N6AMT1	HEMK2	HemK methyltransferase family member 2
SL007953	PDXK	PDXK	Pyridoxal kinase
SL004489	TLR4	TLR4	Toll-like receptor 4
SL012561	REG4	REG4	Regenerating islet-derived protein 4
SL000448	HSPB1	HSP 27	Heat shock protein beta-1
SL003340	CHI3L1	YKL-40	Chitinase-3-like protein 1
SL003650	ENO1	Alpha enolase	Alpha-enolase
SL005699	APOL1	Apo L1	Apolipoprotein L1
SL002722	CD38	CD38	ADP-ribosyl cyclase/cyclic ADP-ribose hydrolase 1
SL004557	CD59	CD59	CD59 glycoprotein
SL006131	FABP1	FABPL	Fatty acid-binding protein, liver
SL004345	GDF11	GDF-11	Growth/differentiation factor 11
SL000137	BTC	BTC	Betacellulin
SL003349	HIF1A	HIF-1a	Hypoxia-inducible factor 1-alpha
SL004827	S100A6	S100A6	Protein S100-A6
SL005430	SECTM1	SECTM1	Secreted and transmembrane protein 1
SL018509	RSPO3	RSPO3	R-spondin-3
SL005357	REG1A	PSP	Lithostathine-1-alpha
SL003774	BCL2L2	Apoptosis regulator Bcl-W	Bcl-2-like protein 2
SL003320	FIGF	VEGF-D	Vascular endothelial growth factor D
SL007631	SOST	SOST	Sclerostin
SL012769	FAM3D	FAM3D	Protein FAM3D
SL009328	CSH1 CSH2	CSH	Chorionic somatomammotropin hormone
SL008614	EFNB1	EFNB1	Ephrin-B1
SL007311	SNAP25	SNP25	Synaptosomal-associated protein 25
SL008402	LYPD3	LYPD3	Ly6/PLAUR domain-containing protein 3
SL008810	NEGR1	NEGR1	Neuronal growth regulator 1
SL007223	BCL6	BCL6	B-cell lymphoma 6 protein
SL009349	FSTL1	FSTL1	Follistatin-related protein 1
SL002688	SPP1	Osteopontin	Osteopontin
SL006230	LUM	Lumican	Lumican
SL008931	CD177	CD177	CD177 antigen
SL018256	CHKB	CHKB	Choline/ethanolamine kinase
SL011888	SMOC1	SMOC1	SPARC-related modular calcium-binding protein 1
SL004467	SERPINA10	protein Z inhibitor	Protein Z-dependent protease inhibitor
SL008360	FLRT2	FLRT2	Leucine-rich repeat transmembrane protein FLRT2
SL008372	FLRT3	FLRT3	Leucine-rich repeat transmembrane protein FLRT3
SL018587	ISLR2	ISLR2	Immunoglobulin superfamily containing leucine-rich repeat protein 2
SL000616	VTN	Vitronectin	Vitronectin
SL008631	DSC2	DSC2	Desmocollin-2
SL007070	LDLR	LDLR	Low-density lipoprotein receptor
SL007272	HK2	HXK2	Hexokinase-2
SL011180	HK1	HXK1	Hexokinase-1
SL008522	SEMA5A	SEM5A	Semaphorin-5A
SL007033	LTBP4	LTBP4	Latent-transforming growth factor beta-binding protein 4
SL019019	PIANP	PIANP	PILR alpha-associated neural protein
SL002782	ADM	Adrenomedullin	Adrenomedullin
SL004821	S100A4	S100A4	Protein S100-A4
SL018629	RNF43	RNF43	E3 ubiquitin-protein ligase RNF43
SL004159	TNFRSF10D	TRAIL R4	Tumor necrosis factor receptor superfamily member 10D
SL018971	ZNRF3	ZNRF3	E3 ubiquitin-protein ligase ZNRF3
SL017424	C10orf54	GI24	Platelet receptor Gi24
SL004843	EFNA2	Ephrin-A2	Ephrin-A2
SL004747	APOM	ApoM	Apolipoprotein M
SL001880	IFNB1	IFN-b	Interferon beta
SL017106	IFNA10	IFN10	Interferon alpha-10
SL019978	IFNA7	IFNA7	Interferon alpha-7
SL007274	EFNB2	EFNB2	Ephrin-B2
SL020171	HHLA2	HHLA2	HERV-H LTR-associating protein 2
SL000145	IL1R2	IL-1 sRII	Interleukin-1 receptor type 2
SL015046	AMIGO2	AMGO2	Amphoterin-induced protein 2
SL020172	RXFP1	RXFP1	Relaxin receptor 1
SL007696	CD93	C1QR1	Complement component C1q receptor
SL007828	NRG4	NRG4	Neuregulin-4
SL014983	HIST2H2BE	H2B2E	Histone H2B type 2-E
SL019979	HIST3H2A	H2A3	Histone H2A type 3
SL008158	HIST1H3A	H31	Histone H3.1
SL001802	IFNG	IFN-g	Interferon gamma
SL005179	IL36B	IL-1F8	Interleukin-36 beta
SL005177	IL36A	IL-1F6	Interleukin-36 alpha
SL015510	ISG15	UCRP	Ubiquitin-like protein ISG15
SL004139	EFNA3	Ephrin-A3	Ephrin-A3
SL004815	YWHAB	14-3-3 protein beta/alpha	14-3-3 protein beta/alpha
SL004984	YWHAE	14-3-3E	14-3-3 protein epsilon
SL003848	ANXA5	Annexin V	Annexin A5
SL004357	MSTN	Myostatin	Growth/differentiation factor 8
HCE001796	HCE001796	HCE001796	HCE001796
HCE003167	HCE003167	HCE003167	HCE003167
SL000318	C4A C4B	C4b	Complement C4b
SL002662	F11	Coagulation Factor XI	Coagulation Factor XI
SL003168	CCL27	CTACK	C-C motif chemokine 27
HCE000414	HCE000414	HCE000414	HCE000414
SL000403	COL18A1	Endostatin	Endostatin
SL000591	TIMP1	TIMP-1	Metalloproteinase inhibitor 1
SL000053	PLAT	tPA	Tissue-type plasminogen activator
HCE003183	HCE003183	HCE003183	HCE003183
SL004332	PROK1	EG-VEGF	Prokineticin-1
HCE004333	HCE004333	HCE004333	HCE004333
HCE004359	HCE004359	HCE004359	HCE004359
SL000592	TIMP2	TIMP-2	Metalloproteinase inhibitor 2
HCE004331	HCE004331	HCE004331	HCE004331
HCE003300	HCE003300	HCE003300	HCE003300
HCE000483	HCE000483	HCE000483	HCE000483
SL000584	TGFB1	TGF-b1	Transforming growth factor beta-1
SL003322	FLT4	VEGF sR3	Vascular endothelial growth factor receptor 3
HCE004152	HCE004152	HCE004152	HCE004152
SL000319	C5	C5	Complement C5
SL000276	APOE	Apo E	Apolipoprotein E
SL003951	BDNF	BDNF	Brain-derived neurotrophic factor
SL000324	C8A C8B C8G	C8	Complement component C8
HCE000342	HCE000342	HCE000342	HCE000342
SL000345	CTSG	Cathepsin G	Cathepsin G
SL004016	CXCL16	CXCL16, soluble	C-X-C motif chemokine 16
SL004333	FGF10	FGF-10	Fibroblast growth factor 10
SL004342	FGF8	FGF-8B	Fibroblast growth factor 8 isoform B
SL004066	PLA2G2E	GIIE	Group IIE secretory phospholipase A2
SL004182	PLA2G5	GV	Calcium-dependent phospholipase A2
SL000133	CCL20	MIP-3a	C-C motif chemokine 20
SL000573	APCS	SAP	Serum amyloid P-component
SL004010	KIT	SCF sR	Mast/stem cell growth factor receptor Kit
SL003043	TIMP3	TIMP-3	Metalloproteinase inhibitor 3
SL004643	ANGPT4	Angiopoietin-4	Angiopoietin-4
SL000055	CDH1	Cadherin E	Cadherin-1
SL004144	GFRA3	GFRa-3	GDNF family receptor alpha-3
HCE000104	HCE000104	HCE000104	HCE000104
SL004142	EFNB3	Ephrin-B3	Ephrin-B3
SL004143	GFRA2	GFRa-2	GDNF family receptor alpha-2
SL003193	CCL21	6Ckine	C-C motif chemokine 21
SL003280	HMGB1	HMG-1	High mobility group protein B1
SL002539	TNFRSF11B	OPG	Tumor necrosis factor receptor superfamily member 11B
SL000300	POMC	b-Endorphin	Beta-endorphin
SL003328	CFI	Factor I	Complement factor I
SL000045	IGFBP3	IGFBP-3	Insulin-like growth factor-binding protein 3
SL000038	CCL2	MCP-1	C-C motif chemokine 2
SL000527	MMP9	MMP-9	Matrix metalloproteinase-9
SL001796	MPO	Myeloperoxidase	Myeloperoxidase
SL000546	PRL	PRL	Prolactin
SL000002	VEGFA	VEGF	Vascular endothelial growth factor A
SL004126	TNFRSF9	4-1BB	Tumor necrosis factor receptor superfamily member 9
SL003735	TNFSF9	4-1BB ligand	Tumor necrosis factor ligand superfamily member 9
SL001996	ANGPT2	Angiopoietin-2	Angiopoietin-2
SL003738	CD80	B7	T-lymphocyte activation antigen CD80
SL004180	TNFRSF8	CD30	Tumor necrosis factor receptor superfamily member 8
SL004692	CRLF1 CLCF1	CLF-1/CLC Complex	Cytokine receptor-like factor 1:Cardiotrophin-like cytokine factor 1 Complex
SL001777	CST3	Cystatin C	Cystatin-C
SL004136	TYRO3	Dtk	Tyrosine-protein kinase receptor TYRO3
SL004759	EIF5	eIF-5	Eukaryotic translation initiation factor 5
SL004140	EFNA4	Ephrin-A4	Ephrin-A4
SL004141	EFNA5	Ephrin-A5	Ephrin-A5
SL000009	ERBB2	ERBB2	Receptor tyrosine-protein kinase erbB-2
SL002519	ERBB3	ERBB3	Receptor tyrosine-protein kinase erbB-3
SL003803	ERBB4	ERBB4	Receptor tyrosine-protein kinase erbB-4
SL001890	TACSTD2	GA733-1 protein	Tumor-associated calcium signal transducer 2
SL003872	IL6ST	gp130, soluble	Interleukin-6 receptor subunit beta
SL004751	HMOX2	HO-2	Heme oxygenase 2
SL004697	Human-virus	HPV E7 Type 16	Protein E7_HPV16
SL004698	Human-virus	HPV E7 Type18	Protein E7_HPV18
SL017612	HSP90AA1 HSP90AB1	HSP 90a/b	Heat shock protein HSP 90-alpha/beta
SL004588	IL1RAP	IL-1 R AcP	Interleukin-1 Receptor accessory protein
SL004147	IL10RB	IL-10 Rb	Interleukin-10 receptor subunit beta
SL004148	IL12RB1	IL-12 Rb1	Interleukin-12 receptor subunit beta-1
SL004149	IL13RA1	IL-13 Ra1	Interleukin-13 receptor subunit alpha-1
SL003307	IL2RG	IL-2 sRg	Cytokine receptor common subunit gamma
SL004646	LAYN	Layilin	Layilin
SL000509	LTBR	Lymphotoxin b R	Tumor necrosis factor receptor superfamily member 3
SL004579	MRC1	Macrophage mannose receptor	Macrophage mannose receptor 1
SL004153	CSF1R	M-CSF R	Macrophage colony-stimulating factor 1 receptor
SL004637	MST1R	MSP R	Macrophage-stimulating protein receptor
SL004760	PAFAH1B2	PAFAH beta subunit	Platelet-activating factor acetylhydrolase IB subunit beta
SL004183	CDH3	P-Cadherin	Cadherin-3
SL000551	PRKCA	PKC-A	Protein kinase C alpha type
SL000557	PRKCZ	PKC-Z	Protein kinase C zeta type
SL003648	GDI2	Rab GDP dissociation inhibitor beta	Rab GDP dissociation inhibitor beta
SL003178	ICAM3	sICAM-3	Intercellular adhesion molecule 3
SL002506	PLAUR	suPAR	Urokinase plasminogen activator surface receptor
SL001992	TNFRSF1A	TNF sR-I	Tumor necrosis factor receptor superfamily member 1A
SL004639	NTRK3	TrkC	NT-3 growth factor receptor
SL004672	TNFRSF17	BCMA	Tumor necrosis factor receptor superfamily member 17
SL004081	DCN	Bone proteoglycan II	Decorin
SL000337	CAPN1 CAPNS1	Calpain I	Calpain I
SL000383	CKM	CK-MM	Creatine kinase M-type
SL002644	EGFR	ERBB1	Epidermal growth factor receptor
SL000441	HGF	HGF	Hepatocyte growth factor
SL000450	HSPD1	HSP 60	60 kDa heat shock protein, mitochondrial
SL000456	C3	iC3b	Complement C3b, inactivated
SL004676	IGFBP5	IGFBP-5	Insulin-like growth factor-binding protein 5
SL005172	IGFBP6	IGFBP-6	Insulin-like growth factor-binding protein 6
SL001947	MIA	MIA	Melanoma-derived growth regulatory protein
SL002528	PLA2G2A	NPS-PLA2	Phospholipase A2, membrane associated
SL000530	OSM	OSM	Oncostatin-M
SL001721	PECAM1	PECAM-1	Platelet endothelial cell adhesion molecule
SL004685	PSPN	Persephin	Persephin
SL003041	PF4	PF-4	Platelet factor 4
SL000049	PROS1	Protein S	Vitamin K-dependent protein S
SL004364	TNFRSF13B	TACI	Tumor necrosis factor receptor superfamily member 13B
SL003197	CCL25	TECK	C-C motif chemokine 25
SL000590	SERPINA7	Thyroxine-Binding Globulin	Thyroxine-binding globulin
SL004326	TNFSF18	TNFSF18	Tumor necrosis factor ligand superfamily member 18
SL005153	CNTFR	CNTFR alpha	Ciliary neurotrophic factor receptor subunit alpha
SL003334	AIMP1	EMAP-2	Endothelial monocyte-activating polypeptide 2
SL005159	EPOR	EPO-R	Erythropoietin receptor
SL004591	CSF3R	G-CSF-R	Granulocyte colony-stimulating factor receptor
SL005178	IL37	IL-1F7	Interleukin-37
SL000497	LAMA1 LAMB1 LAMC1	Laminin	Laminin
SL005199	MICA	MICA	MHC class I polypeptide-related sequence A
SL000528	POR	NADPH-P450 Oxidoreductase	NADPH--cytochrome P450 reductase
SL005235	NANOG	NANOG	Homeobox protein NANOG
SL005206	NCR2	NKp44	Natural cytotoxicity triggering receptor 2
SL005236	NOV	NovH	Protein NOV homolog
SL005217	SIGLEC6	Siglec-6	Sialic acid-binding Ig-like lectin 6
SL005218	SIGLEC7	Siglec-7	Sialic acid-binding Ig-like lectin 7
SL005220	SHH	Sonic Hedgehog	Sonic hedgehog protein
SL000467	IGHG1 IGHG2 IGHG3 IGHG4 IGK@ IGL@	IgG	Immunoglobulin G
SL005226	CRLF2	TSLP R	Cytokine receptor-like factor 2
SL005229	ULBP3	ULBP-3	NKG2D ligand 3
SL001938	INHBA	Activin A	Inhibin beta A chain
SL000019	APOA1	Apo A-I	Apolipoprotein A-I
SL004589	AZU1	Azurocidin	Azurocidin
SL004329	GDF5	BMP-14	Growth/differentiation factor 5
SL000309	C1QA C1QB C1QC	C1q	Complement C1q subcomponent
SL000312	C3	C3	Complement C3
SL003220	C3	C3adesArg	C3a anaphylatoxin des Arginine
SL004752	FAM107A	DRR1	Protein FAM107A
SL004336	FGF18	FGF-18	Fibroblast growth factor 18
SL004337	FGF19	FGF-19	Fibroblast growth factor 19
SL004338	FGF20	FGF-20	Fibroblast growth factor 20
SL003849	FGF9	FGF9	Fibroblast growth factor 9
SL021043	GDF11 MSTN	GDF-11/8	Growth/differentiation factor 11/8
SL000440	HPX	Hemopexin	Hemopexin
SL000445	Human-virus	HIV-2 Rev	Protein Rev_HV2BE
SL003176	CCL1	I-309	C-C motif chemokine 1
SL000462	IGFBP1	IGFBP-1	Insulin-like growth factor-binding protein 1
SL001717	IL10	IL-10	Interleukin-10
SL000474	IL16	IL-16	Interleukin-16
SL004352	IL17F	IL-17F	Interleukin-17F
SL004347	IL22	IL-22	Interleukin-22
SL000496	LTF	Lactoferrin	Lactotransferrin
SL004356	CCL4L1	LAG-1	C-C motif chemokine 4-like
SL004355	CCL3L1	LD78-beta	C-C motif chemokine 3-like 1
SL000515	CCL8	MCP-2	C-C motif chemokine 8
SL000524	MMP3	MMP-3	Stromelysin-1
SL000525	MMP7	MMP-7	Matrilysin
SL003191	PPBP	NAP-2	Neutrophil-activating peptide 2
SL000581	SOD1	SOD	Superoxide dismutase [Cu-Zn]
SL000424	FGA FGB FGG	Fibrinogen	Fibrinogen
SL000020	APOB	Apo B	Apolipoprotein B
SL004415	ACE2	ACE2	Angiotensin-converting enzyme 2
SL004128	ACVR1B	Activin RIB	Activin receptor type-1B
SL004625	ADAMTS4	ADAMTS-4	A disintegrin and metalloproteinase with thrombospondin motifs 4
SL001995	ANGPT1	Angiopoietin-1	Angiopoietin-1
SL006924	AGRP	ART	Agouti-related protein
SL001902	BCAM	BCAM	Basal Cell Adhesion Molecule
SL002081	CDH5	Cadherin-5	Cadherin-5
SL004726	CD97	CD97	CD97 antigen
SL004704	COMMD7	COMMD7	COMM domain-containing protein 7
SL004644	EDA	EDA	Ectodysplasin-A, secreted form
SL000427	CX3CL1	Fractalkine/CX3CL-1	Fractalkine
SL004645	SPINT1	HAI-1	Kunitz-type protease inhibitor 1
SL006915	IL27 EBI3	IL-27	Interleukin-27
SL002763	KLK11	Kallikrein 11	Kallikrein-11
SL003800	KLK4	Kallikrein 4	Kallikrein-4
SL003915	KLK8	kallikrein 8	Kallikrein-8
SL004301	XRCC6	Ku70	X-ray repair cross-complementing protein 6
SL000695	LCN2	Lipocalin 2	Neutrophil gelatinase-associated lipocalin
SL000134	MET	Met	Hepatocyte growth factor receptor
SL003332	MMP17	MMP-17	Matrix metalloproteinase-17
SL004649	TNFSF4	OX40 Ligand	Tumor necrosis factor ligand superfamily member 4
SL004650	FRZB	sFRP-3	Secreted frizzled-related protein 3
SL001897	SPINT2	SPINT2	Kunitz-type protease inhibitor 2
SL003199	TIE1	sTie-1	Tyrosine-protein kinase receptor Tie-1, soluble
SL000605	RPS27A	Ubiquitin+1	Ubiquitin+1, truncated mutation for UbB
SL004652	WIF1	WIF-1	Wnt inhibitory factor 1
SL004768	AIF1	AIF1	Allograft inflammatory factor 1
SL000320	C5	C5a	C5a anaphylatoxin
SL006911	CHEK1	CHK1	Serine/threonine-protein kinase Chk1
SL000409	MAPK3	ERK-1	Mitogen-activated protein kinase 3
SL006914	NR3C1	Glucocorticoid receptor	Glucocorticoid receptor
SL004725	HAT1	Hat1	Histone acetyltransferase type B catalytic subunit
SL004723	HDAC8	HDAC8	Histone deacetylase 8
SL004718	KPNA2	Karyopherin-a2	Importin subunit alpha-1
SL003793	MAP2K1	MEK1	Dual specificity mitogen-activated protein kinase kinase 1
SL004724	KAT6A	MOZ	Histone acetyltransferase KAT6A
SL000554	PRKCD	PKC-D	Protein kinase C delta type
SL004009	RAC1	RAC1	Ras-related C3 botulinum toxin substrate 1
SL006922	RAD51	RAD51	DNA repair protein RAD51 homolog 1
SL006923	TBP	TBP	TATA-box-binding protein
SL004305	TOP1	Topoisomerase I	DNA topoisomerase 1
SL004306	UBE2I	UBC9	SUMO-conjugating enzyme UBC9
SL006372	YES1	YES	Tyrosine-protein kinase Yes
SL000248	SERPINA3	a1-Antichymotrypsin	Alpha-1-antichymotrypsin
SL000323	C7	C7	Complement component C7
SL002783	CTF1	Cardiotrophin-1	Cardiotrophin-1
SL003303	CCL28	CCL28	C-C motif chemokine 28
SL004330	CD22	CD22	B-cell receptor CD22
SL003329	CCL14	HCC-1	C-C motif chemokine 14
SL000480	IL4	IL-4	Interleukin-4
SL002621	MDK	Midkine	Midkine
SL003302	CCL23	MPIF-1	C-C motif chemokine 23
SL000131	PCNA	PCNA	Proliferating cell nuclear antigen
SL002541	TNFSF11	sRANKL	Tumor necrosis factor ligand superfamily member 11
SL000006	SERPINE1	PAI-1	Plasminogen activator inhibitor 1
SL004668	APOE	Apo E3	Apolipoprotein E (isoform E3)
SL004669	APOE	Apo E4	Apolipoprotein E (isoform E4)
SL004670	ARTN	Artemin	Artemin
SL000396	CYCS	Cytochrome c	Cytochrome c
SL000398	CYP3A4	Cytochrome P450 3A4	Cytochrome P450 3A4
SL005156	NBL1	DAN	Neuroblastoma suppressor of tumorigenicity 1
SL000007	ESR1	ER	Estrogen receptor
SL003327	CFD	Factor D	Complement factor D
SL005168	GHR	Growth hormone receptor	Growth hormone receptor
SL004067	PLA2G10	GX	Group 10 secretory phospholipase A2
SL005171	IGFBP4	IGFBP-4	Insulin-like growth factor-binding protein 4
SL000047	IGF1	IGF-I	Insulin-like growth factor I
SL000506	CGA LHB	Luteinizing hormone	Luteinizing hormone
SL003192	CFP	Properdin	Properdin
SL000048	PROC	Protein C	Vitamin K-dependent protein C
SL002561	PTHLH	PTHrP	Parathyroid hormone-related protein
SL004362	CLEC11A	SCGF-beta	Stem Cell Growth Factor-beta
SL001720	VCAM1	VCAM-1	Vascular cell adhesion protein 1
SL004686	TNFSF15	TNFSF15	Tumor necrosis factor ligand superfamily member 15
SL004851	ACVRL1	ALK-1	Serine/threonine-protein kinase receptor R3
SL000136	AREG	AREG	Amphiregulin
SL004078	BMP7	BMP-7	Bone morphogenetic protein 7
SL000668	CD36	CD36 ANTIGEN	Platelet glycoprotein 4
SL004855	CNTN1	contactin-1	Contactin-1
SL002655	CTGF	CTGF	Connective tissue growth factor
SL004856	DSG1	Desmoglein-1	Desmoglein-1
SL004872	EDAR	EDAR	Tumor necrosis factor receptor superfamily member EDAR
SL003169	CXCL5	ENA-78	C-X-C motif chemokine 5
SL005160	ESAM	ESAM	Endothelial cell-selective adhesion molecule
SL005165	LGALS4	Galectin-4	Galectin-4
SL003173	CXCL1	Gro-a	Growth-regulated alpha protein
SL017610	CXCL3 CXCL2	Gro-b/g	Gro-beta/gamma
SL005256	HIST1H1C	Histone H1.2	Histone H1.2
SL005170	ICOS	ICOS	Inducible T-cell costimulator
SL001997	IL1R1	IL-1 sRI	Interleukin-1 receptor type 1
SL004850	IL17RA	IL-17 sR	Interleukin-17 receptor A
SL004861	IL18RAP	IL-18 Rb	Interleukin-18 receptor accessory protein
SL004875	IL1RL2	IL-1Rrp2	Interleukin-1 receptor-like 2
SL005193	JAM2	JAM-B	Junctional adhesion molecule B
SL005194	JAM3	JAM-C	Junctional adhesion molecule C
SL005196	LSAMP	LSAMP	Limbic system-associated membrane protein
SL004516	MBL2	MBL	Mannose-binding protein C
SL005205	NCR3	NKp30	Natural cytotoxicity triggering receptor 3
SL004862	PDCD1LG2	PD-L2	Programmed cell death 1 ligand 2
SL004939	PTPN1	PTP-1B	Tyrosine-protein phosphatase non-receptor type 1
SL005219	SIGLEC9	Siglec-9	Sialic acid-binding Ig-like lectin 9
SL005059	TGFBR3	TGF-b R III	Transforming growth factor beta receptor type 3
SL004687	TSLP	TSLP	Thymic stromal lymphopoietin
SL000384	CTLA4	CTLA-4	Cytotoxic T-lymphocyte protein 4
SL000250	SERPINF2	a2-Antiplasmin	Alpha-2-antiplasmin
SL000004	FGF2	bFGF	Fibroblast growth factor 2
SL000338	CAST	Calpastatin	Calpastatin
SL003301	CCL23	Ck-b-8-1	Ck-beta-8-1
SL005157	CD209	DC-SIGN	CD209 antigen
SL005158	CLEC4M	DC-SIGNR	C-type lectin domain family 4 member M
SL000428	CGA FSHB	FSH	Follicle stimulating hormone
SL005164	LGALS2	Galectin-2	Galectin-2
SL004271	GFAP	GFAP	Glial fibrillary acidic protein
SL004354	IL19	IL-19	Interleukin-19
SL001795	IL1B	IL-1b	Interleukin-1 beta
SL003326	CXCL11	I-TAC	C-X-C motif chemokine 11
SL000519	CCL3	MIP-1a	C-C motif chemokine 3
SL008416	MRC2	MRC2	C-type mannose receptor 2
SL000164	MB	Myoglobin	Myoglobin
SL000532	SPARC	ON	SPARC
SL003323	CCL18	PARC	C-C motif chemokine 18
SL002704	PTN	PTN	Pleiotrophin
SL004260	RETN	resistin	Resistin
SL000603	PRSS1	Trypsin	Trypsin-1
SL000017	VWF	vWF	von Willebrand factor
SL000633	FASLG	Fas ligand, soluble	Tumor necrosis factor ligand superfamily member 6, soluble form
SL004343	FLT3LG	Flt3 ligand	Fms-related tyrosine kinase 3 ligand
SL000437	HP	Haptoglobin, Mixed Type	Haptoglobin
SL003308	IL4R	IL-4 sR	Interleukin-4 receptor subunit alpha
SL005204	KLRK1	NKG2D	NKG2-D type II integral membrane protein
SL004689	WISP1	WISP-1	WNT1-inducible-signaling pathway protein 1
SL004327	TNFSF13B	BAFF	Tumor necrosis factor ligand superfamily member 13B
SL000325	C9	C9	Complement component C9
SL000343	CTSB	Cathepsin B	Cathepsin B
SL004339	FGF5	FGF-5	Fibroblast growth factor 5
SL003744	LGALS3	Galectin-3	Galectin-3
SL005234	GDF9	GDF-9	Growth/differentiation factor 9
SL000468	IGHM IGJ IGK@ IGL@	IgM	Immunoglobulin M
SL000478	IL2	IL-2	Interleukin-2
SL001718	IL13	IL-13	Interleukin-13
SL002508	IL18BP	IL-18 BPa	Interleukin-18-binding protein
SL003309	LBP	LBP	Lipopolysaccharide-binding protein
SL003324	F10	Coagulation Factor Xa	Coagulation factor Xa
SL002640	PGF	PlGF	Placenta growth factor
SL005152	RARRES2	TIG2	Retinoic acid receptor responder protein 2
SL005227	ULBP1	ULBP-1	NKG2D ligand 1
SL005228	ULBP2	ULBP-2	NKG2D ligand 2
SL005233	EDA2R	XEDAR	Tumor necrosis factor receptor superfamily member 27
SL004771	AURKA	Aurora kinase A	Aurora kinase A
SL006918	MAPK1	MK01	Mitogen-activated protein kinase 1
SL003733	DIABLO	SMAC	Diablo homolog, mitochondrial
SL004486	VEGFC	VEGF-C	Vascular endothelial growth factor C
SL002524	CD4	sCD4	T-cell surface glycoprotein CD4
SL003305	IL2RA	IL-2 sRa	Interleukin-2 receptor subunit alpha
SL001800	TNFRSF1B	TNF sR-II	Tumor necrosis factor receptor superfamily member 1B
SL005215	CD33	Siglec-3	Myeloid cell surface antigen CD33
SL004626	ADAMTS5	ADAMTS-5	A disintegrin and metalloproteinase with thrombospondin motifs 5
SL010368	IDUA	IDUA	Alpha-L-iduronidase
SL007261	METAP2	AMPM2	Methionine aminopeptidase 2
SL004469	APP	amyloid precursor protein	Amyloid beta A4 protein
SL008956	ARSB	ARSB	Arylsulfatase B
SL008611	NAAA	ASAHL	N-acylethanolamine-hydrolyzing acid amidase
SL008421	ADAMTS1	ATS1	A disintegrin and metalloproteinase with thrombospondin motifs 1
SL006610	ADAMTS13	ATS13	A disintegrin and metalloproteinase with thrombospondin motifs 13
SL010369	CA4	Carbonic Anhydrase IV	Carbonic anhydrase 4
SL007280	CTSC	CATC	Dipeptidyl peptidase 1
SL009213	CTSA	Cathepsin A	Lysosomal protective protein
SL004673	CTSS	Cathepsin S	Cathepsin S
SL010371	ENTPD1	CD39	Ectonucleoside triphosphate diphosphohydrolase 1
SL000358	F7	Coagulation Factor VII	Coagulation factor VII
SL002525	C2	C2	Complement C2
SL007284	CRISP3	CRIS3	Cysteine-rich secretory protein 3
SL010372	TMPRSS15	Enterokinase	Enteropeptidase
SL012783	WFIKKN1	WFKN1	WAP, kazal, immunoglobulin, kunitz and NTR domain-containing protein 1
SL002695	CNDP2	Glutamate carboxypeptidase	Cytosolic non-specific dipeptidase
SL008759	GP6	GPVI	Platelet glycoprotein VI
SL000678	GNLY	Granulysin	Granulysin
SL008023	HAPLN1	HPLN1	Hyaluronan and proteoglycan link protein 1
SL007122	IDE	IDE	Insulin-degrading enzyme
SL008639	IDS	IDS	Iduronate 2-sulfatase
SL003916	KLK12	kallikrein 12	Kallikrein-12
SL003918	KLK13	kallikrein 13	Kallikrein-13
SL003863	KLK5	kallikrein 5	Kallikrein-5
SL010393	KREMEN2	KREM2	Kremen protein 2
SL007100	LTA4H	LKHA4	Leukotriene A-4 hydrolase
SL008904	LYVE1	LYVE1	Lymphatic vessel endothelial hyaluronic acid receptor 1
SL006992	MATN3	MATN3	Matrilin-3
SL005437	MEPE	MEPE	Matrix extracellular phosphoglycoprotein
SL010374	METAP1	METAP1	Methionine aminopeptidase 1
SL010375	ASAH2	ASAH2	Neutral ceramidase
SL000640	NID1	Nidogen	Nidogen-1
SL005797	PIGR	PIGR	Polymeric immunoglobulin receptor
SL004457	SERPINE2	Protease nexin I	Glia-derived nexin
SL010378	RET	RET	Proto-oncogene tyrosine-protein kinase receptor Ret
SL003770	SFRP1	SARP-2	Secreted frizzled-related protein 1
SL010379	SEMA3A	Semaphorin 3A	Semaphorin-3A
SL004118	ACP5	TrATPase	Tartrate-resistant acid phosphatase type 5
SL010390	CCDC80	URB	Coiled-coil domain-containing protein 80
SL010391	WFIKKN2	WFKN2	WAP, Kazal, immunoglobulin, Kunitz and NTR domain-containing protein 2
SL004661	ACAN	Aggrecan	Aggrecan core protein
SL006803	ANGPTL3	ANGL3	Angiopoietin-related protein 3
SL006544	TGFBI	BGH3	Transforming growth factor-beta-induced protein ig-h3
SL007804	BGN	BGN	Biglycan
SL000310	C1R	C1r	Complement C1r subcomponent
SL010449	CA10	Carbonic Anhydrase X	Carbonic anhydrase-related protein 10
SL008773	CD109	CD109	CD109 antigen
SL002706	FCER2	CD23	Low affinity immunoglobulin epsilon Fc receptor
SL010450	CD48	CD48	CD48 antigen
SL006108	CD5L	CD5L	CD5 antigen-like
SL010451	CFC1	CFC1	Cryptic protein
SL008623	CNTN2	CNTN2	Contactin-2
SL010454	CNTN4	Contactin-4	Contactin-4
SL010455	CNTN5	Contactin-5	Contactin-5
SL007049	CST7	CYTF	Cystatin-F
SL004438	CST6	Cystatin M	Cystatin-M
SL010457	DLL4	DLL4	Delta-like protein 4
SL010459	FCGR2A	FCG2A	Low affinity immunoglobulin gamma Fc region receptor II-a
SL010460	FCGR2B	FCG2B	Low affinity immunoglobulin gamma Fc region receptor II-b
SL008609	FCGR3B	FCG3B	Low affinity immunoglobulin gamma Fc region receptor III-B
SL010461	FCGR1A	FCGR1	High affinity immunoglobulin gamma Fc receptor I
SL006542	FCN2	FCN2	Ficolin-2
SL004858	GFRA1	GFRa-1	GDNF family receptor alpha-1
SL010463	GPC2	GPC2	Glypican-2
SL004466	SERPIND1	Heparin cofactor II	Heparin cofactor 2
SL004860	HTRA2	HTRA2	Serine protease HTRA2, mitochondrial
SL005087	IGFBP7	IGFBP-7	Insulin-like growth factor-binding protein 7
SL007385	IL24	IL24	Interleukin-24
SL010464	LRIG3	LRIG3	Leucine-rich repeats and immunoglobulin-like domains protein 3
SL004610	LRP8	LRP8	Low-density lipoprotein receptor-related protein 8
SL007674	LY9	LY9	T-lymphocyte surface antigen Ly-9
SL010465	MATN2	MATN2	Matrilin-2
SL004805	CADM1	Nectin-like protein 2	Cell adhesion molecule 1
SL007673	NTN4	NET4	Netrin-4
SL004515	PGLYRP1	PGRP-S	Peptidoglycan recognition protein 1
SL010468	RGMB	RGMB	RGM domain family member B
SL010469	HFE2	RGM-C	Hemojuvelin
SL001998	TFPI	TFPI	Tissue factor pathway inhibitor
SL007206	THBS2	TSP2	Thrombospondin-2
SL007207	THBS4	TSP4	Thrombospondin-4
SL006892	ABL1	ABL1	Tyrosine-protein kinase ABL1
SL005574	ACY1	Aminoacylase-1	Aminoacylase-1
SL000272	SERPINC1	Antithrombin III	Antithrombin-III
SL010520	AURKB	AURKB	Aurora kinase B
SL002792	ADRBK1	BARK1	beta-adrenergic receptor kinase 1
SL003994	BMP1	BMP-1	Bone morphogenetic protein 1
SL010491	CAMK2A	CAMK2A	Calcium/calmodulin-dependent protein kinase type II subunit alpha
SL010492	CAMK2B	CAMK2B	Calcium/calmodulin-dependent protein kinase type II subunit beta
SL010288	CA6	Carbonic anhydrase 6	Carbonic anhydrase 6
SL004868	CA7	Carbonic anhydrase VII	Carbonic anhydrase 7
SL010495	CDK2 CCNA2	CDK2/cyclin A	Cyclin-dependent kinase 2:Cyclin-A2 complex
SL010496	CDK5 CDK5R1	CDK5/p35	Cyclin-dependent kinase 5:Cyclin-dependent kinase 5 activator 1 complex
SL010522	CDK8 CCNC	CDK8/cyclin C	Cyclin-dependent kinase 8:Cyclin-C complex
SL003726	CHEK2	Chk2	Serine/threonine-protein kinase Chk2
SL010610	CD207	CLC4K	C-type lectin domain family 4 member K
SL009400	CHRDL1	CRDL1	Chordin-like protein 1
SL004781	CSK	CSK	Tyrosine-protein kinase CSK
SL006910	CTSV	Cathepsin V	Cathepsin L2
SL010612	DKK4	Dkk-4	Dickkopf-related protein 4
SL006550	ECM1	ECM1	Extracellular matrix protein 1
SL006777	FETUB	FETUB	Fetuin-B
SL004654	GZMH	Granzyme H	Granzyme H
SL010499	HCK	HCK	Tyrosine-protein kinase HCK
SL010613	IL17RD	IL-17 RD	Interleukin-17 receptor D
SL000064	KLK7	Kallikrein 7	Kallikrein-7
SL007228	PRKCI	KPCI	Protein kinase C iota type
SL010500	LYN	LYNB	Tyrosine-protein kinase Lyn, isoform B
SL010508	PAK3	PAK3	Serine/threonine-protein kinase PAK 3
SL010510	PAK7	PAK7	Serine/threonine-protein kinase PAK 7
SL000550	SERPINA5	PCI	Plasma serine protease inhibitor
SL010512	PIK3CA PIK3R1	PIK3CA/PIK3R1	PIK3CA/PIK3R1
SL007250	PIK3CG	PK3CG	Phosphatidylinositol 4,5-bisphosphate 3-kinase catalytic subunit gamma isoform
SL017614	AKT1 AKT2 AKT3	PKB a/b/g	RAC-alpha/beta/gamma serine/threonine-protein kinase
SL005258	PLK1	PLK-1	Serine/threonine-protein kinase PLK1
SL000565	REN	Renin	Renin
SL010616	PTPN11	SHP-2	Tyrosine-protein phosphatase non-receptor type 11
SL007560	STAB2	STAB2	Stabilin-2
SL007747	TBK1	TBK1	Serine/threonine-protein kinase TBK1
SL005261	PTPN2	TCPTP	Tyrosine-protein phosphatase non-receptor type 2
SL010617	TPSB2	TPSB2	Tryptase beta-2
SL010619	TPSG1	TPSG1	Tryptase gamma
SL010529	UFC1	UFC1	Ubiquitin-fold modifier-conjugating enzyme 1
SL000104	BCL2	Bcl-2	Apoptosis regulator Bcl-2
SL003703	BCL2A1	BFL1	Bcl-2-related protein A1
SL006374	BMX	BMX	Cytoplasmic tyrosine-protein kinase BMX
SL004660	IBSP	BSP	Bone sialoprotein 2
SL010521	BTK	BTK	Tyrosine-protein kinase BTK
SL010490	CAMK1D	CAMK1D	Calcium/calmodulin-dependent protein kinase type 1D
SL010493	CAMK2D	CAMK2D	Calcium/calmodulin-dependent protein kinase type II subunit delta
SL004869	CA13	Carbonic anhydrase XIII	Carbonic anhydrase 13
SL004635	TNFSF8	CD30 Ligand	Tumor necrosis factor ligand superfamily member 8
SL010494	CDC2 CCNB1	CDK1/cyclin B	Cyclin-dependent kinase 1:G2/mitotic-specific cyclin-B1 complex
SL005250	CMA1	Chymase	Chymase
SL007324	CSNK2A1	CSK21	Casein kinase II subunit alpha
SL004137	EPHA1	EphA1	Ephrin type-A receptor 1
SL010498	EPHA3	EPHA3	Ephrin type-A receptor 3
SL010349	FN1	FN1.3	Fibronectin Fragment 3
SL010348	FN1	FN1.4	Fibronectin Fragment 4
SL004636	FLT3	Flt-3	Receptor-type tyrosine-protein kinase FLT3
SL009324	FSTL3	FSTL3	Follistatin-related protein 3
SL004298	GZMA	granzyme A	Granzyme A
SL017188	GSK3A GSK3B	GSK-3 alpha/beta	Glycogen synthase kinase-3 alpha/beta
SL010523	HIPK3	HIPK3	Homeodomain-interacting protein kinase 3
SL004151	IL15RA	IL-15 Ra	Interleukin-15 receptor subunit alpha
SL004152	IL18R1	IL-18 Ra	Interleukin-18 receptor 1
SL000039	CXCL8	IL-8	Interleukin-8
SL004125	INSR	IR	Insulin receptor
SL004876	SERPINA4	Kallistatin	Kallistatin
SL001797	KLK6	Kallikrein 6	Kallikrein-6
SL006916	LCK	LCK	Tyrosine-protein kinase Lck
SL006917	LYN	LYN	Tyrosine-protein kinase Lyn
SL005084	POSTN	Periostin	Periostin
SL004155	PDGFRB	PDGF Rb	Platelet-derived growth factor receptor beta
SL009089	BCAN	PGCB	Brevican core protein
SL010513	PRKACA	PRKACA	cAMP-dependent protein kinase catalytic subunit alpha
SL010515	RPS6KA3	RPS6KA3	Ribosomal protein S6 kinase alpha-3
SL001945	SELE	sE-Selectin	E-selectin
SL010517	STK16	STK16	Serine/threonine-protein kinase 16
SL000582	BIRC5	Survivin	Baculoviral IAP repeat-containing protein 5
SL005224	MPL	Thrombopoietin Receptor	Thrombopoietin Receptor
SL002705	THBS1	Thrombospondin-1	Thrombospondin-1
SL005225	NTRK1	TrkA	High affinity nerve growth factor receptor
SL006480	PRSS3	TRY3	Trypsin-3
SL008122	DUSP3	DUS3	Dual specificity protein phosphatase 3
SL011073	XPNPEP1	XPNPEP1	Xaa-Pro aminopeptidase 1
SL000271	AGT	Angiotensinogen	Angiotensinogen
SL000283	B2M	b2-Microglobulin	Beta-2-microglobulin
SL000299	FGF1	b-ECGF	Fibroblast growth factor 1
SL003167	CXCL13	BLC	C-X-C motif chemokine 13
SL000342	CAT	Catalase	Catalase
SL004331	CNTF	CNTF	Ciliary neurotrophic factor
SL004335	FGF17	FGF-17	Fibroblast growth factor 17
SL003172	CXCL6	GCP-2	C-X-C motif chemokine 6
SL002075	IFNA2	IFN-aA	Interferon alpha-2
SL004350	IL17B	IL-17B	Interleukin-17B
SL003179	ITGA1 ITGB1	Integrin a1b1	Integrin alpha-I: beta-1 complex
SL004536	HAMP	LEAP-1	Hepcidin
SL000507	LTA LTB	Lymphotoxin a1/b2	Lymphotoxin alpha1:beta2
SL000508	LTA LTB	Lymphotoxin a2/b1	Lymphotoxin alpha2:beta1
SL003187	CCL22	MDC	C-C motif chemokine 22
SL003190	CCL15	MIP-5	C-C motif chemokine 15
SL004008	PRTN3	Proteinase-3	Myeloblastin
SL004712	CXCL12	SDF-1	Stromal cell-derived factor 1
SL004015	CPB2	TAFI	Carboxypeptidase B2
SL003196	CCL17	TARC	C-C motif chemokine 17
SL000089	TGFB3	TGF-b3	Transforming growth factor beta-3
SL000589	CGA TSHB	TSH	Thyroid Stimulating Hormone
SL000615	VIP	Vasoactive Intestinal Peptide	Vasoactive Intestinal Peptide
SL003862	CD40LG	CD40 ligand, soluble	CD40 ligand
SL004367	DKK1	DKK1	Dickkopf-related protein 1
SL009216	DDC	dopa decarboxylase	Aromatic-L-amino-acid decarboxylase
SL004258	ADIPOQ	Adiponectin	Adiponectin
SL000249	SERPINA1	a1-Antitrypsin	Alpha-1-antitrypsin
SL000251	AHSG	a2-HS-Glycoprotein	Alpha-2-HS-glycoprotein
SL005392	ARSA	Arylsulfatase A	Arylsulfatase A
SL009341	BSG	BASI	Basigin
SL007056	BMP10	BMP10	Bone morphogenetic protein 10
SL004865	CDH6	Cadherin-6	Cadherin-6
SL010489	CAMK1	CAMK1	Calcium/calmodulin-dependent protein kinase type 1
SL003711	CASP3	Caspase-3	Caspase-3
SL007121	CTSE	CATE	Cathepsin E
SL006029	CHIT1	Chitotriosidase-1	Chitotriosidase-1
SL008936	CHL1	CHL1	Neural cell adhesion molecule L1-like protein
SL007640	CLEC7A	CLC7A	C-type lectin domain family 7 member A
SL011049	MASP1	MASP3	Mannan-binding lectin serine protease 1
SL004120	DDR2	Discoidin domain receptor 2	Discoidin domain-containing receptor 2
SL009412	DKK3	DKK3	Dickkopf-related protein 3
SL008916	DPP7	DPP2	Dipeptidyl peptidase 2
SL004060	ECE1	Endothelin-converting enzyme 1	Endothelin-converting enzyme 1
SL004845	EPHB4	EphB4	Ephrin type-B receptor 4
SL010462	FCN1	FCN1	Ficolin-1
SL008504	GNS	GNS	N-acetylglucosamine-6-sulfatase
SL006512	HGFAC	HGFA	Hepatocyte growth factor activator
SL007806	IL22RA1	IL22RA1	Interleukin-22 receptor subunit alpha-1
SL008909	LGMN	LGMN	Legumain
SL007059	LY86	LY86	Lymphocyte antigen 86
SL011069	PRSS27	Marapsin	Serine protease 27
SL010376	MMEL1	MMEL2	Membrane metallo-endopeptidase-like 1
SL010501	MAP2K2	MP2K2	Dual specificity mitogen-activated protein kinase kinase 2
SL006805	CDC42BPB	MRCKB	Serine/threonine-protein kinase MRCK beta
SL004804	CADM3	Nectin-like protein 1	Cell adhesion molecule 3
SL008193	NID2	NID2	Nidogen-2
SL005491	OPCML	OBCAM	Opioid-binding protein/cell adhesion molecule
SL010530	OCIAD1	OCAD1	OCIA domain-containing protein 1
SL007327	OLR1	OLR1	Oxidized low-density lipoprotein receptor 1
SL005263	LRPAP1	RAP	alpha-2-macroglobulin receptor-associated protein
SL008588	CD84	SLAF5	SLAM family member 5
SL008760	SLITRK1	SLIK1	SLIT and NTRK-like protein 1
SL010381	DKKL1	Soggy-1	Dickkopf-like protein 1
SL010518	TEC	TEC	Tyrosine-protein kinase Tec
SL018625	TLR4 LY96	TLR4:MD-2 complex	Toll-like receptor 4:Lymphocyte antigen 96 complex
SL003201	KDR	VEGF sR2	Vascular endothelial growth factor receptor 2
SL007531	BMPER	BMPER	BMP-binding endothelial regulator protein
SL004864	CDH12	Cadherin-12	Cadherin-12
SL004720	PPP3R1	Calcineurin B a	Calcineurin subunit B type 1
SL006830	CFHR5	complement factor H-related 5	Complement factor H-related protein 5
SL003679	IGF2R	IGF-II receptor	Cation-independent mannose-6-phosphate receptor
SL003919	KLK14	kallikrein 14	Kallikrein-14
SL004580	MSR1	Macrophage scavenger receptor	Macrophage scavenger receptor types I and II
SL010466	MFRP	MFRP	Membrane frizzled-related protein
SL000254	ALB	Albumin	Serum albumin
SL000252	A2M	a2-Macroglobulin	Alpha-2-macroglobulin
SL000617	GPT	ALT	Alanine aminotransferase 1
SL000268	PLG	Angiostatin	Angiostatin
SL000382	CKB CKM	CK-MB	Creatine kinase M-type:Creatine kinase B-type heterodimer
SL000076	CDKN1B	p27Kip1	Cyclin-dependent kinase inhibitor 1B
SL000306	NPPB	BNP-32	Brain natriuretic peptide 32
SL011509	PYY	PYY	Peptide YY
SL000570	SCT	Secretin	Secretin
SL011448	TNFRSF4	TNR4	Tumor necrosis factor receptor superfamily member 4
SL002684	CSF1	CSF-1	Macrophage colony-stimulating factor 1
SL003974	PROC	Activated Protein C	Activated Protein C
SL000027	PTGS2	COX-2	Prostaglandin G/H synthase 2
SL004304	STX1A	STX1a	Syntaxin-1A
SL003200	TEK	sTie-2	Angiopoietin-1 receptor, soluble
SL004642	ADAM9	ADAM 9	Disintegrin and metalloproteinase domain-containing protein 9
SL007642	ANGPTL4	ANGL4	Angiopoietin-related protein 4
SL000638	CDH2	Cadherin-2	Cadherin-2
SL005508	CA9	Carbonic anhydrase 9	Carbonic anhydrase 9
SL004867	CA3	Carbonic anhydrase III	Carbonic anhydrase 3
SL000377	CKB	CK-BB	Creatine kinase B-type
SL007888	CST4	Cystatin-S	Cystatin-S
SL008382	CST5	CYTD	Cystatin-D
SL010458	ESM1	Endocan	Endothelial cell-specific molecule 1
SL004844	EPHA5	EphA5	Ephrin type-A receptor 5
SL007651	FGF23	FGF23	Fibroblast growth factor 23
SL003990	FGFR2	FGFR-2	Fibroblast growth factor receptor 2
SL004063	FGFR3	FGFR-3	Fibroblast growth factor receptor 3
SL006912	FGR	FGR	Tyrosine-protein kinase Fgr
SL006913	FYN	FYN	Tyrosine-protein kinase Fyn
SL007620	IL12RB2	IL-12 RB2	Interleukin-12 receptor subunit beta-2
SL007358	PRKCQ	KPCT	Protein kinase C theta type
SL010503	MAPKAPK2	MAPK2	MAP kinase-activated protein kinase 2
SL010504	MAPKAPK5	MAPK5	MAP kinase-activated protein kinase 5
SL004765	MAPKAPK3	MAPKAPK3	MAP kinase-activated protein kinase 3
SL010505	MATK	MATK	Megakaryocyte-associated tyrosine-protein kinase
SL010502	MAPK8	MK08	Mitogen-activated protein kinase 8
SL010509	PAK6	PAK6	Serine/threonine-protein kinase PAK 6
SL011071	PDGFC	PDGF-CC	Platelet-derived growth factor C
SL003761	PTEN	pTEN	Phosphatidylinositol 3,4,5-trisphosphate 3-phosphatase and dual-specificity protein phosphatase PTEN
SL010514	PTK6	PTK6	Protein-tyrosine kinase 6
SL004492	TLR2	TLR2	Toll-like receptor 2
SL010528	UFM1	UFM1	Ubiquitin-fold modifier 1
SL011629	AIP	AIP	AH receptor-interacting protein
SL004823	PPIA	Cyclophilin A	Peptidyl-prolyl cis-trans isomerase A
SL011530	DYNLRB1	DLRB1	Dynein light chain roadblock-type 1
SL011532	ETHE1	ETHE1	Persulfide dioxygenase ETHE1, mitochondrial
SL003785	GAPDH	GAPDH, liver	Glyceraldehyde-3-phosphate dehydrogenase
SL000449	DNAJB1	HSP 40	DnaJ homolog subfamily B member 1
SL008102	MDH1	MDHC	Malate dehydrogenase, cytoplasmic
SL011631	NACA	NACA	Nascent polypeptide-associated complex subunit alpha
SL004919	PRDX1	Peroxiredoxin-1	Peroxiredoxin-1
SL008063	ACP1	PPAC	Low molecular weight phosphotyrosine protein phosphatase
SL010973	PSMA1	PSA1	Proteasome subunit alpha type-1
SL005630	PSMA6	PSA6	Proteasome subunit alpha type-6
SL011528	RPS7	RS7	40S ribosomal protein S7
SL006919	RPS6KA5	RSK-like protein kinase	Ribosomal protein S6 kinase alpha-5
SL011529	SBDS	SBDS	Ribosome maturation protein SBDS
SL011630	SEZ6L2	SE6L2	Seizure 6-like protein 2
SL011533	SGTA	SGTA	Small glutamine-rich tetratricopeptide repeat-containing protein alpha
SL005679	TPT1	TCTP	Translationally-controlled tumor protein
SL000588	TPO	TMA	Thyroid peroxidase
SL008157	UBE2L3	UB2L3	Ubiquitin-conjugating enzyme E2 L3
SL011549	ARID3A	ARI3A	AT-rich interactive domain-containing protein 3A
SL004938	CAMKK1	CaMKK alpha	Calcium/calmodulin-dependent protein kinase kinase 1
SL011232	CDC37	CDC37	Hsp90 co-chaperone Cdc37
SL003753	DYNLL1	DLC8	Dynein light chain 1, cytoplasmic
SL010927	KPNB1	IMB1	Importin subunit beta-1
SL009628	ING1	ING1	Inhibitor of growth protein 1
SL006132	LMNB1	Lamin-B1	Lamin-B1
SL000493	LDHB	LDH-H 1	L-lactate dehydrogenase B chain
SL009629	MBD4	MBD4	Methyl-CpG-binding domain protein 4
SL001905	MSLN	Mesothelin	Mesothelin
SL005629	NAGK	NAGK	N-acetyl-D-glucosamine kinase
SL004820	PGAM1	Phosphoglycerate mutase 1	Phosphoglycerate mutase 1
SL011709	PDXP	PLPP	Pyridoxal phosphate phosphatase
SL007266	PSMD7	PSD7	26S proteasome non-ATPase regulatory subunit 7
SL008808	SKP1	SKP1	S-phase kinase-associated protein 1
SL005372	SNX4	Sorting nexin 4	Sorting nexin-4
SL008143	UBE2N	UBE2N	Ubiquitin-conjugating enzyme E2 N
SL004119	DDR1	discoidin domain receptor 1	Epithelial discoidin domain-containing receptor 1
SL003171	FGF4	FGF-4	Fibroblast growth factor 4
SL000451	HSPA1A	HSP 70	Heat shock 70 kDa protein 1A
SL003680	AGER	sRAGE	Advanced glycosylation end product-specific receptor, soluble
SL004511	BPI	BPI	Bactericidal permeability-increasing protein
SL000322	C6	C6	Complement component C6
SL003104	CCL24	Eotaxin-2	C-C motif chemokine 24
SL000414	CFB	Factor B	Complement factor B
SL004340	FGF6	FGF-6	Fibroblast growth factor 6
SL000426	FN1	Fibronectin	Fibronectin
SL000674	FST	FST	Follistatin
SL004068	GZMB	Granzyme B	Granzyme B
SL000138	HBEGF	HB-EGF	Heparin-binding EGF-like growth factor
SL000461	IGHE IGK@ IGL@	IgE	Immunoglobulin E
SL004353	IL17D	IL-17D	Interleukin-17D
SL004351	IL25	IL-17E	Interleukin-25
SL004346	IL20	IL-20	Interleukin-20
SL001943	IL6R	IL-6 sRa	Interleukin-6 receptor subunit alpha
SL000483	IL7	IL-7	Interleukin-7
SL003183	CXCL10	IP-10	C-X-C motif chemokine 10
SL003186	XCL1	Lymphotactin	Lymphotactin
SL000517	CCL13	MCP-4	C-C motif chemokine 13
SL004359	NTF3	Neurotrophin-3	Neurotrophin-3
SL004360	NTF4	Neurotrophin-5	Neurotrophin-4
SL002755	PAPPA	PAPP-A	Pappalysin-1
SL000537	PDGFB	PDGF-BB	Platelet-derived growth factor subunit B
SL000540	PLG	Plasmin	Plasmin
SL000541	PLG	Plasminogen	Plasminogen
SL000545	KLKB1	Prekallikrein	Plasma kallikrein
SL018548	SERPINA3	alpha-1-antichymotrypsin complex	Alpha-1-antichymotrypsin complex
SL000560	SELP	P-Selectin	P-selectin
SL003198	TNC	Tenascin	Tenascin
SL000088	TGFB2	TGF-b2	Transforming growth factor beta-2
SL000586	F2	Thrombin	Thrombin
SL000613	PLAU	uPA	Urokinase-type plasminogen activator
SL000415	CFH	Factor H	Complement factor H
SL000124	MMP2	MMP-2	72 kDa type IV collagenase
SL000601	TF	Transferrin	Serotransferrin
SL002093	H2AFZ	Histone H2A.z	Histone H2A.z
SL000587	TG	Thyroglobulin	Thyroglobulin
SL017611	YWHAB,YWHAE,YWHAG,YWHAH,YWHAQ,YWHAZ,SFN	14-3-3	14-3-3 protein family
SL008378	EIF4EBP2	4EBP2	Eukaryotic translation initiation factor 4E-binding protein 2
SL000247	PGD	6-Phosphogluconate dehydrogenase	6-phosphogluconate dehydrogenase, decarboxylating
SL003658	AKR7A2	Aflatoxin B1 aldehyde reductase	Aflatoxin B1 aldehyde reductase member 2
SL008039	AKR1A1	AK1A1	Alcohol dehydrogenase [NADP(+)]
SL011769	ANP32B	AN32B	Acidic leucine-rich nuclear phosphoprotein 32 family member B
SL004920	CFL1	Cofilin-1	Cofilin-1
SL004757	VTA1	DRG-1	Vacuolar protein sorting-associated protein VTA1 homolog
SL012188	EPS15L1	EP15R	Epidermal growth factor receptor substrate 15-like 1
SL004795	HSD17B10	ERAB	3-hydroxyacyl-CoA dehydrogenase type-2
SL005588	FER	FER	Tyrosine-protein kinase Fer
SL007022	SYNCRIP	HNRPQ	Heterogeneous nuclear ribonucleoprotein Q
SL011211	EIF4G2	IF4G2	Eukaryotic translation initiation factor 4 gamma 2
SL003304	IGF1R	IGF-I sR	Insulin-like growth factor 1 receptor
SL004146	IL1RL1	IL-1 R4	Interleukin-1 receptor-like 1
SL011770	LCMT1	LCMT1	Leucine carboxyl methyltransferase 1
SL012168	LIN7B	LIN7B	Protein lin-7 homolog B
SL002650	PKM2	M2-PK	Pyruvate kinase PKM
SL001999	MDM2	MDM2	E3 ubiquitin-protein ligase Mdm2
SL004154	L1CAM	NCAM-L1	Neural cell adhesion molecule L1
SL004921	NME2	NDP kinase B	Nucleoside diphosphate kinase B
SL006268	NSFL1C	NSF1C	NSFL1 cofactor p47
SL011768	NUDCD3	NUDC3	NudC domain-containing protein 3
SL008331	PA2G4	PA2G4	Proliferation-associated protein 2G4
SL005493	PON1	paraoxonase 1	Serum paraoxonase/arylesterase 1
SL011772	PES1	PESC	Pescadillo homolog
SL006705	PFDN5	PFD5	Prefoldin subunit 5
SL000539	GPI	PHI	Glucose-6-phosphate isomerase
SL005358	PEBP1	prostatic binding protein	Phosphatidylethanolamine-binding protein 1
SL004901	P4HB	Protein disulfide-isomerase	Protein disulfide-isomerase
SL008865	PSMA2	PSA2	Proteasome subunit alpha type-2
SL005034	RAN	RAN	GTP-binding nuclear protein Ran
SL011535	RBM39	RBM39	RNA-binding protein 39
SL011202	NAPA	SNAA	Alpha-soluble NSF attachment protein
SL006088	SPHK1	Sphingosine kinase 1	Sphingosine kinase 1
SL005115	SPON1	Spondin-1	Spondin-1
SL000057	TK1	Thymidine kinase	Thymidine kinase, cytosolic
SL006698	LCORL	transcription factor MLR1, isoform CRA_b	Ligand-dependent nuclear receptor corepressor-like protein
SL003655	TKT	Transketolase	Transketolase
SL004812	TPI1	Triosephosphate isomerase	Triosephosphate isomerase
SL011809	DCTPP1	XTP3A	dCTP pyrophosphatase 1
SL004940	PTPN6	PTP-1C	Tyrosine-protein phosphatase non-receptor type 6
SL013489	AMN	AMNLS	Protein amnionless
SL008516	CST2	CYTT	Cystatin-SA
SL013490	BOC	BOC	Brother of CDO
SL013488	CLEC1B	CLC1B	C-type lectin domain family 1 member B
SL000572	SAA1	SAA	Serum amyloid A-1 protein
SL000051	CRP	CRP	C-reactive protein
SL002922	ICAM1	sICAM-1	Intercellular adhesion molecule 1
SL007752	DAPK2	DAPK2	Death-associated protein kinase 2
SL013570	DYRK3	DYRK3	Dual specificity tyrosine-phosphorylation-regulated kinase 3
SL003869	GDF15	MIC-1	Growth/differentiation factor 15
SL007003	DHH	DHH	Desert hedgehog protein N-product
SL005161	FGF12	FGF-12	Fibroblast growth factor 12
SL004334	FGF16	FGF-16	Fibroblast growth factor 16
SL014308	FGF8	FGF-8A	Fibroblast growth factor 8 isoform A
SL004348	IFNL1	IFN-lambda 1	Interferon lambda-1
SL004349	IFNL2	IFN-lambda 2	Interferon lambda-2
SL005202	MST1	MSP	Hepatocyte growth factor-like protein
SL001888	SLPI	SLPI	Antileukoproteinase
SL004484	SFTPD	SP-D	Pulmonary surfactant-associated protein D
SL009988	ADAM12	ADAM12	Disintegrin and metalloproteinase domain-containing protein 12
SL003674	BCL2L1	BCL2-like 1 protein	Bcl-2-like protein 1
SL013988	CHST2	CHST2	Carbohydrate sulfotransferase 2
SL014130	CHST6	CHST6	Carbohydrate sulfotransferase 6
SL006713	COLEC11	Collectin Kidney 1	Collectin-11
SL009045	ENPP7	ENPP7	Ectonucleotide pyrophosphatase/phosphodiesterase family member 7
SL014093	ENTPD3	ENTP3	Ectonucleoside triphosphate diphosphohydrolase 3
SL014028	ENTPD5	ENTP5	Ectonucleoside triphosphate diphosphohydrolase 5
SL014088	FCRL3	FCRL3	Fc receptor-like protein 3
SL007024	GREM1	GREM1	Gremlin-1
SL009791	HNRNPAB	hnRNP A/B	Heterogeneous nuclear ribonucleoprotein A/B
SL014096	LRRTM1	LRRT1	Leucine-rich repeat transmembrane neuronal protein 1
SL014108	LRRTM3	LRRT3	Leucine-rich repeat transmembrane neuronal protein 3
SL006523	MFGE8	MFGM	Lactadherin
SL014069	PCSK7	PCSK7	Proprotein convertase subtilisin/kexin type 7
SL006998	PDPK1	PDPK1	3-phosphoinositide-dependent protein kinase 1
SL001753	SIGLEC1	Sialoadhesin	Sialoadhesin
SL005488	SPARCL1	SPARCL1	SPARC-like protein 1
SL014029	SPHK2	SPHK2	Sphingosine kinase 2
SL007502	CHST15	ST4S6	Carbohydrate sulfotransferase 15
SL008945	TGM3	TGM3	Protein-glutamine gamma-glutamyltransferase E
SL004908	TPM2	Tropomyosin 2	Tropomyosin beta chain
SL004070	RPS27A	Ubiquitin	Ubiquitin
SL010519	ZAP70	ZAP70	Tyrosine-protein kinase ZAP-70
SL000308	SERPING1	C1-Esterase Inhibitor	Plasma protease C1 inhibitor
SL000314	C3	C3b	Complement C3b
SL000316	C4A C4B	C4	Complement C4
SL000321	C5 C6	C5b, 6 Complex	Complement C5b-C6 complex
SL001691	FGF7	FGF7	Fibroblast growth factor 7
SL005187	IL3RA	IL-3 Ra	Interleukin-3 receptor subunit alpha
SL005188	IL5RA	IL-5 Ra	Interleukin-5 receptor subunit alpha
SL000470	IL11	IL-11	Interleukin-11
SL017189	KNG1	Kininogen, HMW	Kininogen-1
SL000522	MMP12	MMP-12	Macrophage metalloelastase
SL003764	NCAM1	NCAM-120	Neural cell adhesion molecule 1, 120 kDa isoform
SL000535	PDGFA	PDGF-AA	Platelet-derived growth factor subunit A
SL004363	CLEC11A	SCGF-alpha	Stem cell growth factor-alpha
SL012740	ADAMTS15	ATS15	A disintegrin and metalloproteinase with thrombospondin motifs 15
SL012822	PRSS22	BSSP4	Brain-specific serine protease 4
SL008644	BST1	BST1	ADP-ribosyl cyclase/cyclic ADP-ribose hydrolase 2
SL009768	CBX5	CBX5	Chromobox protein homolog 5
SL014092	CDON	CDON	Cell adhesion molecule-related/down-regulated by oncogenes
SL001896	CLU	Clusterin	Clusterin
SL014048	COL23A1	CONA1	Collagen alpha-1(XXIII) chain
SL004708	PPBP	CTAP-III	Connective tissue-activating peptide III
SL006197	DNAJC19	DnaJ homolog	Mitochondrial import inner membrane translocase subunit TIM14
SL008822	ADGRE2	EMR2	Adhesion G protein-coupled receptor E2
SL014071	FLRT1	FLRT1	Leucine-rich repeat transmembrane protein FLRT1
SL005575	FUT3	Fucosyltransferase 3	Galactoside 3(4)-L-fucosyltransferase
SL014008	FUT5	FUT5	Alpha-(1,3)-fucosyltransferase 5
SL014094	ADGRG5	GP114	Adhesion G-protein coupled receptor G5
SL014009	HDGFRP2	HDGR2	Hepatoma-derived growth factor-related protein 2
SL013548	IL34	IL-34	Interleukin-34
SL014111	KIRREL3	KIRR3	Kin of IRRE-like protein 3
SL013969	KYNU	KYNU	Kynureninase
SL004299	BIRC7	Livin B	Baculoviral IAP repeat-containing protein 7 Isoform beta
SL012457	NXPH1	NXPH1	Neurexophilin-1
SL012108	PLCG1	PLCG1	1-phosphatidylinositol 4,5-bisphosphate phosphodiesterase gamma-1
SL006406	PLXNC1	PLXC1	Plexin-C1
SL013989	RSPO2	RSPO2	R-spondin-2
SL014468	SH2D1A	SH21A	SH2 domain-containing protein 1A
SL014070	SLITRK5	SLIK5	SLIT and NTRK-like protein 5
SL014091	SORCS2	SORC2	VPS10 domain-containing receptor SorCS2
SL011499	PPY	PH	Pancreatic hormone
SL000087	IL6	IL-6	Interleukin-6
SL008085	HIBADH	3HIDH	3-hydroxyisobutyrate dehydrogenase, mitochondrial
SL001726	CSF2	GM-CSF	Granulocyte-macrophage colony-stimulating factor
SL000597	LTA	TNF-b	Lymphotoxin-alpha
SL010830	EPB41	41	Protein 4.1
SL004253	HSD17B1	17-beta-HSD 1	Estradiol 17-beta-dehydrogenase 1
SL005361	APOD	Apo D	Apolipoprotein D
SL000479	IL3	IL-3	Interleukin-3
SL007869	PPIB	PPIB	Peptidyl-prolyl cis-trans isomerase B
SL003524	PDIA3	Protein disulfide isomerase A3	Protein disulfide-isomerase A3
SL006119	TFF3	TFF3	Trefoil factor 3
SL004742	AFM	Afamin	Afamin
SL008590	OLFM4	Olfactomedin-4	Olfactomedin-4
SL012754	SMPDL3A	ASM3A	Acid sphingomyelinase-like phosphodiesterase 3a
SL016129	FAM107B	FAM107B	Protein FAM107B
SL005572	GSN	Gelsolin	Gelsolin
SL000347	SERPINA6	CBG	Corticosteroid-binding globulin
SL007871	CMPK1	Cytidylate kinase	UMP-CMP kinase
SL016148	Human-virus	C34 gp41 HIV Fragment	gp41 C34 peptide, HIV
SL007153	LPO	PERL	Lactoperoxidase
SL008072	COL8A1	CO8A1	Collagen alpha-1(VIII) chain
SL004739	ITIH4	ITI heavy chain H4	Inter-alpha-trypsin inhibitor heavy chain H4
SL016128	TXNDC12	TXD12	Thioredoxin domain-containing protein 12
SL001737	SFN	STRATIFIN	14-3-3 protein sigma
SL002823	SELL	sL-Selectin	L-Selectin
SL004156	TNFRSF10A	TRAIL R1	Tumor necrosis factor receptor superfamily member 10A
SL002654	EPHA2	Epithelial cell kinase	Ephrin type-A receptor 2
SL001729	CSF3	G-CSF	Granulocyte colony-stimulating factor
SL000070	GPC3	Glypican 3	Glypican-3
SL000125	IL1A	IL-1a	Interleukin-1 alpha
SL004080	BMPR1A	BMPR1A	Bone morphogenetic protein receptor type-1A
SL004133	BMPR2	BMP RII	Bone morphogenetic protein receptor type-2
SL004160	NTRK2	TrkB	BDNF/NT-3 growth factors receptor
SL003310	VEGFA	VEGF121	Vascular endothelial growth factor A, isoform 121
SL000003	ANG	Angiogenin	Angiogenin
SL000357	F9	Coagulation Factor IX	Coagulation factor IX
SL000360	F10	Coagulation Factor X	Coagulation Factor X
SL007756	GDF2	GDF2	Growth/differentiation factor 2
SL000021	INS	Insulin	Insulin
SL000516	CCL7	MCP-3	C-C motif chemokine 7
SL009951	WNT7A	WNT7A	Protein Wnt-7a
SL003461	POMC	ACTH	Corticotropin
SL000433	GCG	Glucagon	Glucagon
SL000313	C3	C3a	C3a anaphylatoxin
SL003657	PPP3CA PPP3R1	Calcineurin	Calcineurin
SL003710	CASP2	Caspase-2	Caspase-2
SL004814	COTL1	Coactosin-like protein	Coactosin-like protein
SL000622	F5	Coagulation Factor V	Coagulation Factor V
SL000022	FGA FGB FGG	D-dimer	D-dimer
SL004482	ENG	Endoglin	Endoglin
SL005167	LGALS8	Galectin-8	Galectin-8
SL004064	PLA2G1B	GIB	Phospholipase A2
SL003643	GSTP1	Glutathione S-transferase Pi	Glutathione S-transferase P
SL000280	GOT1	GOT1	Aspartate aminotransferase, cytoplasmic
SL003300	CCL16	HCC-4	C-C motif chemokine 16
SL001766	CGA CGB	HCG	Human Chorionic Gonadotropin
SL000836	HBA1 HBB	Hemoglobin	Hemoglobin
SL000460	IGHD IGK@ IGL@	IgD	Immunoglobulin D
SL003182	ITGAV ITGB5	Integrin aVb5	Integrin alpha-V: beta-5 complex
SL000510	LYZ	Lysozyme	Lysozyme C
SL003189	CCL19	MIP-3b	C-C motif chemokine 19
SL005201	AMH	MIS	Muellerian-inhibiting factor
SL000521	MMP1	MMP-1	Interstitial collagenase
SL000523	MMP13	MMP-13	Collagenase 3
SL005102	SHBG	SHBG	Sex hormone-binding globulin
SL005789	STC1	Stanniocalcin-1	Stanniocalcin-1
SL000024	F3	TF	Tissue Factor
SL000139	EREG	EPI	Epiregulin
SL004605	RPSA	40S ribosomal protein SA	40S ribosomal protein SA
SL004925	AGR2	AGR2	Anterior gradient protein 2 homolog
SL004208	ANXA1	annexin I	Annexin A1
SL004209	ANXA2	annexin II	Annexin A2
SL012538	CDNF	ARMEL	Cerebral dopamine neurotrophic factor
SL011708	ARPP19	ARP19	cAMP-regulated phosphoprotein 19
SL007729	ERAP1	ARTS1	Endoplasmic reticulum aminopeptidase 1
SL005675	ATP5B	ATP synthase beta chain	ATP synthase subunit beta, mitochondrial
SL008177	C1QBP	C1QBP	Complement component 1 Q subcomponent-binding protein, mitochondrial
SL008099	CAPG	CAPG	Macrophage-capping protein
SL004866	CA1	Carbonic anhydrase I	Carbonic anhydrase 1
SL000339	CA2	carbonic anhydrase II	Carbonic anhydrase 2
SL008380	CTSZ	CATZ	Cathepsin Z
SL003728	BIRC3	cIAP-2	Baculoviral IAP repeat-containing protein 3
SL013240	CRK	CRK	Adapter molecule crk
SL011628	DBNL	DBNL	Drebrin-like protein
SL008178	DPT	DERM	Dermatopontin
SL008709	DSC3	DSC3	Desmocollin-3
SL004458	PI3	Elafin	Elafin
SL003522	ERP29	ERP29	Endoplasmic reticulum resident protein 29
SL006378	ESD	Esterase D	S-formylglutathione hydrolase
SL005352	FABP5	FABPE	Fatty acid-binding protein, epidermal
SL012248	PTK2	FAK1	Focal adhesion kinase 1
SL010373	FCAR	FCAR	Immunoglobulin alpha Fc receptor
SL002036	FGFR4	FGFR4	Fibroblast growth factor receptor 4
SL003341	FGG	Fibrinogen g-chain dimer	Fibrinogen gamma chain
SL006460	GP1BA	GP1BA	Platelet glycoprotein Ib alpha chain
SL012469	GPC5	GPC5	Glypican-5
SL007173	GRN	GRN	Granulins
SL000670	GSTA3	GSTA3	Glutathione S-transferase A3
SL002756	HNRNPK	hnRNP K	Heterogeneous nuclear ribonucleoprotein K
SL003930	HPGD	HPG-	15-hydroxyprostaglandin dehydrogenase [NAD(+)]
SL006448	HRG	HRG	Histidine-rich glycoprotein
SL011616	EIF4A3	IF4A3	Eukaryotic initiation factor 4A-III
SL007025	JAK2	JAK2	Tyrosine-protein kinase JAK2
SL006522	LGALS3BP	LG3BP	Galectin-3-binding protein
SL001973	SCGB2A1	Mammaglobin 2	Mammaglobin-B
SL002646	MMP14	MMP-14	Matrix metalloproteinase-14
SL007453	MAPK11	MK11	Mitogen-activated protein kinase 11
SL007281	MAPK12	MK12	Mitogen-activated protein kinase 12
SL006993	MAPK13	MK13	Mitogen-activated protein kinase 13
SL006920	MAPK14	MAPK14	Mitogen-activated protein kinase 14
SL001815	SOD2	Mn SOD	Superoxide dismutase [Mn], mitochondrial
SL005846	MSN	Moesin	Moesin
SL003685	NAMPT	PBEF	Nicotinamide phosphoribosyltransferase
SL004296	AK1	Myokinase, human	Adenylate kinase isoenzyme 1
SL004915	CLIC1	NCC27	Chloride intracellular channel protein 1
SL006091	NCK1	NCK1	Cytoplasmic protein NCK1
SL003440	PLA2G7	PAFAH	Platelet-activating factor acetylhydrolase
SL008933	PARK7	PARK7	Protein deglycase DJ-1
SL004932	PRDX5	Peroxiredoxin-5	Peroxiredoxin-5, mitochondrial
SL005694	PRDX6	Peroxiredoxin-6	Peroxiredoxin-6
SL002803	UCHL1	PGP9.5	Ubiquitin carboxyl-terminal hydrolase isozyme L1
SL003653	PGK1	phosphoglycerate kinase 1	Phosphoglycerate kinase 1
SL004914	PPA1	PPase	Inorganic pyrophosphatase
SL009792	ADSL	PUR8	Adenylosuccinate lyase
SL002522	RB1	Rb	Retinoblastoma-associated protein
SL008059	RPS3	RS3	40S ribosomal protein S3
SL005764	CD163	sCD163	Scavenger receptor cysteine-rich type 1 protein M130
SL006528	FAP	SEPR	Prolyl endopeptidase FAP
SL006629	SIRT2	SIRT2	NAD-dependent protein deacetylase sirtuin-2
SL008190	SPTAN1	SPTA2	Spectrin alpha chain, non-erythrocytic 1
SL009868	SSRP1	SSRP1	FACT complex subunit SSRP1
SL004737	TPM1	Tropomyosin 1 alpha chain	Tropomyosin alpha-1 chain
SL010388	PRSS2	Trypsin 2	Trypsin-2
SL000142	TYMS	TS	Thymidylate synthase
SL004782	TNFAIP6	TSG-6	Tumor necrosis factor-inducible gene 6 protein
SL004852	CD274	B7-H1	Programmed cell death 1 ligand 1
SL004853	ICOSLG	B7-H2	ICOS ligand
SL011100	CD226	CD226	CD226 antigen
SL014188	CD244	CD244	Natural killer cell receptor 2B4
SL014229	CD83	CD83	CD83 antigen
SL014270	CD300C	CLM6	CMRF35-like molecule 6
SL014208	CRTAM	CRTAM	Cytotoxic and regulatory T-cell molecule
SL004556	CD55	DAF	Complement decay-accelerating factor
SL003739	TNFRSF6B	DcR3	Tumor necrosis factor receptor superfamily member 6B
SL014294	EPHA10	EPHAA	Ephrin type-A receptor 10
SL007179	EPHB2	EPHB2	Ephrin type-B receptor 2
SL008414	EPHB6	EphB6	Ephrin type-B receptor 6
SL007429	GPNMB	GPNMB	Transmembrane glycoprotein NMB
SL004849	IL1RAPL2	IL-1 sR9	X-linked interleukin-1 receptor accessory protein-like 2
SL005174	IL17RB	IL-17B R	Interleukin-17 receptor B
SL005181	IL20RA	IL-20 Ra	Interleukin-20 receptor subunit alpha
SL005183	IL22RA2	IL-22BP	Interleukin-22 receptor subunit alpha-2
SL005185	IL23R	IL-23 R	Interleukin-23 receptor
SL005189	IL7R	IL-7 Ra	Interleukin-7 receptor subunit alpha
SL005190	LILRB1	ILT-2	Leukocyte immunoglobulin-like receptor subfamily B member 1
SL005191	LILRB2	ILT-4	Leukocyte immunoglobulin-like receptor subfamily B member 2
SL007328	JAG1	JAG1	Protein jagged-1
SL007774	JAG2	JAG2	Protein jagged-2
SL009202	AMICA1	JAML1	Junctional adhesion molecule-like
SL012698	KIR2DL4	KI2L4	Killer cell immunoglobulin-like receptor 2DL4
SL014269	KIR3DL2	KI3L2	Killer cell immunoglobulin-like receptor 3DL2
SL014289	KIR3DS1	KI3S1	Killer cell immunoglobulin-like receptor 3DS1
SL014209	KLRF1	KLRF1	Killer cell lectin-like receptor subfamily F member 1
SL005195	LAG3	LAG-3	Lymphocyte activation gene 3 protein
SL005197	SCARB2	LIMP II	Lysosome membrane protein 2
SL005200	MICB	MICB	MHC class I polypeptide-related sequence B
SL014288	CD200R1	MO2R1	Cell surface glycoprotein CD200 receptor 1
SL005207	NCR1	NKp46	Natural cytotoxicity triggering receptor 1
SL005208	RTN4R	Nogo Receptor	Reticulon-4 receptor
SL007356	NOTCH2	NOTC2	Neurogenic locus notch homolog protein 2
SL005703	NOTCH1	Notch 1	Neurogenic locus notch homolog protein 1
SL005209	NOTCH3	Notch-3	Neurogenic locus notch homolog protein 3
SL005210	NRCAM	Nr-CAM	Neuronal cell adhesion molecule
SL009054	NRXN1	NRX1B	Neurexin-1-beta
SL008728	NRXN3	NRX3B	Neurexin-3-beta
SL014268	CD200	OX2G	OX-2 membrane glycoprotein
SL005212	PRLR	Prolactin Receptor	Prolactin receptor
SL005213	RELT	RELT	Tumor necrosis factor receptor superfamily member 19L
SL007680	ROBO2	ROBO2	Roundabout homolog 2
SL014148	ROBO3	ROBO3	Roundabout homolog 3
SL014248	SEMA6B	SEM6B	Semaphorin-6B
SL005214	SEMA6A	Semaphorin-6A	Semaphorin-6A
SL005169	ICAM5	sICAM-5	Intercellular adhesion molecule 5
SL014292	SIGLEC14	SIG14	Sialic acid-binding Ig-like lectin 14
SL014228	SLAMF6	SLAF6	SLAM family member 6
SL005221	SCARF1	SREC-I	Scavenger receptor class F member 1
SL005222	SCARF2	SREC-II	Scavenger receptor class F member 2
SL004863	TNFRSF19	TAJ	Tumor necrosis factor receptor superfamily member 19
SL005223	IL27RA	TCCR	Interleukin-27 receptor subunit alpha
SL002078	TGFBR2	TGF-b R II	TGF-beta receptor type-2
SL007547	HAVCR2	TIMD3	Hepatitis A virus cellular receptor 2
SL004366	TNFRSF12A	TWEAKR	Tumor necrosis factor receptor superfamily member 12A
SL005230	UNC5C	UNC5H3	Netrin receptor UNC5C
SL005231	UNC5D	UNC5H4	Netrin receptor UNC5D
SL011406	PDE7A	PDE7A	High affinity cAMP-specific 3',5'-cyclic phosphodiesterase 7A
SL016548	PRKAA1 PRKAB1 PRKAG1	AMPK a1b1g1	AMP Kinase (alpha1beta1gamma1)
SL002542	KRAS	K-ras	GTPase KRas
SL006476	NMT1	NMT1	Glycylpeptide N-tetradecanoyltransferase 1
SL016554	PDE9A	PDE9A	High affinity cGMP-specific 3',5'-cyclic phosphodiesterase 9A
SL007373	PPID	PPID	Peptidyl-prolyl cis-trans isomerase D
SL005308	PSME3	PSME3	Proteasome activator complex subunit 3
SL015728	GCKR	GCKR	Glucokinase regulatory protein
SL016550	CSNK2A1 CSNK2B	CK2-A1:B	Casein kinase II 2-alpha:2-beta heterotetramer
SL016551	CSNK2A2 CSNK2B	CK2-A2:B	Casein kinase II 2-alpha':2-beta heterotetramer
SL006921	PDK1	PDK1	[Pyruvate dehydrogenase (acetyl-transferring)] kinase isozyme 1, mitochondrial
SL006189	KIF23	KIF23	Kinesin-like protein KIF23
SL014735	IMPDH1	IMDH1	Inosine-5'-monophosphate dehydrogenase 1
SL016557	HMGCR	HMGR	3-hydroxy-3-methylglutaryl-coenzyme A reductase
SL012707	PCSK9	PCSK9	Proprotein convertase subtilisin/kexin type 9
SL007145	NR1D1	NR1D1	Nuclear receptor subfamily 1 group D member 1
SL013928	PPIE	PPIE	Peptidyl-prolyl cis-trans isomerase E
SL007237	MAP2K4	MP2K4	Dual specificity mitogen-activated protein kinase kinase 4
SL004716	MAPK9	JNK2	Mitogen-activated protein kinase 9
SL016549	PRKAA2 PRKAB2 PRKAG1	AMPK a2b2g1	AMP Kinase (alpha2beta2gamma1)
SL005730	PDE2A	cGMP-stimulated PDE	cGMP-dependent 3',5'-cyclic phosphodiesterase
SL005793	PPIF	Cyclophilin F	Peptidyl-prolyl cis-trans isomerase F, mitochondrial
SL016566	STK17B	DRAK2	Serine/threonine-protein kinase 17B
SL010928	IMPDH2	IMDH2	Inosine-5'-monophosphate dehydrogenase 2
SL016555	PDE11A	PDE11	Dual 3',5'-cyclic-AMP and -GMP phosphodiesterase 11A
SL011400	PDE1A	PDE1A	Calcium/calmodulin-dependent 3',5'-cyclic nucleotide phosphodiesterase 1A
SL016553	PDE3A	PDE3A	cGMP-inhibited 3',5'-cyclic phosphodiesterase A
SL011404	PDE4D	PDE4D	cAMP-specific 3',5'-cyclic phosphodiesterase 4D
SL011405	PDE5A	PDE5A	cGMP-specific 3',5'-cyclic phosphodiesterase
SL016567	MAP3K7 TAB1	TAK1-TAB1	Mitogen-activated protein kinase kinase kinase 7:TGF-beta-activated kinase 1 and MAP3K7-binding protein 1 fusion
SL007181	TYK2	TYK2	Non-receptor tyrosine-protein kinase TYK2
SL010488	ABL2	ABL2	Abelson tyrosine-protein kinase 2
SL014470	BCAR3	BCAR3	Breast cancer anti-estrogen resistance protein 3
SL003520	CALR	calreticulin	Calreticulin
SL005725	GRAP2	GRB2-related adapter protein 2	GRB2-related adapter protein 2
SL003331	MMP16	MMP-16	Matrix metalloproteinase-16
SL007310	RAC3	RAC3	Ras-related C3 botulinum toxin substrate 3
SL014469	SHC1	SHC1	SHC-transforming protein 1
SL014488	VAV1	VAV	Proto-oncogene vav
SL016563	SLC25A18	GHC2	Mitochondrial glutamate carrier 2
SL000406	CCL11	Eotaxin	Eotaxin
SL004400	F9	Coagulation Factor IXab	Coagulation factor IXab
SL000401	ELANE	Elastase	Neutrophil elastase
SL000277	APOE	Apo E2	Apolipoprotein E (isoform E2)
SL000052	TNNT2	Troponin T	Troponin T, cardiac muscle
SL000558	F2	Prothrombin	Prothrombin
SL016828	EGFR	EGFRvIII	Epidermal growth factor receptor variant III
SL003647	ANXA6	annexin VI	Annexin A6
SL004131	CD86	B7-2	T-lymphocyte activation antigen CD86
SL004477	S100A9	calgranulin B	Protein S100-A9
SL003717	CASP10	Caspase-10	Caspase-10
SL008703	CPE	CBPE	Carboxypeptidase E
SL006675	CKAP2	CKAP2	Cytoskeleton-associated protein 2
SL011808	CPNE1	CPNE1	Copine-1
SL000130	CCNB1	Cyclin B1	G2/mitotic-specific cyclin-B1
SL006970	DLL1	DLL1	Delta-like protein 1
SL012881	GPC6	GPC6	Glypican-6
SL004891	HNRNPA2B1	hnRNP A2/B1	Heterogeneous nuclear ribonucleoproteins A2/B1
SL004145	TNFRSF14	HVEM	Tumor necrosis factor receptor superfamily member 14
SL001990	IL1RN	IL-1Ra	Interleukin-1 receptor antagonist protein
SL000655	KRT18	Keratin 18	Keratin, type I cytoskeletal 18
SL004648	TNFSF14	LIGHT	Tumor necrosis factor ligand superfamily member 14
SL003080	MIF	MIF	Macrophage migration inhibitory factor
SL014113	NLGN4X	NLGNX	Neuroligin-4, X-linked
SL008574	OMD	OMD	Osteomodulin
SL002702	PIM1	PIM1	Serine/threonine-protein kinase pim-1
SL003722	AKT2	PKB beta	RAC-beta serine/threonine-protein kinase
SL010470	SEMA3E	Semaphorin 3E	Semaphorin-3E
SL007336	SET	SET	Protein SET
SL004671	TNFRSF13C	BAFF Receptor	Tumor necrosis factor receptor superfamily member 13C
SL016130	BRF1	BRF-1	Transcription factor IIIB 90 kDa subunit
SL002731	FAS	Fas, soluble	Tumor necrosis factor receptor superfamily member 6
SL003184	LEPR	sLeptin R	Leptin receptor
SL004871	TNFRSF21	DR6	Tumor necrosis factor receptor superfamily member 21
SL007295	CDH15	CAD15	Cadherin-15
SL004134	CD27	CD27	CD27 antigen
SL003690	TNFRSF11A	RANK	Tumor necrosis factor receptor superfamily member 11A
SL008967	SIRPA	SHPS1	Tyrosine-protein phosphatase non-receptor type substrate 1
SL001774	FABP3	FABP	Fatty acid-binding protein, heart
SL004594	TNNI2	Troponin I, skeletal, fast twitch	Troponin I, fast skeletal muscle
SL001761	TNNI3	Troponin I	Troponin I, cardiac muscle
SL002505	NPPA	ANP	Atrial natriuretic factor
SL003166	ALCAM	ALCAM	CD166 antigen
SL008835	ASGR1	ASGR1	Asialoglycoprotein receptor 1
SL006694	CNDP1	CNDP1	Beta-Ala-His dipeptidase
SL007471	COLEC12	COLEC12	Collectin-12
SL010456	CST1	CYTN	Cystatin-SN
SL004750	DDX19B	DEAD-box protein 19B	ATP-dependent RNA helicase DDX19B
SL002086	FCN3	Ficolin-3	Ficolin-3
SL000658	GAS1	GAS1	Growth arrest-specific protein 1
SL003792	GRB2	GRB2 adapter protein	Growth factor receptor-bound protein 2
SL014129	HS6ST1	H6ST1	Heparan-sulfate 6-O-sulfotransferase 1
SL000454	HSP90AB1	HSP 90b	Heat shock protein HSP 90-beta
SL011068	IL17RC	IL-17 RC	Interleukin-17 receptor C
SL010328	MED1	MED-1	Mediator of RNA polymerase II transcription subunit 1
SL000553	PRKCB	PKC-B-II	Protein kinase C beta type (splice variant beta-II)
SL000556	PRKCG	PKC-G	Protein kinase C gamma type
SL000158	FOLH1	PSMA	Glutamate carboxypeptidase 2
SL000563	CCL5	RANTES	C-C motif chemokine 5
SL013754	RASA1	RASA1	Ras GTPase-activating protein 1
SL000566	RBP4	RBP	Retinol-binding protein 4
SL010467	RGMA	RGMA	Repulsive guidance molecule A
SL011588	RPS3A	RS3A	40S ribosomal protein S3a
SL003177	ICAM2	sICAM-2	Intercellular adhesion molecule 2
SL016928	SLAMF7	SLAF7	SLAM family member 7
SL010516	SRC	SRCN1	Proto-oncogene tyrosine-protein kinase Src
SL010250	STIP1	Stress-induced-phosphoprotein 1	Stress-induced-phosphoprotein 1
SL010384	SPOCK1	Testican-1	Testican-1
SL010471	SPOCK2	Testican-2	Testican-2
SL010524	WNK3	WNK3	Serine/threonine-protein kinase WNK3
SL009790	SNRPF	RUXF	Small nuclear ribonucleoprotein F
SL000344	CTSD	Cathepsin D	Cathepsin D
SL000084	EGF	EGF	Epidermal growth factor
SL004859	TNFRSF18	GITR	Tumor necrosis factor receptor superfamily member 18
SL003060	FGFR1	bFGF-R	Fibroblast growth factor receptor 1
SL004157	TNFRSF10B	TRAIL R2	Tumor necrosis factor receptor superfamily member 10B
SL006397	NRP1	NRP1	Neuropilin-1
SL000011	AFP	AFP	alpha-Fetoprotein
SL003704	BID	BID	BH3-interacting domain death agonist
SL000305	NGF	b-NGF	beta-nerve growth factor
SL003362	C3	C3d	Complement C3d fragment
SL007195	CD70	CD70	CD70 antigen
SL005155	TDGF1	Cripto	Teratocarcinoma-derived growth factor 1
SL000408	EPO	Epo	Erythropoietin
SL004248	GDNF	GDNF	Glial cell line-derived neurotrophic factor
SL000458	IFNGR1	IFN-g R1	Interferon gamma receptor 1
SL000485	IL9	IL-9	Interleukin-9
SL004714	LIFR	LIF sR	Leukemia inhibitory factor receptor
SL003542	EHMT2	NG36	Histone-lysine N-methyltransferase EHMT2
SL004683	NOG	Noggin	Noggin
SL004783	S100A12	S100A12	Protein S100-A12
SL004230	MAPT	tau	Microtubule-associated protein tau
SL005688	YWHAZ	14-3-3 protein zeta/delta	14-3-3 protein zeta/delta
SL008466	HAAO	3HAO	3-hydroxyanthranilate 3,4-dioxygenase
SL004910	ALDOA	aldolase A	Fructose-bisphosphate aldolase A
SL008008	ARG1	ARGI1	Arginase-1
SL003700	BAD	BAD	Bcl2-associated agonist of cell death
SL009207	DCTN2	Dynactin subunit 2	Dynactin subunit 2
SL005685	EEF1B2	EF-1-beta	Elongation factor 1-beta
SL004924	EIF4H	eIF-4H	Eukaryotic translation initiation factor 4H
SL005687	EIF5A	eIF-5A-1	Eukaryotic translation initiation factor 5A-1
SL002071	GRP	Gastrin-releasing peptide	Gastrin-releasing peptide
SL009431	HINT1	HINT1	Histidine triad nucleotide-binding protein 1
SL004899	HSPA8	HSP70 protein 8	Heat shock cognate 71 kDa protein
SL003687	NME1	Nucleoside diphosphate kinase A	Nucleoside diphosphate kinase A
SL012148	PEX5	PEX5	Peroxisomal targeting signal 1 receptor
SL008176	PSME1	PSME1	Proteasome activator complex subunit 1
SL004829	S100A7	S100A7	Protein S100-A7
SL004690	WISP3	WISP-3	WNT1-inducible-signaling pathway protein 3
SL000420	FTH1 FTL	Ferritin	Ferritin
SL002517	TNF	TNF-a	Tumor necrosis factor
SL004365	TNFSF12	TWEAK	Tumor necrosis factor ligand superfamily member 12
SL000598	THPO	Tpo	Thrombopoietin
SL003970	PTH	PTH	Parathyroid hormone
SL011510	SST	Somatostatin-28	Somatostatin-28
SL007242	MAP2K3	MP2K3	Dual specificity mitogen-activated protein kinase kinase 3
SL000074	TP53	p53	Cellular tumor antigen p53
SL017289	UBB	PolyUbiquitin K48	PolyUbiquitin K48-linked
SL017290	UBC	PolyUbiquitin K63	PolyUbiquitin K63-linked
SL012395	NTN1	NET1	Netrin-1
SL004838	CD47	CD47	Leukocyte surface antigen CD47
SL014896	ANK2	ANK2	Ankyrin-2
SL008071	YWHAQ	14-3-3 protein theta	14-3-3 protein theta
SL012774	CRELD1	CREL1	Cysteine-rich with EGF-like domain protein 1
SL005403	LMAN2	Lectin, mannose-binding 2	Vesicular integral-membrane protein VIP36
SL013872	LRP1B	LRP1B	Low-density lipoprotein receptor-related protein 1B
SL017328	MYBPC1	MYPC1	Myosin-binding protein C, slow-type
SL002785	NPPB	N-terminal pro-BNP	N-terminal pro-BNP
SL003646	TPM4	Tropomyosin 4	Tropomyosin alpha-4 chain
SL011508	ADCYAP1	PACAP-27	Pituitary adenylate cyclase-activating polypeptide 27
SL004269	GHRL	ghrelin	Appetite-regulating hormone
SL011498	ADCYAP1	PACAP-38	Pituitary adenylate cyclase-activating polypeptide 38
SL005266	SNCA	a-Synuclein	Alpha-synuclein
SL003993	BMP6	BMP-6	Bone morphogenetic protein 6
SL000442	GH1	HGH	Somatotropin
SL003672	SOD3	SOD3	Extracellular superoxide dismutase [Cu-Zn]
SL012517	RSPO4	RSPO4	R-spondin-4
SL000346	CTSH	Cathepsin H	Cathepsin H
SL004837	INHBA INHBB	Activin AB	Inhibin beta A chain:Inhibin beta B chain heterodimer
SL000062	KLK3	PSA	Prostate-specific antigen
SL000466	IGFBP2	IGFBP-2	Insulin-like growth factor-binding protein 2
SL017528	RNASEH1	RNase H1	Ribonuclease H1
SL006114	ROR1	ROR1	Tyrosine-protein kinase transmembrane receptor ROR1
SL002762	CHGA	CgA	Chromogranin-A
SL000645	MMP10	MMP-10	Stromelysin-2
SL006527	EFEMP1	FBLN3	EGF-containing fibulin-like extracellular matrix protein 1
SL000498	LEP	Leptin	Leptin
SL017529	KEAP1	KEAP1	Kelch-like ECH-associated protein 1
SL000542	ITGA2B ITGB3	gpIIbIIIa	Integrin alpha-IIb: beta-3 complex
SL003170	CCL26	Eotaxin-3	C-C motif chemokine 26
SL018938	SUMO3	SUMO3	Small ubiquitin-related modifier 3
SL001713	IL17A	IL-17	Interleukin-17A
SL016969	CSRP3	CSRP3	Cysteine and glycine-rich protein 3
SL000526	MMP8	MMP-8	Neutrophil collagenase
SL008094	PGM1	PGM1	Phosphoglucomutase-1
SL018891	DSCAM	DSCAM	Down syndrome cell adhesion molecule
SL000001	MUC1	MUC1	Mucin-1
SL007306	FAM3B	FAM3B	Protein FAM3B
SL004297	NRG1	NEUREGULIN-1	Neuregulin-1
SL007217	IFNGR2	INGR2	Interferon gamma receptor 2
SL004733	LRP1	sLRP1	Low-density lipoprotein receptor-related protein 1, soluble
SL004475	IFNAR1	IFN-a/b R1	Interferon alpha/beta receptor 1
SL008591	TFF1	TFF1	Trefoil factor 1
SL013165	HMGN1	HMGN1	Non-histone chromosomal protein HMG-14
SL003188	CXCL9	MIG	C-X-C motif chemokine 9
SL008837	CD63	CD63	CD63 antigen
SL002602	TFF2	Trefoil factor 2	Trefoil factor 2
SL005166	LGALS7	Galectin-7	Galectin-7
SL008486	LGALS9	LEG9	Galectin-9
SL018946	UBE2G2	UB2G2	Ubiquitin-conjugating enzyme E2 G2
SL004811	TAGLN2	Transgelin-2	Transgelin-2
SL008113	ATP5O	ATPO	ATP synthase subunit O, mitochondrial
SL009210	POMC	Corticotropin-lipotropin	Pro-opiomelanocortin
SL018887	CRYZL1	QORL1	Quinone oxidoreductase-like protein 1
SL003066	SERPINF1	PEDF	Pigment epithelium-derived factor
SL008381	CTSF	CATF	Cathepsin F
SL018900	FTCD	FTCD	Formimidoyltransferase-cyclodeaminase
SL018947	USP25	UBP25	Ubiquitin carboxyl-terminal hydrolase 25
SL009948	PLXNB2	PLXB2	Plexin-B2
