# Supplementary material for: Molecular models of multiple sclerosis severity identify heterogeneity of pathogenic mechanisms
Source: Nat Commun. 2022 Dec 12;13:7670. doi: 10.1038/s41467-022-35357-4 (PMC9744737; doi:10.1038/s41467-022-35357-4)
Supplement: Supplementary file 17 — Supplementary Data 14 [file 41467_2022_35357_MOESM17_ESM.zip]

Archive with 34 entries (31 files):
- code/
- __MACOSX/._code
- code/code.R
- __MACOSX/code/._code.R
- code/read_me.txt
- __MACOSX/code/._read_me.txt
- code/inputs/
- __MACOSX/code/._inputs
- code/outputs/
- __MACOSX/code/._outputs
- code/.Rhistory
- __MACOSX/code/._.Rhistory
- code/inputs/age_to_adjust_20190626.txt
- __MACOSX/code/inputs/._age_to_adjust_20190626.txt
- code/inputs/mri_severity_baseline_ratios.txt
- __MACOSX/code/inputs/._mri_severity_baseline_ratios.txt
- code/inputs/msdss_baseline_ratios.txt
- __MACOSX/code/inputs/._msdss_baseline_ratios.txt
- code/inputs/msdss_followup_ratios.txt
- __MACOSX/code/inputs/._msdss_followup_ratios.txt
- code/inputs/sex_to_adjust_20190626.txt
- __MACOSX/code/inputs/._sex_to_adjust_20190626.txt
- code/inputs/CLEAN_MS_DATA.csv
- __MACOSX/code/inputs/._CLEAN_MS_DATA.csv
- code/inputs/mri_severity_baseline_somamers.csv
- __MACOSX/code/inputs/._mri_severity_baseline_somamers.csv
- code/inputs/msdss_baseline_somamers.csv
- __MACOSX/code/inputs/._msdss_baseline_somamers.csv
- code/inputs/msdss_followup_somamers.csv
- __MACOSX/code/inputs/._msdss_followup_somamers.csv
- code/inputs/CLEAN_HD_DATA.csv
- __MACOSX/code/inputs/._CLEAN_HD_DATA.csv
- code/outputs/predictions.csv
- __MACOSX/code/outputs/._predictions.csv
