# Supplementary material for: Molecular models of multiple sclerosis severity identify heterogeneity of pathogenic mechanisms
Source: Nat Commun. 2022 Dec 12;13:7670. doi: 10.1038/s41467-022-35357-4 (PMC9744737; doi:10.1038/s41467-022-35357-4)
Supplement: Supplementary file 17 — Supplementary Data 14 [file 41467_2022_35357_MOESM17_ESM.zip › code/read_me.txt]

################################################################################################

This code generates models predicting MS-DSS at baseline, MS-DSS at follow up visit, and 
Brain volume decrease (BVD) severity.

The code generates ratios of Somamers selected for each model, performs sex/gender adjustment 
based on Healthy Volunteer dataset and builds Random Forest models.

These models then predict the three outcomes. 

################################################################################################

The "input" folder contains all files necessary to run the code, the predictions and models are 
saved in the "output" folder.
