# Supplementary material for: Molecular models of multiple sclerosis severity identify heterogeneity of pathogenic mechanisms
Source: Nat Commun. 2022 Dec 12;13:7670. doi: 10.1038/s41467-022-35357-4 (PMC9744737; doi:10.1038/s41467-022-35357-4)
Supplement: Supplementary file 17 — Supplementary Data 14 [file 41467_2022_35357_MOESM17_ESM.zip › code/inputs/age_to_adjust_20190626.txt]

SL005173
SL012561
SL004557
SL007631
SL006230
SL007033
SL004010
SL000002
SL004579
SL004760
SL004081
SL002644
SL005153
SL000497
SL021043
SL001995
SL001897
SL000409
SL000006
SL000047
SL000506
SL004078
SL005193
SL005196
SL000428
SL003323
SL002704
SL005233
SL010378
SL007804
SL010451
SL008609
SL004858
SL010468
SL010469
SL001998
SL009400
SL010612
SL010616
SL009324
SL009089
SL004367
SL004867
SL005679
SL000560
SL011809
SL013490
SL003869
SL014092
SL000022
SL003643
SL003182
SL011628
SL005764
SL010388
SL005191
SL005208
SL005703
SL005209
SL009054
SL007680
SL005223
SL005231
SL002731
SL010328
SL003704
SL004683
SL012395
SL008071
SL002785
SL003672
SL006527
SL004811
SL002640
SL001888
