# Supplementary material for: Molecular models of multiple sclerosis severity identify heterogeneity of pathogenic mechanisms
Source: Nat Commun. 2022 Dec 12;13:7670. doi: 10.1038/s41467-022-35357-4 (PMC9744737; doi:10.1038/s41467-022-35357-4)
Supplement: Supplementary file 17 — Supplementary Data 14 [file 41467_2022_35357_MOESM17_ESM.zip › code/inputs/mri_severity_baseline_ratios.txt]

SL000312/SL007181
SL000509/SL005177
SL000581/SL005177
SL000581/SL005191
SL000581/SL009324
SL000617/SL005210
SL000617/SL008810
SL001728/SL004579
SL001802/SL004080
SL002763/SL005630
SL002763/SL011532
SL002785/SL007173
SL003643/SL008414
SL004457/SL007049
SL004747/SL004783
SL005177/SL005675
SL005226/SL008956
SL005675/SL009207
SL006924/SL011510
SL007179/SL008614
SL016554/SL016563
