# Supplementary material for: Molecular models of multiple sclerosis severity identify heterogeneity of pathogenic mechanisms
Source: Nat Commun. 2022 Dec 12;13:7670. doi: 10.1038/s41467-022-35357-4 (PMC9744737; doi:10.1038/s41467-022-35357-4)
Supplement: Supplementary file 17 — Supplementary Data 14 [file 41467_2022_35357_MOESM17_ESM.zip › code/inputs/msdss_baseline_ratios.txt]

SL000002/SL005236
SL000024/SL004136
SL000048/SL004760
SL000048/SL005236
SL000070/SL000554
SL000070/SL007108
SL000070/SL007804
SL000164/SL004867
SL000360/SL018548
SL000617/SL007179
SL001728/SL001800
SL001737/SL006910
SL001800/SL003080
SL001800/SL004466
SL001800/SL005764
SL001800/SL008414
SL001800/SL009341
SL001800/SL011888
SL002086/SL003173
SL003080/SL003201
SL003080/SL005236
SL003173/SL005403
SL003198/SL004760
SL003201/SL005574
SL003322/SL004863
SL003328/SL006910
SL003710/SL010501
SL003717/SL004812
SL003792/SL005236
SL004008/SL007122
SL004415/SL004901
SL004492/SL010530
SL004635/SL010467
SL004683/SL005236
SL004760/SL005168
SL004760/SL005574
SL004765/SL008331
SL004768/SL005236
SL004863/SL007179
SL004869/SL008865
SL005160/SL008614
SL005177/SL007223
SL005221/SL005236
SL005221/SL008614
SL005236/SL005574
SL005236/SL005789
SL005236/SL007502
SL005236/SL008143
SL006091/SL011499
SL006910/SL010509
SL007453/SL010530
SL008178/SL012707
SL008614/SL009341
SL010328/SL010464
SL010501/SL010505
SL010501/SL014208
SL011232/SL016554
