# Supplementary material for: Molecular models of multiple sclerosis severity identify heterogeneity of pathogenic mechanisms
Source: Nat Commun. 2022 Dec 12;13:7670. doi: 10.1038/s41467-022-35357-4 (PMC9744737; doi:10.1038/s41467-022-35357-4)
Supplement: Supplementary file 17 — Supplementary Data 14 [file 41467_2022_35357_MOESM17_ESM.zip › code/inputs/msdss_followup_ratios.txt]

SL000252/SL001800
SL000338/SL001800
SL000339/SL004230
SL000454/SL001800
SL000617/SL005231
SL000617/SL007179
SL000617/SL008414
SL001800/SL010469
SL001992/SL005221
SL001992/SL005764
SL002081/SL003201
SL003201/SL005572
SL004349/SL005206
SL004396/SL016548
SL004683/SL012538
SL004760/SL007696
SL004845/SL007471
SL005236/SL011628
SL008414/SL018509
SL008614/SL009341
SL011809/SL018548
