# Supplementary material for: Molecular models of multiple sclerosis severity identify heterogeneity of pathogenic mechanisms
Source: Nat Commun. 2022 Dec 12;13:7670. doi: 10.1038/s41467-022-35357-4 (PMC9744737; doi:10.1038/s41467-022-35357-4)
Supplement: Supplementary file 17 — Supplementary Data 14 [file 41467_2022_35357_MOESM17_ESM.zip › code/inputs/sex_to_adjust_20190626.txt]

SL006230
SL004467
SL000145
SL000573
SL003193
SL000546
SL004081
SL001947
SL000462
SL002081
SL002763
SL000506
SL003192
SL000428
SL000164
SL003323
SL006544
SL004438
SL005574
SL000565
SL004876
SL001945
SL004536
SL000254
SL002755
SL001888
SL005572
SL000003
SL003300
SL001766
SL004458
SL007237
SL000566
SL000062
SL000498
