# Supplementary material for: Molecular models of multiple sclerosis severity identify heterogeneity of pathogenic mechanisms
Source: Nat Commun. 2022 Dec 12;13:7670. doi: 10.1038/s41467-022-35357-4 (PMC9744737; doi:10.1038/s41467-022-35357-4)
Supplement: Supplementary file 17 — Supplementary Data 14 [file 41467_2022_35357_MOESM17_ESM.zip › code/inputs/CLEAN_MS_DATA.csv]

soma_id	model_cohort	diagnosis	age	gender	msdss	msdss_last	volume_calculated_brainparenchymalfr	age_mri	SL000001	SL000002	SL000003	SL000004	SL000006	SL000007	SL000009	SL000011	SL000017	SL000019	SL000020	SL000021	SL000022	SL000024	SL000027	SL000038	SL000039	SL000045	SL000047	SL000048	SL000049	SL000051	SL000052	SL000053	SL000055	SL000057	SL000062	SL000064	SL000070	SL000074	SL000076	SL000084	SL000087	SL000088	SL000089	SL000104	SL000124	SL000125	SL000130	SL000131	SL000133
1476	training	PP-MS	50.79452055	M	3.124618757	3.586577694	0.765077868	50.79178082	1178.7	389.6	47120.5	66.8	77.4	16.2	26.3	34.2	10142	5582.2	31.5	13.2	5885.9	73.5	27.1	258.7	1770.8	912.1	46322.2	18460.7	85823.9	1070.8	114.8	86.3	5130.1	21.7	29.3	10022.5	309.3	121.7	16.1	50.7	17.3	57.5	18	26.5	18227.6	270.9	25.6	17.8	16.5
1477	training	PP-MS	60.44931507	F	0.935951559	1.725165688	0.77808399	60.44657534	1458.8	408.2	59930.5	148.7	549.6	28.3	42.1	35.1	11092.7	6406	28.7	10.2	5529.7	100.8	30.8	920.9	2846.9	414.2	44892.7	11335	92309	483.1	133	251.6	3190.4	23.7	40.1	21957.6	275.2	215.5	34.1	232	28.2	407.4	18.7	91.4	19227.8	252.5	86.3	14.3	14
1478	training	RR-MS	67.8630137	M	1.524856454	2.006491048	0.70760238	67.86575342	1659.6	320.3	41063.8	30.9	56.8	35	33.3	26.2	17489.2	22430.3	44.8	13.6	26325.1	85.2	32.2	170.2	2221.1	1360.6	47265.5	25462.5	138446.9	1975.3	75.8	82.1	6646.6	27	25.4	8896.8	323.1	172.6	34.7	212.6	25.5	27.4	19.4	26.9	23650.8	240.3	27.6	24.7	20.9
1481	training	RR-MS	33.63287671	F	0.943545639	1.020035143	0.801832158	33.62191781	1275.3	314.5	23086.5	49.5	34.8	25	14	28	5039.5	3306.3	20.6	9.5	1794	99.1	38.3	160.5	1352.7	530.2	35895.2	13366.8	72234.5	2367.1	87	67.7	5672.7	13.4	12.1	11868.7	235.8	152	25.6	115.6	19.5	56.8	13.5	24.5	16495.8	317.1	52.4	11.9	9.2
1482	training	RR-MS	51.32054795	M	1.473965642	2.842815084	0.723334106	51.32054795	1262.6	264.2	46179.1	40.9	41.2	27.6	27.2	20.4	7837.3	13710.6	37.3	9.9	10232.6	51.6	25.3	411.5	1329.4	1216.2	53984.4	18919	99890	317.3	72.5	55.6	9648.6	20	18.6	9859.2	302.2	106.7	25.3	87.3	23.1	29.2	13.9	20.5	16937.9	264.7	19.5	21.7	21.5
1483	training	RR-MS	56.13972603	M	1.187910857	2.666862266	0.710205141	56.04109589	1209.8	292.6	45421.1	55.9	25.9	34.4	20	37.7	4687.9	38612.3	40.1	9.9	8608.7	67.4	35.2	241.7	1479.9	1679.5	52398.3	13526.7	101650.8	3311.7	82.8	73.5	6471.3	25.8	29.1	11093.3	281	148.5	44.5	52.6	21.9	77.4	14.8	31.8	18817.6	279.8	36.5	12.3	44.7
1485	training	PP-MS	49.99726027	F	0.964378022	3.044383084	0.757295711	49.99726027	1413.9	332.6	45557.8	52.6	41	34.9	28.2	43.5	9055.6	7325.4	51.4	11.9	6374.8	79.7	45.5	211	1958.1	921.5	43802.4	14731.7	85886.6	3009.9	93.1	103.7	5408.7	12	16.8	13666.9	370.6	111.4	43.9	183.5	17.7	50.1	19.5	34.4	16365.6	354.9	32.6	17.5	12.1
1489	training	SP-MS	50.25753425	M	1.88768032	3.422525503	0.754879364	50.25753425	1097.2	245.1	44403.6	52.9	40.4	36.9	36.1	34.5	6804.9	6732.3	43.9	11	1308.4	60.6	21.9	109.9	1870.2	854.8	42822.2	13644.4	88846.1	219.1	80.7	65.5	5454.5	18	23.7	9269.6	238.8	124.4	132.1	124	35.6	64.8	23	33	17002.5	301.1	35.6	13.5	13
1491	validation	SP-MS	57.67123288	F	1.408616696	1.333655507	0.766919674	57.6739726	949	584	49883.4	64.5	81.4	54	52.1	49.9	14422.6	8548	62.5	13.3	7262.1	101.9	63	186.1	2364.5	830	39919.8	16572.6	90598.8	436.8	138.9	110.3	7089	58	44.3	10800.7	269.9	203	60.7	183.6	50.6	52.7	27.3	49.4	16660.6	200	67.6	24.9	24.5
1492	training	PP-MS	50.33150685	F	1.745181914	2.865112839	0.720900481	50.31232877	1231.7	294.9	28279.4	47.1	27	20.8	15.9	25.7	10100.3	7450.6	24.3	7.2	7670.1	64.5	16.5	128.2	1614.9	554.6	48568.5	15775.3	99646.8	389.8	101.3	67.7	3252.9	12.5	12.8	12772.4	266.5	117.8	21.2	171.7	16.3	47.3	11.6	18.8	16810	290.3	28.3	11.3	9.7
1493	validation	PP-MS	65.78082192	M	1.07297091	0.81399858	0.751385479	65.78082192	1495.9	442.3	22691	46.1	34.8	25.3	21.3	35.1	13310.5	2471.7	23.3	12.1	4562.4	78.4	38.6	212.5	1021.4	530.4	37756.5	18311.4	80878.6	1324.3	83	74.3	3282.6	14.4	18.5	9322.9	140.9	118	24.7	198.4	15.8	32.7	18.6	24.5	15073.9	318.1	41.3	13.2	28.3
1496	training	RR-MS	51.23013699	F	0.591845621	0.706140796	0.782230683	51.19178082	1276.9	375.2	30512.1	44.3	33.7	24	22.8	30.6	11537	3697.5	21.7	7.2	5766.2	60.1	19.4	168.5	1861.3	766.4	39867.6	18027.3	88263.7	385.2	82.7	90.6	6555	13.6	13.4	17493.3	303.1	105.3	33	176.2	13.4	38.2	28.2	27.3	15542.2	298.1	40.3	14.1	16.6
1498	training	RR-MS	24.12876712	F	1.434753101	1.08555389	0.815943152	24.10958904	749.6	136.2	9053.9	50.4	39.5	39.2	32.8	30.5	1459.5	5018.7	59.5	11.7	1278.8	41.7	65.8	168.9	684	461.8	36397.8	8275.3	42365.3	1289.7	88.8	63.5	1790.1	19.9	22.2	9329.3	103.1	106.9	37.4	92	35	80.1	17.3	37.3	11870.3	252.5	34.2	20.3	19.4
1499	validation	PP-MS	51.10136986	M	2.741046204	3.243509307	0.724227751	51.09589041	930.3	305.3	65651.9	54.3	43.4	41.2	41.1	33.6	7057.8	12139.4	41.3	17.8	10694.4	62	36.8	268.1	2072.8	1446.3	45285.2	16940.4	93082.2	1677	97.2	86.7	11756.4	33.5	27.2	14801.9	391.2	125.2	40.6	138.1	28.4	59.4	16	36.7	17743.8	232.9	33.1	18.1	13.8
1501	training	SP-MS	52.51780822	M	2.834183868	3.467416483	0.713775492	52.48767123	1205.3	275.2	47039	116.4	54	61.6	29.2	39.1	10148.3	14059.6	41.9	14.6	4988	71.7	41.6	221.6	1711.6	1207.8	44167.8	14575.6	96337	502.3	94.1	106.2	7692.4	28.1	36.5	8370.7	420.7	140	47.3	160.7	31.7	74.3	28	40.6	18736.4	251.5	39.7	19.8	21.1
1502	training	PP-MS	51.21917808	M	3.008036475	3.144503059	0.736998434	51.25753425	961.4	249.2	44730.1	48.5	49.9	24	37.6	29.5	5116	8795.1	65.2	7.1	7364.5	84.9	44	202.6	2145.1	610	45751.9	13547.3	71052.7	1122.7	89.5	59.6	4626.8	13.2	19.9	11144.4	197.2	97	147.2	107.6	34.3	59.2	29.4	24.5	15578.8	246.7	29.2	11.7	10.2
1503	validation	PP-MS	60.86575342	M	1.33500115	1.94938145	0.761346371	60.86575342	1480.9	532.8	28833.3	129	106	86.3	50.2	75.9	10323.6	11368.1	62.4	28.5	7375.8	148.7	90.6	321	1545	978.6	44169.8	14213.5	90987.5	1277.3	273	126.9	4428.4	65.3	151.8	9800.1	312.6	387.9	108.2	285.9	118.5	81.9	41.2	126.3	18070.9	333.1	234.2	55.6	31.3
1504	training	SP-MS	32.32876712	M	2.685676677	3.069863212	0.705365483	32.33150685	1465.3	319	39641.8	63.1	54.6	56.3	33.8	52.5	7050.4	13206.1	59	22.6	7583.7	81.3	40.9	191.1	2482.4	1977.1	66511.8	15825.9	97050.9	1383.7	94.6	112.3	8247.7	25	39.4	17871.7	239	129.7	56.7	132.8	50.7	73.9	27.4	45.3	19050.3	320.8	54.1	23.1	18
1506	training	PP-MS	65.55616438	F	2.229415294	3.398573962	0.729631775	65.5369863	1174.9	241.5	44377.6	54.6	50.5	43.1	46.8	38.3	7349.3	10582.5	75.5	10.3	7679.8	64.5	24.7	133.7	2044.3	516.3	41211.6	13809.4	86937.6	1985.8	86.1	77.1	4966.1	12.6	16.8	29128	247.1	113.6	33.9	115.4	37.3	63	13.9	32.6	19661.3	265.4	39.9	24.4	12.8
1507	training	SP-MS	28.91232877	M	3.469503202	3.530681401	0.774662139	28.89315068	1062.7	262.9	32476.3	68.5	80.3	55.1	44	49.6	4632.1	5280.6	48.2	19.3	4107.3	86	54	244	1335.1	797.3	46266.5	14520.8	74813.3	750.2	99.3	111.2	7944.9	25.2	40.2	11841.5	351.4	138.1	56.1	86.1	28.3	80.5	27.6	56.3	13779.5	268.2	52.9	25.8	18.9
1508	validation	PP-MS	42.23287671	F	3.304325049	3.587046471	0.720471048	42.23287671	1458.1	315.9	46823.4	60.8	74	64.3	41.5	45.9	6830.7	7290.1	52.1	20.4	4307	92.6	47.4	197	2184.4	970.8	49309	14408.5	87600.6	345.1	96.7	103.9	5012.9	29.4	32.8	20587	413	123.8	62.8	155.4	30.5	63.4	29.1	46.5	19059.3	283	46.9	29.5	20.5
1509	validation	PP-MS	62.35890411	M	1.357754	1.804338174	0.763336418	62.36438356	2249.3	577.2	72872.3	105.6	125.4	70.1	57.8	70.9	25567	147959.3	74.8	30.6	24642.8	136.9	59.5	310	1964.1	3103.3	45519.5	28396.3	132094.4	690.4	123.6	121.3	10037.2	32.5	51.1	19927.1	324.7	215	95.7	122.9	39.6	67.4	39.7	60.7	25635.9	383.2	66.9	32.3	25.3
1510	training	RR-MS	59.96164384	M	1.24309696	0.976663546	0.771022294	59.98082192	1780.2	411.4	42799.9	63	46.4	34.7	56.8	45.5	15809.8	16470.3	60.2	9.4	11095.3	110.5	21.5	173.2	1900.5	1250.1	44089.2	21620.4	120765.9	438.7	84.2	91.9	6607.7	18.7	22.5	14448	260.5	145.5	43.2	188.8	15	45	25.7	26.3	24683.5	317.1	48	13.4	10.8
1511	validation	RR-MS	39.8109589	M	1.883448867	2.127527555	0.749953959	39.80821918	1335.3	332	46783.4	44	31.3	19	27.1	22.4	10839.1	14087.8	53.7	7.4	6049.4	59.5	52.5	149.7	3109.4	1242.3	45833.6	18795.7	99380.7	3340.3	119.6	76	9983.7	14.2	14.6	11008.6	212.1	108.7	23.1	151.8	32.9	29.8	13.2	15	17718.8	248.2	26.9	13.4	11.4
1513	training	RR-MS	38.95616438	M	1.773759713	1.439580628	0.761965984	38.95616438	1257.6	353.5	46336.9	118.6	36.7	32.2	55.8	36.1	7164.4	19094.4	52.5	12.1	8298.2	63.3	31.3	153.4	2045.4	1868.7	42623.5	18849.6	116591.5	854.9	113.4	107.1	13728.8	16.2	44.7	17245.9	407.7	115.5	65	153.9	25.1	31.2	22.9	38.1	22226.9	293.7	55.8	17.3	10.7
1516	training	PP-MS	57.31780822	F	2.322892818	2.466988216	0.708254423	57.29589041	1209.3	242.5	44230.6	108.7	28.7	26.5	19.6	22	6559.6	11952.5	63	6.3	1077.1	41.8	18.2	162.4	1625.3	362.5	45835.7	8075	48591.6	536.3	68.4	43.9	4422.8	15.2	12.4	12249.5	127.1	93.6	35.1	60.2	14	59.9	15.7	22	13936.2	166	19.3	11.6	9.8
1517	validation	RR-MS	27.93972603	M	0.489723515	0.724062772	NA	27.89589041	1495.9	397.2	29481.9	92.1	80.5	55	47.4	46.3	9570	8189.4	59.8	22.6	14645.6	96.9	49.6	163	1481.8	1331.8	47830.7	20499.9	91613.5	7655.7	94.6	109	9222.6	28.7	55.6	8302.6	238.7	136.3	65.7	184.9	59.2	57.4	36	50	18993.9	347.2	56.4	28.9	23.6
1520	training	PP-MS	54.43835616	M	2.012990056	3.561113209	0.696793903	54.45479452	1691	306.4	41813.3	59.9	55.3	48.4	30.2	49.6	6967.4	28978.8	44.8	12.7	13838.9	76	27.8	197.9	2051.9	2304.9	60580.6	14212.6	90693	213.8	82.3	78.3	6530.4	15.5	50.8	8197.7	213.5	153.1	58.1	87.3	14.3	88.9	29	42.1	18393.8	290.3	33.2	15.3	9.7
1521	validation	PP-MS	42.24383562	M	4.311740145	4.669688573	0.755413841	42.24657534	1409.6	329.8	51362.9	61.1	43	40.3	26.9	36.6	12058.1	16218.3	49.9	12	9656.4	89.6	22.5	418.9	6189.6	1566.9	50244.1	18894.7	121046.9	323.4	79.4	100	7559.7	13.8	32.1	10768.9	236.6	130.8	39	210	219	34.6	19.1	28.8	25411.5	305.9	30	13.9	10.3
1522	validation	RR-MS	26.28767123	F	0.994325184	1.596482499	0.771323934	26.24931507	1131	567.4	29713.2	191.2	154.1	429.5	103.4	81.4	6843	4311.7	58.6	17	9576.9	160.4	134.9	242.1	16502.8	1551.9	47808	14734.6	72390.9	783.1	340.2	1065.1	7406.3	52.5	123.4	188381.3	198.2	371.6	97.1	227.1	95.1	103.6	215.5	539	14563.2	393.8	88	26.2	32.6
1524	training	SP-MS	63.82739726	M	3.610071712	3.066305515	0.67552454	63.82739726	1302.5	305.7	59958.2	65	93	58.9	38.9	48	15019.4	16447.7	79	17.5	7206.4	101	52.5	222.9	2796.1	1131	37345.7	14310.4	96171.9	6102.1	92.1	110.8	5764	23.2	36.6	19514.5	430.7	134.6	66.1	158.7	53.1	59.5	26.9	44.6	23582.9	319.4	46.5	27.9	22.5
1529	training	PP-MS	47.69589041	F	2.406363447	1.876950423	0.764713907	47.69315068	2383.7	453.7	46488	66.3	68	55	39.9	64.5	8585.1	42323.5	81.3	23.5	2522.8	103.6	55.7	235.6	1785	2479.4	45262.3	17662.9	96979.3	195.5	91	99.6	8115.8	31	32.7	13379.3	243.2	152	61.1	190.6	33	53.7	34.7	47.7	18101	671.5	48.7	29.7	21.9
1531	validation	RR-MS	40.55890411	M	1.600070427	2.508156943	0.733546765	40.51780822	1041.5	289.3	44179.1	60.9	38.4	48.5	36.9	40.6	4854.8	14440.3	52.7	10.9	7416.5	72.4	42	196.3	1577.3	877.5	45348.8	14845.1	79404.2	230.7	89.2	79.6	5550.2	30.7	43.1	11095.6	277.5	156.5	42.8	70.8	29.9	88.6	34.7	54.1	16518.1	250	55.5	20.2	12.2
1532	training	PP-MS	47.0739726	F	1.269162337	0.809646297	NA	47.06849315	2329.4	695.7	72054	89.4	44.7	26.9	21.9	49.1	19461.2	14968.3	33.8	10.7	3791.2	125	25	301.9	3082.5	1276.4	48088.7	27508.3	133218.1	5749.1	98.1	109	14594.1	21	20.2	63538.6	304.3	184.1	55.1	255.4	24.1	31.2	15.1	24	25616.3	412.3	21.7	20	20
1535	training	RR-MS	29.80547945	F	0.894484789	0.894484789	NA	29.73424658	1295.6	339.6	22383.5	55.7	50.7	41.5	29	43.5	6653.1	4349.3	51.4	14.5	4575.6	121.1	40.7	115.2	1790.7	765.6	46703.9	13470.2	72785	176.6	82	93.4	6501	19.9	26.1	12002.1	204.5	115.3	49.1	190.9	24.1	73.4	24.2	38.3	15991.6	315.6	41.9	18.7	20.1
1536	training	RR-MS	29.06849315	F	0.518506399	1.278314683	NA	29.06849315	1189.9	366.3	17654.1	61.1	68.2	52	31.3	39.3	2201.5	3926.7	34.8	12.4	5610.8	69.2	31.1	180.6	1743.6	681.4	35516.9	11587.4	62648.5	259.1	85	106.5	4336.7	16.8	24.8	12040.1	190	88.8	38.4	160.9	33.8	77	29.4	38.3	16158.6	297.7	34.3	23.1	19.3
1538	validation	RR-MS	48.96438356	M	1.137223203	1.137223203	0.76994747	48.93424658	1504.1	218.4	18736.5	71.1	72.5	52.6	36.6	50	6629.4	16126.8	73	17.4	1864	73.9	47.7	131	528.4	608.9	46573.8	11472	58674.1	2526.2	95.3	75.6	2861.7	26.7	33.6	6474	112.9	104.2	51.4	77.9	32.6	57	20.2	49.8	16410.1	264.4	44.9	25.6	21.4
1539	training	PP-MS	54.01369863	M	1.807624573	1.48033402	0.642495658	54.01369863	1680.5	542.8	46699.8	90.9	57.2	40.3	32.2	43.1	14399.6	10419.6	55.7	14.6	3127.4	111.8	44.2	127.4	2916.7	1100.2	41958.7	22323.4	107906.9	396.9	83.5	146	8808.7	29.8	38.1	11505.6	400.6	151	54.4	299.4	30.5	52.1	30.9	36.6	22589.5	335.4	36.6	19	14.4
1540	training	PP-MS	61.21917808	M	2.019244626	3.326333375	0.718387969	61.20273973	1040.6	344.7	48323.6	57.8	54.6	35.7	26.9	35	11437.9	9504.6	43.5	11.5	5443.8	67.5	36.5	228.5	1970.7	1064.9	39910.5	18067.5	93247.2	22465.8	84.5	89.8	9978.6	25.3	26.9	8046.1	376.9	140	48.9	169	18.1	59.3	18	41.4	16973.8	253	35.6	21.9	13
1541	training	RR-MS	39.63013699	M	1.601887086	1.315901349	0.730793926	39.65479452	1295.3	298.4	24968	56.4	30.7	41.2	30.6	40.7	6914.6	3719.5	35.8	10.1	3519.2	84.6	39.1	147.8	1125.4	652.9	39320.3	14632.2	66149.2	134.7	74.9	77.3	5082.9	19.7	21.2	9990.7	277.1	101.6	34.5	170.1	16	64.4	23.7	34.6	18218.9	327.7	32.5	16.9	11.6
1542	training	PP-MS	43.72054795	F	1.922918022	2.69352088	0.752067291	43.72328767	1800.3	494.6	41638.5	58.5	53.3	54.6	28.7	58	12103.6	29896.9	163.2	12.3	12127.1	93.1	32.8	210	2360.5	2063.4	53691.3	24735.2	103516.5	3253.9	81.7	106.9	6848.2	22.7	30	11659.3	282.6	126.9	51.6	119.7	28.7	58.4	29.4	42.5	20099	329.3	36	18.4	16
1547	training	SP-MS	61.2	F	1.349866806	1.785575177	0.767984005	61.17808219	1759.8	490.8	30265.7	85.3	61.3	60	41.7	49.9	11902.7	2729.1	45.4	16.8	5300	119.7	44.8	259.1	1111.1	1030.4	48337.9	16130.1	101969.7	227.7	91.7	105.7	5590.9	26.4	29.8	21151.6	252.4	145.7	59.8	251	25	60.4	28.1	49.9	25290.1	414.7	49.4	23	21.2
1549	validation	PP-MS	59.29863014	M	1.331463001	1.487095539	0.724950892	59.43287671	1115.2	424.4	49349.4	148.9	108.2	117.9	65.3	59.6	7480	18055.9	219	18.7	6476.2	95	81.6	223.2	7104	1051.8	42905.6	14292.6	111815.4	5758.4	256.1	127.2	6434.6	37.9	97.7	17252.3	276.8	274.1	85.6	209	45.4	84.9	50.1	141.1	17557.2	319.1	76.5	34.1	27.3
1550	training	PP-MS	57.50136986	M	1.704210867	1.875042755	0.689683686	57.49863014	1081	264.5	29043.1	55.1	77.5	40.3	26.5	40.7	12008.3	16708.5	155	10.2	5445.8	82.6	33.6	275.3	1581.6	983.2	41687.8	14380.4	98022.9	7082.9	84	78.7	3608.8	21.4	23.3	9560.3	243.8	106	39.8	146.8	30.4	58.7	22.6	26.8	19582	283.6	32.1	15.6	15.1
1551	training	PP-MS	60.20273973	F	1.280146074	1.032680171	0.749791419	60.20821918	1429.8	507.7	54089.3	124.8	80.3	69.4	47.4	54.4	5630	39673.2	165.4	22.3	2096.4	102.4	60.9	230.3	2711.9	3243.9	49933.9	20884.7	97010.8	2879.9	159	122	7524.9	35.5	33.3	12456.8	276.7	158.7	84.6	135.8	39.9	60.4	34.9	61	19188.4	340.7	53.5	35.9	26.1
1555	training	RR-MS	37.53150685	M	2.114579017	2.755284312	0.780145192	37.53150685	1200.6	341.9	50643.1	54.3	177.2	27.8	28.5	44.3	6873	19667.4	63.9	10.7	6391.3	75.8	30.9	176.1	1259.5	985.3	50058.3	15009.2	83669	1095.1	85.4	77.1	5208.4	24.2	24.4	12875.7	251.2	116.5	35.9	67.5	19.3	80.4	16.5	40.6	15804.7	291	26.2	14.4	16.3
1557	validation	SP-MS	61.35068493	F	1.287829412	1.879848285	NA	61.33424658	1403	283.2	49303.6	47.1	36.7	35.8	31.5	33.8	17785.2	23957.6	99.6	8.2	5568	63.9	24.3	141.7	2378.1	1301	36951.9	20439.6	102120.7	8841.3	76.1	81.6	9320.8	17.5	19.6	7407.4	233.2	118.5	31.6	123.4	42.7	41.7	15.4	25.5	22666.1	189.2	28.6	14.6	24.2
1558	training	SP-MS	58.94794521	F	1.134209739	2.190657734	0.720073271	58.94794521	1445.8	346.6	47428.2	60.9	54.7	48.8	21	40.4	7948.5	7151.4	28.2	14.7	8994.4	82.6	22.7	305.6	2423.5	899	38111	14695.7	76073.1	290.2	97.8	78.3	8358.6	25.5	19.9	14262.4	342.6	126	44.9	112.9	23.3	54.7	29.5	32.2	21625.8	268.7	36.8	15.2	13.8
1559	training	SP-MS	54.48493151	M	0.892627632	1.509477213	0.74025431	54.48219178	2106.5	686.6	73489.4	90.2	73.7	39.7	37.5	45.6	13082.7	12020.3	35.5	19.7	15153.9	114.7	31.4	201.8	2953.7	840.7	50859.7	22067.3	117409.8	5032.2	572	54.6	5722.6	28.5	85.3	13843.8	309.9	344.3	31.6	273.1	40.3	25.7	26.3	93.8	19708.3	278.4	190.9	28.9	27.6
1560	training	PP-MS	36.91506849	M	2.895640749	2.789329578	0.772851913	36.91780822	1182.1	356.3	48444.7	71.7	46.2	37.8	23.7	50.7	5711.6	11776.4	54.2	16.2	9653.9	87.4	33.7	222.8	2695.8	1449.6	49060.5	15893.5	93226.3	1593.9	174.5	74.7	7120	20.7	68	13104.2	324.7	177.5	46.3	137.8	57.4	45.9	37.7	73.5	15561.4	264.6	69.5	21.8	14.5
1563	training	PP-MS	48.09863014	F	4.159203958	4.563383983	0.777738905	48.09589041	1759.9	344.4	44533.9	47.6	66	22.5	40.4	29.7	7816.4	6667.6	28.9	15.9	2285.8	77.5	21.8	361.1	2947.6	585.6	47537.1	16063.5	100873.4	991.6	79.7	44.1	4511.8	17.7	20.2	12490.8	330.2	119.5	34.5	187.8	39.9	23.8	13.5	22.5	23865.2	309.4	28	15.2	14.2
1564	validation	PP-MS	56.85753425	F	0.65655005	0.934966963	0.7888273	56.85479452	2874.7	560.3	43002	1283.9	54.2	24.6	22.4	37	18312.2	8795.1	54.6	11.4	7796.7	100.3	43.5	340.8	2192.9	776.8	42862.9	28545.3	111623.8	5629.3	37.7	305.6	2546.6	16.4	22.4	12813	134.8	134.9	18.6	409.9	15	32.8	16.3	29.2	21250.2	461.8	25.5	16.9	15.9
1566	training	PP-MS	55.70958904	M	1.675624	2.150359387	0.734204757	55.70684932	1007.4	344.8	34172.6	52.5	56.5	19.1	18.5	22.6	5899.4	5455.7	13.1	10.9	6506	41.2	23.7	215.1	1285.3	694.5	44212.5	11543	72450.1	186.3	56.8	53.3	4050.4	28.5	32.4	11849.9	273.7	81.4	12.6	126.8	11.7	37.1	14.9	20.6	18326.3	247.4	18.4	12.8	9.8
1568	validation	PP-MS	63.56438356	F	2.241142516	3.338076671	0.746789371	63.56164384	1776.8	490.2	45603.8	48.2	143.5	37	25.4	40.9	19592.2	6109.1	36.4	9.8	4110.3	110.8	22.2	245.8	3158.9	799.8	48703.1	14873	111958	395.6	117.8	90.8	4453.3	25.3	19.6	25427.2	288.1	163.2	30.9	244	27.6	29	18.3	29.4	18840.7	294.8	44.7	14.3	12.3
1569	training	PP-MS	61.13424658	M	2.488802598	4.716607202	0.733042995	61.13150685	1816.5	464	47352.4	52.8	87.1	23.9	31.9	42.8	14313.2	5631.2	48.6	12.1	9564.4	109.5	42.3	244.4	3053.8	1349.6	41670.1	21251	92082.3	2171.5	87	86.8	7440.8	19.1	35.4	14042.8	269.9	151.1	35.5	196	40.9	65.2	32	41.2	21103.6	327.3	32.7	18.7	15
1570	training	PP-MS	47.32054795	M	1.350523563	1.278613861	0.796346115	47.31780822	1627.1	413.7	87094.8	160.5	161.1	30.4	21.6	33.1	8352.2	8152.1	42.6	7.3	1525.9	79.4	12.6	126.2	2196.2	874.5	58891.1	15983.4	106223.4	357.4	109.4	71.4	8980.5	12.6	37	19387.5	521.7	114.7	43.6	172	26.2	29.2	13.1	29.5	25375.7	294.9	28.4	9.6	9.2
1573	training	SP-MS	43.09589041	F	3.952491772	3.952491772	0.785714615	43.09315068	1087	206.9	31228.4	67.1	43.6	22.1	23.8	33.2	3251.8	4980.8	38.3	16.6	665	55.7	26	198.5	1608.3	352.1	42164.2	7435	50362.5	3347	72.1	72.4	3218.9	23.1	21.7	9693.1	192.6	96.3	30.5	53	19.9	98.4	33.8	35.8	11239.7	237.8	25.5	14.3	13.6
1574	training	PP-MS	64.67123288	M	1.647171453	3.246629438	0.694057781	64.67123288	1542.7	329.3	59938	38.2	69.7	33.8	25.7	34.6	15362.8	24670.4	49.8	13.6	24063.7	74.1	17.3	352.4	3997.7	1622	44609.6	20030.3	141495.3	665.6	76.1	54.4	3416.5	24.3	73.6	8737.4	229.2	164	30.4	70	22.1	16.5	20.7	34.4	21154.7	195.7	33.1	16.6	14.3
1575	training	PP-MS	61.57808219	F	2.407076902	2.328616781	0.767419003	61.57808219	1514.6	447.8	51435.9	49.4	104.2	20.7	23.6	19.7	12085.6	11528.1	29.6	18	10033.4	78.2	20.3	255.1	2834.4	1409.7	40327.1	19440.2	93992.2	167.8	84.5	72.3	7348.7	23.2	26	19939.1	360.4	130.4	22.6	148	84.9	24.3	27	24.5	21071.1	295.8	21.2	23.2	20.8
1577	training	SP-MS	53.77808219	F	1.310168382	2.876375111	0.707223786	53.77534247	1678.3	380.5	50426	30.8	70.9	26.9	47.9	28	13404.9	12867.1	35.4	23	18070.6	102.7	28	141.7	1893.4	2114.2	54107.2	23016.8	112862.8	2143.8	93.9	74	10561.6	28.5	35.8	25429.8	212.6	184.1	28.1	168.2	31.9	39	35.4	32.3	19218.7	291.2	28.9	53.4	28.7
1579	validation	PP-MS	54.84109589	F	1.813720885	1.504402065	0.727901216	54.76438356	1600	357.9	40562.2	35	33.1	31.8	59.9	24.9	10056.4	13234.7	42.9	27.6	20358.5	72.4	42.7	219.4	2789	849.4	39579.9	17331.5	98915.1	921.7	127.1	69.3	7826.2	34.3	43.5	12628.8	392.9	205.6	33.5	135.5	34.7	39.7	42.3	39.8	16513	267.9	42.2	43.3	42.1
1580	training	PP-MS	62.44383562	F	1.964896142	2.9862106	0.782840952	62.44109589	1592.1	491	46584.3	42.6	62.7	29.7	21.5	29.7	11556.1	7415.1	25.4	10.9	11331	95.2	21.4	199.5	1852.8	700.3	41680.7	15562.4	90854.2	3560.6	117.1	61.1	2197.8	17.1	26.4	20577.3	253.6	185.6	21.6	242.8	51	26.2	16.1	48	19854.2	303.1	56.4	16.5	15.4
1581	training	SP-MS	48.80547945	M	1.438726775	1.454751875	0.781470504	48.80547945	1421.7	346.9	40691.7	76.6	54.4	43.8	48.8	54.1	6830.7	19019.6	102.4	36.2	16900.2	110.2	41.4	184.1	1660.2	1755.9	37669.5	16118.1	79711.3	720.8	137.3	118.1	9162.2	30.3	78.5	12495.3	233.6	144.6	49.8	141.6	38.6	74.7	46.2	60.3	18927.2	285.3	48.3	33.1	27.1
1582	training	RR-MS	44.11232877	M	0.591821837	0.626779736	0.76765416	44.10958904	1303.6	331.6	69919.5	49.3	45.8	39.5	24.3	22.8	9266.5	30176.1	26.6	10	7045.7	76.2	23.2	214.6	1590.3	1662.7	39242.6	13122.7	110397.6	292.9	98.7	46.1	3712.7	14.8	26.8	12186.4	231.3	164	21.3	184.6	18.8	14.5	25.1	26.2	20993	190.5	35.3	15.3	14.2
1583	training	PP-MS	53.72328767	M	0.992683392	1.006097751	0.761635891	53.7260274	1612.4	487.1	54152.1	75.8	91.1	30.9	59.9	46	9935.7	18111.6	59.9	19.4	2743.1	115.4	20.4	249	2481.2	1640.8	38052.2	24327.9	92131.2	3499.4	94.4	118	9300.5	24.9	34.9	19277.6	281.4	147.4	37.9	170.8	32.2	73.6	39.7	43.4	17045	334.3	32.8	30.2	25.8
1584	training	SP-MS	60.32054795	F	1.580169519	1.665548155	0.780177138	60.32054795	1831.5	531.8	47659.5	56.8	51	33.1	45.9	44	12110.6	6648	36.9	23.5	11562.6	89.2	26	290.2	2173.4	857	39488.4	15781.4	105823.5	340.7	125.5	80.3	3274.9	21.9	56.6	15503.1	196.5	256.7	26.9	118.5	43.8	38.1	46.7	57.4	20846.4	264.2	98.3	17	55.7
1586	validation	PP-MS	61.67671233	F	2.256134671	4.008878412	0.770763101	61.6739726	2332.1	692.6	54155.6	47	135.1	46.5	38.3	50	27564.4	11546.5	34.1	12.7	11858.7	152.3	26.8	329.1	2456.3	627.2	49570	20606.3	135481.9	5523.3	88.3	95.7	5960	19	30.6	16780.6	284.5	180.9	36.1	232.1	31.1	39.4	28.4	44.5	24023.6	366.8	50.4	16.8	15.2
1587	validation	PP-MS	64.89589041	F	1.494421325	1.813168957	0.733643674	64.89315068	1617.6	484.8	31639	57.4	71	24.9	26	40.8	14961.2	10269.1	42.2	12.5	7856.7	119.3	21.4	259.9	2689.9	984	31675.5	17303.8	85303.8	1091.6	103.1	97	5571.9	35.8	22.5	13532.8	227.5	150.3	39.6	139.1	40.1	50.3	30.9	35.8	17698	339.6	37.8	14	28.8
1590	training	SP-MS	52.95068493	F	0.997248197	1.308320597	0.765834928	52.94794521	1451.9	408.6	53605.6	34.1	102.6	24.2	53.9	23.1	15502	7532.1	23.1	29	5924.5	50.2	33.7	173.2	2702.3	583	47539.5	15981.9	97128.8	1269.9	106.9	72.3	5074.8	15	20.2	12708.3	218.7	133.9	44.3	159.9	25.6	28.7	17.4	19.9	22142.2	261.2	60.1	15.5	17.1
1591	validation	PP-MS	60.44931507	F	2.837126975	3.620088598	0.700661471	60.36986301	1509.5	236.6	38728.7	60.6	44.3	32	30.3	34.1	7422.9	10194.1	45.1	17.8	9037.1	67.3	19.9	228.4	2702.9	952.6	39538.3	13858.1	100154.4	1799.9	83.3	84.1	6833.4	13.5	18.8	9478.5	348.8	122.9	178.2	162.6	47.7	46.1	30.1	35.3	15344	226.8	33.9	17.1	14
1592	training	PP-MS	62.36986301	F	0.676548117	0.441451575	0.772838143	62.36986301	1363.9	483.3	48739.9	56.4	53.9	16.3	35.5	30.6	15069.8	17243	54.4	15.1	15895.6	76.6	16.8	235.5	1671.7	1820.6	37944.2	19139.7	94354.6	577.6	105.8	71.1	8861.8	12.5	16.6	24687.6	236.2	147	37.6	89.8	32.6	45	28.6	21.8	18238.5	295	37.4	14	13.7
1593	training	PP-MS	60.09863014	F	1.510382221	1.523426304	0.79622969	60.09589041	1469.8	367.7	31361.4	171.1	34.2	25.5	24.9	29	9342.9	22660.5	134.4	9.4	2081.7	72.8	85.7	275.8	1089.7	1181.6	37616.2	14814.3	105240.8	8037.8	116.5	65.3	3242.5	66.1	18.5	13471	200	185.6	37	268	123.7	18.6	13.1	43.2	19101	207.1	34.2	13.7	13.3
1597	validation	PP-MS	65.26575342	F	4.392050261	3.624458589	0.733417033	65.24383562	1724.4	299.7	44457.6	35.1	127.4	32.9	45.3	23.6	11241.6	7973	28	16	8002.2	52.1	26.9	171.9	2226.9	553	45929	13254.4	96437.8	815.6	183.6	50.2	5150.3	35.8	31.4	12486.7	304.9	123.1	30	53	22.7	25.6	20.6	32.3	20403.5	234.1	35.3	23.4	22.3
1598	validation	PP-MS	54.86849315	F	1.869819217	2.714861882	0.759215637	54.86849315	1411.7	374.5	50817.6	50.3	46.5	55	32.6	45.3	10590	19652.5	38.9	15.2	18871.8	69	45.3	203.8	1716	2475.4	46996	14606.6	105413.7	26020.6	129.5	87.7	8873.7	28.5	36.8	11464.5	292	176.3	28.9	131.8	50.1	35.7	32.8	41.6	19125.5	234.8	64.5	29.8	19
1599	validation	PP-MS	65.72876712	M	0.967978621	1.121725594	0.70286951	65.73150685	1438.7	299.6	45072.1	43.1	111.2	24.7	70.7	35.7	12918.7	18919.5	35.5	13.8	14918.8	60.2	17.2	223.1	1783.5	557.9	39540.3	12615.7	90712	2973	88.3	59	3969.7	28.7	74.8	16878.2	373.8	171.2	22.9	115.8	18.4	20.7	15.3	29.9	23276.6	273.1	41.7	15.4	14.8
1600	validation	PP-MS	55.53972603	F	0.840306721	1.361942297	0.792499641	55.5369863	1606.6	458.5	39764.3	95.2	131.8	20.3	22.1	27.7	17397.3	12005.8	36.6	15.3	7781.4	78	30.3	175.2	2097	1721.3	38414.9	20375	107636.4	998.3	87.2	96.7	5430.6	45.1	23.8	10135.3	299.2	144.1	20	96.3	19.1	19.9	23.3	22.9	27345.1	249.5	20.3	41.1	19
1601	validation	PP-MS	41.48219178	M	3.028628372	3.116167478	0.779493401	41.47945205	974.7	228.9	51156.6	45.1	29.6	22.3	26.8	16	3500.5	6718.7	19.4	10.6	646.2	26.9	29.8	183.3	1468.8	596	44365.7	12341.1	62740.6	72	58.3	38.5	3268	15.3	20.9	11637.1	294.3	80.5	17.2	72	13.9	53	14.2	19.5	17430.8	265	22.9	15.6	15
1602	validation	SP-MS	57.38356164	F	1.318192954	2.344288497	0.754498725	57.38356164	994.1	262	49508.3	53.1	168.4	13.4	23.6	23.3	6899.4	19089.8	33	10.9	8074.9	48.6	13.5	228	2814.5	2383.8	20285.4	14761.7	115846.8	8153.2	63	145.5	8459.1	35.3	16.6	12843.5	449	123.3	14.6	91.6	23.6	38.2	20.2	28.5	19619.5	173.3	14.6	14.6	13.5
1604	training	RR-MS	47.64383562	M	0.585116653	0.523509317	0.790867609	47.64109589	1420.7	308.1	40634.7	85.4	94	38	53.6	52.2	8139.7	5066	53.2	29.3	2582.8	76	37.3	181.3	2051.6	729.8	39342.6	16176.7	82376.4	296.2	82.1	106.8	2767.9	21.3	47.6	15230.8	236.4	108.1	52	149.1	33.3	65.3	54.6	52.2	22433.9	313.9	42.4	33.1	25.7
1605	validation	SP-MS	44.29041096	F	2.1185979	2.1185979	0.750276615	44.28767123	1303.5	242	57314.7	51.7	39.6	20.6	58.5	20.5	4973.8	11050	525.1	9.4	39619.7	42.7	29.1	151.7	1096	1042.3	41525.4	11049.6	93285.4	764.4	77	38.4	5106.6	13.9	18.9	10676	205.6	139.9	21	55.3	14	27.3	13.4	20	18159.8	308.2	35.9	14.2	13.3
1609	training	PP-MS	60.01643836	M	1.775405326	1.749580417	0.771187082	60.01369863	1370.2	314.9	35269.2	48.7	41.8	24.5	34.1	29.8	7965.2	2607.7	17.2	22.3	2089.1	59.1	23.5	172.7	1227.6	452.3	49408.2	13894.1	74859.9	144	1183.7	50.4	3669.3	17.6	18.1	12581.8	123.4	101.3	15.8	118.4	34.8	39.3	19.9	23.9	21036.4	397.5	67.1	13.9	27.8
1610	training	PP-MS	70.48219178	M	1.766532648	1.820749147	0.75446349	70.48219178	1321	378.9	53045	57	152.3	34.3	42.9	44.7	17039.2	10928.7	50.9	28.1	3242.9	95.2	30.7	257.1	1928.7	968.1	46530.8	20069.6	84879.7	2015.5	93.2	86.5	6016.1	22.6	69.5	12029.8	291.8	140.4	46.8	156.8	37.9	63.2	30.2	49.5	18450.6	278.2	41.4	30.1	30
1613	validation	SP-MS	47.81369863	F	4.309246084	4.364236011	0.739642549	47.8109589	1068.4	312.4	38696.5	31	22.5	32.1	32.3	21	5297.4	4771.4	24.3	14.6	2111.4	45.2	28.5	147.4	1380.5	396.8	34511.1	11810	73109.9	879.1	44.2	36.6	4699.6	19.6	26.8	11006.3	163.5	109.1	25	70.3	21.7	46.9	18.2	24.7	14995	272.2	36	20.1	19
1614	training	PP-MS	47.6630137	M	3.093533823	3.490106011	0.747102207	47.66027397	1258.7	305.7	45772.8	55.7	47	13.8	75	26.5	6919.5	4906.8	21	11.6	2509.5	63.5	19.9	176.7	1906.2	993.3	42941.5	16993.6	74481.6	3081.7	94.8	74.5	10036.8	14.4	17.8	11158	339.9	119.8	25.8	79.9	16.6	69.7	18.3	21.5	17900.7	235	19.2	20.1	16.2
1615	training	SP-MS	54	F	1.358037867	1.366220155	0.760339344	53.97808219	1155.8	420.6	52623.1	83.8	58.4	76.2	98.1	60	7899	4981.6	68.6	19.1	4167.5	113.1	68.1	253.7	1924.9	482.2	40911.1	9080.1	84093.5	366.7	146.7	98.3	3150.1	62.4	112.5	11318.9	224.4	240	71.1	177.8	44.1	67	56.5	111.9	19227.5	324.1	137.7	65.7	57.6
1618	training	RR-MS	28.29589041	F	0.500927483	0.402698076	0.80123931	28.29589041	996.1	316.8	35238.1	49.2	30.4	16.4	40.3	24.1	5494.2	5073.1	23.2	11.8	2890.9	54.6	23.4	242.2	1996.1	1052.8	48042.1	16266.2	74616	2261.3	79.8	72.3	7444	33.5	15.6	8334.8	228	120	17.5	118.5	25.5	66	52.8	22.3	14882.7	286.8	22.3	14	35.7
1620	training	SP-MS	47.83835616	F	2.625068782	3.458759449	0.771382805	47.83561644	1442.1	369	39543.5	47.2	69.8	17.1	21.8	32	7225.8	8816.3	39.5	18.6	11737.3	85.5	19	98.6	2557.7	737.5	38570.1	10032.8	91445.3	372.4	102.3	83.2	4975.8	13.8	17.7	11659	366.4	141.4	45.4	100.6	14.9	39	40.7	23	20586.3	307.1	27.6	14.1	22.6
1622	training	PP-MS	60.04109589	M	1.480794536	1.541805897	0.752348779	60.03835616	2256.4	601.3	63869.7	45.2	120.7	33.9	21	47.9	17248.7	22817.9	46.7	21.6	13209.7	140.7	26.8	246.4	2717.9	1925.7	41659.5	25134.1	125483.2	1731.6	137.1	125.8	10216.8	17.1	46.4	25842.2	425.7	249.7	28.7	274.4	28.1	29.3	26.4	280.7	20455.6	380	56	19.1	17.3
1623	training	PP-MS	50.06027397	M	3.327769643	3.0468181	0.801458463	50.05753425	1042.8	293.9	43021.6	54.5	123.3	31.2	41.5	34.6	6356.9	5206.2	40.8	15.3	1547	65.5	32.8	167.2	1834.7	700.5	39196.3	12915.2	84685.7	856.6	159.1	84.3	7087.7	23.2	40.3	14965.6	403.6	125.9	35.4	131	32.2	82.8	32.6	45.3	16434.2	245.9	33.1	20.2	19.9
1624	training	PP-MS	56.09589041	F	1.893446436	3.511054979	NA	56.09315068	1444.2	436.2	55474.6	50.2	107	52.5	53.1	45	11041.7	10270.3	44.3	16.2	7847.1	86.6	31.3	295.5	1997.2	945.5	37144.1	12213	99974	164.3	100.3	79.3	5286.8	23	35.5	20346.2	262.7	122.2	40.9	142.4	34.5	47	29.6	44.5	21796.7	300.7	57.2	20	37.5
1625	training	PP-MS	46.49863014	F	4.219495294	4.219495294	0.783141894	46.49589041	1302.8	381.5	34607.3	51	45.8	20.4	24.9	40.7	7068.6	3900.6	40.5	11.5	1883.7	300.7	22.5	105.7	2072.8	618.4	41289.6	11201.4	86337	230	160.6	50.9	4319	18.7	19.6	8693.4	185.3	115.2	35	99.4	40	64.2	32.8	35.1	15692.9	251.3	28.4	18.3	13.9
1627	validation	RR-MS	46.6109589	M	1.488519025	1.477527335	0.755694037	46.45753425	2059.3	476.5	48417.1	55.7	70.1	27.8	31.4	44.7	9346.1	12424	40	14.3	14281.4	125.3	32.3	105.7	2220.9	1491.9	43984.6	18481	104838.3	365.3	224.2	95.6	7584.3	15.7	26.8	25206.5	423.2	162.6	35.8	229.5	20	52.6	36	45.3	19921.9	342.3	45.7	21.1	22.8
1628	validation	PP-MS	46.18356164	M	1.420307444	4.056610501	0.765002362	46.18356164	1064.2	290.6	38446.9	33	50.7	10.1	9.9	26.6	5927.7	4239.6	12.1	8.6	5113.8	47.6	9.1	248	1720.6	802.6	47522.9	14038.9	80653	1421.8	110.5	61.3	6475.9	9.3	12.6	8357	300.8	90.9	13.5	70	20.5	78.9	18.1	14.3	14327.2	182.2	8.6	11.1	11.1
1630	validation	PP-MS	62.76438356	M	1.178748293	1.158405285	0.757219869	62.76438356	1483.2	403.6	64446.9	35.6	141.3	17.9	23.9	32.3	11861.2	15012	43.8	15.1	19362.5	72.5	21.2	248.2	3796	3020.3	29610.4	21722.4	126394.9	1836.5	60	128.8	13125.7	18.6	82.8	16658.3	562.3	147.4	25.3	127.9	30.3	43.7	22.9	22.3	26601.5	283.5	23.8	20.8	20.6
1631	training	PP-MS	57.58082192	M	1.238947197	1.775958308	0.784886873	57.57808219	1413.5	396.5	47798.5	49.5	29.4	46.8	46	31.1	7498.4	11931.3	36.3	9.4	3696.5	52.8	43.2	224.8	1187	871.7	37224.1	13618	78520.5	830.3	484.3	66.6	2687.9	13.5	28	11973.6	213.2	117.5	24.6	176.6	13	30.1	13	25.3	16916.2	253.3	36.7	23.6	13.3
1632	training	SP-MS	62.98082192	F	1.414175042	1.773254711	0.745422451	62.94794521	1423.3	361.4	26846.7	76.8	85.1	34.8	44	49.8	9113.8	6784.6	52.7	21.8	5482.6	94.1	40.7	167.3	1685	840.9	39845.9	16641.6	82853.9	360.6	102	77.4	5451.4	27.8	31.9	24129.5	351.9	446.6	46.7	194.8	52.2	70.9	39.4	49.8	16709.1	292.7	42.9	31.7	28.1
1634	training	PP-MS	49.45479452	M	2.573560563	4.433867297	0.729629129	49.45479452	1191.6	393.5	54747.8	50.5	67.6	31.5	32.8	39.4	6688.9	12943.9	52.6	14.7	12742	61.8	20.4	197.3	2651.5	1508.7	45546.1	14616.6	95312.4	5821.3	100	77.7	6096.1	14	21.2	10060.9	277.2	141.9	26.6	78	39	44.8	24.5	32.2	15752.8	266.4	33.3	12.4	20.2
1636	training	SP-MS	48.02465753	F	1.345905492	0.908729172	0.776212527	48.02739726	1390.8	355.6	46505.3	34.8	41.8	13.1	21.7	25.2	8866.3	15766.1	25.5	9.7	13586.5	53	21.7	147	2087.4	1599.1	39356.9	17591.6	93716.8	627.9	37.7	61.9	7173.7	26.4	14.2	10558.6	168.6	109.7	13.1	180.9	39	20.1	14.4	15.4	20144.5	254.4	27	12.4	21.8
1637	training	SP-MS	65.11506849	M	1.394147902	1.443521495	0.647796133	65.11232877	1290.6	276.6	57250.9	39.2	120.6	43.8	57.8	22.3	11803.3	12778.7	38.5	21.8	24786.7	36.3	34.6	202.9	1792.4	575	39256.8	11968.6	90097.4	479.2	75.1	45.1	3541.3	31.2	42.1	8102.7	292.5	120.2	35.2	101	35.2	28.7	28.2	38.5	17938.5	212.6	38.1	31.6	30.3
1638	validation	PP-MS	29.8109589	F	3.420920948	3.420920948	0.756816762	29.76712329	799.8	250.6	30483.5	45.9	36.7	20.5	17.6	25.4	3006.6	5201.3	33.8	10.6	1819.5	78.2	21.5	273.6	4849.7	331.1	40906.8	9425.3	65774.2	945.3	46.9	61.3	3780.6	15.9	22	10880.2	207.5	82.4	23.7	97.7	77.2	47.9	20.5	21.6	15729.1	224.2	23.5	15.8	12.9
1641	training	RR-MS	49.94794521	M	2.559590349	2.516223368	0.754897006	49.86849315	1507.5	598.7	46271.9	118.4	86.3	55.6	48.4	68.3	12060.6	7544.7	52.4	29.3	9218.9	131.6	57.4	325.5	2147	1268.4	33246.5	17874.8	93234.9	300	298.4	124.1	7905.3	47.7	117.7	15593.5	290.8	272.2	60.9	133.8	127.3	67.3	64.9	136.4	21324.7	341.5	131.6	38.4	33.2
1642	validation	PP-MS	58.76712329	M	0.386243304	0.400136085	0.737796527	58.55342466	1543.4	430.9	53632.8	176.4	63.3	29.6	24.7	36	10483.8	26552.1	81.1	10.9	18688.9	56.5	18	378.6	1989.7	870.5	33926.9	17670.3	124326.5	3876.2	192.6	63.7	5286.2	15.8	32.5	23472.5	298.1	116	42.7	128.1	16.1	29.6	18	26.3	21286.7	223.5	21.9	23.1	25.5
1645	training	PP-MS	65.84657534	M	1.545077862	1.639433095	0.76277737	65.84383562	1300.3	464.8	43744.4	122.6	111.1	46.2	36.4	47.7	11922.3	5927.5	68.6	30.4	13584.1	97.1	41.1	242.9	2186.9	1099.7	34584.4	24010.2	84269.9	2337.4	131.2	98.9	6637.3	30.6	94.7	12097.6	311.1	146.4	48.2	112.3	29.1	58.6	51.9	52.9	17981.8	269	48.7	29.2	22.4
1650	training	PP-MS	47.5260274	F	0.725343132	1.323447678	0.761862565	47.52328767	1360.2	422.7	38886.5	52.2	51.7	51	35.9	44.7	10148	5534.8	40.7	16.7	8974.7	85.9	31.2	235.2	2788.4	750.8	40656.5	14322.1	92251.7	1090.7	112.6	73	3459.2	16.8	33.4	23876.5	269.5	137.7	43.4	78.2	38.3	45	30.2	33.9	18321.8	251.5	49.8	17.4	18.5
1652	validation	SP-MS	51.50136986	M	3.569523174	3.448508081	0.726076959	51.49863014	1109.4	265.6	43024.8	58.8	70.5	53.9	41.7	42.3	9478.3	3915.4	48.2	14	4855.4	63.2	35.9	158.2	2724.1	616.2	46339.6	8137.6	76427.4	308.5	116.8	66.4	2579	22.6	49.7	9966.4	149.7	109.6	43.9	74.6	57.8	60.8	27.7	45.9	15933.5	209	44.5	23.2	23.5
1653	training	PP-MS	59.96986301	F	1.909582469	1.844208906	0.773125246	59.96712329	1612.3	410.2	31308.9	54.2	50.1	38.4	32.4	46.5	10159.9	4092.5	36.2	17.2	5032.7	106.1	29.8	228.6	1789.2	982.4	45708.3	19973.9	85667.8	688	94.7	93.4	4723.7	18.5	28	21601.2	284.3	145.8	39.1	130.4	23.9	61.6	37.5	37	18362	305.3	36.5	23.1	18.2
1654	training	PP-MS	51.48493151	F	2.482824068	4.207616428	0.774344762	51.44657534	1379	357	41859.2	67.7	82.3	61.7	41.7	48.7	8909.3	3949.6	40.7	17.4	3868.8	73.2	41.7	163.2	1936	338.5	37799.4	11540.3	72784.1	456.4	117.5	81	2796.9	27.1	42.7	11774.3	545.2	136.8	51.7	137.3	37.8	47.6	34.1	51.4	18672.4	283.8	65.1	23.9	25.3
1655	validation	SP-MS	65.15342466	F	0.717025653	0.855718515	0.780252038	65.15342466	1594.6	428.4	34710	69.9	98.6	31.8	38.5	54.7	12087.8	4394.5	48.2	20.1	2136.2	133.8	37	213.2	1516.8	899.9	37856.4	16691.6	70482	1713.4	102.9	93	4498.1	27.3	33.3	27802.1	287.6	163.6	39.3	189.9	26.8	90.8	53.8	47.2	14832.4	374.3	45.7	18.9	19.5
1657	training	SP-MS	55.30410959	F	0.258481064	0.874724472	0.791487718	55.30136986	1670.9	636.5	42999.2	64	73.9	42.1	41.6	45.3	11347.2	6616.8	47.5	23.4	7058.3	131.1	39.9	207.8	2651.7	1124.3	40459.7	19117.8	106401.7	488.8	192.4	129.1	6997.2	33.7	58.6	13089.4	328.4	233.3	35.3	130.3	52.7	54.8	64.1	73.1	17821.3	361.2	62.1	21.7	23.4
1659	validation	RR-MS	40.45479452	F	1.037775862	0.762971605	0.78969115	40.43561644	1137.9	340.4	31017	63.3	80.4	47.8	45.9	42.2	7013.9	6182.3	44.6	16.6	8438.2	76.7	39.9	146.8	1921.2	971.8	44542.7	13006.8	79816.3	412.3	143.8	76.8	2813.4	34.8	42.8	24593.2	281.2	181.9	49.8	107.9	39.7	46.5	27.7	61.9	20809.5	261.9	78	26.5	30.1
1660	training	PP-MS	64.53150685	M	2.014525725	1.788022833	0.762740841	64.33972603	1320.7	439.3	112989.9	81.9	154.7	31.2	40.4	50.8	10600.7	65524.7	174.8	13.2	34831.6	107.8	34.2	256.4	3048.6	7394.7	39084	27990.1	148070.7	4548.8	246.2	191.1	12933.3	37	121.5	17370.2	462.8	311.5	38.1	130.6	53.2	47.9	35.3	63.6	23294	238.2	72.6	21.6	19.5
1661	training	SP-MS	43.55068493	F	3.790487726	3.762367936	0.72553849	43.52876712	1401.4	313.8	33040.2	55	98	29.6	28.7	34.6	6398	3503.3	32.1	16.5	6467.2	78.9	22.3	139.7	1594.8	649.7	46715.3	12772	89744.6	1226.7	66.3	95	6317.2	14.4	26.4	19786.6	342.6	120.2	41.3	124.6	14	71.3	36.1	29	17435.9	267.1	27.8	14.8	14
1663	validation	PP-MS	57.18630137	F	1.306589741	1.707409357	0.741301717	57.18630137	1057.7	283.4	33278.4	59.7	66.2	36.4	38.3	46.4	7979	13439.2	62.7	26.2	4264.6	76.2	38.6	246.5	2123.9	754.4	42052.9	19826	85531	885.5	76.6	87.7	6016.7	24.5	33.3	9806.6	279	113.6	44.4	119.3	44.2	69.6	48.5	46.5	15480.5	261.5	37.9	30	19.3
1664	validation	PP-MS	59.47123288	F	2.095064736	1.832207318	0.744125624	59.46575342	1601.1	406.2	35283	73.6	77.6	40.9	27.8	42.3	11224	13004.6	87.7	11.7	1998.3	74.9	26.9	175.4	1301.6	623.7	46058.6	12223.4	100918.5	873	110.9	67.7	4585.1	22.5	34.6	23897.4	255.5	152.7	35.2	239.5	22.8	38.6	24.3	47.8	20450.3	309.2	50.4	13.3	16.3
1666	training	SP-MS	54.34520548	F	2.884299659	1.775181676	0.761455591	54.34246575	1322.6	403	50187.6	36.3	57.9	30.7	28.7	21.5	8623.3	12012.4	51.7	14.7	19170.9	41	23	183.3	2771.2	1087.4	41585.8	14062.3	107917.5	2772.4	78.8	67.7	7462.6	21.2	28.8	13658.7	395.1	138.7	24	112.8	19.2	22.6	19.4	26.1	20944.8	345.8	25.6	21.6	20.5
1668	training	RR-MS	64.75342466	F	0.841794988	1.296110666	0.688512596	64.65753425	1493.7	389.2	43447.8	58.4	85.6	33.3	51.4	51.3	13171.2	8272.8	50.8	14.3	8474.7	90.9	28.5	266.5	1891.9	1070.9	35561.5	21164.2	100862.5	4496.3	75.3	92.1	5935.1	20.5	27.1	23514.6	301.9	122.7	38.1	117.6	31.8	43.8	41.8	45.2	17671.3	304.8	35.8	23.8	23
1669	validation	SP-MS	49.8739726	M	1.425356318	0.656541201	0.745668311	49.76986301	1414.1	416.6	60332.7	155.6	86.8	29	37	45.2	7805.7	18257.9	64.4	16.1	2780.9	95.8	26.5	283.2	4134.5	1902.6	41860.4	18942.9	98583.4	412.1	141.2	118.5	9251.2	18.3	40.4	14736.6	387.6	149.2	55.3	97.9	279.9	62.6	30.5	31	20361.2	315.8	42.3	23.4	28.1
1670	training	PP-MS	56.19178082	M	2.295301675	4.60564059	0.766757798	56.19178082	1333.3	345.2	38822.4	68.9	78.3	33.8	33.1	43.4	9319.4	12341.7	60.8	11.9	6147.1	69.1	29.8	231.2	1620.9	816.5	48784.2	13856.1	97496.8	980.3	230.8	57.7	4875.3	12.7	55.9	12366.8	247.5	155.7	37.7	127.2	36.6	41.7	16.9	52.7	18909.1	292.7	68	18.4	12.6
1672	training	PP-MS	60.50410959	F	1.257873668	1.523157189	0.781335149	60.50410959	1312.9	342.5	37167	68.8	53.7	27.3	26.1	42.3	6453.5	7938.5	71.8	9.8	2289.2	64.1	38.5	206.6	1327.6	462.2	32354.2	12049	62466	439.9	125.8	53	3288.8	16.5	27.8	15378	211.7	148.8	31.4	108.8	23.7	52.6	20.4	35	15935.2	268.8	45	13	11.9
1673	validation	SP-MS	59.35342466	F	1.088508553	1.031468742	0.786605954	59.23287671	1231.7	369.4	34987.8	53.3	69.4	19.7	22.6	36.2	7742.8	7388.7	22.7	9.9	4467.2	52.8	15.8	250.3	1467.7	1064.9	34444.6	18868	70381.5	573.4	68.1	59.2	4430.4	13.2	16.6	12010.6	222.1	90	19.1	75.8	15	38.9	20.3	28.1	12175.7	242.8	20.6	12.7	13.1
1674	training	PP-MS	60.27123288	M	2.861908198	4.939903288	0.688304898	60.2739726	1308.6	316.3	39091.6	48.6	58.3	30	31.6	41.8	9285.1	15203.4	49.5	10.9	6611.3	57.8	21.1	192.3	2022.6	679.2	34177.5	14165.6	94525.3	585.2	117.4	59.5	4710.8	16.4	51.7	16480.1	269.9	117.8	23.3	97.8	19.7	42	14.7	29.2	18846.1	270.5	36.4	15.1	14.5
1676	validation	RR-MS	34.42191781	F	0.976458674	1.770075036	0.787082227	34.26849315	890.7	267.6	31851.6	52.2	44.9	47.5	40	37.8	2791.7	2359.3	35.1	12.3	1873.1	77.2	31.3	160	1274.8	207	38200.8	5137.2	45266	37	59.8	63.5	1824.7	20.8	29.6	12449.2	141.2	75.6	44.5	106.1	25.4	61.6	32.6	40.1	14077.2	268.5	44.9	22.9	26.4
1677	training	PP-MS	54.44383562	F	2.329491041	2.241093493	0.78395651	54.44109589	2429.1	669	44767.3	69.7	101.4	46.2	52.7	73.2	22182.5	9721.9	84.8	27.8	16265	179.9	37.9	158.3	2745.2	1947.5	40452.8	26569.6	108044	406.4	76	136.2	5653.4	36	35.3	25215.9	310.8	172.9	63	185.7	33.9	48	60	56.9	23091.3	471.6	48.8	30.9	25.5
1678	validation	SP-MS	32.05479452	F	4.441745232	4.27181009	0.728297412	31.97808219	771	117.8	29794.3	33.6	30.5	20.2	13.1	23.4	2334.5	4595.4	188.1	6.2	3851.3	20.9	10.8	63.3	1614.5	145	40604.9	6023.9	38979.8	424.4	56.3	30.4	1968.9	10.7	14.3	4177.7	180	68.4	17.9	39.6	15.4	56.7	13.5	18.5	14104.7	161.1	16.1	9.5	10.5
1679	validation	SP-MS	53.17808219	M	2.658535442	2.831720835	0.809669002	53.24109589	1538.9	416.8	35998.1	51.2	52.8	16.1	19.2	34.8	6064.1	7268.6	35.3	8.5	8648.1	80.3	14.5	139.8	1669.6	818	48759.2	15764.4	94469	230.6	229.8	58.3	3836.5	13.1	28.5	10818.5	207	164.6	20.8	72.1	18.3	40.9	20.3	23.7	17140.5	301.5	23.7	11.9	12
1680	training	SP-MS	38.41369863	F	3.656211736	3.921912933	0.77860928	38.39178082	2916.2	339.1	41412.5	1091.3	40.9	1433.5	1764.4	791.6	6240.2	5231.4	1666.5	587.9	5850.7	1601.8	1521.7	1681.6	3674.1	502	43643	8651.2	74254.1	494.9	239.2	62.2	2503.4	1137.7	1745.7	7977.1	935.8	191.3	1490.6	149.7	818.8	1097.7	929.2	1420.3	19679.3	1481.2	2271.3	1370.5	995.8
1682	training	SP-MS	56.07945205	F	1.048887436	1.488067221	0.76409509	56.07945205	2078.8	671.1	39964.7	50.7	92.9	15.2	17.4	37.4	20574	18816.6	26.1	11.4	26332.7	112.9	13.4	153.2	1772.1	2233.9	42280.2	24657.4	116039.4	13638.5	41.4	100.4	3220.5	13.6	16.9	16618.2	222	125.5	19.5	161.6	14.2	15.4	18.2	18	18234	306.1	20.2	17.3	14.4
1685	training	PP-MS	65.1890411	F	2.247831988	2.828605548	0.761110932	65.1890411	1437.1	379.5	34915.5	66.3	78.6	42.4	43	54.4	9666.8	13727.3	59.1	25.6	6831.1	94.1	38.4	218.4	2505.7	1282.9	42425.9	20816.3	112026.3	1166.9	77.6	101	6876.9	23.6	36.5	14277	404.5	136.1	59.7	99.3	35.2	64.5	59.6	56.2	15284.8	299.7	40.9	31.3	33.1
1687	training	PP-MS	52.59178082	M	1.758934292	3.756933339	0.785103662	52.5890411	1093.8	352.8	31811.3	53.8	56.1	30.3	34.8	39	5995.8	6069.6	48	19.2	4225.9	80.3	34.4	242.6	1279	724.2	52788.6	13922.2	64029.8	281.8	65.3	76.4	4150.7	23.7	32.1	12992	275.1	128.5	39.5	116.9	36.1	94.6	40.1	35.1	13727.9	251.7	36.4	24.4	22
1688	validation	RR-MS	33.33150685	F	1.010127369	1.182407366	0.808571431	33.33150685	943	311.1	24244	94.7	63.2	56.7	59.3	49.5	4510.7	4675.8	62.9	20.9	1766.6	79.1	71	123.7	1655.2	475.5	40465	8493.7	61135.3	174.6	304.5	130.4	6041.9	35.9	72.2	24123.2	275.1	134.1	128.1	113.3	36.8	68.6	59.6	92.6	14175.4	241.9	45.7	28.8	29.6
1693	validation	RR-MS	30.41369863	F	0.937374697	0.86698721	0.820844822	30.37534247	1070.1	399.7	34236.8	42.1	40.5	14.7	23.3	35.2	6240.2	3747.4	40.2	11.6	1806.1	66.5	19	142.7	1969.3	795.6	46117	11074.2	67376.3	1716.9	87.5	83.5	5675.1	14.3	18.3	12229.2	193	109.7	1492.6	127	42.3	79.5	26.4	31.6	17725.7	264.4	16.4	16	16.5
1694	training	PP-MS	64.66849315	M	1.083147664	1.12597847	0.749012472	64.66575342	1402.3	423.7	53894.6	92	130.6	60.1	34.2	28	13075.7	28357.6	64.3	9.1	22782.7	72	17.4	285.3	2132.1	1256.1	46965.6	19121.8	108764.1	3477.7	94.3	63.4	2552.8	17.9	34.1	12759.2	238.8	133.5	23.3	208.8	24.1	21.6	21.4	27.9	21523.7	215.6	39.5	14.8	20.4
1695	training	SP-MS	59.92328767	M	1.33659556	1.842029784	0.744836591	59.92054795	1486.8	277	62265.1	50.4	78.1	20.3	35.9	36.7	8178	16775.2	54.5	13.9	14635.1	80.4	18.7	231.9	1787.6	1426	46293.4	15951.7	103271.9	1319.3	101.3	74.7	9180.9	13.7	22.5	7845.8	447.6	129.3	24.2	125.5	17.1	45.3	20.9	30.3	18257.4	241.6	36	24.3	13.9
1696	training	PP-MS	54.41917808	M	1.700264219	1.754041759	0.723529054	54.24657534	1269.9	364.4	59481.8	78.3	183.3	37.4	32.9	43.6	13971.5	15447.8	79.5	14.3	2629.1	84.8	27.4	103.7	1822.4	996.1	40473.4	15828.6	85065	1882.7	144.5	86.7	6512	22.9	59.8	5428.8	219.8	148.9	46.9	73.1	48.3	62.5	33.9	53.9	18552.5	291.2	43.6	20	18.1
1698	training	PP-MS	50.21369863	F	1.475525023	1.449648058	NA	50.21369863	1136.4	298.7	38046.2	66.8	65.6	43	42.4	49.3	2809.3	13107.2	67.5	30.1	2760.4	84.1	42.6	255.4	2172.2	1464	43734.2	13046.1	74909.5	94.3	140.6	101.4	5870.6	31.7	43.1	8650.4	263.8	123	50.5	89.1	62.3	78.6	47.1	60.5	21115.4	305	46.6	30.9	31.7
1700	validation	PP-MS	43.54794521	F	1.428453694	1.662947419	0.807076133	43.54520548	972.9	277.9	24386.4	63.4	33.2	27.1	234.6	31.9	5250	11732.1	32.4	12.5	1186.9	60.6	21.9	118.1	1606.3	997.3	40429	11301.5	67061.2	515	62.6	63.9	4720.9	15.3	21.6	11723.4	276.9	114.3	33.8	77.9	18.8	53.1	24.7	26.5	16001.4	279.6	22.7	17.1	18.2
1701	validation	SP-MS	42.61643836	F	3.156578293	2.968605342	0.804932357	42.61369863	1410.1	422.8	43695.3	83	51.5	26	19.2	33.8	8323.1	8357.8	33	7.8	3314	76.4	16.9	260.9	1500.4	744.4	44973.8	15633	104901.9	1911.3	142.9	79.2	4528.5	12.6	16.8	12080.9	364.1	134.6	22.8	143.1	12.7	23.9	22.4	29	19767.7	295.3	42.6	12.3	11
1702	training	RR-MS	36.52876712	F	1.522746924	1.556901991	0.799067504	36.41369863	1055	341.5	33396	68.6	47.8	35.6	34.8	45.1	4550	4540	55.3	23.4	6448.5	72.8	33	137.4	1521	624.1	45351.7	9979.7	73672.6	18058.1	96.6	84.3	6273.3	19.7	38.9	11968.1	274.2	104.9	39.7	80.9	30.5	64	48.4	41.1	8247.4	307.4	37.1	23.9	23.7
1703	training	PP-MS	50.95616438	M	1.22230578	2.103320621	0.773279483	50.91780822	1284.6	342.3	35760.8	48.1	87	21.1	22.7	32.4	9364.5	13271.3	21.9	10.2	3577.2	63.6	17.6	167.4	2314.7	336.6	50914.1	14330.7	91520.2	1988.8	78.9	20	2773.4	14.8	24.6	10429.2	172.8	113.3	18.2	131.8	16.2	17.5	13.6	19.7	18288.6	260.5	28.9	15.1	14.3
1704	validation	PP-MS	62.47945205	M	2.125732124	3.45045534	0.773575362	62.47671233	1288.6	377.4	49126.1	56.7	90	31.1	28.6	41	12128.3	3571.8	45.6	18.1	10010.3	84.7	23.9	240.8	2265.8	1113	43045.4	13207	103936.2	1897.2	122.7	85.5	6904.6	20	41.5	12646.1	282.7	140.8	30.7	123	30.6	43.6	43.2	40	18923.3	267.8	33.4	19.1	17.9
1705	training	PP-MS	52.18082192	F	3.142969583	2.715693539	0.741922133	52.18082192	1163.1	251.2	29296.9	57.6	46.9	37.9	37	45.4	6721.8	2640.2	40.7	25	3955.8	68.6	34.4	226.5	1607.8	421.4	40624.5	10902.7	74506.3	226.9	68.1	78	4615.2	24	32.4	20050.1	228.1	115.1	44.5	79.2	32	74.2	42.6	46.2	15913.3	310.4	38	30.7	25.8
1709	training	RR-MS	23.3260274	F	0.880413889	0.693384501	0.774123798	23.15616438	818.1	271.3	29232.6	66.4	42.6	37	36.9	42.2	2409.6	5122.1	47.5	20.4	850	69.9	42.5	141.8	1612	907.8	43828.9	11908.4	57093.1	168.2	91.2	65.7	4021.6	31.2	48.2	6677.5	181.2	153.5	41.4	86.4	50.1	55.7	41.4	56	13278.6	270.6	49.5	30.9	28.5
1710	validation	PP-MS	58.90136986	M	1.306135841	1.79702923	0.760983443	58.87945205	1370.2	291.2	40249	48.3	43.4	18.8	18.5	31	7129.5	5616.5	18	8.3	5698	48.7	15	195.6	1932.6	256.5	39611.2	7445	79732.5	436.5	47.5	56.1	2505.5	12.9	17.7	16177.6	375.8	106.9	16.7	91.5	15.5	33.6	11.2	14.8	17584.2	282.6	26.4	12.8	12.6
1712	training	SP-MS	54.3260274	F	2.979925899	2.979925899	0.763672674	54.3260274	1625.4	381.7	51918.4	66.9	59.3	30.3	22.6	23.6	10342.4	9156.1	35.9	11.2	2473.4	75.8	18.6	179.9	1812.6	458.3	37469.5	11969.3	86262	314.4	110	78.4	3238.8	16.5	33.2	14378.4	261.1	116	18.9	179.7	14.7	32	14.9	26.2	18775.3	331.4	29.1	16.7	17.8
1717	training	PP-MS	60.0630137	F	1.303846309	1.337979073	0.782689149	60.02465753	1824.4	500.9	48157.9	94	43	34	24.6	52.8	15299.9	7501.3	59.3	23.3	6573.5	98.1	29.9	264.1	1942.3	944.7	43517	16928.2	96989.8	496.4	81.6	90.3	5056.2	14.2	25.9	18206.7	292.5	127.6	35.4	182.5	23.2	54.3	31.2	46.9	24549.7	374.6	45.3	23.3	12
1718	training	PP-MS	25.30958904	M	3.7924087	3.7924087	0.731835207	25.30684932	1965	377.9	49456.3	49.4	34.9	25.4	18.8	47.5	6853.7	4910	26.9	14.3	10086.3	77.3	27.4	171.4	2067.1	645.5	43385.6	11193.5	88941.5	383.8	83.7	65.5	5533.8	75.1	20.3	10695.1	379.4	121.1	39.2	198.6	16.8	203	23.3	32.2	24220.5	282.4	27.5	17.9	12.7
1724	validation	RR-MS	52.49315068	M	1.626358887	1.781304365	0.738088043	52.50958904	1472.5	395.9	40970.1	28.1	50.7	23.8	59.9	33.8	19565.8	7777.1	45.6	13.6	11090.9	82.7	25.8	158.3	2375.6	1119.2	50343	16948.3	97885.6	1089.8	67.9	98.9	4870.7	22.3	22	12312.6	261.2	135.5	30.6	171.1	17.9	49	22.8	18.7	20196.2	264.9	44.3	16.8	20.2
1725	training	SP-MS	49.07945205	M	1.509916099	2.01195061	0.709050357	49.15890411	1306.8	309.1	41708.3	27.6	52.9	32.2	28.9	22.5	8672.4	16995	32.1	12.4	13164.6	41.4	29.8	192.5	1390.8	1473	50754.2	15482.3	101792.7	1274	117.6	53.4	8084	25	23.9	7358.2	253.7	106	32.3	119.1	22.7	29.1	17.9	24.9	24165.6	247.8	23.8	23.1	22.6
1726	training	RR-MS	31.24657534	F	1.631784819	1.732761875	0.759317833	31.23287671	917.6	204.1	42251.6	53.7	44	37.6	25.7	15.6	4311.7	9992.1	21.2	13.7	1889.3	37.3	39.1	110.9	1506.8	603.9	46949.1	10603.6	92108.5	5760.2	65.2	44.9	7950.6	17.9	17.4	12572	228.2	82.9	32	132.9	16.4	28.7	25.1	17.9	15900.2	232.4	19.9	16.9	14.1
1727	training	RR-MS	42.56164384	M	2.018112536	1.472436459	0.735920797	42.58082192	1582	406.6	39387.2	24.9	58.1	35.4	32.7	24.4	12356.1	16173.8	63.3	14.1	9286.3	83.5	41.1	84.1	1867.2	1554.5	50474.2	20842.1	113879.7	614.6	95.9	43.4	4532.6	27	26	12328.5	268.6	142.6	35.5	172.7	25.2	36.8	19.5	27.3	22056.6	307.9	34.9	25.3	21.6
1730	training	SP-MS	60.51506849	F	1.397184813	1.327998028	0.728984359	60.50136986	1258.2	305.9	37816.4	23	45.3	42	39	21	7360.9	3703.2	33.3	17.4	9811.7	36.7	27.5	84.5	1609.1	391.3	38423.6	10973.9	80001.6	112.6	60.5	58.7	3723.2	25.1	34.2	20010.5	308.6	111.3	28.1	114.5	22.8	26	24.4	32.5	18246.7	232.5	32.3	25.8	24.5
1735	training	RR-MS	36.75890411	F	1.746595752	1.880526513	0.672276987	36.75890411	1403.4	437.6	36826	60.7	61.5	33	34.4	51.1	9529.4	6988.6	45	21.2	7916.5	91.9	30.8	159.2	1222.5	1016.1	49593	21721.6	90530.7	786.3	71.3	81.7	3962.2	20.6	28	11396.3	269	127.2	49.4	107.8	32.4	45.2	46.2	47.2	18710	274.2	40	25	28.1
1740	training	RR-MS	41.08767123	M	0.937932238	0.764006516	NA	41.11780822	2138.1	475.7	49402.6	67.9	75.3	45	33.1	64.6	10578.1	21059.5	178.9	43	3507.2	93.5	45.5	219.6	1909.1	1981.4	47972.6	17537.2	99052.1	1704.5	221	94	9784.9	37	65.2	10666.1	216.7	138.2	48.6	162.3	25	68.2	40.5	68.4	17371	272.9	65.4	23.2	21.6
1741	training	RR-MS	36.04109589	M	1.257253053	1.151228244	NA	36.00547945	1344.8	353.3	54495.2	35.5	45.7	19.5	13	22.6	7531.8	17025.6	42.4	11	9704.5	51.8	15.1	102.9	2044.8	1144.1	51952.2	14673.2	98635.5	753.4	72.8	67.6	9064.7	12.6	17.2	12815.2	294	117.1	17.4	121.6	15.1	28.7	22.6	26.9	18746.5	244.4	22.5	13.6	9.9
1742	training	RR-MS	28.58356164	M	1.449737144	1.470590907	0.814063524	28.62465753	1860.8	506	47258.9	89	71.6	19.1	44.4	36.2	12567.1	6953.8	32.9	15.8	2947.6	86.9	18.2	242.9	3546.8	976.2	43192.4	16205.8	91910.4	328.9	143.5	69.7	6885.2	15.5	20	15245.8	238.1	174.9	32.8	204.1	16.9	64.5	20.2	31.2	25565.7	305.3	19.8	15.4	11.8
1743	training	RR-MS	28.69863014	M	0.491572131	0.529167251	NA	28.67671233	1716.4	569.7	51501.3	39.7	58.9	22.8	34.2	24.6	8558.1	8970	23.2	16.7	5837.7	87	19.5	197.6	2463.5	1136.8	44564.9	22167.4	108578.3	831.8	70.6	61.8	7588.5	22.7	23.2	20156.3	267.5	142.3	23.1	203.2	24.3	24.3	34	25.7	20857.5	305.7	34.9	24.1	15.7
1744	training	RR-MS	34.68767123	M	1.072442706	1.18479035	NA	34.69315068	1531.2	477.3	41794.8	49.8	41.5	25	13.1	34.2	7698.3	5262.3	25.6	9.2	6961.1	79.9	12	220.9	1950.2	1507.6	38685.6	16785.5	97662.6	313.7	66.9	97.3	11963.7	20	25.1	26116.1	353.4	126.5	23.8	153	15.7	56.6	29.8	31.1	20911.5	310.3	26.2	11	17.7
1745	validation	RR-MS	41.40273973	F	1.534602641	1.40100143	NA	41.36712329	2197.2	504.6	57822.2	39.4	121.2	32	36.4	37	12366.4	18413.1	79.3	14.6	25175.8	94.6	24.2	78.5	2505.2	1335.2	47345.3	16665.5	113523.3	2997.4	204	92.3	6720.3	19.3	21.1	17124.5	320.4	128.2	31.4	239.7	20.2	36.3	30.1	45	21236.2	290.6	31.8	17	13.2
1746	training	RR-MS	42.07123288	F	2.070438553	1.652536859	NA	42.10684932	1271.1	349.2	51754.1	66.2	74.9	46	44.3	55.7	7837.3	5754.5	44.9	30.7	5044.1	78.5	37.1	234.8	2485.5	669.9	43024.7	11664.1	89146.6	4512.5	97.3	80.8	6138.6	22.9	32.3	11014.5	257.6	158.5	47.3	147.5	54.9	118.3	49.1	66.4	16061.2	243.6	75.7	25.4	37.6
1747	validation	RR-MS	36.98082192	F	2.029543386	1.499370382	NA	36.97808219	2008	367.9	51911.9	46.8	41.7	17.9	26	35.5	6913.1	16841.2	24.2	14.4	16513.8	78	17.6	113.4	2575.4	1635.8	54802.3	18378.3	107359.7	14711	64.3	81.8	8633.1	15	17.3	15165.1	241.9	111.9	16.9	203.4	79.1	37.3	23.8	23.7	17725	240.9	24.1	14.8	12
1748	validation	RR-MS	52.41917808	F	1.036417798	1.25601482	NA	52.45479452	1173.3	309.8	34830.4	64.7	41.8	46.9	30	56.8	5100.8	3767.4	41.7	20.1	4774.8	60.8	37.8	226.2	1506.1	602.5	37731	9717.4	67611.2	435.4	124.2	84	6060	26.5	34.3	10255.9	368.2	125	36.4	130.4	50	70.2	33.6	56.3	19004.2	319.8	56.3	22.9	15.4
1749	training	RR-MS	35.42465753	M	1.215991016	1.177396284	NA	35.40821918	1004.3	369	40837.6	121.7	52.3	29.4	17.3	41.2	5164.3	6125.2	33.9	21.2	2586.4	50.9	31.7	253.6	1580.6	647.3	41244.5	14534.6	73568	760.8	84.5	93.3	8486	13.4	26.8	9202.5	250.1	114.5	29.2	88.9	23.3	84.7	44.7	46.9	16020.3	258.1	39	13.6	9.7
1750	training	RR-MS	54.05479452	F	0.861833853	1.07198571	NA	54.05205479	1570.1	436	44369.5	68.6	79.8	30.2	24.1	48	8921.8	5414.4	29.5	15.6	6612.4	76.1	19.1	197.3	1668.1	851.2	42043.8	15164.7	94196.1	138.4	156.5	70.6	6945.3	15.1	24.9	13374.7	188.1	155.9	55.9	195.6	32	58.4	25.8	47.6	17859.3	335.3	51	14.8	9.9
1752	training	RR-MS	27.90958904	F	1.655824303	1.620354242	0.779351889	27.8739726	2477.5	703.8	53128.7	78.6	101.2	52.4	53.8	71	10447.6	9543.5	64	48.2	2124.8	108.8	47.7	208.9	2876.1	1448.8	38956	14221.5	108139.8	203.3	202.2	127.7	11504.8	31.1	41	12037.4	267.7	159.8	55.7	525.1	73.8	84.1	65.7	77	18733.2	385.2	66.3	29.4	19
1763	validation	RR-MS	39.55068493	F	3.517285342	3.734464356	0.736129906	39.53150685	1185.3	378.9	38412.3	46.7	40.7	30.5	19	43.7	6272.1	5578.4	45.8	17.2	17325.4	72.9	22.9	202.8	2205.5	664.8	41988.9	8773.7	72176.2	3467.9	90.7	84	1784.7	20.6	16.5	20535.9	211.2	103	34.4	187.9	16.2	44.6	32.1	38.2	16556.4	312.9	33.7	12.7	7.6
1764	training	RR-MS	41.84383562	F	1.877252967	1.678314365	0.784997062	41.84109589	676	263.7	37099.1	54.8	39.1	23.7	24.4	29.5	3944.5	5702.8	29.6	16.8	1787.5	41.1	34.8	165.4	1363.4	324	38535.9	11024.1	68021.9	6765.5	73.5	58.5	5736.8	22	22.2	7751.2	301.7	86.5	25.3	102.8	25.9	71.5	25.5	37	13092.9	195.9	40.3	18.7	11.7
1766	training	PP-MS	58.28767123	F	2.737673878	2.728945184	0.651246551	58.28767123	1208	286.6	50414.6	64	53.9	38.8	21.4	33.3	8923.5	7638.8	28.9	14.7	10865	57.1	26	273.5	1949.8	518.8	42425.2	10191.8	81000.1	2942.7	89.7	93.4	6045.7	11.1	18.7	12540	294	124.5	34.2	76.5	14.8	54.8	20.9	33.9	16637.6	266.5	38.5	15.9	11.5
1769	validation	RR-MS	22.60273973	F	0.951361897	0.905801481	0.814832421	22.53150685	1088.1	314.7	32190.4	70	55.2	54.9	23	41.3	4156.5	4434.3	18.1	9.5	1821	67.4	29.3	312.3	1411.8	494.5	44889.2	9339.1	72126.5	200	114.7	78.5	2915.7	20.4	28.1	15539.5	229.5	120	42.1	133.3	38.7	67.8	34.3	47.1	16224.3	275.6	60.9	11.3	12.2
1782	training	PP-MS	52.76438356	F	0.539173167	1.67275459	0.80235948	52.59178082	1805.2	491.8	38164.5	60.9	197	62.5	27.7	69.7	17404.2	7050.7	28.5	13.6	4541.6	102.2	32.6	167.2	1318.2	519.9	50612.3	16696.5	95849.2	1407.7	85.7	93.6	2507.3	15.9	39	12481.1	262.8	144.1	69.4	172.2	25.2	69.9	35.4	49.4	21602.9	405.4	70.4	13.6	9.7
1797	validation	PP-MS	51.6739726	F	2.036784395	1.634318626	NA	51.6739726	1400.6	463.5	56681.2	56.3	135	76.9	53.1	82.7	11394.1	16362.7	65.6	20.2	10819.6	102.9	57	343.5	4109.6	1049.7	40392.7	13238.3	83919.8	3347.9	115.2	104.5	5762.3	36.1	59	8717.8	237.8	209.7	96.7	219.1	86.1	74.6	47.8	72.4	23912.1	345.2	97.1	27.5	41.6
1804	validation	RR-MS	48.13972603	F	0.520859369	0.848352248	NA	48.1369863	1510.3	615.8	38710.8	54	110	70.2	43.1	77.9	11468.2	4896.2	33.7	14.2	1581.9	84.8	41.1	217.5	1505.2	553.7	37742.9	14818.4	76760.1	1977	523.3	97.5	3752.3	27.4	47.3	12677.9	219.9	134.7	88.1	180.1	29.6	67	52.5	52.5	18279.3	331.6	78.6	20	24.4
1810	training	RR-MS	47.1260274	F	0.946765798	0.755183044	0.795907558	46.95890411	1105.8	246.9	26371.3	81.4	166.3	69	42.7	71.7	7919.3	8675	44.6	26.4	2242.2	74.6	46.5	233.4	1783.7	350.6	44437.5	7401.8	65615.3	554	86.6	80	1644.9	31.5	48.5	9621.1	171.2	124.3	81.1	122.4	178.1	88.5	41.5	66.6	20206.9	315	74.4	24.6	27.7
1825	validation	PP-MS	56.35342466	M	1.695499211	2.466104343	0.746159675	56.36164384	1646.3	750.6	65606.5	132.6	170.2	81.8	51.2	112.1	12469.5	21527.8	61.8	22.9	4730.6	168.9	73	256.4	2752.3	1181.3	37066.5	15756.6	105564.9	15784.7	446.9	99.3	3995	54.4	166.3	18564.1	243.6	381.3	113.2	238	126.1	68.3	60.1	158.8	23562.5	373.1	307.7	31.4	19
1876	training	RR-MS	44.08767123	F	2.188911385	2.179179147	0.770985026	43.91506849	1015.3	249.1	32807.4	57.5	47.4	39.7	40	46.3	5954.7	7620.3	39.2	9.4	4952.8	69.1	44	215.8	1625	337	42112.9	8106.7	72326.1	253	65.1	78.7	4364.6	20.8	35.7	7473.7	328.3	135.2	53.5	141.9	35.9	52.1	30.1	35.4	17642.4	215.8	49.9	15.2	17.8
1894	training	PP-MS	52.08219178	F	1.02272316	0.788123234	0.784511127	52.07945205	1277.2	406.5	45481.1	75.8	61	43.8	43.6	49.6	9604.9	10874.5	52.6	16.5	10300.5	78.5	43.4	236.5	2131.7	1059.7	37503	12227.9	81961.7	829	75.4	82.6	6272.3	19.1	30.9	8625.1	223.4	150.4	48	218	75.7	40.7	35.4	39.8	17600.3	331.9	51.9	18.8	19.9
1911	validation	SP-MS	60.38082192	F	1.433916818	1.433916818	0.758164274	60.38082192	1555	495.3	51344.7	54.8	45.6	24.5	32	46.8	12294.7	4916.1	29.7	13.6	6372.1	84.2	45.1	219.8	1548.2	925.6	42468.4	17004.6	86960.1	1721.5	183.7	93.8	5913.7	14.6	25.1	25259.1	327.7	174.8	48.4	273.2	15.1	33.4	17.4	37.2	21408.6	342.1	49.1	14.2	19.7
1940	training	PP-MS	38.04931507	M	1.847138667	1.926868573	0.778656661	38.04657534	1066.9	354.6	69273.1	34.3	190.3	21.1	22.6	22.4	8432.2	39799.3	71.9	15.1	17266.2	54.9	36.5	282.5	2346.3	2371.6	53070.2	18774.9	108022.6	795.5	176.2	87.3	12413.7	15.3	27.6	15847.2	367.8	142.8	53.2	124.3	55.7	24.2	13.3	23.5	18107.2	249.2	19.9	15.7	14.3
1947	training	PP-MS	57.29863014	F	1.341275019	1.835551189	0.804414954	57.29589041	1021	557.4	55226.7	103.4	68	47	49.2	49.5	6923.2	15034.6	55.8	19.1	12876.3	89.3	41.9	232.8	826.7	1610.8	42315.4	15322.6	86844.1	5286.1	327.2	100.6	9919.2	39.4	65	23972.4	441.6	433.9	41.5	223.9	57.9	54.6	36.4	57.6	18168.4	302.1	172.2	27.7	33.7
1959	training	SP-MS	49.25205479	F	3.08381934	2.943781664	0.783502798	49.24931507	1075.4	308.7	43273.8	21.6	30.1	28	12.5	13.3	7106.6	6890.6	14.8	15.1	4226.2	36	27.7	163	1469.5	693.8	42255.1	10138.9	77035.6	216.9	51.5	45	5735.2	16.6	12.7	11708.3	220.9	76.2	12.4	115.9	13	42.4	13.4	13.8	14319.2	196	12.6	14.6	18.2
1967	validation	SP-MS	63.52054795	M	2.090877387	2.327348642	0.683439475	63.51780822	1372	348	57539.6	15	86.5	11.6	16.3	11.6	15227.4	25342.5	27.5	13	17101.1	64.3	11.1	209.5	2104	2085.7	45689.7	22733.1	105371.9	899.4	48.6	64	7158.7	13.7	9.3	12089.3	343.1	107.1	11.2	94.9	18.6	18.1	11.3	19	22738.1	263	12.3	11.8	12.3
1983	validation	PP-MS	67.94246575	M	2.365213502	2.361936037	0.728812512	67.93972603	1693.4	517	57439.9	160.1	190.5	17	22.9	26.4	23167.3	12173.7	56.5	15.7	2941.1	128.6	15.7	261.1	2411.1	1241.9	34225.7	17637.3	104099.4	54487.1	188.8	87.5	11322.6	15.7	129.9	18274.4	335.7	178.7	86.5	148.3	24.1	20.3	14.2	27.9	21501.5	331.4	22.9	14	14.5
2009	training	SP-MS	62.1260274	F	3.380639739	3.454285021	0.733792569	62.12328767	1573.3	391.1	55352.5	42.6	39.1	32.8	12.7	40.6	9543.5	12419.7	47.3	11	15701.2	55	19.2	201.6	2113.6	1155.4	43884.5	12822	91035.4	147.4	546.6	106.1	5619.4	17.4	13.4	31722.4	315.3	122.5	23.8	99	10.2	39.7	17.9	18.3	17429.8	275.4	23.3	10	12.3
2038	training	PP-MS	48.08767123	M	1.182846334	1.699956736	0.782031482	48.08767123	1283.8	461.9	48487	41.3	65.7	36.9	61.8	41.5	11883	10949.2	43.1	22.6	2743.1	72.5	39.9	278.8	1664.3	743.6	35623.7	9218.2	86838.4	1250.4	73.9	78.4	5861.5	26.7	29	10967.9	169.1	130.7	43	136.1	31.2	56.8	27.2	32.9	18963.4	323.4	42.8	29.2	23.5
2056	validation	SP-MS	44.49041096	F	2.801706401	3.214296814	0.723972383	44.49041096	1046.5	388.4	49275.4	35.1	58.7	17	15.1	18.8	9615.9	16580.6	38	14	5033.9	47.6	17.4	277.6	1876.9	811.7	42527.9	14601.9	93502.6	6631.9	94.1	63.8	8065.1	10.5	11	12240.2	194.8	110.9	25.1	133.2	16.2	37.3	11.7	18.6	17244.2	236.8	27.5	15.5	11.4
2061	training	RR-MS	37.40273973	F	0.623227642	0.470483008	0.813245207	37.47945205	1138.8	333.8	51197.8	35.2	36.7	30	25.5	18.2	5448.3	15029.1	53.9	13.2	1623.7	43	31.5	118.4	1761.6	624.7	41555.2	11061.6	81873.6	8936.9	139.1	50.4	5709.5	29.4	23.1	15314.9	302.6	115.2	35.8	99	12.4	39.6	14.7	35.2	18856.9	209.6	30.1	15.8	11.1
2063	training	RR-MS	36.57534247	M	1.577244325	1.612020994	0.760046558	36.55616438	1052.1	260.8	38844.8	41	64.7	34.4	30.7	29.8	4441.1	5950.6	28.7	11.5	3592.5	53.4	26.3	146.3	1566	404.1	46775.6	10646.1	75473	442.1	82.1	89.2	3476	17	22.9	18835.1	273.1	86.9	31.5	130.6	26	45.3	22.7	30.8	15847.8	242.4	27.8	15.8	21
2074	training	PP-MS	55.43561644	M	2.229469588	3.300076999	0.623318887	55.41369863	1878	804.7	75563.5	231.4	111.3	77.5	59	130	9414.2	15062.8	32.1	22.8	23417.1	192	79	220.9	2247.4	1119.5	47250.8	14611.2	115552.3	9973.6	641.8	141.6	8063.1	48.4	162.5	24736.4	274.2	516	73.6	291.5	76.5	64.5	63.3	245	27655.6	361.8	326.3	41.7	34.2
2084	validation	RR-MS	31.77534247	F	0.973578802	0.738020613	NA	31.75616438	1034.9	429	42913.6	39.3	23.8	28.6	28.3	37.8	5223.8	8111.8	29.8	13.6	5601.8	55.7	29.7	152.7	2137.8	1006.3	46177.2	14345.5	83561.5	366.4	99.4	74.1	8162.1	19.8	26.7	14067.6	161	130.6	49.6	53.1	38.7	41.9	25.8	32	14220.8	280	40.3	19.8	12.9
2085	training	SP-MS	59.3369863	F	1.973889646	2.033592832	0.798250936	59.3369863	1170.5	400.2	54981.9	205.2	59.6	34.5	29.3	38.4	8853.6	10527.2	45.7	13.9	5817.8	53.9	37.6	218.4	2130.2	778	35574.4	14552	78526.4	580.6	78.9	87.2	6032	21.3	23.5	21162.9	255.7	105.7	35.6	157.8	31.5	48.4	20.1	27.8	15304.9	276.6	46.7	21.4	16.8
2087	training	PP-MS	61.49041096	M	3.523236866	3.619833664	NA	61.48493151	1361.6	301.6	52713.6	58.8	54.9	33.4	33.9	30.2	8259.2	9321.3	43.9	12.4	6978.4	62.4	38.2	121	2125.8	734.1	41009.8	15184.5	87905.4	1079.1	92.1	74	6565.8	21.3	31.8	10991.3	370.3	133.9	47.1	117.4	37.9	67.2	16.9	25.6	20935.7	284.2	39	17.8	17.8
2091	training	SP-MS	40.70684932	F	3.863273159	3.865079336	NA	40.70684932	1514	259.7	49329	31.8	86	27.1	24.8	28.9	6149.1	12050.6	48.1	8.8	6330.8	117.5	23	125.9	2766.6	851	44707.7	12210.3	89967.8	592.6	75.1	71.4	8708.3	15	15.6	13593.5	247.4	142.8	34.4	157.2	18.4	29.9	15	17.3	21414.4	273.1	37.5	15.8	8.4
2093	validation	PP-MS	57.45753425	F	0.580563476	0.571475226	0.778979809	57.45753425	1779.3	507.6	43215.9	98.4	49.9	30.5	45.4	31.1	9100.7	11834.3	14.2	12.7	13856.1	85.1	14.4	254.5	1730	970.3	40355.4	22030.5	104663.3	1557.3	55.7	76.3	7529.6	26.6	10.3	15209.5	386.1	139.6	23.7	186.6	12.5	34.4	14.4	21.7	18361.4	364.4	27.2	25.7	22.2
2106	training	RR-MS	53.78356164	F	0.782017641	0.782017641	NA	53.78356164	1690.7	416.3	50052.1	64.7	74.6	32.1	33.5	31.8	9205.9	17788.4	54.1	13.2	14523.9	135.4	34.6	267.3	2500.2	794.8	44315	14277.8	90715.3	4191.5	116.8	103.6	6969.3	16.9	18.6	25983.2	370.7	126.6	36.7	199.8	18.9	47.8	27.2	35	22085.2	332.3	44.4	16.3	14.5
[truncated: 1,264 more columns]
