# Supplementary material for: Molecular models of multiple sclerosis severity identify heterogeneity of pathogenic mechanisms
Source: Nat Commun. 2022 Dec 12;13:7670. doi: 10.1038/s41467-022-35357-4 (PMC9744737; doi:10.1038/s41467-022-35357-4)
Supplement: Supplementary file 17 — Supplementary Data 14 [file 41467_2022_35357_MOESM17_ESM.zip › code/inputs/mri_severity_baseline_somamers.csv]

marker	gene	protein
SL000312	C3	C3
SL007181	TYK2	TYK2
SL000509	LTBR	Lymphotoxin b R
SL005177	IL36A	IL-1F6
SL000581	SOD1	SOD
SL005191	LILRB2	ILT-4
SL009324	FSTL3	FSTL3
SL000617	GPT	ALT
SL005210	NRCAM	Nr-CAM
SL008810	NEGR1	NEGR1
SL001728	PDGFRA	PDGFRA
SL004579	MRC1	Macrophage mannose receptor
SL001802	IFNG	IFN-g
SL004080	BMPR1A	BMPR1A
SL002763	KLK11	Kallikrein 11
SL005630	PSMA6	PSA6
SL011532	ETHE1	ETHE1
SL002785	NPPB	N-terminal pro-BNP
SL007173	GRN	GRN
SL003643	GSTP1	Glutathione S-transferase Pi
SL008414	EPHB6	EphB6
SL004457	SERPINE2	Protease nexin I
SL007049	CST7	CYTF
SL004747	APOM	ApoM
SL004783	S100A12	S100A12
SL005675	ATP5B	ATP synthase beta chain
SL005226	CRLF2	TSLP R
SL008956	ARSB	ARSB
SL009207	DCTN2	Dynactin subunit 2
SL006924	AGRP	ART
SL011510	SST	Somatostatin-28
SL007179	EPHB2	EPHB2
SL008614	EFNB1	EFNB1
SL016554	PDE9A	PDE9A
SL016563	SLC25A18	GHC2
