# Supplementary material for: Molecular models of multiple sclerosis severity identify heterogeneity of pathogenic mechanisms
Source: Nat Commun. 2022 Dec 12;13:7670. doi: 10.1038/s41467-022-35357-4 (PMC9744737; doi:10.1038/s41467-022-35357-4)
Supplement: Supplementary file 17 — Supplementary Data 14 [file 41467_2022_35357_MOESM17_ESM.zip › code/inputs/msdss_baseline_somamers.csv]

marker	gene	protein
SL000002	VEGFA	VEGF
SL005236	NOV	NovH
SL000024	F3	TF
SL004136	TYRO3	Dtk
SL000048	PROC	Protein C
SL004760	PAFAH1B2	PAFAH beta subunit
SL000070	GPC3	Glypican 3
SL000554	PRKCD	PKC-D
SL007108	IRF1	IRF1
SL007804	BGN	BGN
SL000164	MB	Myoglobin
SL004867	CA3	Carbonic anhydrase III
SL000360	F10	Coagulation Factor X
SL018548	SERPINA3	alpha-1-antichymotrypsin complex
SL000617	GPT	ALT
SL007179	EPHB2	EPHB2
SL001728	PDGFRA	PDGFRA
SL001800	TNFRSF1B	TNF sR-II
SL001737	SFN	STRATIFIN
SL006910	CTSV	Cathepsin V
SL003080	MIF	MIF
SL004466	SERPIND1	Heparin cofactor II
SL005764	CD163	sCD163
SL008414	EPHB6	EphB6
SL009341	BSG	BASI
SL011888	SMOC1	SMOC1
SL002086	FCN3	Ficolin-3
SL003173	CXCL1	Gro-a
SL003201	KDR	VEGF sR2
SL005403	LMAN2	Lectin, mannose-binding 2
SL003198	TNC	Tenascin
SL005574	ACY1	Aminoacylase-1
SL003322	FLT4	VEGF sR3
SL004863	TNFRSF19	TAJ
SL003328	CFI	Factor I
SL003710	CASP2	Caspase-2
SL010501	MAP2K2	MP2K2
SL003717	CASP10	Caspase-10
SL004812	TPI1	Triosephosphate isomerase
SL003792	GRB2	GRB2 adapter protein
SL004008	PRTN3	Proteinase-3
SL007122	IDE	IDE
SL004415	ACE2	ACE2
SL004901	P4HB	Protein disulfide-isomerase
SL004492	TLR2	TLR2
SL010530	OCIAD1	OCAD1
SL004635	TNFSF8	CD30 Ligand
SL010467	RGMA	RGMA
SL004683	NOG	Noggin
SL005168	GHR	Growth hormone receptor
SL004765	MAPKAPK3	MAPKAPK3
SL008331	PA2G4	PA2G4
SL004768	AIF1	AIF1
SL004869	CA13	Carbonic anhydrase XIII
SL008865	PSMA2	PSA2
SL005160	ESAM	ESAM
SL008614	EFNB1	EFNB1
SL005177	IL36A	IL-1F6
SL007223	BCL6	BCL6
SL005221	SCARF1	SREC-I
SL005789	STC1	Stanniocalcin-1
SL007502	CHST15	ST4S6
SL008143	UBE2N	UBE2N
SL006091	NCK1	NCK1
SL011499	PPY	PH
SL010509	PAK6	PAK6
SL007453	MAPK11	MK11
SL008178	DPT	DERM
SL012707	PCSK9	PCSK9
SL010328	MED1	MED-1
SL010464	LRIG3	LRIG3
SL010505	MATK	MATK
SL014208	CRTAM	CRTAM
SL011232	CDC37	CDC37
SL016554	PDE9A	PDE9A
