# Supplementary material for: Molecular models of multiple sclerosis severity identify heterogeneity of pathogenic mechanisms
Source: Nat Commun. 2022 Dec 12;13:7670. doi: 10.1038/s41467-022-35357-4 (PMC9744737; doi:10.1038/s41467-022-35357-4)
Supplement: Supplementary file 17 — Supplementary Data 14 [file 41467_2022_35357_MOESM17_ESM.zip › code/inputs/msdss_followup_somamers.csv]

marker	gene	protein
SL000252	A2M	a2-Macroglobulin
SL001800	TNFRSF1B	TNF sR-II
SL000338	CAST	Calpastatin
SL000339	CA2	carbonic anhydrase II
SL004230	MAPT	tau
SL000454	HSP90AB1	HSP 90b
SL000617	GPT	ALT
SL005231	UNC5D	UNC5H4
SL007179	EPHB2	EPHB2
SL008414	EPHB6	EphB6
SL010469	HFE2	RGM-C
SL001992	TNFRSF1A	TNF sR-I
SL005221	SCARF1	SREC-I
SL005764	CD163	sCD163
SL002081	CDH5	Cadherin-5
SL003201	KDR	VEGF sR2
SL005572	GSN	Gelsolin
SL004349	IFNL2	IFN-lambda 2
SL005206	NCR2	NKp44
SL004396	STAT1	STAT1
SL016548	PRKAA1 PRKAB1 PRKAG1	AMPK a1b1g1
SL004683	NOG	Noggin
SL012538	CDNF	ARMEL
SL004760	PAFAH1B2	PAFAH beta subunit
SL007696	CD93	C1QR1
SL004845	EPHB4	EphB4
SL007471	COLEC12	COLEC12
SL005236	NOV	NovH
SL011628	DBNL	DBNL
SL018509	RSPO3	RSPO3
SL008614	EFNB1	EFNB1
SL009341	BSG	BASI
SL011809	DCTPP1	XTP3A
SL018548	SERPINA3	alpha-1-antichymotrypsin complex
