# Supplementary material for: Molecular models of multiple sclerosis severity identify heterogeneity of pathogenic mechanisms
Source: Nat Commun. 2022 Dec 12;13:7670. doi: 10.1038/s41467-022-35357-4 (PMC9744737; doi:10.1038/s41467-022-35357-4)
Supplement: Supplementary file 17 — Supplementary Data 14 [file 41467_2022_35357_MOESM17_ESM.zip › code/inputs/CLEAN_HD_DATA.csv]

researchSomaLogicID	diagnosis	gender	age	SL000001	SL000002	SL000003	SL000004	SL000006	SL000007	SL000009	SL000011	SL000017	SL000019	SL000020	SL000021	SL000022	SL000024	SL000027	SL000038	SL000039	SL000045	SL000047	SL000048	SL000049	SL000051	SL000052	SL000053	SL000055	SL000057	SL000062	SL000064	SL000070	SL000074	SL000076	SL000084	SL000087	SL000088	SL000089	SL000104	SL000124	SL000125	SL000130	SL000131	SL000133	SL000134	SL000136	SL000137	SL000138	SL000139
1548	HD	F	28.9	1003.4	289.1	27209.9	46.6	35.4	36.5	25.9	33.7	5744.4	4103.3	49.8	6.7	3901.9	60	26.3	189.3	1041.7	979.6	43392.1	12606	68446.2	190.4	92.4	61.2	5692.4	13.3	18.8	9750.8	215.7	82	25.9	119.8	12	76.4	15.7	30.4	17424.7	289.4	23.3	13.8	10.2	5381.6	47.4	17.8	18.2	28.7
1633	HD	F	44.4	1266.1	332.6	28792.2	41.7	28.1	22.6	37.8	52.1	7076.1	4947.4	21.6	15.5	1326	50.9	22.5	210.7	1051.4	380.5	40674.3	9882.6	81579.1	347.8	48.9	60.2	3577.3	13.2	15.4	11343.1	208.9	93.8	21.1	166.6	21.7	31	23.4	23.5	15487.8	286.9	49.4	21.2	27.6	3314.8	49.8	12.9	17	27.4
1635	HD	F	40	1370.4	451.8	25485.7	84.6	67.9	52.6	44.7	31.6	7003.2	3240.6	24.8	13.1	662.9	70.9	61.1	240	2794.4	368.7	36303.6	9026.8	62119.6	547.9	195.5	68.3	2946.7	38.3	34.4	41500.8	168.3	222.6	50.1	188.2	38.2	53.4	30.8	33.6	15691.3	270.9	108.3	19.8	19.6	4283.1	59.3	70.2	15.5	40.8
1640	HD	F	37.9	775.6	219.2	40516.4	64	35.7	30.4	31.5	24.4	3074.3	1486.2	17.5	7.7	562.9	34.2	29.8	277.8	873.6	194.6	40172.8	5810.2	45945.3	6036.6	1120.9	41.4	1939.2	12.5	25.5	13806	203.1	88.3	24	85.4	29.6	103.4	18.3	35.6	9584.2	197.6	32.4	13	12.1	1387.3	42.8	23.8	19.6	27
1648	HD	F	46.2	1401.2	434	58461.4	41.3	51.5	29.8	24.8	25.8	11608.8	26400.2	44.6	11.3	17924.9	67.1	18.5	210.5	1387.6	2076.3	43320.4	21516.1	126177.6	36231.7	66.2	63.7	6365.6	16.8	23.2	21373.1	374	116.1	20	198.6	16.7	22.2	18	29.5	19537.8	249.7	31.4	17.6	15.8	4769.8	49.2	19.5	17.3	26.1
1731	HD	F	45.4	1323.4	560.4	28597.2	96.6	34.7	50.5	53	48.6	7176.1	4849.7	44.6	17.6	730.2	129.2	55.7	233.6	1341.3	246.8	42020.6	8411.3	88358.8	273.4	212.6	30.1	2776.3	85.4	201	14763.6	223	434	78.7	332.9	98.8	36.8	27.4	160.7	15956.3	320.8	271.4	35.3	24.5	3700.3	100.1	69.4	15.1	124.9
1945	HD	F	44.6	1001.6	339.2	31469.2	48.9	38.3	40	37.8	31.8	5954	2261.4	26.8	15.6	4051.9	60.4	41.1	178	1563.9	308.5	28427.7	7538.1	62680.4	701.2	209.6	75.3	4032.9	31.7	31.8	33789.8	170.3	116.1	45	142.7	57.3	53.8	32.6	53.8	14256.6	278.8	37.2	21	25.4	3144.1	65.8	28.1	17.8	42.3
1973	HD	F	42.4	646.3	274.6	46562.1	27	16.9	20.6	13.6	23.6	4440.4	1887	15.5	16.2	3125.5	19.3	14.7	260.5	923.4	270.6	40823.9	8351	70216	4475.3	157	34.6	5430.4	18.2	19.1	13640.5	230.4	69.9	16.2	85.9	15.6	35.5	14.2	19.8	10017.5	171.2	17.2	14.6	15.5	2067.2	27	12.6	14.4	14.4
1991	HD	F	50.3	1339.8	540.2	63636.9	107.1	72.5	40.3	49.2	46.9	12366.7	35292.1	86.7	15.8	29592.6	84.7	42.1	149.7	2730.1	3872.2	33156.9	30594.1	111735.6	32784.1	192.1	101.7	12881.3	31.3	36.9	15559.2	534.4	187	34.3	218.7	52.5	36.2	25.6	65.2	18181.1	350.2	75	50.7	19.4	5637.9	81.8	37.7	19.8	64.7
2024	HD	F	50.4	1126.7	417.5	33182.1	92.2	44.3	49.7	56.8	40.7	6906.1	8617.6	26.7	13.4	6604.7	63.1	53.4	319.1	2160.3	556.4	35050.1	11643.2	87803.1	298.9	304.9	82.3	4098.5	33.9	57.5	23041.2	192.8	136.7	55.4	187.6	36	41.2	29.1	67.4	23780.9	275.8	53.9	24.3	18	4894.8	77.5	35.6	21.8	50.9
2028	HD	F	54.6	843.9	353	45548.8	26.4	53.3	26.8	25.4	24.3	6541.4	13299.3	26.1	11.9	5402.5	46.5	24.6	166.3	1318.7	1279.5	47955	13017.3	83064.6	1160	66.4	53.7	5300.7	13.4	23.9	10212.7	223.8	102.2	24.6	98	22.8	37.5	10.4	19.7	18782.8	217.1	30.3	14.9	10.3	2963.8	54.4	23.1	20.9	56.2
2029	HD	F	38	1218.9	489.4	35247.1	35.7	58.1	27.7	36.9	37.5	5990.8	4907.5	21.7	12.4	3346.7	68.3	29.1	171	1545.7	793	39399.9	10209.1	77399.8	365.2	65.9	66.6	4832.1	14.3	21.1	16942.7	242.9	104.7	35	178.3	38.9	46.4	22.9	31.9	18836	280.6	36.7	25.7	29.7	5377.4	57.2	25.9	16.6	50.4
2035	HD	F	48.1	1058.9	448.5	37320.9	49.1	50.9	35.3	28.9	30.8	6866.6	9350.5	24.7	28.9	1840.2	62.5	31.6	205.2	1391.1	725.1	38520.3	13594.6	89675.4	205.8	78.6	73	7947.1	21.1	24.3	26188.5	192.3	103	36.9	186.9	31	46.4	25.9	31.7	21126.7	277.9	35.9	22.3	24.9	6166.7	63.3	27.4	29.1	49.3
2039	HD	F	52.7	739.5	346.5	50602.1	37.9	47	32	30.3	33	5868.8	16555.8	37	17	4785.8	46.6	32	166.9	1288.1	1459.8	48106.4	13097.4	86120.9	1163.4	88.3	61.9	5153.1	16.7	23.3	9277.4	240.5	90.9	29.5	107.5	24.3	44.9	22.3	27.5	18184	213.2	36.7	23.2	24.4	2890.7	59.7	24	24.9	39.5
2057	HD	F	35.8	1293	541.4	36670.1	142.2	55.3	73.7	71	52.4	9099.6	10272.4	37.4	14.5	10387.6	86.5	86.9	152.3	1802.1	968.1	33389.1	11797.1	85830.1	741.1	540.9	109.1	4831	48.4	90.1	21550.4	188.9	210.2	76.7	247.1	43.7	42.3	51.9	117.7	18381.2	305	78.5	34.2	27.8	4742.6	94.8	54.3	33.1	72.1
2065	HD	F	71.3	1344.5	564.5	43264.9	57.3	72.4	35.3	30.9	38.6	17555.9	9327.2	26.4	13.4	9795.6	83.8	33	255.5	1626.5	548.9	27916.9	13795.9	90645.6	452.2	88.4	89	6132.6	22.9	28.1	10285.1	251.2	135.6	38.2	135.9	40.3	40.1	25.7	39.3	21671.3	296	56	23.5	29.8	6533.5	66	30.2	18.3	53.1
2068	HD	F	33.1	1203.3	415	32359	41.8	36	31.7	30.4	31.1	7789.5	11960.8	34	11.9	6301.5	71.5	27.6	141.1	1375.5	841.8	37575.2	14023.1	82170.3	721	57.4	70.9	6712.5	15.1	17.8	20755.8	178.1	120.2	24.1	180.3	16.7	34.6	25.8	24.1	16679.2	270.5	33.4	16.9	13.6	4718.9	56.8	22.3	16.3	44
2090	HD	F	33.8	667.5	219.5	34878.5	14.1	32.3	11.5	12.7	12.1	6954.4	12185.9	9.5	11.3	1248.1	27.3	13.5	94.6	1207.6	579.8	43959.4	8923.5	65669.3	4810.9	33.7	36.2	4796.3	9.6	9	8237	176.2	73.4	8.7	95	9.4	36	7.7	9.6	12716.6	191.1	14.8	12.9	9.9	2732.5	38.4	9.5	11.7	14.8
2101	HD	F	31.8	748.3	269.6	36752.9	48.5	41.9	30.4	32.8	30.8	5977.4	13174.8	25.3	12	3908.5	50.7	33.1	136.3	1372.9	721.2	44551.2	9537.4	67905.1	4693.7	100.2	61.8	4574.2	30.8	29.5	8434	223.4	111.6	32.4	124	22.2	48.1	20.9	33.4	12185.4	210.6	48.5	23.8	24.4	2820.3	58.4	26.5	17.8	43.2
2102	HD	F	41.2	1111.8	445	33603	34.5	40.1	22.6	28	22.6	5823.7	6789.7	13.2	16.2	5435.8	54.7	42.6	83	1092.9	633.5	39491.9	11242.2	80962.8	696.2	219.7	55.4	4298.9	18.9	29.5	15180.7	207.3	119.4	39.3	168.9	16.6	32.1	16.1	33.6	20134.2	258.8	35.3	18.9	20.9	4497.7	54.5	30.1	17.1	34.9
1561	HD	M	35.5	1550.4	469.2	34147.4	39.8	46.5	32.4	31.2	20	8718.5	9748.6	28.2	15.8	6139.1	55.6	25.3	243.1	1103.8	905.9	41875.4	17050.1	90805.7	756.5	68.8	62.6	4564.8	23	31.3	19809.2	170	92.9	25.6	146.2	20.9	27.6	24.5	29.2	16515.7	272.2	36.4	23.5	22.5	6552.7	37.8	24.6	12.1	24.9
1576	HD	M	46.5	881.2	434.7	43364.1	99.4	55.1	59	41.2	54.6	5481.8	16047.4	70.2	14.8	16302.7	88.5	43.8	169.3	1784.1	541	46404.9	9544.5	78197.9	2024.7	182.8	89.7	6197.7	35	118.4	18195.2	334.5	267.2	49.8	183.7	62.1	49.2	31	140.3	14322.4	222.5	170.8	23	21.9	3312.4	88.4	50.3	21.2	72.5
1595	HD	M	33.7	1355.7	441.1	43200.2	43	22.8	32.4	24.3	22.2	6663.6	7128.8	19.7	10.8	4309.5	44	17.3	145	1280.4	489.1	41726.5	14587.3	70119.8	191.3	44.8	47.7	4149	17.3	21.4	13502.9	195.8	101.8	18.6	49.1	22.6	15.9	14.3	19.5	17335.5	276	22.7	65.2	15.4	4800.1	80.2	17	15.1	33.4
1611	HD	M	32.4	1057.1	331.9	46068.8	62.6	52.6	52.2	50.4	42.3	6032.1	11748.9	87.4	32.9	9336.3	98.7	50	209.4	1624.1	610.8	42387.8	9773.9	79619.4	9018.9	128.6	69.9	4193.3	25.3	64.7	26784	234.8	166.4	35.8	164.2	37.8	42.8	22.8	83.9	11339.8	218	101	21.9	19.1	3386.2	66.1	38.4	19.5	50.4
1626	HD	M	33.1	925	298.4	62680.5	42.1	47.6	22.6	22.6	18.2	3288.2	26215.8	21.1	11.1	3338	55.3	26.9	266.9	1292.2	562.9	43091.4	10562.3	88104.8	987.4	240.7	74	6521.6	21	21.6	21783.2	398.4	123.6	18.4	69.1	20.7	35.7	15.8	21.3	16241.2	214.7	41	16.5	19	1976.4	39.6	17.2	13.5	41.5
1708	HD	M	56.2	835.3	211.5	26932.8	64.5	58.5	34.5	46.8	38.8	7007.4	9373.9	53.2	11.2	5176.5	53.1	32.9	161.5	863.5	580.9	45169.9	9305.8	69362.4	940.8	75.3	50	3883.2	23	28.1	7853.6	187.6	101.3	27.4	113.9	27.6	47.1	13.4	46.2	14936.5	238.6	48.7	19.3	27.1	2474.2	56	29.7	19	38.3
1713	HD	M	23.1	1069.3	452	35598.6	46.1	26.8	31.1	22.3	30	6167.7	2930.2	15.1	11.8	3560.4	57.9	29.2	191	1013.5	706.1	42082.3	8886	54102.3	89.8	87.8	81.8	7529.2	8.2	15.2	10579.4	187.1	94.7	16.4	231.2	17.9	46.8	22.8	27.4	18726.8	286.6	31.6	12.1	6.7	4600.2	61.8	20.8	19.3	23.2
1714	HD	M	30.9	848.4	307.7	35645.4	57.2	32.9	28	28.1	36.9	3638.5	3508.9	28.3	20.1	2701	54.1	40.3	212.1	920.3	445	36586.2	7224.5	57654.6	355.9	81.3	77	2804.8	19.6	29.4	14518	245.5	81.4	28.5	100.6	24	69.3	35	44.3	12630.7	242.2	44.1	18.2	11.4	3309.1	53.4	24	23.3	33.1
1716	HD	M	19.4	1157.1	393.3	45361.7	96.5	35.1	28.4	20.9	39.9	5953.7	6886.4	25.8	12.4	8382.7	77	31.1	193.2	691.9	1373.9	49392	13025.6	88656.9	459.8	666.5	97.3	6956.5	14.9	80.3	16162.8	243.3	116.7	29	163.1	21.6	50.6	45.8	39.3	21855	298.2	39.3	18.2	14.5	5356.2	63.4	15.8	21.1	51.2
1719	HD	M	24.4	1403.8	432.3	38471.6	59.2	39.7	40.2	26.9	46.5	9288.5	3250.6	31.1	14.2	4283.6	92.7	32	260.2	1328.9	758.2	45993.2	14052.4	86988.5	314.5	114.7	97.1	4174.7	19.4	31.4	43955.3	292.6	115.1	34.8	147.1	21.9	55.3	36.7	51	21060.1	292.6	51.7	21.4	12.9	5230.4	66.7	26.5	22.1	43.5
1738	HD	M	34.7	1549.5	551.3	44534.6	45.9	57	32	32.1	34	8781.2	5390.6	28.9	10.5	1867.6	92	25.1	156.5	1660.9	539.7	43807.9	13994.5	96866.7	436.3	76.3	89.2	6040.9	13.9	39.6	16899.1	241.2	120.3	31.1	129.5	26.9	31.6	37.5	40.9	15815.2	302.8	37	15.3	13.3	6931.7	54.8	22.1	15.6	45.6
1751	HD	M	47.3	949.8	296.9	56679	46.3	36.3	23.5	12.4	26.1	5889.2	19582.1	52.3	10.1	16187.9	47.6	15	171.7	1833.1	683	44563.1	11486.1	96986.9	1775	100	72	8097.4	11.9	30	18849.9	434.1	90.2	19.3	100.2	20.3	24.7	15.6	38	16118.1	216.1	18.9	10.8	8.5	3009.6	54.2	11.4	18.1	26.6
1755	HD	M	57.3	911.6	294.3	36977.4	58.5	72.1	53.4	33.1	34.6	8612.4	7868.9	43.1	7.5	5672	50	26.4	204.4	1127.5	627.8	46509.4	9312.5	78817.7	982.8	213.3	61.2	3676	19.9	31.6	9353.4	210	99.1	31.6	102.1	28.6	38.1	18.7	45.5	15580.2	193.4	44.6	20.6	15	3042.8	54.6	21.5	17.3	36.4
1760	HD	M	24.5	1160.3	463.7	40143.7	42.7	27.3	26.2	14.9	36.8	6932.4	3952.3	28.4	8	4273.8	72.3	18.3	176.4	1029.2	820.3	46164.4	10589.9	64790.6	111.3	75	83.3	6717.2	13.7	19.4	13881	213.8	91.9	14.2	137.8	21.3	49	30.4	27.3	18136.9	293.8	24.5	11	11.3	5071.9	57.1	27.1	15.7	28.3
1968	HD	M	35.4	1206.5	367.2	55789.1	38.1	30.3	38.9	27.2	27.7	9697.8	19586.1	164.5	33.7	12637.4	64.2	27.8	294.6	2691.5	1415.6	52835.4	14212	102435	2618.5	243.1	60.1	9282.2	33.6	23.2	38362.6	274.1	84.6	28.4	159.3	197.4	29	28.9	29.8	14927.8	309.9	27.7	29.8	31.6	5577.7	31.5	25.4	36.7	28.4
1992	HD	M	60.8	1063.9	379.2	41370.7	57	78.5	40.1	43.2	40.2	10960.6	12374.8	45	13.1	11344.2	56.7	40.5	232	1286	1098.1	43403.6	12586.6	85740	1007.8	235.8	75.6	7157.6	20.9	28.8	10990.5	265.4	140.9	44.7	167.8	28	42.3	24.2	54.9	17448.6	291.1	45.6	12.4	16.1	3815.2	68	27.7	14.7	42.4
2060	HD	M	48.6	1022.9	363.5	50986.4	45.3	44	28.5	21.6	28.4	6453.5	16721	48.5	10.2	20145.4	58.3	25.1	152.1	1701.5	649.6	45538	11781.8	89802	1750.1	68.1	77.7	8484	13.9	36.5	21113.1	343.8	102.9	55.8	141.6	14.2	36.6	20.4	26.1	15573.1	250.4	33.3	16.9	13.7	4231.4	63.3	18.8	15.9	40.1
2070	HD	M	60.3	1396.9	559.8	60390.3	43	76.8	19.8	25.2	19	22306.2	15103.9	20.8	25.9	5328.8	65.3	21.5	192.2	1924.6	891.1	34599.4	17594.2	88332.3	1247.1	232.5	58.2	5987.7	20.7	37.4	43707.9	213.3	126.7	25.2	228.4	22.2	19.8	17.7	22.9	17853.4	329.2	25.2	30.3	21.7	7893.2	48.7	20.5	27.2	48.3
2073	HD	M	46.7	1360.2	410.9	43780.8	27.7	25	32.7	19.7	19.4	8970.3	7681.3	22.6	23.8	9334.9	47.5	37.1	133.8	1289.1	802.8	41979.8	12160.7	86446.2	154.6	223.3	84.5	5072.7	18.5	49.3	36073.9	253.8	118	77.6	167.2	19.5	19.1	18.2	31.5	19053	305.7	28.8	26.6	19.1	4324.8	62.3	18.5	24.2	23.5
2079	HD	M	57.4	955	416.7	50082.3	27.9	47.4	13.2	21.4	26.1	12347.3	12671.8	26.2	12.4	1936.3	51	17.5	197.9	1575.9	617.7	38937.5	13666.1	80808	388.4	78.7	52.6	6001.2	9.8	33.5	35062.9	236.6	100.6	26.9	77.3	14.6	33.9	16.1	13.7	15889	252	26.3	14.5	12.2	4297.4	47.7	13.3	13.1	46.1
2082	HD	M	43.2	1579.1	484.2	52915.4	33.2	28.3	15.9	12.4	21.8	11166.8	13387.6	17.5	13.6	8596.8	57.9	14.6	164.5	1560.2	995.4	46467.4	14747.2	98197.4	268.6	254.8	67.5	6305.3	15.7	18.9	37667.8	272.3	135.6	112.9	39.8	14	27.7	9.3	16.9	22045.6	348.5	25.4	16	12.3	5175.9	53.3	12.4	14.3	27.8
2095	HD	M	24.3	1082.8	384.1	40823.4	40.6	58.5	30.1	34.2	27.5	6854.2	12598	18.1	12.7	3969.2	63.7	34.5	235.4	1974.9	1253.9	51448.5	15385	83894.5	105.9	78.5	80.5	8815.8	25	24.9	17950.8	309.6	142.7	36.2	163.9	19.6	37.3	20.1	27.6	15541.4	268	40.6	17.8	10.7	5477.7	60.7	28.7	13.6	43.5
[truncated: 1,259 more columns]
