# Supplementary material for: Molecular models of multiple sclerosis severity identify heterogeneity of pathogenic mechanisms
Source: Nat Commun. 2022 Dec 12;13:7670. doi: 10.1038/s41467-022-35357-4 (PMC9744737; doi:10.1038/s41467-022-35357-4)
Supplement: Supplementary file 18 — Supplementary Data 15 [file 41467_2022_35357_MOESM18_ESM.xlsx]

## Sheet: Sheet1
Supplementary Data 15: List of genes associated with age displayed in heatmap in Figure 2C
position in the heatmap (Figure 2C) - from the top	Gene	designation
1	CCL18	Concordant
2	PGF	Concordant
3	SLPI	Concordant
4	PRSS3P2	Concordant
5	SOD3	Concordant
6	CA3	Concordant
7	SOST	Concordant
8	DKK1	Concordant
9	SELP	Concordant
10	SERPINE1	Concordant
11	GDF15	Concordant
12	EDA2R	Concordant
13	NTN1	Concordant
14	MAPK3	Concordant
15	DCTPP1	Concordant
16	VEGFA	Concordant
17	BID	Concordant
18	ITGB5	Concordant
19	ANGPT1	Concordant
20	LAMC1	Concordant
21	GSTP1	Concordant
22	MRC1	Concordant
23	CD163	Concordant
24	GFRA1	Concordant
25	CFC1	Concordant
26	NOTCH3	Concordant
27	TPT1	Concordant
28	IGF1	Concordant
29	PTPN11	Concordant
30	TAGLN2	Concordant
31	REG4	Concordant
32	LHB	Concordant
33	FSHB	Concordant
34	SPINT2	Concordant
35	EFEMP1	Concordant
36	NPPB	Concordant
37	DKK4	Concordant
38	PAFAH1B2	Concordant
39	CHRDL1	Concordant
40	TFPI	Concordant
41	FGB	Concordant
42	BGN	Concordant
43	DCN	Concordant
44	FCGR3B	Concordant
45	YWHAQ	Concordant
46	LUM	Concordant
47	FSTL3	Concordant
48	BMP7	Concordant
49	LTBP4	Concordant
50	DBNL	Concordant
51	PTN	Concordant
52	LILRB2	Concordant
53	FAS	Concordant
54	IL10RA	Discordant
55	BCAN	Discordant
56	RET	Discordant
57	EGFR	Discordant
58	RTN4R	Discordant
59	CNTFR	Discordant
60	CDON	Discordant
61	KIT	Discordant
62	IL27RA	Discordant
63	NOG	Discordant
64	ROBO2	Discordant
65	RGMB	Discordant
66	UNC5D	Discordant
67	NRXN1	Discordant
68	LSAMP	Discordant
69	CD59	Discordant
70	HFE2	Discordant
71	BOC	Discordant
72	NOTCH1	Discordant
73	MSTN	Discordant
74	MED1	Discordant
75	JAM2	Discordant
