# Supplementary material for: Molecular models of multiple sclerosis severity identify heterogeneity of pathogenic mechanisms
Source: Nat Commun. 2022 Dec 12;13:7670. doi: 10.1038/s41467-022-35357-4 (PMC9744737; doi:10.1038/s41467-022-35357-4)
Supplement: Supplementary file 19 — Supplementary Data 16 [file 41467_2022_35357_MOESM19_ESM.xlsx]

## Sheet: Sheet1
Supplementary Data 16: List of genes comprising 4 modules in Figure 8a-b
position in the heatmap (Figure 8a-b) - from the top	Gene	module
1	TNFRSF1A	Myeloid lineage/TNF
2	EFNB1	Myeloid lineage/TNF
3	TNFRSF19	Myeloid lineage/TNF
4	CDH5	Myeloid lineage/TNF
5	FLT4	Myeloid lineage/TNF
6	GSN	Myeloid lineage/TNF
7	CD93	Myeloid lineage/TNF
8	ACY1	Myeloid lineage/TNF
9	AIF1	Myeloid lineage/TNF
10	CDNF	Myeloid lineage/TNF
11	LRIG3	Myeloid lineage/TNF
12	CHST15	Myeloid lineage/TNF
13	PCSK9	Myeloid lineage/TNF
14	PROC	Myeloid lineage/TNF
15	DBNL	Myeloid lineage/TNF
16	STC1	Myeloid lineage/TNF
17	COLEC12	Myeloid lineage/TNF
18	CD163	Myeloid lineage/TNF
19	MRC1	Myeloid lineage/TNF
20	PRKCD	Myeloid lineage/TNF
21	GSTP1	Myeloid lineage/TNF
22	GPT	Myeloid lineage/TNF
23	PAFAH1B2	Myeloid lineage/TNF
24	TNFRSF1B	Myeloid lineage/TNF
25	TNFSF8	Myeloid lineage/TNF
26	GRN	Myeloid lineage/TNF
27	DPT	Myeloid lineage/TNF
28	NOG	Myeloid lineage/TNF
29	SST	Myeloid lineage/TNF
30	AGRP	Myeloid lineage/TNF
31	NPPB	Myeloid lineage/TNF
32	CXCL1	Myeloid lineage/TNF
33	EPHB2	CNS repair
34	ESAM	CNS repair
35	TYRO3	CNS repair
36	UNC5D	CNS repair
37	EPHB6	CNS repair
38	BSG	CNS repair
39	PDGFRA	CNS repair
40	SCARF1	CNS repair
41	RSPO3	CNS repair
42	GRB2	CNS repair
43	UBE2N	CNS repair
44	HSP90AB1	CNS repair
45	MIF	CNS repair
46	SMOC1	CNS repair
47	MED1	CNS repair
48	IFNG	CNS repair
49	CAST	CNS repair
50	VEGFA	CNS repair
51	CASP10	CNS repair
52	IRF1	CNS repair
53	HFE2	CNS repair
54	RGMA	CNS repair
55	NRCAM	CNS repair
56	NEGR1	CNS repair
57	TPI1	CNS repair
58	BMPR1A	CNS repair
59	PAK6	CNS repair
60	TNC	CNS repair
61	BGN	CNS repair
62	F10	Complement/coagulation
63	SERPIND1	Complement/coagulation
64	KDR	Complement/coagulation
65	APOM	Complement/coagulation
66	CFI	Complement/coagulation
67	LMAN2	Complement/coagulation
68	GHR	Complement/coagulation
69	FCN3	Complement/coagulation
70	FSTL3	Complement/coagulation
71	LILRB2	Complement/coagulation
72	SERPINA3	Complement/coagulation
73	C3	Complement/coagulation
74	A2M	Complement/coagulation
75	IL36A	Complement/coagulation
76	NOV	Complement/coagulation
77	GPC3	Complement/coagulation
78	MB	Complement/coagulation
79	CA3	Complement/coagulation
80	KLK11	Complement/coagulation
81	CTSV	Complement/coagulation
82	DCTN2	Adaptive immunity and CNS stress
83	BCL6	Adaptive immunity and CNS stress
84	F3	Adaptive immunity and CNS stress
85	ARSB	Adaptive immunity and CNS stress
86	IDE	Adaptive immunity and CNS stress
87	NCK1	Adaptive immunity and CNS stress
88	PPY	Adaptive immunity and CNS stress
89	MAPK11	Adaptive immunity and CNS stress
90	OCIAD1	Adaptive immunity and CNS stress
91	CA13	Adaptive immunity and CNS stress
92	PSMA6	Adaptive immunity and CNS stress
93	MAP2K2	Adaptive immunity and CNS stress
94	ETHE1	Adaptive immunity and CNS stress
95	SLC25A18	Adaptive immunity and CNS stress
96	PRKAG1	Adaptive immunity and CNS stress
97	NCR2	Adaptive immunity and CNS stress
98	CST7	Adaptive immunity and CNS stress
99	TLR2	Adaptive immunity and CNS stress
100	PSMA2	Adaptive immunity and CNS stress
101	MAPKAPK3	Adaptive immunity and CNS stress
102	CDC37	Adaptive immunity and CNS stress
103	IFNL2	Adaptive immunity and CNS stress
104	CASP2	Adaptive immunity and CNS stress
105	PDE9A	Adaptive immunity and CNS stress
106	MATK	Adaptive immunity and CNS stress
107	CRTAM	Adaptive immunity and CNS stress
108	CRLF2	Adaptive immunity and CNS stress
109	ACE2	Adaptive immunity and CNS stress
110	CA2	Adaptive immunity and CNS stress
111	P4HB	Adaptive immunity and CNS stress
112	MAPT	Adaptive immunity and CNS stress
113	STAT1	Adaptive immunity and CNS stress
114	LTBR	Adaptive immunity and CNS stress
115	ATP5B	Adaptive immunity and CNS stress
116	TYK2	Adaptive immunity and CNS stress
117	SOD1	Adaptive immunity and CNS stress
118	SFN	Adaptive immunity and CNS stress
119	S100A12	Adaptive immunity and CNS stress
120	DCTPP1	Adaptive immunity and CNS stress
121	PA2G4	Adaptive immunity and CNS stress
122	EPHB4	Adaptive immunity and CNS stress
123	PRTN3	Adaptive immunity and CNS stress
124	SERPINE2	Adaptive immunity and CNS stress
