# Supplementary material for: Molecular models of multiple sclerosis severity identify heterogeneity of pathogenic mechanisms
Source: Nat Commun. 2022 Dec 12;13:7670. doi: 10.1038/s41467-022-35357-4 (PMC9744737; doi:10.1038/s41467-022-35357-4)
Supplement: Supplementary file 21 — Source Data [file 41467_2022_35357_MOESM21_ESM.xlsx]

## Sheet: Figure 2a
marker	gene	protein	age_beta_NDU	age_beta_INTERVAL
SL005173	IL10RA	IL-10 Ra	0.00527254	-0.00981989
SL012561	REG4	REG4	0.0117612	0.0172504
SL004557	CD59	CD59	0.00581542	-0.00884591
SL007631	SOST	SOST	0.0087617	0.0375369
SL006230	LUM	Lumican	0.0118527	0.019707
SL007033	LTBP4	LTBP4	0.0110403	0.0174513
SL004010	KIT	SCF sR	0.00658043	-0.0202796
SL000002	VEGFA	VEGF	0.00620705	0.00826164
SL004579	MRC1	Macrophage mannose receptor	0.00988826	0.00933285
SL004760	PAFAH1B2	PAFAH beta subunit	0.00635694	0.00834411
SL004081	DCN	Bone proteoglycan II	0.00425224	0.0196998
SL002644	EGFR	ERBB1	0.00931048	-0.0170878
SL005153	CNTFR	CNTFR alpha	0.00844786	-0.0113241
SL000497	LAMA1 LAMB1 LAMC1	Laminin	0.0132462	0.0276554
SL021043	GDF11 MSTN	GDF-11/8	0.0057716	-0.0133293
SL001995	ANGPT1	Angiopoietin-1	0.0103038	0.0100534
SL001897	SPINT2	SPINT2	0.00764295	0.00836214
SL000409	MAPK3	ERK-1	0.0101751	0.00915042
SL000006	SERPINE1	PAI-1	0.0131065	0.00836802
SL000047	IGF1	IGF-I	-0.00305542	-0.0103492
SL000506	CGA LHB	Luteinizing hormone	0.025633	0.0287428
SL004078	BMP7	BMP-7	0.00606051	0.00886712
SL005193	JAM2	JAM-B	0.00558293	-0.00835193
SL005196	LSAMP	LSAMP	0.00675396	-0.010166
SL000428	CGA FSHB	FSH	0.0431291	0.0394583
SL003323	CCL18	PARC	0.0102562	0.0225103
SL002704	PTN	PTN	0.00374165	0.0325749
SL002640	PGF	PlGF	NA	0.000969398
SL005233	EDA2R	XEDAR	0.0179033	0.0220843
SL010378	RET	RET	0.00709267	-0.0427181
SL007804	BGN	BGN	0.00791655	0.0107228
SL010451	CFC1	CFC1	0.00857226	0.00987744
SL008609	FCGR3B	FCG3B	0.00846338	0.00876982
SL004858	GFRA1	GFRa-1	0.00644969	0.00869993
SL010468	RGMB	RGMB	0.00855359	-0.0187509
SL010469	HFE2	RGM-C	0.00989747	-0.0164607
SL001998	TFPI	TFPI	0.0140295	0.0218229
SL009400	CHRDL1	CRDL1	0.0102076	0.0112326
SL010612	DKK4	Dkk-4	0.0178057	0.0144775
SL010616	PTPN11	SHP-2	0.0125901	0.0123807
SL009324	FSTL3	FSTL3	0.0109403	0.0110004
SL009089	BCAN	PGCB	0.00599279	-0.0142966
SL004367	DKK1	DKK1	0.00829581	0.00939208
SL004867	CA3	Carbonic anhydrase III	0.0370087	0.00825202
SL005679	TPT1	TCTP	0.00996021	0.010155
SL000560	SELP	P-Selectin	0.0216088	0.0139784
SL011809	DCTPP1	XTP3A	0.00637775	0.0123532
SL013490	BOC	BOC	0.0063053	-0.0135656
SL003869	GDF15	MIC-1	0.0287171	0.0343925
SL001888	SLPI	SLPI	NA	-0.00638834
SL014092	CDON	CDON	0.0083103	-0.0255723
SL000022	FGA FGB FGG	D-dimer	0.0233035	0.00847358
SL003643	GSTP1	Glutathione S-transferase Pi	0.0169096	0.0115467
SL003182	ITGAV ITGB5	Integrin aVb5	0.00769994	0.0305316
SL011628	DBNL	DBNL	0.0118672	0.00955348
SL005764	CD163	sCD163	0.00877465	0.0146734
SL010388	PRSS2	Trypsin 2	0.015537	0.0176084
SL005191	LILRB2	ILT-4	0.0139155	0.00864628
SL005208	RTN4R	Nogo Receptor	0.00731324	-0.0151655
SL005703	NOTCH1	Notch 1	0.00800915	-0.0144171
SL005209	NOTCH3	Notch-3	0.008536	0.0156562
SL009054	NRXN1	NRX1B	0.00926914	-0.0123981
SL007680	ROBO2	ROBO2	0.00513785	-0.0124463
SL005223	IL27RA	TCCR	0.006153	-0.0114533
SL005231	UNC5D	UNC5H4	0.00854083	-0.014378
SL002731	FAS	Fas, soluble	0.0133779	0.0103239
SL010328	MED1	MED-1	0.00617348	-0.00917762
SL003704	BID	BID	0.00516925	0.0156984
SL004683	NOG	Noggin	0.00594157	-0.0112244
SL012395	NTN1	NET1	0.0133685	0.0201234
SL008071	YWHAQ	14-3-3 protein theta	0.0150765	0.0124945
SL002785	NPPB	N-terminal pro-BNP	0.00747289	0.0229498
SL003672	SOD3	SOD3	0.0025448	0.0194853
SL006527	EFEMP1	FBLN3	0.00186833	0.0223878
SL004811	TAGLN2	Transgelin-2	0.0125766	0.0118529

## Sheet: Figure 2b
age	GDF15 (log RFU)	GDF15 (HV Age-adjusted RFU)	diagnosis
50.7945	8.55171	0.996605	MS
60.4493	7.93566	0.204668	MS
67.863	8.73353	0.86748	MS
33.6329	7.15469	-0.087772	MS
51.3205	7.97759	0.412902	MS
56.1397	7.64535	-0.00713172	MS
49.9973	7.67847	0.137883	MS
50.2575	7.73294	0.187616	MS
57.6712	7.855	0.17462	MS
50.3315	7.42667	-0.120003	MS
65.7808	8.36765	0.539531	MS
51.2301	7.68584	0.122799	MS
24.1288	6.55763	-0.511695	MS
51.1014	8.08859	0.527897	MS
52.5178	8.0652	0.478703	MS
51.2192	7.22461	-0.338234	MS
60.8658	8.28592	0.547339	MS
32.3288	7.418	0.199293	MS
65.5562	7.64185	-0.182172	MS
28.9123	7.28118	0.12471	MS
42.2329	7.98259	0.583452	MS
62.3589	9.14475	1.37897	MS
59.9616	8.49231	0.770199	MS
39.811	7.76098	0.405964	MS
38.9562	7.88296	0.543514	MS
57.3178	7.62472	-0.0492265	MS
27.9397	7.29865	0.159897	MS
54.4384	8.07571	0.45422	MS
42.2438	8.19265	0.793319	MS
26.2877	7.05549	-0.0531696	MS
63.8274	8.34712	0.554585	MS
47.6959	7.92241	0.423749	MS
40.5589	7.16069	-0.207949	MS
47.074	8.05709	0.569765	MS
29.8055	7.13034	-0.0424016	MS
29.0685	7.14433	-0.0149861	MS
48.9644	7.4405	-0.0812666	MS
54.0137	8.06872	0.454965	MS
61.2192	8.4352	0.690186	MS
39.6301	6.93527	-0.416447	MS
43.7205	8.04032	0.614081	MS
61.2	8.11259	0.367921	MS
59.2986	8.26835	0.558319	MS
57.5014	7.75645	0.079165	MS
60.2027	8.05147	0.324969	MS
37.5315	6.99696	-0.316532	MS
61.3507	8.50139	0.753977	MS
58.9479	7.63429	-0.0693511	MS
54.4849	8.56631	0.943972	MS
36.9151	7.75001	0.447753	MS
48.0986	8.09484	0.588842	MS
56.8575	8.1624	0.496844	MS
55.7096	7.69857	0.0539279	MS
63.5644	8.48731	0.699572	MS
61.1342	8.45783	0.714357	MS
47.3205	8.2739	0.782079	MS
43.0959	6.98777	-0.42709	MS
64.6712	8.33154	0.523635	MS
61.5781	8.35107	0.599514	MS
53.7781	8.9091	1.29964	MS
54.8411	8.18532	0.556498	MS
62.4438	7.72648	-0.0408487	MS
48.8055	7.87808	0.359209	MS
44.1123	7.87306	0.439691	MS
53.7233	8.30546	0.696999	MS
60.3205	8.14587	0.417223	MS
61.6767	8.45939	0.706044	MS
64.8959	8.22392	0.411926	MS
52.9507	8.35714	0.762756	MS
60.4493	7.88092	0.149927	MS
62.3699	8.44393	0.677956	MS
60.0986	7.99227	0.267666	MS
65.2658	8.3708	0.552068	MS
54.8685	7.97632	0.346998	MS
65.7288	8.40693	0.579763	MS
55.5397	8.572	0.930452	MS
41.4822	7.25834	-0.127118	MS
57.3836	8.57966	0.90452	MS
47.6438	7.70283	0.205118	MS
44.2904	7.4946	0.0579791	MS
60.0164	7.69885	-0.0242596	MS
70.4822	8.26207	0.348305	MS
47.8137	7.62579	0.124987	MS
47.663	7.84823	0.350173	MS
54	7.89975	0.286246	MS
28.2959	6.82045	-0.324787	MS
47.8384	7.80254	0.301284	MS
60.0411	8.85825	1.1347	MS
50.0603	8.28107	0.739336	MS
56.0959	8.26101	0.609327	MS
46.4986	7.38548	-0.0913669	MS
46.611	8.22274	0.743849	MS
46.1836	7.30566	-0.165448	MS
62.7644	9.025	1.25183	MS
57.5808	7.91041	0.231673	MS
62.9808	8.01225	0.235142	MS
49.4548	7.54819	0.0174875	MS
48.0247	8.30417	0.799527	MS
65.1151	8.22631	0.410317	MS
29.811	7.20838	0.0355381	MS
49.9479	7.91622	0.376541	MS
58.7671	8.14665	0.446305	MS
65.8466	8.43157	0.602255	MS
47.526	7.63129	0.135724	MS
51.5014	7.668	0.100017	MS
59.9699	7.90275	0.18049	MS
51.4849	7.6834	0.11572	MS
65.1534	7.8	-0.0166885	MS
55.3041	7.9368	0.299544	MS
40.4548	7.75961	0.392871	MS
64.5315	8.80326	0.997901	MS
43.5507	8.07365	0.65051	MS
57.1863	7.86346	0.191912	MS
59.4712	8.11202	0.398845	MS
54.3452	8.11895	0.499162	MS
64.7534	8.15211	0.342711	MS
49.874	8.43984	0.901501	MS
56.1918	7.92425	0.270823	MS
60.5041	7.72776	-0.00423393	MS
59.3534	7.80934	0.0983116	MS
60.2712	8.00926	0.281516	MS
34.4219	6.31572	-0.94112	MS
54.4438	7.96984	0.348255	MS
32.0548	6.78886	-0.424858	MS
53.1781	7.8739	0.275374	MS
38.4137	7.07961	-0.249954	MS
56.0795	8.06041	0.40903	MS
65.189	8.28647	0.469134	MS
52.5918	7.71141	0.123567	MS
33.3315	6.75984	-0.47714	MS
30.4137	7.10718	-0.0766407	MS
64.6685	8.0426	0.23475	MS
59.9233	8.04546	0.324052	MS
54.4192	7.79289	0.171748	MS
50.2137	7.38156	-0.162961	MS
43.5479	7.5072	0.0841038	MS
42.6164	7.72577	0.319649	MS
36.5288	6.88038	-0.414837	MS
50.9562	7.53375	-0.0243034	MS
62.4795	8.30756	0.539583	MS
52.1808	7.58259	0.00222504	MS
23.326	6.2936	-0.761097	MS
58.9014	7.54041	-0.162382	MS
54.326	7.57794	-0.0414999	MS
60.063	7.63786	-0.0860927	MS
25.3096	8.02053	0.929697	MS
52.4932	7.99911	0.413057	MS
49.0795	7.65714	0.133279	MS
31.2466	7.1133	-0.0856884	MS
42.5616	8.05826	0.65314	MS
60.5151	7.21244	-0.519747	MS
36.7589	8.12758	0.828168	MS
41.0877	7.30047	-0.0777996	MS
36.0411	7.46382	0.177485	MS
28.5836	7.69703	0.54655	MS
28.6986	8.31454	1.16196	MS
34.6877	7.63405	0.372366	MS
41.4027	7.44232	0.0583048	MS
42.0712	7.75053	0.354338	MS
36.9808	7.75341	0.449953	MS
52.4192	7.52559	-0.0591169	MS
35.4247	7.25714	-0.0179633	MS
54.0548	7.9899	0.3754	MS
27.9096	7.37438	0.236176	MS
39.5507	7.74962	0.399352	MS
41.8438	7.26822	-0.123825	MS
58.2877	7.47817	-0.213442	MS
22.6027	7.19128	0.149754	MS
52.7644	8.08967	0.498675	MS
51.674	8.10174	0.530611	MS
48.1397	7.77649	0.269751	MS
47.126	7.39142	-0.0968603	MS
56.3534	8.44318	0.786806	MS
44.0877	7.07038	-0.36254	MS
52.0822	7.80832	0.229759	MS
60.3808	7.6252	-0.104539	MS
38.0493	8.02937	0.706446	MS
57.2986	7.37092	-0.302671	MS
49.2521	7.69353	0.166521	MS
63.5205	8.50413	0.717187	MS
67.9425	8.61299	0.745497	MS
62.126	8.0058	0.244264	MS
48.0877	7.75311	0.247314	MS
44.4904	7.94001	0.499753	MS
37.4027	6.86401	-0.44713	MS
36.5753	7.05988	-0.236194	MS
55.4356	8.33866	0.69901	MS
31.7753	7.73932	0.53069	MS
59.337	7.5805	-0.130232	MS
61.4904	7.89488	0.14492	MS
40.7068	7.79704	0.42571	MS
57.4575	7.76072	0.0842341	MS
53.7836	7.83669	0.227127	MS
28.9391	6.96763	-0.18933	HV
44.3696	7.68607	0.24801	HV
39.9617	7.25177	-0.105989	HV
37.8946	6.3613	-0.9588	HV
46.2368	7.77938	0.307307	HV
45.3854	7.73539	0.278825	HV
44.6188	7.05419	-0.388409	HV
42.4367	6.594	-0.808845	HV
50.2697	7.77191	0.226366	HV
50.4422	7.85729	0.3086	HV
54.6064	7.26878	-0.355768	HV
37.9795	7.32092	-0.000725061	HV
48.0986	7.83811	0.332114	HV
52.6708	7.26094	-0.328342	HV
35.7755	7.38504	0.103546	HV
71.3183	8.04581	0.116817	HV
33.1307	7.32647	0.0931479	HV
33.7769	6.94206	-0.303029	HV
31.7645	6.91681	-0.291615	HV
41.18	7.37963	-0.000322508	HV
35.5099	7.24373	-0.032933	HV
46.4586	7.66936	0.193239	HV
33.6838	7.25049	0.00710075	HV
32.4189	7.25297	0.032625	HV
33.1143	7.23418	0.00115869	HV
56.2218	7.49604	-0.157934	HV
23.1485	7.27842	0.226954	HV
30.872	6.59674	-0.595433	HV
19.3867	7.12528	0.142345	HV
24.449	7.14575	0.0705887	HV
34.7023	7.54062	0.278675	HV
47.3402	7.88228	0.3901	HV
57.295	7.66237	-0.011154	HV
24.5092	7.4966	0.42034	HV
35.447	7.58837	0.312861	HV
60.783	7.82895	0.0918836	HV
48.5667	7.88792	0.3734	HV
60.3203	7.78663	0.0579936	HV
46.653	7.36379	-0.115871	HV
57.3689	7.38919	-0.285681	HV
43.1704	7.65117	0.234953	HV
24.3258	7.15415	0.0812316	HV

## Sheet: Figure 2c
diagnosis	age	SL005173	SL012561	SL004557	SL007631	SL006230	SL007033	SL004010	SL000002	SL004579	SL004760	SL004081	SL002644	SL005153	SL000497	SL021043	SL001995	SL001897	SL000409	SL000006	SL000047	SL000506	SL004078	SL005193	SL005196	SL000428	SL003323	SL002704	SL005233	SL010378	SL007804	SL010451	SL008609	SL004858	SL010468	SL010469	SL001998	SL009400	SL010612	SL010616	SL009324	SL009089	SL004367	SL004867	SL005679	SL000560	SL011809	SL013490	SL003869
HV	28.9391	-1.59144	-1.15067	-0.510291	-0.528139	-1.59311	-1.01194	-0.365973	-0.882288	-0.547883	-1.08925	-0.704713	-0.802136	-0.704205	-0.886015	-0.827286	-1.1737	-0.381506	-0.988124	-0.697835	0.0884723	-0.531585	-0.693491	-0.623726	-0.653313	-0.687386	-0.771214	-0.226458	-0.947201	-0.416886	-0.461864	-0.938474	-1.87611	-0.777016	-0.762714	-0.505602	-0.916813	-0.573778	-0.774484	-0.995901	-0.847673	-0.0428033	-0.561186	-0.388568	-1.09851	-0.732819	-0.880005	-1.22794	-1.15429
HV	44.3696	-0.804895	-1.12696	-0.488185	-0.489778	-0.69195	-0.983836	-0.44002	-0.493997	0.0952529	-0.798603	-1.19931	0.025568	-0.324295	-0.402526	-0.172723	-0.497162	-1.04792	-0.689648	-0.851155	-0.393752	-0.613057	-0.578557	-0.604201	0.0760075	-0.663947	-1.20568	-0.929139	-0.224383	-0.5748	-0.481208	-0.262173	-0.354815	-0.923824	-0.543429	-0.527506	-0.952965	-1.02714	-1.05009	-0.485401	-0.817803	-0.667368	-0.773951	-0.381681	-0.689944	-0.769375	-0.739709	-0.526864	-0.334381
HV	39.9617	0.413854	-0.773819	-0.290817	0.520887	-0.678443	-0.895796	-0.471139	0.570011	-0.542223	-0.884435	-0.219566	0.50301	0.163238	0.0446922	-0.692081	-0.490274	4.8875	1.33096	-0.0152471	-1.16925	-0.769876	-0.34358	-0.610031	0.0202684	-0.70929	-0.85589	-0.0887511	-0.678894	1.05728	-0.402498	-0.0983027	-0.904047	-0.580601	0.498709	-0.474595	-0.950084	-1.24741	-0.869788	-0.456431	-1.20628	-0.466409	-0.171615	2.12799	-0.137181	-0.596346	0.460398	-1.15397	-0.897981
HV	37.8946	-1.09213	-0.986557	-2.6007	-0.327481	-1.65204	-1.9081	-2.16627	-1.50623	-1.62911	-1.16736	-1.57471	-2.10822	-2.17023	-1.7403	-2.30472	-1.52191	-1.40551	-1.34814	-0.691535	-0.482734	-0.63061	-1.08171	-2.07059	-2.35756	-0.652776	-0.663867	-2.69329	-1.34004	-1.7124	-1.7323	-1.84381	-1.58615	-1.90456	-2.45876	-1.30082	-1.62001	-1.61018	-1.30338	-1.63324	-1.66611	-1.11694	-0.945762	-0.290514	-1.89654	-0.462309	-0.995655	-2.1177	-1.50889
HV	46.2368	-0.370011	1.11894	-0.0346256	-0.225677	0.808701	0.798339	-0.771158	0.411124	0.772309	0.133736	0.297231	-0.390637	-0.789829	0.879544	-0.145241	-0.187211	-0.254492	-0.221933	-0.359692	0.0757505	1.17669	0.601435	-0.0673579	-0.371742	0.614787	0.314943	0.493337	-0.533152	-0.0647353	0.905697	-0.222651	-0.0917897	-0.0295671	-0.224908	-0.138587	-0.394468	-0.280227	0.0832466	-0.370304	0.306686	0.672062	-0.218563	-0.338639	0.43555	-0.128437	-0.131124	-0.380947	-0.177907
HV	45.3854	0.974908	-0.416419	-0.0826008	1.37221	-0.775099	-1.61012	-0.20648	1.5394	0.343638	-1.11559	-0.993153	0.04286	-0.109838	-0.272344	-0.628691	-0.834664	-1.67385	0.421175	-0.712537	-0.154875	-0.414012	-0.874832	-0.524383	0.21145	-0.648176	-1.23733	-3.83174	0.0490309	-0.395504	-0.543509	-0.251473	-0.173219	-0.655011	-0.271575	-0.502553	-1.75053	-1.64847	-1.08701	-1.01078	-0.799418	-0.928144	0.210963	0.0104099	-0.597929	-0.345332	0.0793213	-0.759652	-0.253499
HV	44.6188	-1.14851	-1.03822	-1.02923	-0.0958397	-1.4489	-1.44882	-0.82724	-0.435084	-0.816561	-0.961638	-1.03756	-0.582748	-0.636495	-0.842621	-1.27463	-0.965533	4.02331	-0.285526	-0.636928	-2.56669	-0.769048	-0.364013	-1.33242	-1.55231	-0.729516	-0.600655	-1.13591	-1.48264	0.37629	-2.31263	-1.10562	-1.487	-0.923824	-0.743277	-0.994313	-0.927393	-1.04179	-0.492867	-1.5479	-1.41006	-1.23357	-0.3664	-0.363727	-1.28429	-0.520798	-0.216439	-1.63583	-1.08377
HV	42.4367	-2.28404	0.42724	-2.25225	-0.457318	-1.69459	-1.02063	-2.01756	-1.01172	-1.16663	-0.718675	-0.440619	-1.97838	-2.12004	-1.63084	-2.14103	-1.20354	-1.07095	-0.937865	-1.08639	-0.367208	-0.670519	-0.932299	-1.80945	-2.30681	-0.364142	0.889339	-1.28438	-1.27483	-1.60253	-0.417172	-1.8065	-1.31673	-1.68468	-2.17474	-1.20358	-0.828967	-0.751709	-0.848323	-1.67239	-1.22957	-0.383412	-0.857859	-0.310519	-1.93982	-0.864419	-0.972905	-2.11091	-1.39745
HV	50.2697	0.408485	1.85806	-0.707658	0.543019	0.0478505	2.20738	-0.730806	1.35909	3.17477	0.672794	0.755891	-0.292268	-0.915105	0.568984	0.0111283	-0.367059	-0.0907433	0.91248	0.0813654	-1.72758	1.48851	1.39831	-0.11675	-0.542052	1.83058	1.98985	1.37231	-0.559472	0.0110015	1.75163	0.0455173	0.338591	1.37818	0.148754	-0.0603409	2.02698	2.24991	2.35164	-0.88237	1.82215	0.870244	0.618514	-0.326834	0.301026	0.602672	0.600694	0.0805583	-0.190983
HV	50.4422	-1.28273	0.306284	-0.00390233	-0.0368228	0.366835	-0.419111	-0.2614	0.263841	0.428717	-1.24865	-1.11984	-0.613145	-0.060176	-0.644756	-0.189875	-0.497162	0.0862878	1.07762	-0.510911	-1.39166	0.531368	-0.266957	-0.530932	0.0282722	0.798715	-0.565961	0.11151	-0.180778	-0.671918	-0.172369	-0.295622	-0.536673	-0.406308	-0.123439	-0.217505	-0.823739	-0.628656	-0.105643	-0.91917	-0.340982	0.0752362	-0.199584	-0.314618	-0.0470693	-0.223481	0.934373	-0.176663	-0.0356109
HV	54.6064	-1.29078	-0.0553714	-1.00695	-0.346662	-0.76024	-0.902986	-1.15808	-0.311902	-0.52141	-0.66872	-1.20622	-0.857886	-1.09768	-1.40318	-0.994789	-0.825481	-0.0131236	-0.957353	-0.321887	0.898076	0.107611	-0.504488	-0.939084	-0.954588	0.553453	-0.591844	-0.491663	-0.76571	-0.821459	-0.546444	-1.03111	-1.1149	-0.876229	-1.09295	-0.760271	-0.681763	-0.389311	-0.0455418	-0.484618	-1.06863	0.21369	-0.319452	-0.370859	-1.03469	-0.596346	-0.737813	-0.880458	-0.880203
HV	37.9795	-0.472021	-0.766525	0.885487	-0.32453	-0.595601	0.11157	-0.0864499	0.905637	0.624528	-0.423942	-1.04535	-0.121791	-0.017232	-0.380829	0.0675976	-0.768848	-0.83581	-0.378864	-0.221074	-0.619871	-0.69188	-0.159685	0.174251	0.225474	-0.516893	-0.976824	-0.755109	-1.01555	-0.2904	-0.523898	0.235028	-0.494229	-0.244082	-0.0579382	-0.104194	-0.58892	-0.00354617	-0.449079	-0.0735564	-0.67858	-0.305106	-0.275501	-0.361554	0.298813	-0.861982	-0.426885	0.224439	-0.823784
HV	48.0986	-1.15119	0.602901	0.23657	-0.290596	0.0170443	0.168966	-0.0275405	0.540554	0.775771	-0.480709	-0.858574	-0.381718	0.0313764	-0.540805	0.377828	-0.445121	0.241735	-0.206548	-0.372293	-0.77594	0.829936	0.0191014	-0.242326	0.398478	0.784404	0.987629	1.1235	-0.257774	-0.56076	-0.504021	0.100173	-0.722828	0.115901	0.477523	0.161169	-0.121649	0.0238114	0.228348	-0.447036	-0.125153	0.528341	-0.471285	-0.236077	0.0497839	-0.340458	-0.089414	0.15725	-0.0716807
HV	52.6708	-1.35253	0.185934	-1.30434	-0.215349	-0.398038	-1.01897	-1.20302	-0.369922	-0.755944	-0.156002	-1.3335	-0.97373	-1.21953	-1.51523	-1.28576	-1.08263	0.0275542	-0.815808	-0.454204	0.924939	0.114069	-0.551739	-1.01822	-1.17879	0.610552	-0.593546	-0.382072	-0.922845	-0.97976	-0.856217	-1.13984	-1.26166	-0.825952	-1.17054	-0.861385	-0.611024	-0.467647	-0.00862243	-0.747698	-1.14027	0.0642378	-0.149639	-0.305108	-1.22228	-0.498865	-0.624058	-1.07999	-0.888431
HV	35.7755	-0.917643	-0.0985269	0.854032	0.516461	-0.077765	-0.368966	0.0941312	1.3698	0.762702	-0.783617	0.150966	0.53788	0.309195	-0.52267	-0.165401	-0.363233	0.371239	1.5361	-0.279881	-1.68638	-0.598816	0.00249975	0.881511	0.801156	-0.674535	-1.07223	0.612302	-0.293915	-0.643581	0.214513	0.274357	0.283178	0.148748	0.750066	0.433953	-0.404213	-0.338505	0.327086	-0.555086	-0.599749	-0.492068	0.815297	-0.195125	0.597247	0.222495	1.40266	0.130781	-0.750249
HV	71.3183	-0.587453	0.936596	0.897017	0.399902	0.194917	0.986567	0.580499	1.576	0.16138	-0.883526	0.498418	1.25304	0.749964	-0.0145699	0.187457	0.123505	0.381409	-0.0373089	0.0792652	-2.65732	0.799632	-0.0856165	0.364393	0.492276	0.800029	-0.328128	0.587058	0.124848	-0.0191386	0.0743012	0.480544	0.544009	0.0233912	0.496699	0.113123	0.583856	-0.0208953	1.74805	0.292876	0.12118	0.0870977	0.545594	-0.359299	0.455055	0.0519035	-0.000306571	-0.603555	0.358292
HV	33.1307	-0.939118	-0.632804	0.343948	-0.513385	-0.100104	-0.160991	0.0100074	0.241525	0.367393	-0.624215	0.290804	0.119569	-0.0700558	-0.81218	-0.0702157	-0.497162	0.500952	-0.650672	-0.685234	-0.943631	1.12271	-0.0945559	0.63523	0.448454	-0.214459	-0.840684	0.439001	-0.652967	-0.762596	-0.386489	-0.0202235	-0.0392417	-0.083866	0.506702	0.412228	-0.105627	0.055048	-0.206098	-0.129931	-0.807096	-0.632226	-0.352416	-0.36553	-0.0144933	-0.077259	-0.52168	0.630292	-0.817613
HV	33.7769	-1.67735	-1.48315	-1.35979	-0.765682	-1.51127	-0.938177	-0.988785	-1.50355	-1.48971	-0.913953	-1.25238	-0.997991	-1.19108	-1.65577	-1.40231	-1.15303	-1.15459	-1.07326	-0.762944	0.189129	-0.864761	-0.831412	-1.5262	-1.58148	-0.775151	-0.98676	-0.580008	-1.66216	-0.50048	-1.27258	-1.31769	-1.86222	-1.06192	-1.08498	-0.979426	-0.825179	-0.526862	-0.918727	-1.05306	-1.30182	-1.25533	-1.01469	-0.388404	-1.8459	-0.974085	-1.40896	-1.65416	-1.17398
HV	31.7645	-1.03576	-1.41143	-1.38927	-0.348137	-1.38707	-0.886476	-1.01949	-1.05635	-1.55475	-0.798149	-1.19239	-0.988656	-1.19411	-1.67974	-1.24514	-1.20661	-0.988766	-0.913248	-0.561318	0.294134	-0.827503	-0.572172	-1.40489	-1.59191	-0.764272	-1.07509	-0.53392	-1.60795	-0.566298	-1.33462	-1.23334	-1.88314	-0.675792	-1.06437	-0.965571	-0.860086	-0.549587	-0.740999	-0.642779	-1.07699	-1.27433	-0.709023	-0.385658	-1.88177	-0.586598	-0.845879	-1.47974	-1.19293
HV	41.18	-1.13777	-0.983518	0.891465	-0.103217	-0.516897	-0.135693	-0.034015	0.509312	0.817771	-0.920311	-1.14847	-0.218861	-0.0446319	-0.547605	-0.207527	-1.07574	-0.895996	0.0929537	-0.599123	-0.603547	-0.78097	-0.549185	0.00663023	0.338396	-0.766973	-1.07215	-0.382549	-1.07055	-0.354673	-0.705066	0.172179	-0.418769	-0.530324	-0.00874404	-0.189906	-0.721258	-0.235357	-0.499736	-0.833825	-0.891018	-0.420578	-0.0247769	-0.33868	-0.132601	-0.886352	0.212034	-0.483428	-0.75664
HV	35.5099	-0.195521	-1.58162	1.15893	-0.575352	-0.0186362	0.0238775	1.71261	0.725327	0.261352	-0.425758	-0.328242	0.85946	0.907118	0.807652	1.41965	0.0569229	0.656814	0.25091	-0.464705	-0.180639	-0.441667	-0.293775	0.836511	1.543	-0.291783	-0.900081	0.981626	-1.13105	0.13504	0.396481	0.572601	-0.518782	0.0589202	1.24873	0.549147	-0.369342	-0.477309	-0.666302	0.415803	-0.183537	0.696028	-0.636103	0.340808	1.46049	-0.496428	0.37129	0.52306	-0.906282
HV	46.4586	-0.165992	-0.573845	-0.823943	0.650724	-0.103239	-0.183442	-0.173401	0.417372	-0.624659	-0.851283	1.13158	-0.476213	-0.650854	-0.716	-0.843234	-0.978543	-1.32602	0.25091	-0.284082	0.623039	-0.609249	0.0114391	-0.817381	-0.780106	-0.652046	-0.412611	-0.253862	-0.891025	-0.512974	0.157948	-0.712141	-0.782878	-0.452563	-0.769593	-0.542438	-0.824148	-0.531881	-0.729837	-0.289658	-0.860388	-1.24125	0.534606	-0.282439	-0.775321	0.217621	0.642404	-0.68364	-0.3609
HV	33.6838	0.236679	-1.65334	0.239363	-0.624041	-0.211225	-0.505042	0.00977946	0.4745	0.404068	-0.809502	0.139572	1.26877	1.12316	0.179732	1.16188	-0.531601	-0.47905	-0.319374	-0.96247	-0.207058	-0.433553	-0.462346	0.0904009	0.686151	-0.389041	-1.04004	0.540371	-0.479333	0.54425	0.0865747	0.46329	-0.51259	0.24662	0.387159	-0.264094	-0.915657	-0.871198	-1.36433	0.07286	-1.07081	0.00251821	-0.623117	-0.371228	-0.0188162	-0.669457	-0.0837263	0.0452668	-0.899303
HV	32.4189	-0.203574	-0.711213	-0.779017	0.00448905	-0.898582	-1.22002	-0.929351	-0.500245	-1.44544	-1.19688	-0.615124	-0.714245	-0.677332	-0.790483	-1.01635	-1.12013	-0.389393	-0.586053	-0.336589	-0.0897224	-0.346119	-0.527475	-1.08958	-0.819081	-0.481772	-0.814856	0.128496	-1.29761	-0.785394	-0.537239	-1.19536	-0.468067	-1.07331	-0.929779	-0.917188	-1.26651	-1.20232	-1.09817	-1.00999	-1.25435	-0.527332	-0.231549	-0.355487	-0.880512	0.188377	-0.0590795	-0.621201	-0.896732
HV	33.1143	-0.490812	-0.0474697	-1.49863	-0.252235	-1.0054	-0.127295	-1.27294	-0.799274	-2.00104	-1.09969	0.314467	-1.03564	-1.24403	-1.26749	-1.33932	-1.76605	-0.571612	-0.326554	-0.441602	0.0351186	-0.798027	-0.55557	-1.44985	-1.57356	-0.798808	0.16066	-0.088763	-1.22769	-1.17361	-0.154359	-1.51462	-0.918241	-0.795116	-1.51352	-1.17152	-0.921792	-0.964083	-1.19949	-1.73346	-0.599433	-0.66198	-0.673062	-0.145771	-1.18265	-0.506176	-0.933091	-1.52249	-0.916052
HV	56.2218	-0.724361	-1.54697	-1.77732	-0.328957	-0.89161	-1.34378	-1.66314	-1.57496	-1.22803	-1.10651	-0.775217	-1.33874	-1.43821	-1.27786	-1.86921	-0.790276	-0.523048	-0.720419	-0.212673	0.403911	-0.657271	-0.782885	-1.71183	-1.63706	-0.612982	0.445758	-0.389597	-1.07173	-1.49729	-0.0683115	-1.42469	-0.981926	-1.4105	-1.31472	-1.00586	-0.653187	-1.11268	-1.00115	-1.12118	-0.772514	-0.933942	-0.794928	-0.333802	-1.43204	-0.223481	-0.601308	-1.45802	-0.611259
HV	23.1485	-0.812948	-0.857698	-0.259549	-0.407154	-1.15704	-0.657218	0.18628	0.571796	-0.669078	-0.874898	-1.44178	-0.211684	-0.119718	-1.13666	-0.0907774	-0.819358	-0.828131	-0.083465	-0.878459	-0.143928	-0.54566	-0.367844	-0.0382897	0.0966273	-0.600861	-1.00488	-0.339494	-1.29997	0.189395	-1.43841	-0.155272	-1.70714	-0.563842	-0.0841	0.0414907	-0.781452	-0.59241	-1.27075	-0.510457	-1.46823	-0.34193	-0.864851	-0.379755	-0.348591	-0.28928	-0.440156	-0.139335	-0.869992
HV	30.872	-1.10287	-0.744643	-1.28844	-0.436663	-1.71677	-1.57032	-0.885352	-0.71626	-1.41353	-1.53884	-0.563317	-0.911687	-0.686421	-0.817038	-1.14845	-1.45227	-0.956805	-0.613747	-0.750342	-1.11911	-0.570996	-0.606652	-1.10479	-1.11812	-0.737986	-1.02667	-1.24157	-1.38639	-0.34643	-1.23123	-1.29398	-2.09499	-1.02371	-1.10655	-1.03649	-1.56186	-1.37921	-1.05009	-1.22062	-1.71049	-0.631717	-0.678057	-0.361472	-1.16448	-0.528109	-0.853463	-0.924572	-1.39598
HV	19.3867	-0.65188	0.0698402	0.10368	-0.224202	-0.107404	-0.107241	-0.00731886	0.0478257	0.039328	-0.284068	-0.351418	0.487253	0.18695	0.515551	0.693274	-0.634918	0.805204	-0.311168	-0.704136	1.15305	-0.289651	0.340917	0.861427	-0.0425239	-0.599328	-0.14862	0.384826	-1.441	-0.427319	-0.129546	-0.227471	-1.27677	-0.282292	0.177961	0.520046	-0.102639	0.146976	-0.00432948	0.0963493	-0.733157	0.545303	0.906197	1.18041	-0.0122804	0.0738367	-0.307443	-0.302219	-1.0211
HV	24.449	-0.289477	-0.711213	0.610051	-0.280268	-0.67339	-0.54519	0.209602	0.395949	0.635252	-0.390336	-0.0361015	1.44653	1.0071	0.255186	0.920957	0.0814128	-1.25359	-0.363478	-0.607524	0.54999	0.273206	-0.0536904	1.056	1.18374	-0.052582	-0.878507	0.478532	-0.621933	0.58418	0.114457	0.552358	-0.576706	0.325052	0.693306	1.0881	-0.734044	-0.703866	-0.855192	0.00239224	-0.663813	1.24412	-0.516235	-0.333392	0.190123	-0.386761	-0.29038	0.898372	-1.00222
HV	34.7023	-0.635773	-0.458358	1.34264	-0.318629	-0.290087	0.0602981	1.56418	1.45817	1.02978	-1.04429	1.15622	1.71072	1.3384	0.730255	1.76078	0.402078	0.158304	0.888889	-0.244177	0.162248	-0.458889	0.199165	1.01228	1.37774	-0.294047	-0.842468	1.28601	-0.261702	1.24752	0.443573	0.881929	-0.0347131	0.604591	0.901803	0.253718	-0.572934	-0.21475	-0.911858	0.0940003	-0.781078	0.521049	-0.678057	-0.345444	0.498849	-0.145496	0.174116	0.498628	-0.550947
HV	47.3402	-1.0626	-0.784152	-0.798466	-0.171086	0.576581	0.799548	-0.685461	-0.812664	-0.440017	-0.246375	0.667178	-0.0303646	-0.37264	-0.285945	-0.626083	-1.1515	-1.23553	-0.00140978	-0.678933	0.296245	-0.699498	0.0510276	-0.648323	-0.505325	-0.667087	0.212398	1.03976	-0.855277	-0.33883	0.465052	-0.544993	-0.280941	-0.244082	-0.536656	-0.462421	-0.329295	-0.158945	-0.715241	-0.0571139	-0.216663	-1.18024	-0.299474	-0.217384	-0.555369	-0.291717	0.170325	-0.198381	0.0124332
HV	57.295	-1.08676	-0.824876	-1.49672	-0.379121	-0.818159	-1.06028	-1.44695	-0.835872	-1.07757	-0.484796	-0.206225	-1.13981	-1.34929	-1.00681	-1.48135	-0.456601	0.0864954	-0.390146	0.0729643	0.641581	-0.592524	-0.376783	-1.52975	-1.31721	-0.557928	-0.16314	-0.15681	-0.775924	-1.31967	0.812579	-1.09762	-1.00473	-1.02103	-0.933519	-0.804887	-0.861794	-0.73829	-0.907565	-0.799374	-0.490342	-0.692164	-0.656081	1.19168	-1.12568	-0.0333925	-0.451531	-1.2008	-0.371846
HV	24.5092	-0.77805	-0.0444306	0.338004	-0.339285	-0.890408	-0.228875	0.380083	0.676233	-0.337811	-0.460273	-0.575393	-0.0548855	0.172855	-1.03822	0.30842	-0.65252	-0.44356	-0.254755	-0.867958	0.580367	-0.48853	-0.0741231	0.568908	0.239481	-0.545661	-1.10517	-0.741641	-1.13537	0.727796	-0.560986	0.0529397	-1.6138	-0.174364	-0.190416	0.317772	-0.319604	-0.262389	-1.11706	-0.340551	-1.11176	-0.209528	-0.985718	-0.379632	-0.15015	-0.688953	-0.502721	0.532562	-0.610524
HV	35.447	-1.64245	0.122721	-0.178279	-0.612238	0.0512289	0.741824	-0.0594345	-0.185149	-0.828438	1.14918	1.01171	-0.0122145	-0.104437	0.292751	0.167297	-0.415274	0.436822	-0.633235	-0.804949	1.76401	-0.111139	0.233645	0.11923	0.124183	-0.399044	0.499885	1.41615	-1.1063	0.117265	0.930378	-0.252051	0.388197	-0.400275	0.218239	-0.345792	0.564331	0.741521	-0.689484	-1.19634	-0.0236229	0.490156	-0.46629	-0.361308	-0.109339	-0.479368	-0.491345	0.297737	-0.483288
HV	60.783	-0.45323	-0.733702	-1.1964	0.33941	-0.777862	-0.0857943	-1.22739	-0.0780343	0.0656522	0.358987	0.710707	-0.797429	-0.95436	-0.302137	-0.957577	0.709733	0.763904	1.49405	0.207382	0.0905128	-0.552284	0.289836	-1.01203	-1.14571	-0.513826	1.98057	-0.0827127	-0.434157	-0.976411	2.35424	-0.542101	-0.696543	-0.561831	-0.656619	-0.509257	0.301985	0.755368	0.310773	-0.655307	-0.0854977	-0.0403801	-0.174612	-0.285062	-0.289923	-0.0236444	0.488836	-0.613057	-0.0886504
HV	48.5667	-0.343166	-0.827307	0.0950115	-0.0146914	0.0327624	0.645098	0.129035	-0.218176	-0.229647	-0.123759	1.84489	0.175866	-0.272262	-0.733164	-0.286163	-0.700735	-1.08776	-0.2845	-0.517212	0.469223	-0.649819	0.0829538	-0.255942	-0.183876	-0.579541	-0.00495937	0.800863	-0.737426	-0.131198	0.709455	-0.047985	-0.353821	-0.0939214	-0.247898	-0.228581	-0.207592	0.368107	-0.353775	0.440858	-0.436914	-0.853335	-0.488266	-0.29736	-0.418117	-0.433065	-0.134916	-0.122368	0.0234525
HV	60.3203	-1.6505	-0.114938	1.81812	-0.0279703	0.229224	0.542555	0.0723137	1.53404	2.36777	0.0379135	-0.475383	0.94228	1.27991	0.46568	0.379132	1.85311	0.570062	2.09715	0.171677	-1.47163	-0.698007	-0.247802	0.907944	1.14318	-0.622693	1.39273	-0.633051	0.417511	0.0541509	0.366864	0.808477	0.831171	0.401473	0.299807	1.72135	0.146636	-0.14631	0.316783	-0.311581	-0.544033	-0.493883	-0.316455	0.218487	1.26493	-0.598783	0.560881	0.15725	-0.165124
HV	46.653	-1.39548	-0.425536	0.404168	-0.258136	-0.608378	0.0396707	0.723304	0.204927	-0.726492	-0.428483	0.0313829	-0.160146	0.0787993	-0.0644408	-0.169614	-0.41757	0.216208	0.529898	-0.916264	-0.162115	-0.622827	0.199165	-0.253706	0.308804	-0.620576	0.0667338	0.175777	-0.745676	-0.181303	-0.0663104	-0.220145	-0.454597	-0.618812	-0.466735	-0.509974	-0.932497	-0.303054	0.112439	-1.38895	-0.704535	0.306701	-0.167619	-0.292441	0.256768	-0.754753	0.13999	0.124673	-0.775152
HV	57.3689	-1.24783	-0.607275	-0.103361	-0.321579	-0.54708	-0.320152	-0.51751	0.2567	0.199619	-0.411226	-0.517744	-0.180428	-0.232084	-0.489315	-0.635511	0.657692	-0.0633481	-0.763498	-0.445803	-0.701915	-0.733114	-0.707539	-0.463053	-0.0330472	-0.661246	0.951508	-0.0642013	-0.843885	-0.518641	-0.421575	-0.388449	-0.383087	-0.309106	-0.36083	-0.157532	-0.296415	-0.495697	-0.370089	-0.362474	-1.05549	-1.13084	-0.627113	-0.0875616	-0.873101	-0.501302	-0.817441	-0.545867	-0.745327
HV	43.1704	-0.222365	-0.0359211	0.53418	-0.457318	0.0326622	0.363401	1.07498	0.859221	-0.281886	1.90577	0.123797	0.253199	0.417214	0.35428	0.567798	0.633202	0.796903	-0.0680796	-0.846955	0.634128	-0.627961	0.105941	0.264171	0.974053	-0.675119	-0.170057	0.608443	-0.642753	0.00636457	-0.219462	0.23551	0.0763902	-0.42843	0.0494785	-0.215151	-0.757926	0.0259087	0.285874	0.154289	-0.116842	0.741969	-0.572173	-0.180942	0.798827	-0.874167	-0.440156	0.92552	-0.389257
HV	24.3258	-0.493497	-1.58283	0.268877	-0.395351	-0.201548	-0.0788911	0.180375	-0.0342958	0.163502	0.408488	-0.0993986	-0.237635	-0.00234648	-0.301489	0.116444	-0.591296	-0.438164	-0.35117	-0.212673	1.51793	-0.140119	0.116157	0.053347	0.280509	-0.443219	-0.382556	-0.0532044	-1.08587	-1.04468	-0.440652	-0.212048	-0.540385	0.273435	-0.183868	-0.34494	-0.00323476	-0.0535472	-0.306553	0.453386	-0.346327	-0.505634	-0.125666	-0.359504	0.205356	-0.447687	0.0603623	-0.372802	-0.994363
MS	50.7945	0.607135	0.862442	-0.106205	-0.0117406	0.0674122	-0.524276	0.66232	0.0147986	-0.756652	-0.0188534	0.790656	0.0550815	-0.0647866	-0.32351	-0.185662	0.314067	-1.56739	-0.168597	0.184279	0.608365	-0.219107	-0.490441	0.247042	-0.371214	-0.525143	2.79179	0.156263	0.24977	-0.060356	-0.364743	-0.213976	-1.40553	0.707156	0.0937465	-0.705656	-0.534061	0.173428	-0.592463	0.0595494	0.0194416	-1.26424	-0.392372	-0.0486599	-0.156428	-0.659708	-0.728333	-0.403343	1.86786
MS	60.4493	-0.407594	1.94498	0.118224	0.327607	0.549819	-0.510921	0.124042	0.180827	-0.886038	-0.487521	1.77731	0.164216	0.0587763	0.297609	-0.191178	-0.634918	0.220151	0.461177	10.1018	0.354727	0.0610791	-0.384446	-0.27966	0.103493	0.196477	-1.10687	0.371687	1.71112	0.0587878	1.27457	-0.134451	0.0821202	-0.118054	-0.0928858	-0.338663	-0.567439	-0.78658	-0.585594	0.397012	-0.167322	1.22956	0.368789	5.36954	0.263715	-0.418443	0.547609	-0.0612866	0.119173
MS	67.863	0.266208	2.61237	0.865664	-0.0161669	1.6438	3.01959	1.8714	-0.60379	0.585805	1.5906	0.941108	1.19087	1.45288	3.20923	1.66128	2.58398	0.11057	0.463228	-0.248377	0.775737	0.477219	0.491609	1.12915	1.27904	0.274385	1.61063	1.8953	0.703495	2.83503	0.904497	1.04696	1.78408	1.24746	1.31916	0.495877	1.98903	1.37176	1.81502	0.909861	1.79079	1.45157	-0.272504	-0.223287	1.31624	0.0543405	0.176012	0.597037	2.62599
MS	33.6329	-0.861269	-0.987773	-0.312633	-0.213874	-1.06227	-0.709124	-0.0148193	-0.655562	-1.10661	-0.948013	0.252825	-0.639279	-0.44114	-1.09554	-0.260787	-0.322671	-0.952032	-0.460919	-0.710437	-1.24172	0.154143	-0.656457	-0.430151	-0.298517	-0.33793	0.0212531	-0.0992356	-0.89731	-0.76324	-0.562186	-0.762844	-0.99746	-0.491444	-0.196485	-0.597614	-0.722112	-0.175134	-0.641403	-0.760226	-0.79477	-0.306555	-0.70203	-0.382788	-0.861933	-0.803493	-0.661977	-0.532972	-0.993849
MS	51.3205	-0.767312	2.17412	-0.900462	-0.368793	0.0172018	0.143586	-0.213935	-1.10455	0.0537002	-0.719584	1.67477	-0.315358	-0.748334	-0.314443	-0.559483	-0.204813	0.0568172	-0.719393	-0.57602	1.96788	-0.283855	-0.463623	-0.635146	-0.79193	-0.427959	1.56458	-0.210854	-0.271916	-0.64693	1.66319	-0.662209	0.522305	-0.252126	-0.552754	-0.525197	0.74726	0.907112	0.126176	-1.10395	0.626822	-0.490464	0.126057	-0.357045	-0.431961	-0.659708	-1.04874	-0.887924	0.207107
MS	56.1397	1.12524	3.34358	-1.90345	-0.162234	-0.366079	0.0407768	-1.05387	-0.851047	-1.23585	-0.837205	1.001	-0.929785	-1.10769	-1.14929	-0.56841	-1.09487	-0.377355	-0.826065	-0.897361	1.68646	-0.649654	0.195334	-1.17442	-1.49694	-0.576109	1.86362	0.246405	-0.0028234	-0.840909	-0.517495	-1.0154	-0.201045	-0.87891	-1.0636	-0.981781	0.398864	0.95299	-0.170896	-1.45786	-0.158514	-0.00888962	0.18699	-0.333105	-1.57444	-0.316088	-0.47997	-1.09017	-0.398219
MS	49.9973	-0.437123	0.30446	-0.0172714	-0.404203	-0.651803	-0.0345636	0.496238	-0.493997	-0.368194	-1.13875	1.16557	0.356093	0.331194	1.00746	0.0374071	-0.536193	-0.0203874	-0.0988504	-0.58022	0.161273	0.521598	-0.0562444	0.0500329	-0.173495	0.685102	-0.438275	0.104084	0.361335	0.502132	0.565241	0.199652	-0.926505	0.365274	0.269212	0.236365	-0.50673	-0.296822	-0.341755	-0.165947	0.353685	1.59758	-0.404358	-0.20234	-0.00342875	-0.345332	-0.301755	-0.0796111	-0.346502
MS	50.2575	-1.29078	0.622352	-0.675692	-0.302399	-0.0984861	-0.645808	-0.308637	-1.27504	-0.027618	-0.81586	-0.940276	-0.859993	-0.70842	-0.848774	-0.460687	-0.690021	-0.934599	-0.388095	-0.592822	-0.0126461	-0.266964	-0.637301	-0.379881	-0.148199	-0.538067	0.787206	-0.629567	-0.181171	-0.866412	0.460783	-0.722648	-0.741235	-0.687858	-0.916774	-0.647207	-0.34818	0.1601	-0.605342	-0.294355	-0.0826942	-1.16364	-0.431329	-0.271207	-0.464845	-0.498865	-0.570973	0.454513	-0.257613
MS	57.6712	1.01786	0.95787	0.387444	0.0221941	-0.381726	0.481758	1.99925	1.75006	0.942429	0.159622	0.151258	0.523293	0.845996	1.29017	0.953254	0.933969	0.584382	0.692983	0.26829	-0.527624	0.219885	0.252801	0.565514	1.11628	0.0878283	-0.213753	1.40558	0.539683	0.570011	0.231989	1.15579	0.885351	-0.282962	1.13876	0.578091	0.814175	0.525695	1.04401	-0.107224	0.236049	1.61989	0.455693	-0.352659	1.80745	0.378465	0.691698	0.371714	-0.0399452
MS	50.3315	-0.348535	-0.891129	0.448805	-0.528139	-0.435014	-0.161442	0.295139	-0.830516	-0.569739	-0.718675	-0.0314273	-0.349604	-0.233796	0.447869	0.0708072	0.176311	0.0674017	-0.270141	-0.874258	1.00693	1.95764	-0.413818	0.0627302	-0.187343	2.40098	-0.940594	-0.337492	0.160596	-0.00419737	2.01885	0.250548	-1.79141	-0.0785032	0.283044	-0.00516528	-0.429696	-0.123494	-0.764181	0.206749	0.19425	1.94487	-0.725005	-0.238987	0.317906	-0.082133	-0.612683	-0.222813	-0.699927
MS	65.7808	-0.616982	-0.936715	1.80184	-0.259612	-0.9421	-0.00416524	0.0222954	0.485211	1.22358	-1.20278	-0.38667	0.0125665	0.309195	1.3708	0.586654	-0.184915	-0.685551	-0.282449	-0.710437	-0.911462	-0.0291701	-0.59899	0.836591	0.722796	-0.333768	-0.174641	-1.54492	1.57677	-0.58768	-0.367545	0.243414	0.927548	0.258687	0.695606	0.981113	-0.186733	-0.314925	-0.121098	0.131583	-0.596512	0.141194	-0.508244	-0.359668	1.1901	0.0908959	-0.0344328	0.237334	1.22867
MS	51.2301	-1.10019	-0.697233	0.820396	-0.491253	-0.742496	1.12934	0.552662	-0.113739	-0.17551	-0.270444	0.552853	0.572517	0.586619	0.569632	0.278029	0.0553922	-0.274208	-0.236293	-0.73354	-0.536886	-0.104681	-0.0230412	0.592865	0.308306	1.4057	0.232106	0.294074	0.216772	0.283293	0.581517	0.29219	-0.0328647	0.437002	0.71655	0.141237	0.425396	0.570188	0.538299	0.136281	0.018257	0.220473	-0.210572	-0.218737	0.698629	-0.674331	-0.728333	-0.406058	-0.334748
MS	24.1288	-1.38742	-1.9998	-1.96717	-0.330432	-1.78752	-2.28732	-1.33848	-2.24711	-1.17549	-1.79725	-2.51783	-1.66983	-1.5478	-1.8585	-1.80351	-1.96656	-1.47918	-1.35327	-0.611724	-1.15254	-0.704466	-0.994875	-1.6152	-1.79979	-0.667744	-1.13135	-3.04004	-1.56238	-1.32135	-2.67483	-1.67965	-1.4382	-1.56268	-1.57323	-1.0268	-1.75451	-1.62023	-0.984838	-1.865	-1.72222	-0.623319	-0.735993	-0.387256	-1.93339	-0.0650738	-0.462907	-2.33827	-1.41662
MS	51.1014	0.6823	2.45676	-0.979263	-0.249284	0.208187	-0.156157	-0.763361	-0.737683	-0.134441	0.274518	0.11698	-0.927393	-1.10427	0.0621794	-1.09027	0.0684025	0.4775	-0.47015	-0.529814	0.424369	0.465958	-0.00771663	-0.909816	-1.00823	1.61781	1.4269	0.100042	-0.106139	-0.894105	0.820717	-1.09887	-0.618926	-0.238048	-1.29068	-0.717516	0.542778	0.891473	1.56775	-0.530814	-0.0029588	-1.06732	1.02706	0.309982	-0.334901	-0.452561	-0.0382246	-0.0137787	0.458494
MS	52.5178	-0.348535	-0.440731	-0.0332801	-0.188791	-0.475054	1.33355	-0.515458	-1.00636	0.0274505	-0.13375	0.945003	-0.695029	-0.538093	0.145082	-0.371519	0.328608	0.084835	-0.220907	-0.307185	0.226106	-0.473461	0.0305948	-0.484494	-0.38552	-0.193942	1.52991	-0.280513	0.375477	-0.338058	-0.254015	0.147117	0.721061	0.202377	-0.699101	-0.548357	2.19922	0.819358	2.22285	-0.453299	0.567606	0.420702	2.36159	-0.339459	-0.343238	0.0202221	-0.419301	0.0588404	0.403177
MS	51.2192	-0.794157	-0.617	-1.50346	-0.532565	-1.36863	-1.27086	-0.900307	-1.23845	-1.01956	-0.716859	-1.00367	-1.16558	-1.143	-1.41775	-1.0974	-0.940277	-0.561028	-0.331682	-0.393296	0.507176	-0.651144	-0.71137	-1.28359	-1.36582	-0.69476	0.3383	-0.264573	-0.784174	-0.943694	-0.885833	-1.26988	-0.303322	-1.39375	-0.97955	-0.790202	-0.487027	-0.52732	-0.744433	-0.896463	-0.616479	-1.05178	-0.542207	-0.325809	-1.05631	-0.720634	-0.916027	-1.53199	-0.925749
MS	60.8658	1.60576	1.10375	-0.374659	1.21286	-0.225712	-0.123731	-0.39479	1.29304	-0.859119	-0.68189	-0.0511954	-0.160744	-0.167273	0.431677	-0.526183	0.95999	-1.24176	0.336042	0.784957	0.226461	0.234622	0.0293178	-0.321146	-0.760243	0.0713267	-0.491551	-1.91291	0.313017	-0.358409	0.0234729	-0.127221	-0.493544	-0.0154895	-0.569596	-0.181454	-0.257525	-0.0396496	0.625016	-0.204313	0.766452	-1.92599	2.03395	0.0336116	-0.597208	1.0584	0.547609	-0.131191	0.980441
MS	32.3288	0.510494	-1.19747	0.671259	-0.35699	-0.00500102	0.682686	0.226518	-0.615394	1.436	0.989326	0.354295	-0.760921	0.27376	0.0880864	0.944929	0.247485	0.293205	-0.405532	-0.294583	4.19064	-0.529101	0.219598	0.334526	1.01246	-0.43139	-0.59146	0.637611	0.0671014	0.229968	-0.317517	0.395717	-0.694818	-0.0221931	0.06215	0.0173892	1.91459	1.48332	0.0892568	-0.0923478	0.451453	-0.628597	0.453696	-0.248743	-0.845671	-0.281969	-0.110269	0.994745	-0.710579
MS	65.5562	0.1293	-0.360499	-0.370861	-0.365842	-0.830392	-0.787947	0.311485	-1.30718	-1.10601	-1.10878	0.5028	0.251483	-0.0481886	-0.284974	-0.463696	-0.419101	-0.212361	-0.070131	-0.380694	-0.298418	-0.328897	-0.241416	-0.662058	-0.45533	-0.166925	-0.478897	0.537756	0.131919	0.521066	0.762951	-0.694983	-0.0881238	-0.684507	-0.227828	-0.659112	-0.683328	-0.43304	-0.222411	-0.260687	-0.255341	0.0365536	-0.782941	-0.319209	-0.45409	0.354095	-0.299859	-0.792908	-0.403582
MS	28.9123	0.413854	-0.24562	-0.740102	-0.250759	-0.634252	-0.858802	-0.0274037	-1.11616	-1.45973	-0.711863	1.06147	-0.563792	-0.707761	-0.776234	-0.759483	-0.885175	-0.741587	-0.393223	0.245187	0.598482	0.276849	-0.17501	-0.282734	-0.966969	-0.331285	0.0299265	-0.991538	-0.454192	-0.508852	0.0353462	-0.729974	-0.655978	-0.386868	-0.604293	-0.471456	-0.674081	0.0170509	-0.372664	-0.632601	-0.498174	-0.730205	-0.11268	-0.279078	-0.858022	-0.21617	-0.407926	-0.113545	-0.867053
MS	42.2329	0.421907	-0.0310585	0.121307	-0.330432	-0.554639	-0.310504	-0.573433	-0.643065	-0.716551	0.116479	-0.958681	-1.03726	-0.578139	-0.576751	-0.176434	-0.29512	0.432879	-0.281423	0.11287	1.13832	-0.430737	0.0395341	-0.0430412	-0.163267	-0.370787	-0.457927	-0.271433	0.311838	1.90687	-1.26244	-0.127221	0.589656	1.02491	0.0191207	-0.147958	0.051162	0.946372	-0.306553	-0.526116	0.517017	0.1582	-0.0827131	-0.0954731	-0.661434	0.0494665	-0.263837	0.428723	0.217833
MS	62.3589	3.75065	1.61979	1.26764	-0.146004	2.52977	3.81941	1.81265	1.68936	1.45476	2.33447	1.24075	0.393849	0.770514	2.11498	2.24944	5.9613	0.857504	1.41609	1.19241	0.465941	-0.411694	3.66763	1.04969	0.61759	-0.450521	0.835706	-0.0591975	2.16563	0.125895	2.08302	1.17275	0.986219	1.88632	0.536737	0.344093	3.89548	3.55219	4.7969	2.41474	2.78906	0.0016109	0.284882	-0.00934833	1.08069	3.09331	1.62638	2.02159	4.94555
MS	59.9616	0.0246057	-0.332539	2.06341	-0.28912	0.662236	0.941134	1.95226	0.209391	1.2295	0.216389	2.26616	2.14661	1.54957	1.56511	1.80471	0.992898	1.33775	1.3125	-0.466806	0.21216	-0.265971	0.187672	1.81361	2.10445	-0.352095	-0.31369	2.84533	0.713709	0.705127	2.42428	2.05399	0.66001	1.14892	2.40222	1.57708	0.211347	0.797132	0.133903	1.03983	0.92925	1.05066	0.0661229	-0.305928	1.3167	-0.532983	0.270807	1.49086	1.64858
MS	39.811	-0.826371	0.559746	-0.0475348	-0.506007	0.358275	-0.333508	-0.205431	-0.499353	0.443275	-0.787704	0.698047	-0.691597	-0.741879	-0.208224	-0.0698145	0.660753	0.470028	0.270398	-0.783947	0.521672	-0.159328	-0.143084	-0.376247	-0.459837	-0.421679	1.74414	-0.96135	0.528683	-0.770582	0.689043	-0.0983991	0.101428	-0.4653	-0.691105	-0.240306	0.619883	0.658278	0.685976	0.548909	-0.224115	-0.582346	-0.867848	-0.313388	0.220023	-0.48668	0.359915	0.317419	-0.209936
MS	38.9562	-0.70557	0.883108	0.432558	-0.318629	1.07929	0.372639	0.699298	-0.307439	0.154119	-0.264995	-0.823615	0.316568	0.280215	-0.0709175	0.997787	0.121974	0.319977	1.48994	-0.670532	-0.0479018	-0.513204	0.188949	0.363075	0.14059	-0.49068	2.31585	-0.248531	0.432046	-0.289627	0.250666	-0.449756	-0.63017	0.0435019	-0.599132	-0.107042	0.325209	1.20862	-0.374381	0.563003	1.62827	0.0223685	-0.410352	-0.301008	0.777573	-0.111377	0.689802	0.699518	0.0137555
MS	57.3178	0.271577	-1.24427	-0.860099	-0.311252	-1.03538	-1.45878	-0.863785	-1.29825	-1.0037	-0.651009	-2.2588	-1.28865	-1.46139	-1.78984	-1.2309	-0.971655	0.251697	0.132956	-0.838554	0.522045	0.269729	-0.927191	-1.03463	-1.27099	0.378798	0.904984	-2.42503	-0.500153	-1.44191	-2.09771	-1.59395	-0.0446174	-1.74099	-1.85177	-0.98039	-0.543948	-1.10387	-1.10247	-1.3177	-0.905922	-2.17797	-0.980723	1.18726	-0.104914	2.12094	-0.948258	-1.23473	-0.429587
MS	27.9397	0.00312998	-1.17681	0.868423	-0.265513	0.699906	0.44544	1.57765	0.082638	0.516141	0.289958	-0.295912	0.572309	0.866677	0.916461	1.02988	0.0997803	-0.261548	-0.150135	0.249387	0.876021	-0.14757	0.431588	1.39352	0.601002	-0.198761	-0.253031	-0.359416	-0.306093	-0.0662809	0.465719	0.877784	0.381774	1.32321	0.638641	0.919032	0.617358	1.09236	0.416379	0.272519	0.579634	-0.0581613	0.580556	-0.30023	0.485984	0.30048	0.703073	1.19835	-0.848247
MS	54.4384	1.21383	-0.494828	0.00498765	-0.188791	-0.483607	1.00838	-0.416972	-0.727865	0.59772	0.920298	-0.459121	-0.409671	-0.409261	-0.0388577	-0.0681094	1.22249	0.736716	-0.755292	-0.279881	3.13826	-0.43968	0.425203	-0.215374	-0.338225	-0.36385	-0.575842	0.294632	0.177095	-0.795183	-1.40172	-0.0262963	-0.0310703	0.461135	-0.179628	-0.481949	2.00601	1.36694	4.93943	0.0368432	0.648246	0.816103	6.59592	0.0232405	-0.541525	-0.0382665	-0.203168	-0.231636	0.427861
MS	42.2438	0.309159	0.0765263	0.477723	-0.213874	0.881236	0.243323	1.24359	-0.518991	1.18318	0.03973	-0.578898	0.834055	0.726516	-0.253885	0.984347	0.332435	1.28753	0.575028	-0.538215	1.30424	-0.556258	0.609097	0.96628	0.554499	-0.630798	-0.383517	0.103014	0.0352817	0.848099	-0.305243	0.847324	1.2141	0.243939	0.0962396	-0.127309	0.681571	1.47083	-0.306553	-0.0148332	2.16053	-0.124694	-0.491263	-0.332532	1.17168	0.105518	0.259432	1.5628	0.7209
MS	26.2877	0.827262	-1.43635	-0.343254	1.22761	-0.528771	-0.255197	-0.32594	1.60188	-0.528037	6.88627	0.491699	0.342103	-0.419536	-0.102654	-0.12819	-0.474203	-0.0127085	-0.110133	1.79519	0.871994	-0.252723	-0.237585	0.311607	-0.670054	-0.688773	-0.76847	0.129582	-1.05916	-0.498547	-0.182375	0.585228	-1.75221	0.793632	0.256238	0.0826314	-0.471609	-0.1317	3.52877	-0.92465	-0.692245	-0.298655	3.36748	1.46355	-0.726586	-0.359954	11.3334	-1.05692	-1.08266
MS	63.8274	0.60982	1.46662	-0.652036	-0.28912	0.953112	1.3688	0.465279	-0.734113	-0.706237	-0.70051	0.762415	-0.25836	-0.17465	-0.105568	0.120958	2.28398	0.624645	0.168855	0.511921	-0.984351	-0.363672	0.464791	-0.304934	-0.892359	-0.281415	1.65227	-0.838234	-0.343019	0.0787525	0.137536	-0.339095	-0.00271296	-0.50418	-0.507081	-0.484662	0.579037	-0.42967	1.71199	-0.217624	1.76443	0.875278	-0.127664	0.199712	-0.325072	0.57099	0.0527787	0.436189	1.16439
MS	47.6959	1.52522	0.479513	-0.457853	-0.236005	-0.325338	1.642	-0.449801	0.586971	0.0655032	-0.18098	0.674579	0.573713	0.858115	0.0890579	0.89869	0.534477	1.2564	0.472459	-0.0131468	0.420305	0.485002	1.05862	0.719719	-0.284797	2.58528	-0.093423	-0.0155391	0.29416	0.534204	-0.686389	1.02286	-1.31105	1.42109	0.438184	0.620824	1.97689	1.92712	1.3677	1.25594	0.788825	1.49277	0.734386	-0.188239	-0.131314	0.424769	0.38077	0.98185	0.0921394
MS	40.5589	0.360164	-1.02728	-0.626473	-0.299448	-0.392226	0.214174	-0.355942	-0.880503	0.35775	-0.885343	1.31047	-0.780449	-0.896399	-0.838735	-0.134408	-0.603541	0.186944	-0.550154	-0.634827	0.435653	-0.336017	-0.254187	-0.432307	-0.545033	-0.477391	1.32125	-0.0344959	-0.704821	-0.785137	-0.472537	-0.653533	0.688244	0.0381391	-0.676804	-0.777489	0.654648	0.0793409	-0.285088	-0.717162	-0.432447	-0.293753	-0.0867087	-0.364342	-0.678211	-0.0260814	-0.172834	-0.395199	-0.988192
MS	47.074	0.803102	0.128191	2.74215	-0.382072	2.38099	3.79299	3.74745	2.74712	0.790516	1.354	-0.441398	3.5274	3.82099	1.7063	4.1015	2.28551	1.5675	2.03151	-0.50251	0.921799	6.73438	2.06621	4.31	2.55186	3.94922	1.92991	1.55396	4.69431	5.6011	-0.0437645	3.57807	1.63165	3.71036	3.02438	4.96212	2.79069	4.82743	1.89315	2.16184	1.75669	2.94881	0.327834	0.0429168	3.24774	-0.364828	0.132407	4.91143	0.384298
MS	29.8055	-0.0747196	-1.25461	0.0794114	-0.557647	-1.17983	-0.373821	2.13159	-0.431513	-0.490506	-0.368991	-0.227551	-0.147326	0.00437176	-0.594238	0.377126	-0.661704	0.0481006	-0.691699	-0.376494	0.676091	-0.711752	-0.186503	0.241771	-0.00690578	-0.738643	-0.37778	-1.28153	-0.311592	-0.491334	-0.345666	-0.0671674	-0.436136	-0.518258	-0.00109265	0.00974402	-0.220395	-0.175042	-0.487715	-0.825213	-0.83976	-0.0694584	-0.551197	-0.35438	-0.67255	-0.530546	0.00538114	-0.561477	-1.01647
MS	29.0685	-0.783419	1.01926	-0.0657916	-0.588631	-1.55767	-0.59382	0.0647905	-0.193183	-0.299982	-0.760002	-0.0225657	-0.168415	-0.136711	-0.142809	-0.460687	-1.16069	-1.74255	-0.325528	-0.00894627	-1.30884	-0.641374	-0.296329	0.0167722	0.214502	-0.633719	-0.935433	0.368463	-0.989234	-0.762081	-0.146088	-0.553283	-1.53136	-0.0154895	0.284945	-0.0836577	-0.732835	-0.652022	-0.179482	-0.769621	-0.739903	-0.7022	-0.106687	-0.356553	-0.128021	-0.418443	-0.385175	-0.915071	-1.00355
MS	48.9644	0.974908	-1.5725	0.409311	-0.522237	-0.0107342	-1.32567	0.00095673	-1.51337	-0.112362	-1.34856	-2.45405	-0.899933	-0.641896	-0.595209	-0.917156	0.350802	-0.322565	-0.877349	0.0813654	0.653007	-0.660417	-0.699877	-0.712488	-0.324746	-0.430514	-0.994967	-3.13511	-0.452227	-1.38601	-2.12999	-1.08297	-0.955124	-1.38369	-1.47666	-0.842709	-0.145086	-1.36436	-0.3263	-1.50718	-0.771185	-1.54776	-0.731997	-0.272478	-0.439011	0.812256	-0.233503	-1.06302	-0.682737
MS	54.0137	0.00312998	0.588921	1.68814	-0.162234	0.858597	1.16476	1.89832	1.3823	2.14046	0.252265	1.09137	1.26256	1.57499	1.06705	1.62477	1.0304	0.403408	1.09095	-0.239976	-0.165858	-0.0776893	0.600158	1.98802	1.01609	-0.332234	0.631139	0.825247	1.86197	1.07905	1.59675	1.53953	0.91766	1.85414	1.06443	1.59908	0.989013	1.68176	0.425824	1.31936	1.11559	0.332582	-0.063734	-0.304083	1.98433	-0.0382665	1.40077	2.6392	0.411405
MS	61.2192	-0.117671	-0.613961	-0.263892	-0.196169	0.679321	-0.0117239	-0.501483	-0.38599	-0.096798	0.665074	0.243087	-0.934803	-0.853587	-0.163535	-0.699102	0.633967	0.91188	0.285783	-0.294583	-0.529274	-0.579442	-0.366567	-0.715682	-1.12425	-0.51295	5.14438	-0.643173	0.0502094	-1.36488	0.600594	-0.539981	-0.262219	-0.133473	-0.649455	-0.798519	0.55535	0.483676	0.721179	-0.169862	0.828281	-0.287281	0.106079	-0.179384	-0.491349	0.527124	0.187388	-0.994477	1.44972
MS	39.6301	-0.195521	-1.4485	0.206732	-0.506007	-1.61073	-0.0714349	0.214845	-0.799274	-0.194909	-1.04974	1.15953	0.722814	0.81056	-0.0939099	0.0761232	-0.831603	-1.52982	-0.371684	-0.796548	-0.633995	-0.616369	-0.197997	0.588633	0.0837179	-0.570633	-0.917922	2.20273	-0.486011	0.412613	0.919305	0.329591	-0.403212	0.672298	1.25906	0.165563	-0.624823	-0.610268	-0.608776	-0.459563	-0.419461	1.88015	-0.387377	-0.269116	-0.0525244	-0.294154	-0.614579	-0.202453	-1.17912
MS	43.7205	1.60576	0.626606	1.1153	-0.331907	0.0100514	1.11889	0.567162	0.952054	0.63272	0.63056	1.0752	0.584452	0.225415	1.38343	1.09408	0.684478	0.676322	-0.404506	-0.321887	1.91588	1.21958	0.60782	0.840504	0.88742	1.33181	1.21023	-0.235392	0.778527	-0.133001	1.25696	0.228859	0.546704	0.562359	0.630468	0.483344	1.50657	0.857376	1.21658	-0.594235	0.550243	-0.550867	-0.0297714	0.879897	0.369986	0.280984	-0.0268492	0.262446	0.34573
MS	61.2	-0.0612973	-0.309442	1.33392	-0.215349	0.303011	0.607407	1.94139	0.918134	1.84397	-0.00159624	-0.71562	2.05048	1.76257	1.14606	1.72707	2.04597	-0.0681215	0.00679574	-0.153865	0.966015	1.051	0.409878	1.83976	1.58268	1.56619	-0.294751	0.903568	1.78615	0.66494	0.748143	1.9145	0.341372	1.47941	2.31286	2.64158	1.07914	1.32428	0.797593	0.97015	0.426375	1.33815	1.23384	-0.329129	1.43187	0.429643	0.331476	0.577355	0.516603
MS	59.2986	0.293053	0.560962	-0.739523	0.367443	0.197802	-0.251531	-0.606695	0.325432	0.184576	1.47071	-0.209633	-0.926482	-0.891788	-0.267163	-0.87864	1.05106	-0.407241	0.187317	0.831163	0.00215176	-0.522808	0.109772	-0.724347	-1.26473	-0.579906	-0.945315	-0.696037	-0.015787	-1.09942	-0.787245	-0.996407	-0.437091	-0.614119	-1.025	-0.806254	0.000570706	-0.17998	1.65103	0.155855	0.949906	-1.20657	1.1719	0.00340027	-0.631328	1.53362	1.72686	-0.492251	0.929679
MS	57.5014	-0.670672	0.44122	-0.349828	-0.407154	0.0140596	-0.131883	-0.692802	-1.10187	0.0208602	-0.739566	0.65072	0.0154268	-0.394771	0.127594	-0.84524	1.17428	-0.70672	0.285783	0.186379	-0.213925	-0.686913	-0.237585	-0.382556	-0.966359	-0.603855	-0.640289	-0.445712	-0.161529	2.28736	0.295491	-0.689488	-0.297723	-0.647637	-0.403012	-0.327408	-0.357979	-0.715168	0.200873	0.162119	0.65151	-0.967867	-0.614127	-0.258458	-0.23249	0.205436	0.0831131	-0.141371	-0.217723
MS	60.2027	1.54401	1.36025	0.696482	-0.0840363	0.805337	1.06363	1.0893	1.06899	0.038695	-0.313133	-0.245371	0.209722	0.610857	1.0447	1.35526	0.384476	1.68102	2.17305	0.245187	1.2492	-0.134488	0.94113	0.396416	0.180591	0.440935	0.73124	-0.299446	0.341694	0.364826	0.561239	0.959141	0.697987	1.45192	0.391457	-0.00538948	2.20409	1.3016	1.293	0.149592	0.798745	-0.1818	0.384772	4.31345	0.621228	2.12094	1.12965	0.153177	0.371295
MS	37.5315	1.90373	-0.261424	0.324175	-0.28912	-0.804409	-0.716437	0.372948	-0.410983	-0.555181	-0.303596	-0.281694	0.0928899	0.1253	-0.371762	-0.105321	-0.546142	0.249206	-0.502972	2.28035	1.27127	-0.222254	-0.392108	-0.231465	-0.488824	-0.228916	-0.256132	0.0479373	-0.840742	0.259851	-0.936528	0.018527	-0.649725	-0.332569	-0.471484	-0.503248	-1.22879	-0.730643	-0.719534	-0.191786	0.0459026	-0.12424	-0.918791	-0.305313	-0.21314	-0.140622	-0.423093	-0.271	-1.13108
MS	61.3507	-0.804895	0.419339	-0.570136	-0.44699	1.2903	0.524815	-1.05743	-0.934953	0.95345	0.707763	-1.12325	-1.01604	-1.20175	0.213735	-1.25126	-0.717572	-1.62633	-0.210651	-0.670532	-1.05422	0.624101	-0.425311	-0.749542	-0.934003	0.795283	2.0235	-1.62365	0.177095	-1.28889	-0.5259	-1.42054	-0.15358	-0.726069	-1.12364	-0.582951	0.0345531	0.461634	0.703148	-0.531597	0.840553	-1.26035	-0.140649	-0.300844	-0.375197	-0.0431406	-0.0590795	-0.0687521	1.68127
MS	58.9479	0.781626	0.357341	-0.236098	-0.141578	-0.278499	0.329787	0.598965	-0.36903	-0.54025	0.284509	0.971783	0.968101	1.06335	0.29599	0.594779	0.0569229	-0.646326	-0.0188465	-0.292483	-0.848563	0.425388	0.0267637	0.127135	0.0926665	0.459481	0.0531198	0.433951	0.191237	0.527635	0.791367	1.11472	-0.0796597	1.21395	0.637084	0.312481	0.600838	0.387553	0.337389	0.133932	0.402148	1.35236	0.387768	-0.0262781	0.274059	-0.450124	0.0357156	-0.660564	-0.415115
MS	54.4849	1.82052	1.67024	1.77845	0.745152	1.15726	0.194202	0.821357	2.66589	2.03661	1.30404	0.846552	1.69203	1.2923	1.69561	0.636203	2.14469	1.46975	-0.0393603	0.106569	1.41346	-0.497969	0.148083	1.29681	2.0114	-0.402111	-0.0866435	0.513021	1.26839	0.660432	1.06285	0.810405	0.623412	0.581799	0.927696	0.74234	0.691654	-0.395847	-0.449937	0.348467	0.362656	-0.469728	0.483663	0.542408	1.46414	-0.130874	-0.0628714	0.546814	1.92377
MS	36.9151	0.346742	-0.392106	-0.354784	0.0930145	0.246667	0.0434397	-0.620373	-0.282445	-0.557229	0.383964	-0.758078	-0.209266	-0.388579	-0.89573	0.093074	-0.345631	0.114306	-0.650672	-0.471006	1.09423	-0.592524	0.273234	0.119948	-0.546042	-0.506743	-0.788287	-0.540193	-0.472655	-0.341922	-1.07861	-0.245593	-0.140679	-0.140846	-0.192445	-0.567369	0.02271	-0.295774	-0.71009	-0.136977	0.208756	-1.16698	0.238932	-0.127447	-0.6831	-0.113814	-0.29038	0.808107	-0.228742
MS	48.0986	-0.445176	0.815032	0.263001	0.00301363	0.29123	-0.209047	-0.635853	-0.388667	0.108434	0.483874	-0.765673	-0.333378	-0.452468	0.417105	-0.211038	-0.0502207	0.508423	1.56072	-0.0551523	0.823927	2.38421	0.0242096	0.268124	-0.140318	2.26766	-0.471706	-0.432772	1.76415	-0.216595	0.268676	-0.355964	1.98519	-0.610767	-0.191556	-0.302006	-0.698194	-0.599578	-0.680039	-0.276347	-0.0269509	-0.688502	-0.154634	-0.185861	0.800988	-0.433065	0.113448	0.709698	0.47348
MS	56.8575	-0.520341	0.194444	2.49868	-0.2183	0.150318	0.0144548	0.370759	1.53851	2.32949	0.34945	-1.0808	2.28006	2.04342	1.4265	0.848038	1.35872	1.28587	-0.0875678	-0.302984	-0.00542458	1.53123	0.0382571	2.42073	2.59026	2.15112	-0.0929564	-0.331526	1.98532	0.196737	-0.26282	1.63814	2.13336	0.308964	2.20544	4.83146	-0.0878974	-0.410743	-0.612211	2.01699	-0.0753962	0.456663	-0.514237	-0.316176	2.2946	0.573427	0.0755295	1.38838	0.641782
MS	55.7096	-0.737783	-0.233464	-0.442407	-0.418957	-0.725741	-0.920274	-0.571541	-0.385097	-1.48066	-1.4848	0.28944	-0.571515	-0.363682	-0.858165	-0.240226	-1.13007	-1.83885	-0.494767	-0.254678	0.234037	-0.776831	-0.480224	-0.847408	-0.463903	-0.759161	-0.80514	-0.489404	-0.553972	-0.301091	0.410755	-0.334565	-0.701518	-0.425078	-1.09922	-0.746707	-0.710464	-1.01764	-0.914434	-0.766489	-1.03444	0.169177	-0.549199	-0.314659	-1.18239	-0.662146	-0.889485	-0.83295	-0.314252
MS	63.5644	0.0621883	-0.745859	2.12337	-0.116496	0.309997	1.37173	1.16439	0.912778	1.38603	0.556081	-0.326392	1.78171	2.24299	2.82451	1.33901	1.28219	0.988669	1.12993	1.57256	1.03081	0.184944	0.570786	1.34892	1.58479	1.47558	-0.286984	0.671256	2.39505	2.03915	1.31046	2.00839	1.17633	0.735981	1.27186	0.996291	0.00387826	-0.0556242	0.107287	2.38185	0.530392	0.638347	0.025168	-0.328473	2.30448	0.507628	0.879392	1.78134	1.63073
MS	61.1342	0.821893	0.667331	0.388006	0.0074399	0.494226	1.12901	0.545572	0.678911	0.355292	0.38351	0.194495	1.12233	0.491642	0.710501	1.10992	1.27453	0.892371	0.376044	0.388005	-0.217065	0.0367367	0.374121	1.02645	0.677707	-0.266082	-0.675669	-0.016152	1.15329	0.749822	0.830456	0.802404	2.4263	1.35539	1.16728	0.309679	1.29631	1.85492	0.360571	1.31857	1.68955	-0.415588	0.678448	-0.217425	0.405804	0.66116	-0.00409838	0.987959	1.52715
MS	47.3205	-1.1324	0.660645	0.266271	0.575478	1.70739	0.344965	-0.15425	0.229921	-0.00252254	0.205943	1.13606	-0.425455	0.148353	-0.171307	-0.102813	-0.846144	0.73215	3.5721	1.94221	2.83849	-0.568181	-0.392108	-0.0838885	0.329172	-0.653725	0.0130188	0.594163	0.235628	0.0238819	2.48231	-0.246171	-0.539869	0.166848	-0.123604	0.0602339	0.029414	-0.36456	2.62725	0.116707	0.393177	0.124796	6.86862	-0.230543	1.03123	-0.0114592	0.138094	1.34223	0.94562
MS	43.0959	1.78025	-0.44681	-1.51568	-0.205021	-1.55069	-1.50157	-0.997653	-1.61603	-1.48695	0.246361	-2.05752	-1.60267	-1.51092	-1.62372	-1.51003	-0.900481	-0.29766	-0.709136	-0.525613	-0.129396	-0.784282	-0.83269	-1.33837	-1.36709	-0.568588	-0.434844	-2.42525	-0.903203	-0.619108	-2.99941	-1.53255	-0.386353	-1.52312	-1.65796	-1.07393	-1.00786	-1.0696	-0.934182	-1.17207	-1.14828	-0.900537	-0.746981	-0.309699	-1.5117	-0.464746	-1.00703	-1.70234	-1.13842
MS	64.6712	-0.0505594	2.73454	0.314672	-0.0869872	1.51299	-0.456863	-1.02364	-0.523454	0.822834	0.859898	-1.87279	-0.751586	-1.11533	-0.27202	-0.970315	0.333965	1.15615	-0.636312	0.0225578	0.304496	-0.558411	-0.241416	-0.704462	-0.189603	-0.625322	-0.818561	1.44938	0.912484	-0.535128	-0.396094	-0.664233	3.30705	0.203717	-0.599763	-0.5797	-0.399305	0.143148	-0.539231	-0.288092	1.77805	-0.499493	-0.222559	-0.305559	-0.345657	0.0592146	-0.0135779	-0.108116	1.11649
MS	61.5781	0.0917174	-0.400615	0.266016	-0.0501016	0.695611	1.1276	1.07824	0.534306	-0.430448	0.32311	1.77322	0.70365	0.92095	1.03466	1.25355	0.668406	0.995103	1.04172	0.747152	-0.455356	3.13733	0.406047	0.751343	1.11427	1.66009	-0.513317	0.33075	0.37862	1.93791	1.49389	1.03308	0.60673	1.84609	1.06967	0.483882	1.23352	1.15713	1.0028	1.99585	0.528493	1.60635	1.58145	-0.28084	1.19622	-0.245414	-0.195585	1.3463	1.17666
MS	53.7781	0.395062	-0.126487	0.565738	-0.0928889	1.22395	1.27879	3.57209	-0.0664302	-1.18193	2.57698	0.315343	2.19508	1.31759	1.34781	1.68715	1.54851	2.22996	0.789397	0.0477611	1.98967	-0.672009	1.52346	1.79241	1.42901	-0.705786	-0.254211	0.712291	2.1232	2.67969	0.731867	1.40169	0.529791	1.26355	2.06374	1.83224	2.14193	3.73239	0.682542	0.839393	0.765375	1.62895	-0.449309	0.116949	1.01878	-0.08457	-0.451531	1.03954	3.50121
MS	54.8411	0.392378	0.0351943	-0.410985	0.261213	-0.167278	1.3644	0.0776712	-0.268163	-0.456474	0.609215	2.54574	0.581176	-0.0910009	-0.153172	0.282542	0.0362595	2.28558	-0.270141	-0.746142	-0.587933	4.66644	0.342194	0.77542	0.00294054	2.54913	-0.451065	1.10187	0.547147	1.11923	0.214112	0.572408	1.09427	1.05105	1.06366	0.345304	1.64263	1.26716	-0.279937	0.642083	0.246286	1.43742	-0.445313	0.943845	0.0394913	-0.162555	-0.851567	1.32323	0.701506
MS	62.4438	-0.310953	-1.23273	0.518886	0.206622	-0.328116	-0.0771705	1.17812	0.919919	0.576683	-0.795424	1.19137	0.201557	0.798573	0.860113	0.409523	-0.215528	-0.283962	-0.096799	-0.124461	-0.215184	5.1258	-0.293775	0.221647	1.18091	7.22882	-1.21117	-0.0802433	0.261948	1.76029	1.44293	0.603254	0.548899	-0.388208	0.648373	0.776284	-1.08493	-0.956936	-0.808828	0.380569	-0.30338	0.466167	-0.66607	-0.260918	0.696724	-0.126	-0.0192656	-0.538401	-0.268412
MS	48.8055	4.21775	-0.297285	0.204672	0.0753094	0.66356	0.298876	1.31249	-0.366352	-1.12884	0.0865059	0.666691	-0.0246439	0.0388851	0.138929	-0.0225728	-0.423692	-0.659194	-0.357324	-0.298784	-0.926899	-0.351583	0.174901	0.529658	-0.0390736	-0.429638	0.784791	0.403466	0.010533	0.410681	-1.09208	0.223943	-0.763824	0.453091	0.934218	0.261162	0.952417	1.0575	0.291884	-0.270866	0.609368	-0.268293	0.224948	-0.260344	-0.650421	0.380902	0.0774254	0.468087	0.00427892
MS	44.1123	-0.523026	0.213287	-0.146959	-0.25371	1.51389	-0.380519	-0.675407	-0.502923	0.202672	-0.352643	-1.29367	0.0321208	-0.036728	-0.226359	-0.0415297	-0.736705	0.869334	-0.375787	-0.479407	-0.647781	-0.700988	-0.346134	-0.665372	0.150219	-0.645912	-0.806567	0.199089	-0.621147	-0.586907	-0.489479	-0.355579	-0.82995	0.456442	-0.0898451	-0.175086	-0.703867	-0.493864	-0.952212	-0.214492	1.30666	-0.853124	-0.808913	-0.206316	-0.165486	-0.262473	0.257536	0.396146	-0.00541805
MS	53.7233	3.67817	0.159798	-0.00671238	0.357115	0.276356	0.83521	0.44622	0.885107	0.0188868	1.14373	1.91374	0.462654	-0.0463443	0.683946	0.232994	1.44596	-0.0986298	0.596568	0.472016	-0.858996	-0.328069	0.119988	0.885983	0.0157971	-0.408171	0.200898	0.159272	0.346015	-0.0321479	-0.268556	0.712854	0.329758	1.00547	0.886492	0.0107753	0.541213	0.649135	1.10067	0.912209	0.586588	0.11185	0.418734	-0.117035	0.432051	0.176192	0.200659	0.162	1.03796
MS	60.3205	1.42321	2.60021	0.959332	0.607937	0.813404	-0.210522	0.326577	1.28411	1.14829	-0.184613	-0.670241	0.768788	0.691476	0.863999	0.834798	0.0798822	1.09057	-0.537846	-0.370193	-0.604168	1.02037	-0.339749	0.30985	1.12246	1.69565	-1.10613	1.79	0.74435	0.467483	0.596058	0.229341	0.710533	-0.376812	1.63392	0.982503	-0.850324	-0.905123	-0.676605	0.105745	-0.74759	-0.777541	-0.447311	-0.288096	0.599871	0.471072	-0.297963	-0.368052	0.599541
MS	61.6767	0.752097	2.26104	3.25492	-0.112069	1.78238	1.37222	2.10583	2.71945	2.54664	1.6896	1.28252	2.65997	2.92443	3.93494	2.37732	2.60005	2.18119	0.654006	1.39614	1.18463	0.403364	1.17738	2.64824	2.99487	0.276868	0.0661848	1.55478	2.03442	1.53192	1.44026	2.2756	2.22787	0.849942	2.18962	4.12036	0.5681	0.510555	0.742643	2.52201	1.43894	0.720924	0.138044	-0.141876	3.23549	1.65303	1.17515	2.52111	1.53258
MS	64.8959	1.83394	-0.150192	0.595235	-0.176988	-0.129106	0.807045	1.32026	0.864577	1.29659	-0.0352022	0.68344	1.55663	1.13528	0.561212	1.64603	0.498507	0.890918	0.382198	0.0498614	-1.99043	0.845171	-0.0575215	1.18026	0.987004	1.67403	1.81281	0.287096	0.531433	0.737457	-0.291903	1.8559	-0.0347054	0.977981	1.52485	0.661045	0.317509	0.135756	0.354561	2.01229	0.772266	0.67818	0.149031	-0.247145	1.21959	-0.0480146	0.483149	0.713092	0.805235
MS	52.9507	-0.4237	-0.279658	0.674052	-0.128299	0.210141	-0.0111913	-0.653248	0.184397	0.650629	-0.091515	0.132561	-0.356391	-0.289782	0.316715	0.192974	0.309475	-0.206135	-0.527589	0.713547	0.824353	0.711204	-0.518536	-0.272552	0.0185667	1.04544	-0.600682	-0.14832	1.36307	-1.03463	-0.0752487	-0.131848	-0.0686233	-0.573898	-0.589538	-0.191341	0.175177	-0.580477	0.00425641	0.364127	-0.0998676	0.501165	-0.69304	-0.241652	0.324545	1.03646	-0.176625	-0.201095	1.19561
MS	60.4493	-0.208943	-0.34895	-0.807747	-0.110594	0.350838	0.0492982	-1.28071	-1.35092	-0.664089	-0.117401	-0.224532	-0.644271	-1.05777	-0.641842	-1.04825	-0.350988	-0.854696	-0.665031	-0.510911	-0.595314	0.05992	-0.0587985	-0.611947	-0.885194	0.172819	0.455145	0.487974	-0.0562491	-0.897325	-0.179707	-0.498049	0.123093	-0.287655	-0.335467	-0.404959	0.57484	0.267433	0.977038	0.0227496	0.465153	0.126665	1.16691	-0.217384	-0.788702	-0.532983	-0.847775	-0.101329	0.00978857
MS	62.3699	0.891689	2.13522	0.236093	0.389575	1.16606	0.880603	1.73933	0.851187	1.02479	0.190503	0.564636	0.465878	0.514036	0.343917	1.037	0.679886	0.892371	-0.197317	-0.309285	-0.878159	1.26446	0.346026	0.337481	0.962417	1.86015	0.620242	0.350815	0.346408	1.00176	1.06419	0.90063	0.129239	0.0441723	1.07372	0.673578	0.897237	0.792459	0.79931	0.901248	-0.327923	0.437078	0.728393	-0.25317	0.169126	-0.0431406	-0.0818304	0.519667	1.47939
MS	60.0986	-0.0720351	0.533609	0.629722	0.240557	0.914934	-0.411778	-0.420369	-0.180686	0.288756	0.162801	-0.867436	-0.413	0.0376995	0.157064	-0.018962	-0.323437	-0.799075	3.02643	-0.723039	-0.936356	0.943203	-0.367844	0.170858	0.507468	1.54355	-0.71824	-0.546377	0.802883	-0.732327	0.38861	0.233486	0.637829	-0.100625	0.537073	0.597821	-0.375583	-0.714373	-0.723827	0.749351	-0.614608	0.434389	-0.409353	1.52393	2.5674	2.09413	1.48608	-0.44135	0.238769
MS	65.2658	0.854106	1.62283	0.52093	0.98417	0.49326	-0.368351	-0.193189	-0.78767	-0.0725962	0.902586	-1.03717	-0.430396	-0.224312	-0.0595832	-0.518861	0.799274	0.00181928	0.0242325	1.23441	0.538599	2.18351	-0.567064	-0.335879	0.444359	1.68623	0.227961	-0.194169	1.36464	0.114946	-1.04125	-0.17484	1.63935	-0.549765	-0.528653	-0.515669	0.0828683	-0.75512	0.0446101	0.137064	0.7001	-0.0603632	-0.629111	0.0621832	1.66274	1.0852	0.0167566	-0.104722	1.23866
MS	54.8685	0.913165	0.0108813	-0.124087	0.26859	0.592041	0.138322	-0.825439	-0.119988	0.866956	1.88533	-0.874252	0.0070018	0.136234	-0.196242	0.125571	0.0416166	0.713057	-0.709136	-0.464705	0.727919	-0.389836	0.323039	-0.386789	-0.244743	-0.50207	0.0507867	0.0807033	0.196344	0.694436	-1.186	0.214496	0.305682	1.24009	0.224824	-0.083142	0.417393	0.609244	0.870573	0.256076	1.13558	0.329528	2.27868	-0.312322	-0.674454	0.0397184	0.253744	-0.442707	0.204389
MS	65.7288	1.69435	0.708663	-0.552646	0.0989161	1.63179	0.034693	-0.0128587	-0.788563	0.632161	1.76817	-0.588247	0.135353	0.0790627	0.768144	-0.436615	1.11994	-1.03276	0.0232068	0.894171	-0.59496	0.843515	-0.318039	-0.607915	0.0428246	0.257883	0.38691	-0.036579	0.359764	-0.263866	-0.451858	-0.0355502	-0.00638663	-0.508873	-0.460361	-0.217214	-0.311388	-0.760343	-0.378674	0.984243	0.879865	-0.175979	-1.03766	-0.064483	0.658951	0.963352	0.194971	-0.439992	1.35539
MS	55.5397	-0.410278	0.300205	1.43861	-0.286169	2.75694	2.68566	1.30971	0.629816	2.24888	1.11194	1.19527	-0.033563	1.05795	3.22347	2.01745	0.509222	1.68102	-0.329631	1.32683	-0.794641	1.86739	0.0331489	1.68696	1.05934	1.43688	0.191785	-0.0457864	1.49938	1.05844	1.18612	1.65096	1.1905	1.04032	0.294229	0.919301	1.17788	0.132834	0.339965	2.12504	1.46176	-0.0592788	-0.594149	1.28256	0.934843	0.709901	0.204451	1.18274	1.9458
MS	41.4822	-0.965963	1.10922	-1.86702	-0.436663	-0.878827	-1.33313	-1.58935	-1.41965	-1.52136	-0.824489	-0.445293	-1.26169	-1.36615	-1.24094	-1.44915	-1.44691	-0.54733	-0.940942	-0.819651	0.26122	-0.756131	-1.0268	-1.5224	-1.54676	-0.715205	-0.137504	0.101917	-1.30743	-1.27446	-0.591136	-1.56629	-1.26121	-1.0827	-1.26813	-0.938644	-1.13854	-1.1451	-1.34716	-1.62228	-1.36767	-0.636818	-0.758968	0.242467	-1.54109	-0.725508	-1.18904	-1.15397	-0.891149
MS	57.3836	-0.678725	-0.0201177	-1.31654	-0.151906	2.8881	0.882549	-1.464	-1.12419	-0.588728	0.415754	1.06624	-0.860903	-1.41792	-0.952077	-1.02327	-0.54002	-0.57265	0.218088	2.09553	-4.01139	0.0998283	-0.206936	-0.745629	-1.71477	0.221375	1.6402	-0.451309	-0.544937	-0.312168	-0.0533699	-0.847767	0.170458	0.00864334	-0.949137	-0.80612	0.813535	1.45124	0.400066	0.309319	2.79718	0.420968	0.198976	0.350031	-0.802854	-0.459872	0.183596	0.592965	1.97563
MS	47.6438	1.32389	-0.882619	-0.320961	-0.292071	-0.34437	0.109501	-0.219315	-0.71269	-0.482128	-0.382615	0.421585	-0.522525	-0.251185	-0.185556	-0.138521	0.0492697	0.544535	-0.0608998	0.532924	-0.630038	-0.4622	-0.0204871	0.277627	0.233402	-0.480019	-0.108574	0.797651	-0.560257	-0.562821	-0.500686	0.171312	0.276362	-0.0356003	-0.0988682	-0.276716	0.367833	0.357365	0.222338	0.725078	-0.168217	-0.330046	0.214959	-0.230748	0.00449655	0.12014	0.208243	-0.33276	-0.307347
MS	44.2904	0.529286	-1.24974	-0.855603	-0.225677	-0.0605438	-0.763919	-1.49195	-1.30271	-0.423113	-0.1887	-1.60003	-1.09477	-1.26814	-1.21277	-1.2321	-1.29691	-1.91086	-0.511178	-0.609624	-0.24274	-0.823694	-0.750958	-1.50587	-1.5215	-0.732291	-0.470279	-0.575008	-0.867848	-1.03489	-1.20001	-1.43008	-0.8397	-0.702606	-1.53224	-1.11549	-0.822085	-0.859235	-1.1308	-0.660005	-0.417281	-1.91386	-0.777947	-0.141671	-1.27003	-0.57685	-0.658185	-1.23677	-0.613169
MS	60.0164	-0.265317	-0.17572	0.182055	-0.364367	-1.35611	-1.45386	-0.403658	-0.651992	0.13405	-0.45119	-1.64648	-0.271361	0.508371	-0.0161891	-0.370918	-0.682368	-0.700909	-0.726573	-0.563418	1.15592	-0.712414	-0.59899	-0.382955	0.533269	-0.55749	-0.432181	-0.852597	0.233271	-0.591286	-0.0185505	-0.200963	-0.295736	-0.611438	0.362372	0.151528	-1.07876	-0.926035	-0.824282	-0.295921	-1.56048	0.246575	-0.625115	-0.285431	-0.427535	-0.730382	-0.78521	-0.49768	-0.313811
MS	70.4822	1.05007	0.734191	-0.236796	0.11072	0.120836	1.02377	-0.579406	-0.0807122	0.397366	1.16916	0.467062	-1.00829	-0.968851	0.408685	-0.606624	2.20974	-0.319867	0.385275	1.75738	0.645378	-0.668366	0.109772	-0.044279	-0.562806	-0.665846	2.11317	-0.676308	0.655176	-1.05601	0.54563	-0.501134	1.35772	-0.663725	-0.179993	-0.100764	1.04693	0.756478	1.3033	1.4462	1.37348	-0.529976	1.03206	-0.333802	1.01672	1.01453	0.826307	0.685944	0.911754
MS	47.8137	-0.697516	-1.43513	-0.458875	-0.436663	-0.867024	-0.922364	-0.41663	-0.674307	0.000828487	-0.584251	-1.16727	-0.0287784	-0.0932403	-1.03692	-0.756073	-0.60201	-0.931485	-0.934788	-0.968771	-1.4873	-0.588549	-0.657734	-0.36898	-0.431096	-0.600861	-0.698615	0.789858	-0.513117	2.30152	-0.947067	-0.173779	0.752884	-0.911758	0.166416	-0.672003	-0.862398	-0.898729	-0.950495	-0.812685	-0.972969	-0.874081	-0.704028	-0.377336	-0.361662	-0.591472	-1.17197	-1.00669	-0.427971
MS	47.663	1.61918	-0.942186	-0.352604	-0.0840363	0.828585	-0.226807	-0.374978	-0.734113	0.0916412	1.18415	-0.183048	-0.633116	-0.469593	-0.180051	-0.0196641	-0.581346	1.108	-0.479381	-0.454204	0.00852156	-0.552284	-0.629639	0.182557	-0.402724	-0.31398	0.239132	0.133264	-0.253845	-0.866026	-0.714671	-0.0275494	-0.015952	-0.0288967	0.004183	-0.317319	0.635514	0.0454367	-0.249886	0.17543	0.923562	-0.621936	0.283883	-0.28002	-0.0970913	-0.752316	-0.675248	-0.110152	-0.0527276
MS	54	0.534655	0.511728	-0.371747	0.780562	0.250818	-1.01241	-0.0869286	0.291512	-0.081495	-0.197783	-1.54023	-0.318973	0.0901281	-0.826429	-0.509533	-0.302773	0.333052	-0.0978247	-0.214773	-0.351736	2.76392	-0.0332576	-0.575093	0.0407004	1.47207	-1.05365	-0.977754	0.293768	0.0871247	-1.4264	-0.482337	-0.692153	-0.139506	-0.448235	-0.269833	-1.01163	-0.725807	-0.843171	0.191089	-0.55493	-0.313283	-0.161626	-0.349379	-0.194716	0.631916	0.37129	-0.186843	0.0467399
MS	28.2959	-0.211627	-0.454711	-1.18799	-0.315678	-0.917048	0.0920689	-0.257501	-0.635032	-1.16168	-0.3095	0.614106	-1.16862	-1.05527	-0.819304	-0.32829	-0.820889	-1.64293	-0.449636	-0.802849	0.91353	0.237106	0.0586899	-0.546464	-1.27277	-0.13823	-0.278091	-0.47765	-0.991198	-0.740313	-0.117005	-0.748578	-1.07374	-0.781708	-0.255164	-0.732851	0.492809	0.305695	0.484208	-0.413368	-0.455697	-0.866612	0.533608	-0.303468	-1.15738	-0.798619	-0.883797	-0.809875	-1.26103
MS	47.8384	0.905111	1.85745	0.261384	-0.203546	-0.229584	-0.370461	0.937739	-0.169082	-0.347119	0.553811	0.166839	-0.124626	0.0930261	-0.25259	0.209022	-0.303539	0.89839	-0.416814	0.0246581	-0.767104	-0.715892	2.1224	0.306536	0.332916	-0.690963	-0.449199	-0.142058	0.4894	0.113658	-0.396894	0.110873	-0.29683	0.102493	0.421317	-0.058637	-0.0462329	0.338876	-0.785646	0.041541	0.364049	0.589706	-0.431329	-0.350445	-0.306494	-0.606094	-0.127332	-0.60627	-0.136768
MS	60.0411	2.3413	0.834482	1.27682	1.5345	1.21786	2.9066	2.30321	1.90448	1.04571	1.41712	1.97928	2.17488	1.21062	2.45112	2.44743	1.70234	2.50454	0.685803	1.0937	-0.218946	-0.558742	1.95766	2.4242	1.95283	-0.456727	0.439253	1.74665	1.93189	1.58112	2.23764	3.01407	1.66301	1.41975	2.4679	2.65551	2.69882	2.77106	0.974462	1.00773	2.00196	2.46713	0.865242	0.0895251	1.68677	11.0673	0.619654	1.85667	3.23176
MS	50.0603	-0.042506	0.311754	-1.15214	-0.033872	0.654119	0.0214603	-0.999819	-0.839443	-0.744439	0.560623	0.764071	-1.05707	-1.14063	-0.568331	-0.77182	-0.603541	0.370824	0.162701	1.1483	-0.655996	-0.501778	-0.0421969	-0.94711	-1.30671	-0.582534	0.706593	0.203253	-0.40548	1.27354	0.0999155	-0.713779	-0.973415	0.0153469	-0.919591	-0.754105	0.164881	0.130574	-0.024077	-0.519069	0.596373	-0.623385	0.940159	0.39627	-1.05945	0.407709	-0.385175	-0.404022	0.966337
MS	56.0959	0.220572	-0.0669201	0.287526	0.0221941	0.0661811	-0.696465	-0.912321	0.430761	0.192507	-0.328573	-0.652226	0.288277	0.0749791	0.814128	-0.0261836	0.77555	0.564044	0.0334637	0.805959	-1.02012	2.01742	0.0867849	-0.552933	0.654605	2.97577	0.144109	0.430016	-0.393302	-0.266571	0.0658965	0.34646	-0.234947	-0.195816	-0.129429	-0.100674	-0.471093	-0.825707	0.0763779	0.776755	-0.362505	0.966408	-0.414347	-0.164094	0.825588	0.814693	-0.0230574	0.271947	0.908742
MS	46.4986	-0.114987	2.89014	-0.573542	-0.346662	-0.221496	-1.00901	-0.64324	-0.057504	0.302979	-0.404868	-1.55981	-1.01638	-1.11165	-0.934266	-0.776634	-0.678541	-0.591328	-0.40348	-0.479407	-0.284578	-0.514197	-0.507042	-0.491841	-0.243646	-0.59962	-0.405475	-1.94654	-0.545722	-0.916259	-1.33262	-0.929606	0.533542	-0.48407	-0.864419	-0.707674	-0.301804	-0.856537	-0.749585	-0.00856941	-0.66507	-1.23212	-0.640099	0.288133	-0.0535536	0.249303	-0.316922	0.53324	-0.749735
MS	46.611	0.467543	-0.479632	1.03469	0.137277	1.00102	1.48802	1.51302	0.790489	0.258559	0.812214	2.14112	1.85468	2.10731	0.799232	1.89217	0.451058	0.340731	1.17711	0.0309589	0.193601	-0.632101	1.49154	1.67981	1.32438	-0.679719	1.25928	1.42849	0.229735	1.62028	1.95041	2.27608	-0.269874	2.88314	2.03063	1.4729	2.14472	2.16113	1.13073	2.60187	0.80494	2.22731	2.41553	-0.100761	1.14224	-0.44525	0.365603	1.5153	0.802002
MS	46.1836	-0.402225	-0.512455	-0.56409	-0.345186	-0.317666	-0.501785	-0.42983	-0.868899	-0.271647	-0.395785	1.09273	-0.332312	-0.454708	-0.219882	0.117848	-0.619612	-0.935429	-0.892735	-0.376494	0.821408	-0.583581	-0.485333	-0.345901	-0.597157	-0.652265	-0.644489	0.258833	-0.374053	-0.339603	-0.00734423	0.0604584	-0.169276	-0.537028	-0.365877	-0.547662	-0.227633	-0.216715	-0.624231	-0.212926	-0.610927	-1.17126	-0.135655	-0.284939	-1.04972	-0.84736	-1.20989	-0.21942	-0.840607
MS	62.7644	-0.112302	1.07396	0.769713	0.448591	3.12572	1.93719	-0.0692376	0.139766	1.20321	0.48887	2.36821	0.97195	0.728492	0.859142	1.31715	2.55107	1.97344	1.06839	1.52635	-2.35684	-0.599147	0.623145	1.11985	0.200501	-0.462861	1.74988	0.724514	0.559325	0.851319	1.7447	1.66475	1.61138	2.24026	0.734659	0.445342	4.13638	3.14305	2.50189	1.49944	4.55054	0.775639	1.23184	0.108463	1.03185	0.8415	0.746679	1.8017	4.16913
MS	57.5808	-0.62772	0.686781	0.38741	-0.321579	0.0386387	-0.346802	0.237187	0.0763896	-0.704487	-0.918949	0.666593	0.542171	0.814117	0.0340056	0.296484	-0.372417	0.312921	0.401686	-0.823852	-1.00593	-0.419477	-0.134144	-0.292836	0.574197	-0.349028	-0.700152	0.698827	0.266662	0.882361	0.160616	0.246788	-0.580233	-0.48541	0.0769181	-0.0168909	-0.881781	-0.840837	-0.855192	-0.189437	-0.633119	-0.805723	-0.147641	11.0871	0.352232	-0.474494	-0.153875	0.442976	0.0679704
MS	62.9808	0.000445508	0.395026	0.15203	-0.00288806	0.252371	0.0896723	-0.209672	-0.236921	-0.448134	0.0365511	0.837982	0.267501	0.627719	0.133747	0.2017	0.341619	-0.712324	0.18424	0.346	-0.540736	0.748629	-0.212044	0.111403	0.361351	0.781337	-0.0613368	-0.611066	1.01305	-0.220846	0.144874	0.761437	1.26601	0.643472	1.01398	-0.161029	0.589617	-0.19734	0.704865	1.13849	0.121297	0.240168	0.664463	0.0833352	0.318729	0.826878	0.113448	0.842042	0.282626
MS	49.4548	0.0246057	0.716564	-0.736219	-0.0501016	-0.425953	-0.0204091	-0.735548	0.0496109	-0.0265754	0.669615	-0.520275	-0.62118	-0.507663	-0.402203	-0.716253	0.0729944	0.760791	-0.415789	-0.0215479	0.470661	-0.41335	-0.28739	-0.529015	-0.505025	-0.49674	1.4861	-0.547481	-0.85017	-0.207193	-0.76043	-0.434526	1.00002	-0.764279	-0.935743	-0.713772	0.161983	-0.173199	-0.158017	-0.229368	1.0615	-0.835653	0.329832	-0.271166	-0.712331	-0.24054	-0.303651	0.283485	-0.540441
MS	48.0247	-0.595506	0.564608	-0.828712	-0.361416	0.609549	-0.0193849	-0.632912	-0.288694	0.0789446	0.552903	-0.62233	-0.947077	-0.45642	0.138605	-0.0793431	-0.510938	-1.61076	-0.49887	-0.563418	-0.627501	-0.471639	-0.273343	-0.13919	-0.709885	-0.638027	-0.587837	-0.41173	-0.366589	-0.23656	-0.722276	0.318409	-0.384951	0.163496	0.388554	0.141663	0.361805	0.0936764	-0.135694	0.566134	0.257762	1.28812	0.180996	-0.226648	0.305246	-0.835174	-0.191793	-0.375517	1.03414
MS	65.1151	-0.0237147	1.54017	-1.4731	0.0310467	0.28798	-0.4254	-1.51083	-0.993866	-0.0718143	0.0656157	-0.734706	-1.17484	-1.51211	-0.45434	-1.39228	0.331669	-0.314263	-0.637338	1.0916	-0.645262	-0.536553	-0.82375	-1.42634	-1.514	-0.479581	-0.885973	-1.1627	-0.0028234	-1.45041	0.0681645	-1.19334	-0.820184	-1.21074	-1.75547	-1.05651	-0.735644	-1.06777	-0.301401	-0.250509	-0.0650144	-0.145607	-0.670066	0.175527	-0.214633	-0.184488	-0.089414	-0.946969	0.811773
MS	29.811	-1.01697	-0.224346	-1.62091	-0.243382	-1.7312	-1.27377	-1.498	-1.22595	-1.72458	-0.796787	-1.03863	-1.32883	-1.47588	-0.891196	-1.10251	-1.0788	-0.522425	-0.971713	-0.670532	-0.352499	-0.589377	-0.777776	-1.37603	-1.54611	-0.715424	-0.754115	-1.00254	-1.1228	-1.29675	-0.635561	-1.47221	-0.172734	-0.980805	-1.4447	-1.03321	-1.01805	-1.28156	-1.15741	-1.09612	-0.711842	-0.67435	-0.803918	-0.377541	-1.53579	-0.849797	-0.648705	-1.18858	-0.941984
MS	49.9479	1.03128	-0.224346	0.58941	0.995973	0.0229279	0.153972	-0.197019	1.88128	-0.388449	0.134644	1.00694	-0.305139	1.07428	0.64541	0.957366	-0.0211389	0.812468	0.68888	0.371203	-1.71168	-0.456239	0.358796	0.765957	0.221919	-0.546318	1.78021	0.713199	0.129562	0.571299	0.62821	1.33248	0.521397	1.03027	1.37417	0.294882	0.72071	0.546455	0.997644	1.31309	0.239377	2.58144	2.58435	-0.300967	0.438792	0.943856	0.729616	0.347281	0.0796509
MS	58.7671	-0.128409	2.382	0.664192	0.441214	1.86142	0.542452	-0.239012	0.383452	1.34485	0.0815105	0.461608	0.382434	0.121216	0.0754567	0.0119307	-0.09767	-0.211739	2.44384	-0.11186	-1.59096	-0.495651	-0.00133139	-0.16167	0.760521	-0.439714	-0.0686104	0.316533	-0.11046	-0.585877	0.151411	-0.36329	0.757027	0.547611	-0.278723	-0.345748	-0.0974467	-0.451957	-0.125391	0.947443	1.67784	-0.265671	0.209964	0.0574281	1.36173	0.098207	1.12965	0.445012	0.601525
MS	65.8466	0.945378	0.230913	-0.310249	0.346787	1.06343	1.16412	0.351381	0.686052	0.0392908	0.888962	0.769524	-0.478892	-0.359862	0.737055	0.160978	0.679121	1.03059	0.502204	0.89207	-1.47429	-0.457729	0.434142	0.147539	0.14847	-0.400943	1.10708	-0.0352724	0.685032	0.165695	1.26817	0.0206476	0.681382	0.430298	-0.0649664	-0.146097	1.59026	0.659377	1.47588	0.971716	0.984361	-1.33483	1.59044	-0.226484	-0.0587514	1.39714	0.282183	0.542063	1.43745
MS	47.526	0.717199	-0.245012	0.857131	0.0753094	-0.376665	-0.515079	0.917221	0.310257	0.272708	-0.772717	-0.150523	0.661057	0.649586	0.380835	0.350947	0.165597	0.420219	0.00371867	-0.355491	-0.39691	2.5147	-0.127759	0.175968	1.1653	1.77356	0.00530603	0.14133	0.785205	0.926026	0.95866	0.205532	0.00685243	-0.273577	0.473562	0.342502	-0.939948	-0.7136	-0.726403	0.142545	-0.610484	0.935283	-0.55719	-0.318963	0.541358	0.261488	0.122927	0.656761	-0.41967
MS	51.5014	-0.190152	0.546374	-1.31826	-0.072233	-0.706587	-1.59623	-1.2027	-1.09206	-0.584707	-0.14374	-1.62944	-1.45957	-1.1534	-1.21309	-1.40702	-0.621908	-1.34345	-0.525537	0.03936	0.611453	-0.705956	-0.786716	-1.34875	-1.05292	-0.683589	-0.642677	-1.12306	-0.922452	-1.54637	-1.30433	-1.2186	0.282554	-0.808523	-1.38659	-1.06036	-1.1323	-1.07202	-0.918727	-1.12196	-1.3038	-1.764	-0.261516	-0.231977	-0.512191	-0.00414813	0.543817	-0.355835	-0.363031
MS	59.9699	0.96417	-0.920912	0.54169	0.0280958	0.302188	0.459123	0.208166	0.198679	-0.0623569	0.799498	-0.186456	0.420581	0.17022	0.625655	-0.0180593	0.162536	0.420841	-0.515281	-0.389096	0.49944	-0.120578	0.063798	0.889856	0.0554523	0.543085	-0.359583	0.122927	-0.17135	-0.343467	-0.747623	0.76722	0.470782	1.16099	1.87073	0.589323	0.506128	0.178579	0.652491	0.464348	-0.110177	1.34497	1.36669	-0.346879	-0.31164	-0.284406	-0.387071	-0.192273	0.0526904
MS	51.4849	-0.203574	-0.356244	-0.402316	-0.0146914	-0.636686	-0.426137	-0.324094	-0.276197	-1.22043	-0.940293	-0.980202	-0.130736	-0.0144657	0.222479	-0.405822	0.474783	-0.849092	-0.220907	0.287192	-0.903851	1.4019	-0.482778	-0.667688	0.1553	0.887211	-0.745112	0.179273	-0.14778	0.0167977	-0.0150819	-0.565718	-0.512143	-0.673781	-0.251252	-0.430428	-0.862665	-1.13394	-0.403574	-0.493231	-0.66336	-0.229688	-0.281494	-0.0768626	-0.382505	0.412584	-0.0571836	-0.00767057	-0.338641
MS	65.1534	3.47952	-0.237718	0.948977	0.168261	-0.622865	0.371246	1.56789	0.361137	0.61105	-0.0710789	0.756183	1.22969	0.988923	0.452079	1.42677	0.0737597	-0.903053	0.00884712	0.629536	-0.893737	0.696632	-0.0345346	1.13861	1.00663	0.486935	-0.705175	0.340882	1.14426	1.21828	0.40195	2.13206	0.948127	0.934407	1.81652	1.39528	0.377276	-0.332244	0.134762	1.20896	0.351777	0.537115	0.555583	-0.199798	0.581036	0.122577	-0.00220247	0.531883	-0.141323
MS	55.3041	1.79367	1.38821	0.870449	0.762857	0.390133	0.520043	2.74565	2.21869	0.769739	0.776791	1.48186	1.14796	1.22037	1.05215	1.80912	1.2179	1.87486	0.407841	0.110769	-0.431829	1.73027	1.10715	1.79656	1.28223	1.25828	-0.285254	0.588483	0.993015	1.01529	0.672768	1.14509	0.423401	1.65102	1.78627	1.71075	0.924	1.563	1.03199	2.45154	0.878915	1.72979	1.50354	-0.286169	1.51293	0.200562	0.507795	2.06435	0.121524
MS	40.4548	0.000445508	-0.654077	-0.76076	0.115146	-0.380573	-0.702283	-0.536865	-0.424372	-1.01081	-0.432116	0.0285589	-0.375841	-0.511088	-0.404469	-0.379142	-0.629561	-1.61221	-0.229113	0.247287	0.292625	-0.294619	-0.09711	-0.58236	-0.758864	-0.477683	-0.992442	0.565611	-0.563007	-0.531135	-0.745622	-0.242701	-0.857083	-0.11068	-0.25839	-0.287859	-0.833217	-0.538601	-0.32029	-0.219973	-0.43175	0.94014	0.716406	-0.305805	-0.879071	-0.28928	-0.106477	-0.554011	-0.212287
MS	64.5315	2.62049	1.47999	0.280662	0.96794	5.8613	1.05548	-0.222826	0.458433	1.38789	3.09787	1.5139	0.357731	-0.621742	0.313477	0.422863	0.622488	-1.37832	1.492	1.80779	-0.675922	-0.146246	1.16972	0.507098	-0.258586	-0.275355	1.94421	0.186317	1.00009	-0.0394897	0.496803	-0.0262963	1.51185	1.35606	0.0216529	-0.311109	2.74925	2.62111	1.12557	1.66856	5.36019	0.0227004	2.3546	0.326051	0.809171	3.39063	2.39232	1.12098	2.95532
MS	43.5507	0.907796	-0.502122	-0.279407	-0.238956	0.0664388	0.408241	0.306766	-0.66181	-0.116606	0.977065	0.743913	-0.0874934	0.00950923	0.170665	-0.0987011	-0.0356798	-0.486313	-0.332708	0.616935	0.678114	0.0748235	0.157023	0.250715	-0.00646569	0.492485	-0.81697	0.278882	-0.0633201	-0.352097	-0.0623082	-0.174647	0.426651	-0.348657	0.550757	0.0211782	0.457031	0.54222	-0.466251	-0.0954797	0.126117	0.556324	-0.715016	0.479567	0.0785517	-0.66702	-0.176625	-0.420989	0.423012
MS	57.1863	0.38164	0.5251	-0.684599	-0.128299	-0.388626	-0.223939	-0.729552	-0.933168	0.302123	-0.299055	0.795719	-0.693157	-0.754921	-0.947544	-0.516454	-0.337212	-0.919033	-0.37271	-0.0509517	-0.149144	-0.221591	-0.0115478	0.0452813	-0.620992	0.357258	0.710518	-2.30658	-0.162708	-0.422682	0.588187	-0.328396	-1.21826	0.127297	-0.509347	-0.579229	1.31089	0.486761	0.345116	0.872278	-0.509334	-0.571613	0.277889	0.117605	-0.901714	0.658723	-0.294171	0.0622339	-0.023857
MS	59.4712	-0.0800885	-0.200033	0.32019	-0.134201	0.218867	-0.186719	-0.784996	0.162974	-0.0397561	-0.556549	-1.86938	0.584842	0.294968	0.327402	-0.189975	0.299526	0.514234	0.132956	0.188479	0.561594	0.331992	0.0829538	-0.0223182	-0.0321788	0.151499	-1.06801	-0.247053	0.464651	0.366243	-0.388623	-0.171659	1.34164	-0.160287	0.997098	0.380862	-0.747434	-0.818153	-0.488574	0.293659	-0.109517	0.886509	-0.720011	-0.312732	0.254503	1.44101	0.164637	0.675764	0.515207
MS	54.3452	-0.665303	0.608372	0.519057	-0.395351	1.35253	0.359202	0.024256	0.13441	-1.25137	0.171883	1.18777	0.472015	0.337386	-0.0191036	0.446634	0.00947357	1.09493	0.108339	-0.225274	-0.232023	0.0541241	0.061244	0.0915988	0.44146	1.3313	2.64857	1.37234	0.660283	1.63303	0.833657	0.618966	0.925292	-0.293018	0.651299	0.525202	0.296419	-0.089335	-0.264482	0.249812	0.0782959	-0.607519	-0.434325	0.117482	-0.0266385	-0.369702	-0.690415	-0.111509	0.53225
MS	64.7534	0.875582	1.28306	0.392775	0.507608	1.22533	1.15622	-0.107173	0.0112281	1.35736	1.74682	0.53922	0.234997	0.151646	1.45047	0.680135	0.983714	-0.437749	-0.257832	0.356501	-1.30093	-0.221591	1.10204	0.816108	0.362132	0.121343	0.6492	0.247284	0.877914	-0.628253	0.462517	0.861879	0.697609	0.360581	0.82478	0.628962	0.629379	0.78917	0.822492	0.334374	0.805655	1.98122	-0.0707263	-0.219434	0.670684	0.8415	-0.0420164	0.662869	0.615409
MS	49.874	0.349426	0.488023	-0.393835	0.236131	1.06856	0.963646	-0.575735	0.255807	0.377707	0.427561	0.846552	0.187515	0.0976367	-0.0741559	0.077728	0.145699	0.0422895	2.82129	0.381704	-0.1833	-0.329062	0.999874	0.266048	-0.686308	-0.64029	1.33586	0.930248	0.232878	0.461816	-0.202119	0.58812	-0.124044	0.605932	0.805772	0.432652	1.21053	1.51791	1.23633	1.2896	1.42145	1.10208	2.18179	0.130968	0.351048	0.010474	0.837682	1.12505	1.46544
MS	56.1918	-0.184783	-0.127095	-0.167039	0.063506	-0.168931	-0.196879	-0.715554	-0.381526	-0.781784	-0.0878819	-0.613176	0.12971	-0.35288	0.0388632	-0.570516	0.0905965	-0.0359529	-0.485536	0.203181	1.0452	-0.448291	-0.266957	-0.760443	-0.171553	-0.417079	-0.809861	0.0720773	-0.711892	-0.358409	-0.0544371	-0.399245	0.210352	-0.770312	-0.541642	-0.623621	-0.0640155	-0.638756	-0.463675	-0.319411	-0.245556	0.0969011	-0.35741	1.80448	-0.362434	0.363843	-0.316922	0.191184	0.095886
MS	60.5041	0.717199	-0.425536	-0.709566	0.0561289	-1.06998	-0.667275	-1.00461	-0.405627	-1.01449	-0.401689	-1.22209	-0.354805	-0.325217	-0.460817	-0.743736	0.00564702	-1.7247	-0.456816	-0.313486	-1.87	0.408	-0.828858	-0.897039	-0.403804	0.772721	-0.914683	0.442522	0.314981	0.123061	-1.65666	-0.315768	-0.565284	-0.600712	-0.14027	-0.31714	-0.818955	-1.25388	-0.307412	-0.569963	-0.999394	-0.197257	0.321841	1.98329	-0.523101	-0.218607	-0.089414	-1.33043	-0.266281
MS	59.3534	-0.458599	0.853325	-0.851482	-0.318629	-0.499633	-0.303806	-0.907808	-0.165511	-0.406842	-0.340381	-1.49018	-0.924844	-0.731736	-0.148638	-0.49499	-0.722164	-0.17957	-0.557334	0.016257	-1.4991	-0.192447	-0.360182	-0.729977	-0.348998	-0.208764	-0.195226	-0.539509	-0.236168	-1.10947	-0.795917	-0.814608	-0.849181	-0.285644	-0.350793	-0.451772	-0.672676	-0.648581	-0.265341	0.527769	0.0763426	-0.361271	-0.159628	-0.214146	0.195321	-0.452561	-0.17473	-0.330724	-0.1245
MS	60.2712	0.242048	-0.0967034	-0.481696	-0.172562	0.664075	-0.250732	-0.531325	-0.639495	-0.379662	-0.656459	-0.433705	-0.341179	-0.547709	0.0226713	-0.726785	-0.321141	0.319562	-0.269115	-0.216873	-1.54649	-0.698339	-0.0856165	-0.675434	-0.566192	-0.529159	-0.800226	0.0866846	-0.486797	0.416219	-0.0592398	-0.695079	-0.426501	-0.346646	-0.673763	-0.610393	-0.478847	-0.78377	-0.897262	-0.0281438	0.221986	-0.414471	-0.741986	-0.241488	-0.574564	-0.203984	-0.2809	-0.393842	0.276015
MS	34.4219	-0.646511	-0.557434	-1.92528	-0.441089	-1.7515	-2.14416	-1.16453	-1.0742	-1.7665	-1.5284	-1.7495	-1.28467	-1.58179	-1.7118	-1.40632	-1.78595	-1.78696	-0.965559	-0.49831	-0.83263	-0.716223	-0.951455	-1.58557	-1.31203	-0.67249	-1.15806	-1.75523	-1.39307	-1.10612	-1.89773	-1.48435	-0.889922	-1.57474	-1.47486	-1.26752	-1.82504	-1.57294	-1.34115	-1.41558	-1.72513	-0.580863	-0.826893	-0.381558	-1.64474	-0.564664	-0.792794	-1.8279	-1.52784
MS	54.4438	2.06212	-0.655293	2.49893	0.302525	0.527108	2.7019	2.65211	2.50879	1.61032	1.76681	1.59521	5.54519	4.45725	4.14058	3.34352	1.67938	1.43114	0.312451	0.688344	-0.433053	1.70693	1.56305	3.6822	3.38813	0.285191	-0.504451	1.69214	2.94148	4.14046	2.14746	4.83447	0.864164	4.17961	4.07501	6.01768	1.88218	1.22276	1.2578	2.40613	1.17046	5.85145	0.462686	-0.240176	2.60687	0.553931	0.623445	1.85057	0.190578
MS	32.0548	-0.305584	-0.709389	-2.85011	-0.542893	-1.71266	-2.35789	-2.30196	-2.41135	-1.57184	-0.977986	-2.96783	-2.22552	-2.26534	-2.08745	-2.533	-2.30712	-1.20025	-1.56148	-0.800749	-0.406066	-0.198408	-1.34989	-2.26205	-2.45908	-0.603636	-1.40182	-1.93422	-1.22611	-1.98082	-2.54262	-2.19651	-1.13587	-1.91595	-2.39854	-1.46415	-1.7586	-1.76126	-1.54378	-1.89084	-1.45644	-1.28573	-1.15753	-0.38824	-2.03946	-0.939967	-1.19283	-2.37017	-1.28197
MS	53.1781	0.322582	0.231521	0.744661	-0.311252	0.0796517	-0.179243	0.00747689	0.257592	1.19167	-0.0233947	-0.0868365	0.158184	0.479127	0.633104	0.467497	0.462538	-0.471371	-0.60349	-0.332388	1.04077	0.647616	-0.334641	0.882829	0.958046	0.350249	-0.940456	0.592813	0.250556	-0.0546886	0.898493	1.13467	-0.0425072	-0.232685	0.911345	0.758012	-0.109912	-0.190355	-0.633675	0.703155	-0.525277	0.230254	-0.449309	-0.192215	0.535337	-0.352643	0.388353	0.597037	-0.00380189
MS	38.4137	0.225941	-0.736741	-0.388607	13.4589	-0.41478	-1.47679	-0.318485	-0.435977	-0.16367	3.70142	-0.347913	-0.336525	1.72911	1.93428	-0.461589	-0.833899	1.40001	-0.0444888	-0.582321	0.13299	-0.771863	12.091	-0.571979	0.0644243	-0.72017	-1.13023	-0.185878	5.16218	-0.472787	0.931845	0.73329	0.0413402	6.3757	-0.868876	-0.418052	-1.33001	-1.26766	-0.980546	5.57639	-0.859909	-0.478979	-0.372394	-0.358685	-0.558045	-0.104066	0.989354	4.16895	-1.06187
MS	56.0795	1.07423	-0.685076	3.12806	-0.0205931	1.03795	3.43904	2.32656	2.52753	3.29407	1.17507	0.870994	2.42032	2.79982	2.37794	2.4028	2.28551	1.20285	0.190394	0.509821	-0.108814	-0.838266	0.194057	3.59344	2.93517	-0.77391	-0.539584	1.58946	-0.257381	1.57932	0.52135	3.20638	0.634341	2.51042	3.22142	3.38144	2.70035	1.97459	1.64159	2.01934	0.701086	1.49171	0.244926	-0.3172	1.90857	0.731834	0.282183	0.969634	0.392011
MS	65.189	0.996383	0.911676	0.528185	0.0885882	0.619491	0.565026	0.693256	-0.0753565	-0.218552	0.565164	0.954157	0.318987	0.345948	0.627598	0.546133	0.389833	1.29853	0.458099	0.209482	-0.0829623	1.26744	0.939853	0.614746	0.490017	0.800978	-0.754252	0.531885	0.947053	0.720583	0.86781	0.770209	0.111186	0.809721	0.678799	0.0552566	2.22179	1.29056	0.938402	2.17123	0.69831	-0.674118	0.583552	-0.299	0.291608	0.195688	0.426271	0.614004	0.982058
MS	52.5918	0.378956	-0.533121	0.050272	-0.126824	-0.792091	-0.88666	-0.340713	-0.313687	-0.630579	0.695501	-0.145362	-0.335563	-0.0380453	-0.613344	-0.251259	-0.249202	-0.824603	-0.876324	-0.263079	1.75571	-0.480913	-0.472562	-0.141665	-0.540403	-0.467168	-0.809394	0.490491	-0.328484	0.417636	-0.612748	0.231172	-0.348538	-0.125428	0.281182	-0.139977	-0.560308	-0.407485	0.0480445	0.191872	-0.748585	0.338734	0.889215	-0.213818	-1.02811	-0.250288	-0.790898	-0.647669	-0.293315
MS	33.3315	0.212519	-0.90754	-1.25681	0.432362	-1.24486	-0.692614	-0.572931	-0.685911	-1.53811	-0.305413	0.32216	-0.913819	-1.10466	-1.02915	-1.23942	-1.14002	-0.695513	1.71252	-0.11396	-0.430888	-0.163467	-0.303992	-1.00676	-1.2658	-0.571363	-0.655852	0.37983	-1.11494	-0.763111	-0.409301	-0.89529	0.452606	-0.518258	-0.659482	-0.822195	0.0688023	-0.680398	-0.358068	0.128451	-0.602263	-0.460511	0.40475	-0.332736	0.45629	0.129888	2.71842	-1.30531	-1.30063
MS	30.4137	-0.160623	-0.424928	-0.0420339	-0.2183	-1.28735	-0.760171	0.575597	0.104954	-0.988915	-0.234567	1.19585	-0.307531	-0.264753	-0.556673	0.662482	-0.435937	0.276394	-0.680417	-0.590722	0.571956	0.867691	-0.270788	0.0779431	0.348331	-0.392765	-0.287615	0.885107	-1.13262	0.094853	-0.271892	-0.298706	-0.377342	-0.699925	0.349956	0.0565794	-0.351577	-0.0973987	-0.69206	-0.7062	-1.07133	-0.332071	-0.290484	-0.189509	-0.729468	-0.742567	-0.828816	-0.522113	-1.03749
MS	64.6685	-0.544502	-0.594511	0.977368	0.0339975	1.38728	-0.47069	1.20874	0.319183	1.17752	-0.327211	0.426649	0.29808	0.356355	0.62436	0.702803	0.78703	-1.37894	0.116545	1.30162	0.722525	-0.681117	0.122542	0.198848	1.2621	-0.708633	-0.858004	0.664186	-0.147387	0.243879	1.64317	0.58706	2.36258	-0.187771	0.149413	-0.0666633	-0.701395	-0.46278	-0.29024	0.49645	0.171922	0.182488	-0.270506	-0.168849	0.282962	0.0421554	-0.0268492	1.31237	0.350946
MS	59.9233	1.10376	-0.541022	-0.528684	0.0930145	1.0149	1.60879	-0.818007	-0.990296	-0.0971331	0.429378	1.17618	-0.496236	-1.1837	-0.153172	-0.623676	-0.120629	0.478952	-0.316297	0.198981	0.603255	-0.668366	0.186395	-0.506934	-0.899893	-0.659128	1.16521	0.371224	0.089493	-0.616532	-0.448123	-0.304393	0.261082	0.308964	-0.679797	-0.53995	0.6576	0.627306	0.106429	0.156638	1.16153	-0.392618	-0.0487505	-0.011152	-0.858125	-0.238103	-0.504617	0.163358	0.357484
MS	54.4192	1.44469	0.205385	-0.237494	0.16531	0.827096	-0.419562	-1.01617	-0.210143	0.973966	1.28678	0.0196973	-0.963797	-1.17053	-0.127265	-0.838319	1.30438	-0.216097	0.439637	2.40847	-0.429398	-0.311509	-0.500657	-0.697555	-1.01548	-0.540258	0.324933	-0.312287	-0.310807	-1.38189	-0.806456	-0.758892	-0.343262	-0.432452	-1.02887	-0.725565	0.179374	-0.584285	0.989058	0.040758	0.976149	-0.113662	0.0481427	-0.311175	0.556591	0.454013	2.11742	-0.0463556	-0.154032
MS	50.2137	1.12792	0.73723	-0.816705	0.239081	0.218945	-0.462578	-0.66679	-0.796597	-0.85964	-0.497057	-0.305942	-0.583008	-0.642687	-0.68815	-0.590175	-0.868338	0.134229	-0.490664	-0.0635533	0.149172	1.19044	-0.205659	-0.332006	-0.870049	1.07727	-0.76847	-0.366706	-0.353626	-0.52624	-1.43401	-0.210988	-1.43312	0.22718	-0.170266	-0.487375	0.0107957	-0.374303	-0.203522	-0.198832	0.908903	-0.412169	-0.00180227	0.170239	-0.979269	0.75133	-0.0382246	-0.393163	-0.754363
MS	43.5479	0.145407	-0.518533	-0.543006	-0.144529	-0.0223796	-0.828977	0.19378	-0.982262	-0.615276	-0.799511	-0.18373	-0.753718	-0.197702	-1.23705	-0.173425	-1.18288	-0.941032	-0.758369	-0.744041	-0.437276	-0.379237	-0.595159	-0.495195	-0.633732	-0.660297	-0.937245	-0.298013	-0.688322	0.600151	-1.62518	0.0720257	-0.812144	-0.277599	-0.331678	-0.456233	-0.121204	-0.584244	-0.486857	-0.148722	-0.379851	-0.911845	0.167012	-0.35188	-1.45839	-0.742567	-0.580453	-0.729111	-0.596419
MS	42.6164	0.349426	-0.372047	1.04925	-0.013216	0.243145	-0.447174	0.319943	0.31115	-0.754827	-0.859911	0.248443	0.538115	0.943739	0.369177	0.8352	0.229883	-0.192023	0.280655	-0.359692	0.369116	2.32724	-0.132867	0.484538	1.38365	2.86705	-0.242326	0.503285	-0.983341	0.692633	-0.217728	0.381836	1.19047	-0.358042	0.361076	0.324431	-0.63528	-0.287547	-0.733272	0.145677	-0.764113	0.947222	-0.581164	-0.231977	0.597504	-0.618279	-0.548222	-0.0117427	-0.269587
MS	36.5288	-0.343166	-1.31539	-0.778948	-0.222726	-0.815754	-0.475688	-0.816548	-0.414554	-0.927889	-0.267265	0.512538	-0.479152	-0.88046	-1.16322	-0.832301	-0.76196	-0.248681	-0.782986	-0.437402	0.436168	-0.68625	-0.339749	-0.570182	-0.932384	-0.763542	2.87397	-0.724095	-0.544544	0.251221	-0.316316	-0.645147	0.111825	-0.010797	-0.483414	-0.55746	-0.00609775	-0.449483	0.0248626	-0.660005	-0.572312	-0.274799	0.0181757	-0.256532	-1.61525	-0.357517	-0.656289	-0.577765	-1.21945
MS	50.9562	-0.39954	-0.991419	0.490428	-0.328957	0.355877	-1.40419	-0.125343	-0.407413	0.27915	-1.19007	0.428596	-0.259582	-0.262645	0.241261	-1.15487	0.307945	-1.53916	0.135007	0.385905	1.42311	-0.760271	-1.12258	-0.656668	0.0163545	-0.7669	-0.553747	-3.63125	-0.498582	-0.570678	-0.0309574	-0.660763	0.252341	-0.917791	-0.593799	-0.780337	-1.57455	-1.71035	-0.821707	-1.4281	-0.334308	-1.12901	-0.56618	-0.231486	0.273699	-0.359954	0.177908	-0.29136	-0.560423
MS	62.4795	0.526601	-0.347127	0.704179	0.150556	0.92532	0.717161	0.266049	-0.0941016	-0.0392349	0.40213	-0.18743	0.398608	0.242276	0.118203	0.48836	1.19264	0.950067	-0.0116667	0.448913	0.0269567	0.380677	0.501825	0.526464	0.365066	0.445462	0.50477	0.831861	0.400226	-0.0157897	-0.286433	1.06498	-0.608537	0.709838	0.550287	0.0348768	0.828579	1.05564	0.469612	1.27629	1.38127	-0.778182	-0.0367637	-0.179343	0.216524	0.527124	-0.0173697	0.479624	1.04421
MS	52.1808	-0.125725	-0.198818	-0.971463	-0.0323965	-0.959865	-0.883628	-1.29728	-1.22059	-0.778471	-0.265449	-0.819914	-1.21631	-0.972012	-0.67714	-0.883154	-0.784154	-0.908656	-0.613747	-0.456304	-0.402588	0.559354	-0.505765	-0.945673	-0.813741	0.96804	-0.961756	-1.45156	-0.170957	-1.07185	-1.15438	-0.566682	-1.93169	-0.697243	-0.803923	-0.64131	-0.612589	-0.726907	-0.43019	-0.475223	-0.740292	-0.257162	-0.42134	-0.317815	-0.938922	0.0835849	-0.531159	-0.747436	-0.491663
MS	23.326	-0.104249	-0.773211	-1.34804	0.178589	-1.54626	-1.45665	-1.15655	-1.04118	-0.75762	-0.768176	-1.13504	-1.29287	-1.10308	-1.28628	-0.88185	-1.23798	-0.57099	-0.921454	-0.546616	0.165975	-0.0765302	-0.715201	-0.859506	-1.22813	-0.322596	-0.43973	-1.22502	-1.23593	-0.988776	-2.21257	-0.863865	-1.86785	-0.676462	-0.74188	-0.733457	-1.04419	-1.10547	-0.395846	-0.768055	-1.61149	-1.1642	0.575561	-0.34651	-1.44583	0.346784	-0.29038	-1.21301	-1.53673
MS	58.9014	-0.796842	0.556707	-0.31764	-0.455843	-0.292349	-1.06274	0.42365	-0.863543	-1.62833	-0.982074	1.11396	0.478099	0.20447	-0.353627	-0.64865	-0.68849	-0.266737	-0.458868	-0.529814	-0.58238	-0.241959	-0.558124	-0.614782	0.244639	-0.425257	-0.667215	1.07867	-0.134816	0.031739	0.438104	-0.62153	0.26042	-0.89701	-0.202976	-0.406349	-0.840561	-1.09126	-1.01145	-0.472091	-0.760305	-0.522618	-0.469287	-0.309289	-0.548215	-0.783997	-0.857254	-0.0694308	-0.55124
MS	54.326	-0.555239	-0.200033	-0.22404	-0.297973	-0.0139194	-0.538431	0.30476	-0.0557187	-0.515117	-0.91577	-1.08985	0.892276	-0.0703192	0.266197	-0.540827	-0.165017	-0.0299342	0.601696	-0.19587	-0.962385	0.494772	-0.189057	-0.134838	0.528269	0.509936	-0.135994	0.973502	0.687782	0.260366	0.070966	-0.336396	0.190644	-0.576579	0.29353	-0.322341	-0.785933	-0.622771	-1.00287	0.148026	-0.508113	0.300571	-0.990712	0.13269	0.390108	-0.698701	-0.495137	0.0771649	-0.498348
MS	60.063	-0.160623	-0.147761	0.418542	0.0487518	-0.101006	0.680576	0.428893	1.00829	-0.479708	0.309032	-0.944269	1.09895	1.64612	1.47799	0.826072	0.526058	-0.480502	-0.528615	-0.538215	0.110634	-0.157506	0.440527	1.46635	0.785383	0.0877553	1.23331	0.63255	1.73233	1.49405	0.00492927	1.03327	1.71153	1.06312	1.10176	1.39911	-0.187053	0.0909885	0.0325899	0.878542	-0.414469	0.894841	-0.472284	-0.303632	0.827852	0.332162	0.194971	1.71551	-0.409679
MS	25.3096	0.311844	-1.26737	0.0905494	-0.396826	0.657068	0.626908	0.412547	-0.0896384	0.424286	0.760896	-0.560591	1.03298	1.12922	0.538867	1.07602	-0.122925	-0.45456	-0.307065	-0.708337	0.087319	-0.769379	-0.0307035	1.46779	0.718119	-0.734773	-0.710939	-0.109815	-0.245203	0.168529	-0.563654	0.560262	0.6646	0.884801	0.16051	0.866569	-0.420111	-0.135976	-0.760747	-0.0594628	-0.0527335	0.0602876	0.375781	-0.101089	0.742115	-0.615842	-0.375695	0.861045	0.301065
MS	52.4932	-0.117671	-1.03822	0.088642	-0.256661	0.46095	1.44627	1.02827	0.0710339	0.460775	1.09014	2.27999	0.979387	0.476493	1.84846	0.241218	1.81943	-0.294339	0.0673115	-0.376494	1.32178	-0.32989	0.217044	0.487573	0.326297	-0.519886	-0.402593	2.21571	0.0863503	0.0605911	3.37867	0.340001	0.782727	0.163496	1.29453	0.293783	0.137105	0.118265	1.38916	0.966235	0.381701	1.18876	-0.440319	0.0193873	1.20662	0.0470294	-0.318818	0.413113	0.253682
MS	49.0795	-1.44917	0.27103	0.0254755	-0.65355	-0.0212344	0.728611	0.261717	-0.703764	-0.0228893	-0.423942	0.240361	0.400168	0.0521898	0.170017	-0.0728235	-0.184915	0.402163	-0.689648	-0.330288	1.39474	-0.713242	-0.351242	-0.0352951	-0.0386393	-0.58801	0.466398	0.205492	-0.0142156	-0.538863	0.971868	-0.109966	-0.606064	-0.363405	0.0294503	-0.297567	1.16561	1.33097	-0.445644	-0.669401	0.428184	1.32358	-0.941766	-0.178073	-0.393827	-0.484243	-0.872422	0.173538	-0.380001
MS	31.2466	-1.73909	-0.928206	-1.31959	-0.684534	-1.03452	-0.889241	-1.12607	-1.64102	-0.804125	-0.784071	-0.7498	-1.49949	-1.58245	-1.39573	-1.69649	-1.23722	-0.212776	-0.326554	-0.517212	0.719597	0.0378958	-0.742019	-1.07293	-1.4236	-0.510175	-0.697792	-2.05965	-1.10669	-1.33977	-0.979752	-1.37013	-1.05202	-1.39307	-1.53696	-0.838113	-1.00493	-0.525956	-1.08443	-0.721077	0.23953	0.186537	-1.02268	-0.360119	-0.783195	-0.645086	-1.1132	-1.24627	-1.03198
MS	42.5616	-0.0854575	-0.131957	1.1924	-0.303874	0.573739	0.525348	2.34778	0.166545	0.950732	-0.8422	0.993304	1.97936	1.69197	0.35169	1.69548	1.44443	0.670304	0.0529518	-0.221074	1.34506	-0.608089	0.0293178	1.48032	1.7382	-0.537556	0.179516	1.76537	0.0113187	1.44987	-0.115805	1.46675	1.17593	-0.0898993	2.37033	1.79068	0.200909	0.63034	-0.703221	0.379786	0.207472	0.126909	-0.905806	-0.378238	1.07323	-0.335584	0.460398	1.35445	0.387016
MS	60.5151	-1.90016	-1.07165	-0.318253	-0.292071	-0.403335	-0.223222	-0.376369	-0.732328	-0.988617	-1.27953	0.0415105	0.0841269	0.245965	0.158683	-0.46189	-0.641041	-0.122082	0.197574	-0.489909	-0.793098	1.27936	-0.775222	-0.822532	-0.0862632	1.38058	-0.990356	0.523903	-0.342233	-0.339861	-0.32939	-0.357025	-0.296075	-0.708639	-0.409589	-0.342474	-0.794024	-1.05367	-0.994283	-0.558218	-0.457388	0.351259	-1.01568	-0.329375	-0.571477	-0.398947	-0.969113	-0.795623	-0.937944
MS	36.7589	0.336004	-0.35746	0.742311	-0.193218	0.091433	0.0665662	0.240949	0.443258	0.93219	1.04518	-0.737725	0.201557	0.461212	-0.329015	1.32517	1.05412	-0.23187	-0.125518	-0.149664	1.18871	0.156462	0.0982783	1.49462	0.731944	0.0971744	-1.24971	-0.394068	1.20397	0.702937	-0.632492	1.04175	0.338068	0.900889	1.00837	0.586252	-0.430496	-0.238595	-0.446503	1.27786	0.67789	0.589673	-0.346422	-0.314167	0.693688	0.0421554	0.0167566	1.04225	0.553627
MS	41.0877	-0.370011	0.0965844	0.271483	0.211048	0.607752	0.322699	-0.300772	0.783348	0.111301	-0.0678999	0.138598	0.10922	0.156125	0.630189	0.386354	0.205393	0.65121	0.299117	0.140173	0.901199	-0.0223807	0.209382	0.294677	-0.0141116	-0.245564	1.73519	-0.178543	0.0352817	-0.316934	0.536425	0.0193945	-0.431192	0.131319	0.00605803	0.116755	0.328178	0.0284439	1.06118	-0.0892159	-0.275816	0.392929	0.244926	-0.334622	-0.0951357	0.892678	0.947645	-0.278465	-0.846264
MS	36.0411	-1.19951	-0.172681	0.246192	-0.280268	0.0295343	0.338595	-0.677938	-0.309224	0.684028	0.042909	-0.220929	-0.783232	-0.69696	-0.832258	-0.569413	-0.386192	1.06587	-0.630158	-0.481507	1.60731	-0.644686	-0.241416	-0.251909	-0.154237	-0.664093	0.477185	-0.663762	-0.292343	-0.947043	-0.210657	-0.407824	0.268915	-0.752883	-1.1524	-0.454238	0.154941	0.401543	-0.194936	-0.897246	-0.271393	-0.970212	-0.345423	-0.366391	-0.55331	0.0177851	-0.0496	-0.216027	-0.653206
MS	28.5836	0.089033	-0.501514	1.07	-0.18289	0.131838	-0.534375	0.536362	1.05381	-0.22086	-0.177346	-0.228525	0.610299	0.774466	-0.12176	1.27652	-0.204048	1.15947	0.521692	0.062463	0.0530392	-0.495651	-0.284836	1.52289	0.949156	-0.672928	-0.130175	1.01041	0.232092	0.187978	-0.500952	1.1074	3.18611	0.298908	0.774944	1.23605	-0.221373	-0.245569	-1.06039	-0.0328416	-0.172423	0.486615	-0.98372	2.90262	2.1277	-0.476931	1.19222	1.99988	-0.31675
MS	28.6986	0.223256	-1.02546	2.26597	-0.314202	0.663517	0.387203	1.17089	1.62241	1.56494	1.09105	0.457226	1.13725	1.22472	0.578375	1.97632	1.32122	0.09791	-0.125518	-0.204272	0.296564	-0.0584803	0.868338	1.86971	2.05075	0.0958601	-0.375914	1.26526	-0.260916	0.648453	0.160883	1.03298	3.40767	0.482586	0.898699	1.53206	-0.413105	0.616554	-0.631958	1.09073	-0.0254949	0.370501	-0.433327	-0.369056	1.87698	-0.364828	-0.286588	1.84921	1.06507
MS	34.6877	-0.187467	-0.206112	1.26248	-0.351088	1.0129	1.34004	2.11066	0.79763	0.18089	0.257715	1.27337	1.30338	1.81039	0.399294	1.6012	0.402843	0.0584775	-0.319374	-0.569719	-0.746611	-0.385364	0.418817	1.09002	1.28665	-0.384076	1.20614	1.40932	0.0525664	2.20492	1.00815	1.05592	-0.71441	2.31065	0.750934	0.564191	0.325831	0.572978	-0.278219	0.10183	0.998649	0.312234	0.000195529	-0.373278	-0.0258151	-0.645086	-0.608891	1.03547	-0.415483
MS	41.4027	-0.463968	1.13718	1.12521	-0.141578	0.277981	-0.20239	0.62345	1.04132	0.475817	-0.409409	-0.860424	1.32161	0.989318	0.297609	1.05085	0.415088	1.36556	-0.202445	1.1042	0.789896	-0.63889	0.0191014	1.09421	0.957171	-0.529816	-0.571423	0.506681	0.810739	0.488607	0.207842	1.0031	0.0293796	0.174222	0.298214	0.854642	-0.283879	0.0173869	0.0849638	-0.156552	-0.362315	0.301191	-0.374392	-0.318922	0.756833	-0.579287	0.557089	0.842042	-0.68046
MS	42.0712	0.150776	0.249148	-0.196502	0.025145	-0.543072	-0.5439	-0.985229	-0.345822	0.597273	-0.00704586	0.0633236	-0.918708	-1.01417	-0.487048	-0.711138	0.299526	0.593099	-0.47733	0.131772	0.0232839	-0.642036	-0.454683	-0.526579	-0.439927	-0.676141	0.399948	0.320144	-0.240489	-0.0183658	0.223718	-0.624229	2.31237	-0.650989	-1.17836	-0.449104	-0.598327	-0.528613	-0.399281	-0.162033	0.214968	-0.671263	-0.390374	-0.363686	-0.0970398	0.288295	0.028132	-0.465782	-0.227861
MS	36.9808	-0.286793	-0.475985	-0.216921	-0.410105	0.808522	0.302789	-0.00114066	-0.178901	0.868408	0.511576	-0.545497	0.0179231	0.0313764	-0.0365908	0.0589718	-0.305069	0.205	-0.485536	-0.565518	2.11301	-0.803491	0.125096	0.184473	-0.148768	-0.618531	-0.276059	0.685512	0.395905	0.607364	-0.334326	0.134489	0.828205	0.0629423	0.237595	0.0427687	0.200251	0.109295	-0.301401	-0.623988	0.314636	2.51879	-0.490264	-0.355774	-0.196929	-0.618279	-0.624058	-0.690427	-0.222939
MS	52.4192	-0.992808	0.108133	-0.815224	0.0590797	-0.471761	-0.361448	-0.97114	-0.697515	-0.960245	-0.652372	-0.0207154	-0.924974	-0.584725	-0.786921	-0.789172	-1.25023	-1.03276	-0.687597	-0.563418	-0.915987	0.56515	-0.466177	-0.882425	-0.923705	0.653193	0.279261	-1.13922	-0.19767	-0.95709	-0.126344	-0.881698	-1.4361	-0.280281	-0.726671	-0.752738	-0.590717	-0.598254	-0.305694	-0.601282	-0.641105	-1.14359	-0.283492	-0.367334	-1.11287	0.45645	-0.419301	-0.501752	-0.571589
MS	35.4247	-1.00623	-0.396968	-1.21243	-0.0840363	-1.29067	-0.450083	-0.634075	-0.169082	-1.17356	-0.737295	0.549056	-1.18516	-1.19332	-1.59392	-0.988369	-0.145885	-0.0951016	-0.710162	-0.34289	-0.29258	-0.0425832	-0.261849	-1.12164	-1.23673	-0.40474	0.0536138	-0.919063	-1.14362	-1.03734	0.620339	-1.17609	-1.01661	-0.74685	-1.13311	-0.89775	-0.414278	-0.282568	-0.224987	-1.10708	-1.07295	-1.22803	-0.541208	-0.376475	-1.16248	-0.359954	-0.542535	-1.11121	-0.892398
MS	54.0548	-0.198205	0.144602	0.454443	0.255311	-0.45371	-0.206568	0.248198	0.428976	1.45484	0.16598	-0.225311	-0.38203	0.34687	0.886344	0.592371	0.477079	-0.801566	-0.145006	0.234685	-0.150759	-0.295778	-0.0996641	0.41618	0.717708	-0.161449	0.575064	0.306969	3.57591	0.148951	0.215313	0.168805	1.52569	-0.258159	0.449586	-0.0048514	0.0256797	-0.222111	0.422389	1.6208	-0.220488	-0.806431	0.363795	-0.36799	0.922801	-0.223481	0.240473	0.0249063	0.233627
MS	27.9096	-0.128409	1.47877	1.48885	0.14613	-0.54421	-0.164904	1.27145	2.81942	-0.0676069	-0.453461	0.966524	0.305465	0.981678	0.606873	1.1368	1.00438	1.23896	1.63354	0.684144	-0.698633	-0.293294	0.900264	0.670487	1.14971	-0.655843	0.215802	0.609393	0.104421	1.26311	0.675036	0.8747	0.742625	0.331756	0.313258	1.43034	0.210422	0.549469	-0.0326629	0.747002	0.0046919	0.715358	0.292873	-0.3709	1.1374	0.990159	1.04054	0.638436	-0.762811
MS	39.5507	-0.716308	-1.18835	-0.0912353	-0.407154	-0.569813	-1.11764	-0.40669	-0.0807122	-0.526846	-0.609229	-0.796348	0.526803	0.720193	-0.0466297	-0.0328035	-0.644102	-0.241624	-0.272192	-0.586521	-0.1605	-0.649819	-0.208213	-0.101218	-0.165028	-0.585455	-0.425676	-0.177022	-0.178421	0.121258	-0.709468	0.125332	0.80832	-0.394242	0.0800997	-0.215779	-1.56598	-1.05177	-0.805393	-0.811119	-1.11254	0.350772	-0.665071	-0.31183	-0.183652	-0.452561	-0.275212	-0.680246	-0.229404
MS	41.8438	-1.07603	-1.06618	-2.22783	-0.249284	-1.32721	-0.793519	-1.85239	-1.10901	-1.66113	-1.45574	0.191865	-1.77267	-1.90045	-1.44496	-2.01505	-1.56171	-0.135572	-0.891709	-0.620125	-0.773172	-0.565532	-0.57728	-1.8743	-2.28484	-0.664678	-0.341879	-1.76022	-1.20529	-1.33629	-0.366077	-1.78597	-1.21989	-1.38101	-1.87348	-1.17789	-0.979923	-1.01401	-0.563271	-1.43437	-1.29873	-1.74376	-0.465291	-0.341386	-1.75271	-0.628027	-0.783314	-1.27409	-0.880791
MS	58.2877	-0.654565	0.412653	-0.704814	-0.227152	-0.478897	-0.312532	-0.484704	-0.904604	-0.707801	-0.400781	-0.846109	0.0551075	-0.104437	-0.384715	-0.422272	-0.865277	0.120739	-0.801448	-0.309285	-0.0830865	0.530872	-0.20949	-0.688132	-0.407953	0.440789	1.56801	0.518744	0.240342	-0.0782597	-0.500819	-0.704429	0.501342	-0.553116	-0.436682	-0.578377	-0.0959885	-0.340969	-0.242159	-0.631818	-0.231612	-0.201252	-0.222559	-0.120642	-0.679703	-0.0991922	-0.773835	-0.44135	-0.634693
MS	22.6027	-0.227734	-0.802386	-0.304459	-0.222726	-0.588487	-1.29593	0.106419	-0.653777	-0.398427	-0.851737	-0.499534	-0.657273	-0.505687	-0.749356	-0.314548	-0.554561	-1.64169	-0.0578227	-0.281982	0.354106	-0.649819	-0.61176	-0.707896	-0.193487	-0.489073	-1.11327	-0.918671	-1.36675	-0.689822	-1.72043	-0.919195	-1.25786	-0.421056	-0.706116	-0.648104	-1.24647	-1.01718	-1.22868	-1.00765	-0.957243	-1.22158	-0.857859	-0.355856	-0.770021	-0.718197	-0.233503	-0.195666	-0.958807
MS	52.7644	0.169567	0.666723	0.993274	0.414657	-0.39642	1.4408	0.78064	0.92706	0.977726	0.952995	0.616151	-0.278226	1.02515	1.20111	0.772411	1.15055	0.579194	-0.323477	2.6962	1.36957	-0.491345	0.187672	0.867935	1.77635	-0.0622931	-1.21738	1.51429	1.24875	1.23838	0.974669	0.312818	0.307546	-0.331898	1.24023	0.786866	-0.673459	-0.757319	0.0317313	-0.534729	-0.27057	1.46886	-0.462295	-0.34446	0.89779	2.01858	0.0565705	0.656761	0.461065
MS	51.674	-0.082773	0.0649776	0.0759202	0.714168	0.468136	-0.645706	-0.038415	0.674448	0.867664	-0.388519	-0.627978	-0.569486	-0.093372	-0.382125	0.191168	0.248251	0.854806	0.29604	1.39404	-0.443717	0.127483	0.397108	-0.136395	0.0819106	1.34648	0.94245	-0.204833	0.172774	-0.578664	0.402084	-0.250509	0.768818	-0.036941	-0.422725	-0.421953	-0.0658293	-0.282894	1.00451	-0.484618	-0.0912402	-0.988049	0.574562	0.23722	-0.288997	0.734271	0.748575	0.702911	0.490156
MS	48.1397	0.274261	0.105702	0.36745	0.230229	-0.24221	-0.795035	0.337155	2.03391	0.0365727	0.211393	-0.513946	-0.3644	-0.088498	0.354928	-0.404318	0.313302	-0.54899	0.31758	0.868967	-0.913876	-0.603618	-0.103495	-0.116151	0.371773	-0.639633	-0.222427	-0.196832	0.809954	-0.958765	0.893024	-0.458431	-0.111275	-0.792434	0.146761	-0.109194	-0.601173	-0.873265	-0.305694	0.0705111	-0.793684	-0.0236169	-0.585159	2.54902	0.781381	0.52225	1.11828	-0.0158148	-0.182976
MS	47.126	-0.622351	-0.775034	-0.634495	0.191868	-0.807194	-1.5053	-0.696062	-1.25898	-0.450741	-1.04384	-1.82809	-0.720694	-0.563912	-1.398	-0.857477	-0.875226	-1.17638	-0.664006	2.05142	0.27396	-0.761099	-0.848014	-1.13633	-0.53592	-0.723602	-1.2748	-1.54973	-0.667501	-1.06529	-2.02647	-0.531594	-0.75613	-1.43665	-0.827534	-0.752379	-1.50497	-1.44918	-1.12221	-1.33571	-0.998327	-2.22174	-0.843874	-0.37295	-1.44063	0.324851	-0.241086	-1.11935	-0.742682
MS	56.3534	1.83125	0.00176398	1.58037	2.59386	0.71435	-0.365279	0.315794	3.23717	2.37432	1.45254	-0.180808	0.874776	0.763664	0.286598	0.37843	1.56841	0.285733	0.623236	2.13333	-1.03389	-0.371289	0.22726	0.259739	1.14565	-0.399409	-0.961618	-0.343648	0.376656	-0.415211	0.285619	0.00262192	0.551371	0.337119	0.168657	0.468704	-0.691721	-0.696994	-0.227563	0.137847	0.711965	0.0067671	0.0870997	0.834109	1.16998	1.36546	1.58277	0.535277	1.47682
MS	44.0877	-0.506919	-0.739781	-1.03553	-0.0973152	-0.910492	-1.24992	-0.631066	-1.23934	-1.15315	-0.0401977	-1.03503	-0.865271	-0.80893	-1.13796	-1.42899	-1.11171	-1.10893	-0.466047	-0.445803	-0.138498	-0.759278	-0.429142	-1.17842	-1.04876	-0.734554	-0.755185	-1.59274	-0.798709	-0.0242908	-0.49068	-1.17242	0.143394	-1.06058	-1.10777	-0.93712	-0.598292	-0.95213	-0.654282	-0.883936	-1.12618	-0.760102	-0.0497494	-0.361759	-1.29865	-0.596346	-0.237294	-1.06913	-1.06988
MS	52.0822	-0.396856	-0.564727	0.311556	0.143179	-0.597455	0.16321	-0.313584	0.165652	0.94187	-0.753644	0.230817	0.0385175	0.259006	-0.0126269	-0.200005	-0.308896	-0.500219	0.930943	-0.160166	-0.956441	-0.281205	0.621868	-0.349335	-0.00607841	-0.602249	-0.519383	-0.713995	0.272162	-0.261677	1.14917	-0.0624441	-1.05919	0.217795	-0.356431	0.109849	0.639106	0.364411	0.082388	-0.531597	-0.865742	-0.0380565	-0.126665	2.40538	0.17875	-0.206421	0.354227	-0.0280311	-0.126336
MS	60.3808	0.336004	0.532394	0.950408	0.18154	-0.913477	0.221426	0.0106914	0.958302	1.05517	0.595591	-0.719515	1.35726	1.26661	1.02592	0.240817	-0.197926	0.76847	2.12279	-0.483608	-0.0754214	1.47807	0.720201	0.828845	0.726487	2.36119	-0.0165972	1.55966	1.72487	1.23838	1.5147	0.255946	0.180554	-0.416363	0.522407	0.570311	0.0926309	0.468272	-0.272209	-0.482269	-0.898181	1.41752	0.285881	0.0903039	1.35571	-0.642649	0.936269	0.506093	-0.428853
MS	38.0493	0.384324	0.0382334	0.142902	-0.122397	1.26311	0.939474	-0.156895	-0.29762	1.73617	0.631014	0.0566044	-0.220863	0.000156395	0.0981253	0.544026	0.581161	-0.917373	-0.36553	2.55549	1.80568	-0.563379	0.0829538	0.0519894	0.412719	-0.666722	0.91728	0.979763	-0.269952	0.228423	0.161416	0.00387504	0.0707449	2.28786	-0.0776483	0.437293	0.45038	2.08466	0.0386	0.0548516	0.503009	-0.251796	-0.189595	-0.0372231	-0.314882	-0.164992	-0.108373	0.871225	0.3209
MS	57.2986	0.958801	0.84056	-0.542308	1.68942	-0.755867	0.00591292	-0.718996	1.51262	-1.11536	-0.663725	1.07676	-0.496028	-0.531638	0.559593	-0.299503	-0.226242	-0.350168	0.0478234	-0.0131468	-0.102569	-0.0457295	0.311545	-0.76747	-0.412037	-0.0538963	2.31963	0.295868	-0.743319	-0.0612576	1.36435	-0.646111	-1.0262	0.136011	-0.592878	-0.442669	0.978326	0.802976	3.91942	-0.978676	-0.591456	1.00252	2.67225	-0.29818	-0.593709	0.0275332	0.0262361	-0.23978	-0.766851
MS	49.2521	-1.64513	-0.138643	-0.843614	-0.424859	-1.05437	-0.0575262	-0.364149	-0.707334	-0.479038	-0.166901	-0.0818702	-0.73952	-0.630568	-0.236722	-0.303014	-0.549969	-1.09295	-1.12146	-0.80915	-0.113268	-0.680123	-0.615591	-0.769507	-0.566978	-0.697243	-0.642952	0.0772052	-0.281344	-0.645899	0.311633	-0.70896	-0.347029	-0.657022	-0.542972	-0.679357	0.107106	-0.250965	-0.443927	-1.23236	-0.682632	0.430904	-0.467289	-0.202135	-1.3059	-0.87173	-1.0677	-1.59851	-0.322406
MS	63.5205	-0.888114	1.22896	0.297335	-0.389449	1.47854	1.35569	0.764545	-0.356533	-0.0702504	0.720478	1.75735	0.374269	0.6293	1.34101	0.317246	1.20412	-0.307207	-0.0434631	0.375404	0.49614	1.79154	-0.338472	0.196452	0.191769	0.598723	0.404449	0.23434	0.484293	2.65677	0.984408	-0.102833	0.886052	0.84592	-0.0445992	0.408596	0.62961	0.412376	1.44755	1.19408	1.49943	0.26793	-0.177608	-0.218819	0.95759	0.551494	-0.0135779	1.30015	1.69119
MS	67.9425	-0.00223896	-0.378733	1.96937	0.37482	0.771382	2.23114	1.20564	1.152	3.3396	2.79406	0.732228	1.79372	1.95464	2.08778	1.47361	2.15387	3.14085	9.61854	2.55969	-1.53794	-0.528107	0.0139932	1.77448	1.25927	-0.612836	1.69742	0.922071	1.51627	1.21017	2.0394	2.71477	1.40321	0.670957	1.38583	0.594233	2.54111	1.68532	1.1127	2.6739	2.29058	0.698462	-0.0507483	1.02292	3.04616	-0.603657	2.02452	1.00832	2.10816
MS	62.126	0.0246057	1.61979	0.365117	-0.327481	-0.219184	-0.00504605	1.02396	0.0281879	-0.269301	0.943004	0.796888	0.386751	0.477151	0.601368	0.535701	-0.29359	0.783828	-0.766575	-0.620125	0.17584	0.8046	-0.302715	0.0738305	0.257431	1.98202	-0.0872473	0.263218	0.359371	0.517974	0.112056	0.127549	0.0532931	-0.223971	0.298269	-0.0953834	0.249971	0.569231	-0.171754	-0.3061	0.306234	-0.431865	-0.396367	-0.0390677	-0.0324538	-0.308777	-0.55391	-0.104722	0.268375
MS	48.0877	-0.732414	-0.722154	0.416515	-0.125348	-0.427606	0.242914	-0.0673226	0.660166	0.18923	-0.219581	0.14746	0.00921206	0.258611	-0.44333	0.430887	0.354629	0.0607605	-0.41066	-0.0614531	-1.28989	-0.321942	-0.00643958	0.071834	0.352943	-0.492505	-0.636282	-0.0379211	0.102849	0.377063	-1.0075	-0.149488	-0.441704	0.144056	-0.255922	0.130521	-0.361535	0.0471574	0.148499	0.150375	-0.0291122	-0.513324	-0.532218	-0.290268	0.376522	0.424769	-0.0192656	0.355425	-0.223453
MS	44.4904	-1.28541	-1.23029	-0.00584382	-0.37617	-0.485296	-0.230985	0.501709	0.00408708	-0.351029	-0.242742	-0.119362	0.260168	0.252551	-0.696894	0.0965846	-0.464254	-0.0299342	-0.533743	-0.208472	-0.0648642	-0.848202	0.119988	-0.092553	0.37706	-0.77851	1.0709	1.01662	0.00856883	0.323094	-0.300174	0.102583	-0.0474054	-0.374801	0.0363167	-0.215667	0.0103511	0.277024	-0.189785	-0.302185	-0.292799	0.153077	-0.470286	-0.247309	-0.577652	-0.822989	-0.504617	-0.370766	0.128136
MS	37.4027	-1.43843	-0.768348	-1.70957	-0.41158	-0.361463	-0.436359	-1.11643	-0.483286	-1.15669	-0.873989	-0.218981	-1.10541	-1.62368	-1.28045	-1.42438	-1.37344	-0.0911584	-0.360401	-0.670532	-0.237452	-0.699829	-0.503211	-1.16656	-1.61037	-0.665335	0.562602	-0.367098	-1.23083	-1.05563	-0.80272	-1.4938	-1.0937	-1.33811	-1.39216	-0.922121	-0.458077	-0.387386	-0.780494	-1.04679	-0.98327	-1.27534	-0.796926	-0.273134	-1.08847	-0.569538	-0.205064	-1.00873	-1.23106
MS	36.5753	-0.541817	-0.355636	-0.339848	-0.35994	-1.02493	-0.658938	-0.829087	-1.1349	-1.90672	-0.935752	-0.766258	-0.366792	-0.407285	-0.847154	-0.641028	-0.22012	-1.32789	-0.637338	-0.0824558	0.688813	-0.681614	-0.47767	-0.847408	-0.289392	-0.564937	-0.652009	0.66815	-1.07094	-0.462482	-0.24014	-1.19315	-1.19401	-0.914439	-0.529792	-0.725071	-1.17525	-0.982522	-0.552968	-0.890983	-1.20299	-0.560759	-0.667069	-0.380165	-0.946847	-0.754753	-0.696103	-0.943576	-1.07892
MS	55.4356	1.18161	3.7496	1.70374	3.02468	3.04894	0.403714	0.912069	3.72008	2.58179	2.17326	-0.275657	-0.016947	-0.0381771	0.492559	0.75847	0.977592	-0.516199	-0.138852	0.896271	0.773129	-0.29081	0.293667	0.283497	1.0878	-0.472791	2.01326	-0.709608	0.518862	-0.415598	0.995481	-0.465275	1.88083	0.117912	-0.622928	-0.222012	-0.469902	0.409881	1.63042	-1.13762	1.72523	-0.188649	3.10777	-0.185943	0.768155	1.35328	0.979875	0.429402	1.13831
MS	31.7753	-0.466652	-0.932461	-0.503938	-0.393875	-0.80408	-0.368966	-0.898506	0.366492	0.12288	0.744548	-1.27419	-0.724491	-0.63228	-0.84845	-0.492883	-0.448948	0.293205	-0.919403	-0.941467	0.582638	-0.481244	-0.412541	-0.309966	-0.583714	-0.674097	-0.653848	-0.920172	-0.914202	-0.621813	-1.35449	-0.767085	-0.960893	-0.105317	-0.502272	-0.152353	0.16088	0.228692	-0.593322	-0.633384	-0.659119	-0.276039	-0.709023	-0.375614	-0.882364	-0.75719	-0.663872	-1.18451	-0.246887
MS	59.337	-0.949856	2.3042	-0.122214	-0.252235	-0.33289	-0.125513	-0.191479	0.109417	-0.897879	-0.614224	-0.609476	-0.165841	-0.140004	-0.468589	0.0501453	0.0500351	-0.0133311	-0.303988	-0.18957	-1.29864	1.16493	-0.176287	-0.569024	0.0844103	1.38263	0.886786	0.304309	-0.557507	-0.249956	0.313901	-0.609095	0.0936803	-0.441167	-0.668373	-0.737089	-0.382341	-0.534773	0.893755	-0.118186	-0.325102	-0.723533	-0.340429	-0.353151	0.165009	-0.496428	-0.110269	-0.708072	-0.494675
MS	61.4904	-0.592822	-0.483887	-1.40688	-0.153381	-0.0721176	-0.300426	-0.142874	-0.77071	-0.388747	-0.0215782	1.14181	-0.284363	-0.242622	-0.468913	-0.605621	-0.491805	-0.281057	-0.260909	-0.288282	-0.334224	-0.609083	-0.044751	-0.639259	-0.833745	-0.250091	-0.765094	0.549915	-0.889454	-0.657234	-0.0828529	0.192229	0.297265	-0.231345	-0.663566	-0.569499	-0.0497539	-0.275024	-0.0858955	-0.361691	0.0658522	0.365566	-0.437322	-0.261492	-0.783092	-0.472057	-0.305547	-0.444064	0.0371164
MS	40.7068	-0.458599	0.274069	-0.550023	-0.213874	-0.31788	-0.189341	-0.82455	-1.14472	-0.525059	0.710487	-1.18382	0.331156	-0.623454	-0.824162	-0.804317	-0.877522	-0.133496	-0.35117	0.364902	0.321902	-0.050035	-0.162239	-0.407751	-0.680868	-0.448403	0.145316	0.837925	-0.392516	1.19394	-1.67147	-0.4058	1.72148	-0.236037	-0.734338	-0.691778	-0.534275	0.315958	0.0600647	-0.0328416	0.184022	0.294663	0.0201735	0.0124596	-0.0644123	-0.927782	-0.383279	-0.847202	-0.146612
MS	57.4575	0.0111834	-0.789622	1.70984	-0.238956	0.714844	0.756797	-0.038415	1.06809	0.720628	0.66689	1.55402	1.4885	1.04675	1.33324	0.527677	-0.0486901	-0.325055	-0.381941	-0.393296	-0.450335	0.0506466	0.630807	1.28591	1.00141	0.23335	0.464642	1.54953	1.66634	0.083647	1.25416	1.23174	1.61095	0.412869	1.15593	1.32297	0.0824949	0.635298	0.141631	-0.351513	0.654522	2.41612	-0.359408	-0.280102	1.11512	-0.786434	-0.167146	-0.412845	-0.210377
MS	53.7836	-0.445176	-0.725193	0.728874	-0.302399	1.11922	0.412194	1.37324	0.253129	-0.854948	-0.310862	1.06449	2.36993	2.22943	-0.306671	0.413234	0.027841	-0.0116708	-0.0301291	0.125471	0.252224	-0.222088	0.308991	0.945078	1.18039	0.0662885	-0.299582	0.505027	0.242699	1.06848	1.16171	0.372775	0.96675	-0.207212	0.322438	0.612685	0.0886476	0.127774	0.812189	-1.01391	0.143227	0.191992	-0.161626	-0.340033	0.420626	-0.44525	-0.455323	0.0120113	-0.0743254
[truncated: 27 more columns]

## Sheet: Figure 3a
marker	gene	protein	female_beta_NDS	female_beta_INTERVAL
SL006230	LUM	Lumican	-0.155926	-0.320352
SL004467	SERPINA10	protein Z inhibitor	-0.133814	0.197705
SL000145	IL1R2	IL-1 sRII	-0.265423	-0.380153
SL000573	APCS	SAP	-0.6402	-0.724448
SL003193	CCL21	6Ckine	-0.147653	-0.299756
SL000546	PRL	PRL	0.272089	0.418219
SL004081	DCN	Bone proteoglycan II	-0.104687	-0.284243
SL001947	MIA	MIA	-0.158953	-0.213217
SL000462	IGFBP1	IGFBP-1	0.359625	0.387671
SL002081	CDH5	Cadherin-5	-0.121099	-0.16678
SL002763	KLK11	Kallikrein 11	0.14017	0.217384
SL000506	CGA LHB	Luteinizing hormone	0.646499	0.60423
SL003192	CFP	Properdin	-0.374605	-0.399576
SL000428	CGA FSHB	FSH	0.826809	0.759705
SL000164	MB	Myoglobin	-0.49656	-0.785737
SL003323	CCL18	PARC	-0.266329	-0.339755
SL006544	TGFBI	BGH3	-0.109466	-0.660001
SL004438	CST6	Cystatin M	-0.160697	-0.448616
SL005574	ACY1	Aminoacylase-1	-0.286322	-0.685453
SL000565	REN	Renin	-0.232067	-0.563645
SL004876	SERPINA4	Kallistatin	-0.147233	-0.357794
SL001945	SELE	sE-Selectin	-0.388273	-0.305292
SL004536	HAMP	LEAP-1	-0.386066	-0.186513
SL000254	ALB	Albumin	-0.152284	-0.321522
SL002755	PAPPA	PAPP-A	-0.309153	-0.18626
SL001888	SLPI	SLPI	-0.152885	-0.195934
SL005572	GSN	Gelsolin	-0.111716	-0.573465
SL000003	ANG	Angiogenin	-0.144958	-0.559216
SL003300	CCL16	HCC-4	-0.313452	-0.531677
SL001766	CGA CGB	HCG	0.756893	0.490528
SL004458	PI3	Elafin	-0.361263	-0.589291
SL007237	MAP2K4	MP2K4	-0.186495	-0.220618
SL000566	RBP4	RBP	-0.203291	-0.328902
SL000062	KLK3	PSA	-0.273066	-1.48245
SL000498	LEP	Leptin	0.563606	1.21519

## Sheet: Figure 3b
sex	PRL (log RFU)	PRL (HV Sex-adjusted RFU)	diagnosis
M	8.01175	-0.00995777	MS
F	8.49962	0.106105	MS
M	8.2018	0.180086	MS
F	8.43444	0.0409266	MS
M	8.32891	0.307199	MS
M	8.30553	0.283823	MS
F	8.4652	0.0716897	MS
M	8.17684	0.155131	MS
F	7.86573	-0.52779	MS
F	8.23851	-0.155005	MS
M	8.07343	0.0517233	MS
F	7.90071	-0.492804	MS
F	8.22368	-0.169834	MS
M	8.2766	0.254887	MS
M	7.82995	-0.191762	MS
M	7.31715	-0.704565	MS
M	8.35055	0.328837	MS
M	8.01361	-0.00810285	MS
F	8.15559	-0.237923	MS
M	8.17075	0.149041	MS
F	8.27845	-0.115062	MS
M	8.05754	0.035825	MS
M	8.10901	0.0873036	MS
M	8.37092	0.349207	MS
M	8.04414	0.0224341	MS
F	8.19635	-0.197161	MS
M	8.29547	0.273763	MS
M	8.36	0.33829	MS
M	8.17813	0.156423	MS
F	8.18206	-0.211459	MS
M	7.47783	-0.54388	MS
F	8.17307	-0.220447	MS
M	8.0582	0.0364899	MS
F	8.51523	0.121716	MS
F	8.73095	0.337434	MS
F	8.02561	-0.367901	MS
M	7.67786	-0.343847	MS
M	8.15139	0.12968	MS
M	8.15292	0.131207	MS
M	7.81222	-0.209494	MS
F	8.18966	-0.203854	MS
F	8.66942	0.275901	MS
M	8.14593	0.124216	MS
M	7.97618	-0.0455276	MS
F	8.8185	0.424982	MS
M	8.1335	0.111789	MS
F	8.42869	0.0351746	MS
F	8.56802	0.174504	MS
M	7.9082	-0.113507	MS
M	8.03745	0.0157354	MS
F	8.53025	0.136732	MS
F	8.02774	-0.365778	MS
M	8.19307	0.171358	MS
F	8.07431	-0.319209	MS
M	8.35008	0.328365	MS
M	8.06928	0.047569	MS
F	9.54385	1.15034	MS
M	8.2738	0.252085	MS
F	8.88597	0.492451	MS
F	8.42967	0.0361574	MS
F	8.19713	-0.19639	MS
F	7.96731	-0.4262	MS
M	7.91451	-0.107203	MS
M	7.89518	-0.126536	MS
M	8.06759	0.0458773	MS
F	8.24774	-0.145771	MS
F	8.56665	0.173135	MS
F	7.96759	-0.425923	MS
F	8.50916	0.115646	MS
F	8.83989	0.44637	MS
F	8.23249	-0.161022	MS
F	8.29973	-0.0937817	MS
F	8.44417	0.0506556	MS
F	8.57964	0.186127	MS
M	8.28974	0.26803	MS
F	8.84749	0.453974	MS
M	7.96266	-0.0590513	MS
F	7.91074	-0.482778	MS
M	7.62486	-0.396848	MS
F	9.31421	0.920699	MS
M	8.05007	0.0283546	MS
M	8.11681	0.0950944	MS
F	8.44124	0.0477253	MS
M	7.5835	-0.438209	MS
F	8.41208	0.0185619	MS
F	8.47341	0.0798933	MS
F	8.76435	0.370835	MS
M	7.96818	-0.0535298	MS
M	8.05258	0.0308722	MS
F	8.80091	0.407397	MS
F	8.30534	-0.0881795	MS
M	8.14954	0.127833	MS
M	7.92628	-0.0954332	MS
M	8.44048	0.418774	MS
M	8.19732	0.175608	MS
F	7.93035	-0.463165	MS
M	8.51453	0.492819	MS
F	8.45075	0.057239	MS
M	8.34733	0.325619	MS
F	8.43798	0.0444616	MS
M	7.96801	-0.053703	MS
M	8.21021	0.188495	MS
M	7.6666	-0.355114	MS
F	8.05548	-0.33804	MS
M	8.24104	0.219334	MS
F	7.99433	-0.399186	MS
F	8.18158	-0.211935	MS
F	7.72573	-0.667788	MS
F	8.35081	-0.0427072	MS
F	8.01348	-0.38004	MS
M	8.23114	0.209426	MS
F	8.62011	0.226596	MS
F	8.7333	0.339789	MS
F	7.71173	-0.681787	MS
F	8.46375	0.070235	MS
F	8.30551	-0.0880064	MS
M	7.99958	-0.0221329	MS
M	8.16397	0.142259	MS
F	7.95262	-0.4409	MS
F	7.72122	-0.6723	MS
M	7.94538	-0.0763325	MS
F	8.37779	-0.015722	MS
F	7.59569	-0.797826	MS
F	9.19902	0.805501	MS
M	8.08592	0.064207	MS
F	8.95945	0.565938	MS
F	8.57975	0.18624	MS
F	9.01549	0.621978	MS
M	7.65511	-0.366604	MS
F	7.97274	-0.420773	MS
F	8.29425	-0.0992656	MS
M	8.67003	0.648324	MS
M	8.16724	0.145528	MS
M	8.30142	0.279712	MS
F	8.18446	-0.209057	MS
F	7.95532	-0.438195	MS
F	8.48527	0.0917538	MS
F	8.84062	0.447108	MS
M	8.32671	0.305	MS
M	7.99355	-0.0281583	MS
F	8.39466	0.00114873	MS
F	8.21825	-0.175267	MS
M	8.23289	0.211181	MS
F	7.89941	-0.494102	MS
F	8.56756	0.174048	MS
M	8.45717	0.435456	MS
M	8.37318	0.351473	MS
M	8.34932	0.327608	MS
F	8.40745	0.0139301	MS
M	8.12314	0.101432	MS
F	8.39782	0.00430872	MS
F	7.56564	-0.827877	MS
M	8.537	0.515285	MS
M	8.06753	0.0458146	MS
M	7.8071	-0.214608	MS
M	8.05937	0.0376603	MS
M	7.9487	-0.0730077	MS
F	8.57185	0.178337	MS
F	8.46026	0.0667478	MS
F	8.16069	-0.232826	MS
F	8.27767	-0.115849	MS
M	7.86672	-0.154989	MS
F	8.22991	-0.163604	MS
F	8.83784	0.444326	MS
F	8.1999	-0.193611	MS
F	8.32601	-0.0675067	MS
F	7.93125	-0.462266	MS
F	8.38702	-0.00649901	MS
F	8.07353	-0.319988	MS
F	8.67597	0.282458	MS
F	8.41092	0.017406	MS
F	7.93544	-0.458071	MS
M	8.35986	0.33815	MS
F	8.68967	0.296151	MS
F	8.42819	0.0346719	MS
F	8.30938	-0.0841337	MS
M	8.06997	0.0482573	MS
F	8.38487	-0.00864268	MS
F	8.50791	0.114395	MS
M	8.12941	0.1077	MS
M	7.85454	-0.167174	MS
F	8.33692	-0.0565976	MS
M	8.01311	-0.00859937	MS
F	8.5818	0.188285	MS
F	8.3803	-0.013219	MS
M	7.72864	-0.293075	MS
M	8.11594	0.0942284	MS
F	8.44413	0.0506126	MS
F	7.83186	-0.56166	MS
M	7.37281	-0.648902	MS
F	8.29757	-0.0959467	MS
F	8.65001	0.256494	MS
F	8.68025	0.286732	MS
F	8.58633	0.192812	HV
F	8.77765	0.384133	HV
F	8.32137	-0.0721422	HV
F	8.02365	-0.369864	HV
F	8.51589	0.122377	HV
F	8.92144	0.527929	HV
F	8.47426	0.0807496	HV
F	8.36814	-0.025379	HV
F	8.22398	-0.169539	HV
F	8.07794	-0.315571	HV
F	8.15257	-0.240943	HV
F	8.58733	0.19382	HV
F	8.3385	-0.0550181	HV
F	8.35902	-0.0344974	HV
F	8.32402	-0.0694942	HV
F	8.1148	-0.278712	HV
F	8.42517	0.0316504	HV
F	8.43344	0.0399268	HV
F	8.27431	-0.119209	HV
F	8.57049	0.176972	HV
M	8.09083	0.0691204	HV
M	7.90964	-0.112074	HV
M	8.04219	0.0204743	HV
M	8.14311	0.1214	HV
M	8.26622	0.244505	HV
M	7.73622	-0.285491	HV
M	8.0229	0.00118606	HV
M	7.92941	-0.0922963	HV
M	7.94058	-0.081127	HV
M	7.78352	-0.238195	HV
M	8.24502	0.223306	HV
M	7.50439	-0.517319	HV
M	7.86488	-0.15683	HV
M	8.2738	0.252085	HV
M	8.38055	0.358838	HV
M	8.0462	0.0244863	HV
M	7.86115	-0.160562	HV
M	8.28808	0.266371	HV
M	7.84322	-0.17849	HV
M	8.12285	0.101135	HV
M	8.06633	0.0446223	HV
M	8.11657	0.0948555	HV

## Sheet: Figure 3c
diagnosis	sex	SL006230	SL004467	SL000145	SL000573	SL003193	SL000546	SL004081	SL001947	SL000462	SL002081	SL002763	SL000506	SL003192	SL000428	SL000164	SL003323	SL006544	SL004438	SL005574	SL000565	SL004876	SL001945	SL004536	SL000254	SL002755	SL001888	SL005572	SL000003	SL003300	SL001766	SL004458	SL007237	SL000566	SL000062	SL000498
HV	F	-1.65061	-0.602699	-0.789472	-0.664079	0.239259	1.38928	-0.506725	-1.30073	0.885173	-0.823709	-0.277102	-0.376495	-0.759694	-0.605746	-0.438521	-0.560166	-0.719447	0.0235987	-0.690123	0.493977	-1.12709	-0.633498	-0.951671	-0.473109	-0.459216	-1.20546	-1.34322	-1.45824	-0.474756	-0.561129	0.86963	-1.19556	-0.598458	-0.561829	-0.418463
HV	F	-0.245779	-0.411046	-1.02118	-0.700631	-0.844058	2.38844	-1.11129	0.425023	0.668361	-0.458128	1.09429	-0.511528	-0.678175	-0.56572	-0.373211	-1.07252	-0.793613	-0.195203	-0.677247	-0.843892	-0.660282	-0.665412	-0.93835	-0.351122	0.450922	-0.798299	0.153509	-1.30022	-0.830715	-0.521915	-0.911769	-0.955989	-0.984707	-0.663967	0.0807328
HV	F	-0.224724	0.116001	-1.17465	-0.892181	-1.58564	0.286287	0.0862959	-1.85567	0.778775	-0.706105	-0.0353221	-0.771438	-0.967621	-0.643153	0.610739	-0.660021	-0.898467	-0.635063	-1.52625	0.209141	-1.27182	-0.242062	-0.686672	-0.815397	-0.967029	-1.75509	-0.595754	-1.63043	-1.03161	1.22963	-1.23684	0.165188	-1.07916	-0.0931971	-0.157913
HV	F	-1.74247	-1.01879	-1.54143	-0.932148	-0.707899	-0.6499	-1.57016	-1.16258	-1.14644	-2.25814	0.0490859	-0.54062	-1.28505	-0.546643	-0.375155	-0.433575	-1.82441	-1.8215	-1.10738	-1.2208	-2.28132	-0.848429	-0.886836	0.189456	-0.522999	-0.783856	-1.8199	-0.129387	-0.167822	-0.543701	0.22714	-1.85517	-1.62766	-0.360558	1.12656
HV	F	2.0936	1.72488	1.571	2.25356	1.56779	1.06699	0.718002	1.67654	-0.742926	1.40439	1.57457	2.4548	2.08361	1.61797	-0.184287	0.7207	1.99936	0.237574	3.3022	1.37438	2.05557	2.96726	1.69549	1.86736	-0.0348121	1.07572	1.3732	1.66269	1.74259	2.68925	1.45074	1.95236	2.63376	-0.429651	1.14056
HV	F	-0.375401	2.67054	-0.884188	-0.779046	-0.980217	3.27581	-0.8593	0.470241	0.371248	0.00825629	1.20412	-0.181631	-0.864953	-0.538787	0.0799267	-1.10984	-1.35014	-0.0210412	-0.54366	-0.279973	-0.526505	-0.354412	-0.991515	0.0803969	0.460735	-0.659936	0.298277	-1.3197	-0.712635	1.44748	-0.478499	0.411144	-0.734542	4.91155	0.16374
HV	F	-1.42579	-0.448872	-1.23669	-0.930795	-1.88096	0.886916	-0.913579	-1.92525	-0.279189	-1.19265	-0.528085	-0.770066	-1.11916	-0.677692	-0.434118	-0.359031	-1.19672	-1.13719	-2.01352	-0.317376	-1.5168	-0.565762	0.0437259	-2.10006	-0.787945	-1.55266	-1.41193	-1.03289	-0.893011	0.597853	-0.967735	-0.593443	-1.3658	-0.171302	0.59294
HV	F	-1.8088	-1.7047	-1.64576	-0.732457	-0.195095	0.460347	-0.183908	-0.64079	-1.65836	-2.29712	0.381874	-0.606764	-1.16631	-0.0537443	-0.377467	1.39807	-0.208714	-1.7653	-1.42807	-1.497	-1.50077	-0.979016	0.0998378	-1.88849	-1.45276	-0.854723	-1.28594	0.474368	0.414221	-1.10141	-0.0454147	-1.67948	-1.24122	-0.552817	2.42124
HV	F	0.907502	3.40184	3.01233	4.5061	0.429019	-0.0511295	1.27865	1.60447	0.236744	2.18729	0.853777	2.9716	3.76657	3.69418	-0.135891	2.69586	2.92752	0.138798	2.0806	3.01723	2.78541	3.42578	3.60907	0.0957168	0.10502	1.50267	2.82227	2.17954	3.5413	0.750351	0.303534	2.8755	3.15085	-0.0180958	2.65906
HV	F	1.40477	-0.484176	-0.413905	-0.618969	0.0141753	-0.499279	-1.01416	0.357165	0.867105	0.314027	-1.20183	1.38524	-0.34399	1.93206	-0.273007	-0.318118	0.22183	-0.60167	-0.0567917	-0.0325391	-0.216736	-0.460575	-0.0728596	-0.927309	0.259572	-0.826398	-0.229311	-0.861827	-0.617164	0.510712	-0.992174	0.286569	-0.390516	0.600739	-1.03739
HV	F	-0.352237	0.380785	0.471205	0.193286	-0.0981611	-0.278433	-1.11974	-0.0615761	0.630218	-0.587157	0.227227	0.682906	-0.33283	1.51323	-0.266806	-0.348641	-0.0404818	0.826454	-0.605223	-0.918698	0.374514	0.456466	-0.871275	1.39097	-0.174645	-0.315266	-0.398145	0.373174	0.0935258	0.0924322	-0.489226	-0.125488	0.219435	-0.408622	1.19359
HV	F	-0.0955808	-0.784265	-0.886384	-0.769354	1.02438	1.39406	-0.923102	-1.3261	1.373	-0.0707065	0.324744	-0.642169	-0.617926	-0.314595	-0.309514	-0.802634	-0.122831	-0.679041	-0.32799	-0.708667	-0.98631	-1.02982	-0.587179	-0.635612	0.399405	-0.243387	0.550567	-0.655606	-0.56224	0.0357903	-1.05346	-0.550321	-0.205172	-0.492736	-0.240261
HV	F	0.859478	0.0353045	-0.53525	-0.5088	0.045802	0.349083	-0.694797	0.670595	0.465601	0.0452176	-1.20468	1.88008	-0.219302	1.90763	-0.281482	1.51397	0.199521	-0.234238	0.742719	-0.210922	0.326943	-0.673227	-0.480968	0.485455	-0.353728	-0.485775	-0.211135	-0.448505	-0.327187	0.571711	-1.2415	0.276986	-0.0224046	-0.396606	-0.858204
HV	F	0.212402	0.612786	0.826182	0.359392	0.0250598	0.425765	-1.27532	0.556777	0.158451	-0.355308	0.0610749	0.69361	-0.210392	1.61074	-0.265815	-0.350648	0.410813	0.741066	-0.553317	-0.820875	0.540615	0.677911	0.36354	1.4307	-0.0274525	-0.225066	-0.465923	0.877822	0.153364	-0.190778	-0.386341	0.0997058	0.561776	-0.426647	0.786294
HV	F	0.711679	0.395915	0.259536	-0.266824	1.17163	0.295928	0.539215	0.244582	-0.0282487	0.782091	-0.432778	-0.487924	0.447979	-0.5838	-0.14844	-0.915146	0.166045	-0.514259	-0.055987	0.266683	0.375182	0.598125	0.270295	-1.06144	0.897405	-0.521349	0.297714	-0.513498	-0.345617	0.183931	1.66967	1.63933	-0.410636	1.58006	0.10412
HV	F	1.13677	-0.0731308	-0.654949	-0.462349	0.441136	-0.392261	0.963924	1.02088	-0.128625	0.678264	0.499312	1.82986	0.239272	1.93431	-0.310102	-0.0376494	0.891997	1.92786	0.219637	0.456575	0.222818	0.122019	-0.224692	-0.268501	-0.2556	1.99025	1.05307	0.145093	-0.093362	1.5477	-1.50286	0.561273	0.132809	-0.282452	0.595575
HV	F	0.676854	-0.105914	0.346565	-0.173921	1.76289	0.683935	0.710146	-0.247641	0.0781499	0.858702	-0.508679	2.36532	0.816524	0.20187	-0.271172	-0.642089	-0.0315006	-0.549208	0.879122	1.02337	0.312568	0.783423	-0.209603	0.510339	1.57449	-0.700287	0.0581371	-0.944026	-0.342054	0.606567	1.25123	0.412741	-0.441857	-0.59187	1.5075
HV	F	-1.52302	-0.262262	-0.127837	-0.12289	-1.53225	0.717455	-1.17617	-1.14539	1.43122	-1.07908	1.53155	-0.928701	-0.30086	-0.755623	-0.426743	-0.814352	-1.4644	-1.18615	-0.911427	-1.44234	-0.14307	-0.695046	-0.997645	-0.589934	-1.50428	-1.09357	-1.55491	-0.692416	-0.535946	-1.2234	-0.85086	-1.19715	0.01962	-0.856226	0.327613
HV	F	-1.3294	0.746439	0.258987	-0.159001	-1.1632	0.119127	-1.10284	-0.851967	1.47538	-0.885199	1.55683	-0.866949	-0.279641	-0.737044	-0.400545	-0.918512	-1.4249	-0.997591	-0.870788	-0.852524	0.0663515	-0.549479	-0.465407	0.418618	-0.971935	-0.727544	-1.44753	-0.505229	-0.455342	-0.404274	-1.02417	-0.591846	0.318748	-0.240396	0.709875
HV	F	0.0271126	-0.900266	-0.852341	-0.768334	0.561481	1.31481	-1.04916	-1.11747	0.606128	0.127876	0.124805	-0.789826	-0.487598	-0.741658	-0.292526	-0.915048	0.215376	-0.784861	-0.659945	-1.09708	-0.605834	-0.913886	0.53164	-1.36624	-0.0838762	-0.477345	0.207092	-0.819794	-0.638789	-0.635199	-0.980981	-0.686076	-0.160768	-0.240396	0.111696
HV	M	0.803855	-0.986005	0.255967	-0.0264382	0.512809	-0.462309	-0.0465446	0.344798	-0.459866	0.0710905	0.596648	-0.227465	-0.286421	0.0698233	0.60751	-0.712134	0.798939	1.6413	1.10646	-0.533161	0.95077	-0.428336	-0.0716808	0.728803	0.396951	-0.433509	1.01763	-0.765427	-0.285902	3.63038	-0.0774086	0.110886	0.0766108	-0.186323	-0.582666
HV	M	0.671967	1.90644	1.42577	0.809453	-0.6276	-0.940795	1.73787	0.135877	-0.88546	0.0949473	0.0327977	-0.505215	1.07291	-0.545396	0.0782389	-0.137278	0.108597	1.32598	-0.0978335	1.38877	0.604992	1.15271	-1.26453	0.0226933	2.29328	1.35975	-0.0296707	0.154999	-0.484831	0.0924322	0.4802	1.48441	0.504587	2.43021	-0.476272
HV	M	0.503626	0.950701	-0.0204923	-0.00801474	1.41663	-0.599399	0.525289	1.23354	-1.36726	-0.365389	-0.495327	-0.214017	-0.380579	-0.0962635	-0.296562	-0.877178	-0.71654	0.107897	0.208773	0.462329	0.143276	-1.05424	-0.644352	-0.462931	0.18107	-0.694723	0.454288	0.138631	-1.3512	-0.813839	-1.10159	-1.10292	-0.19199	-0.483724	-0.893614
HV	M	-0.567899	0.209305	-0.619533	0.124613	0.103305	-0.307354	-0.397215	-0.605304	-1.29098	-0.266265	0.0773934	-0.0691042	-0.32185	-0.254619	-0.33762	-0.611631	-1.23688	-0.512313	-0.600797	-0.213799	-0.695647	1.02636	-0.696692	0.0839784	0.0535032	0.184908	-1.02116	0.425104	0.203742	0.279787	-0.118171	-0.6174	-1.05548	0.81703	0.372411
HV	M	-0.734421	0.854874	-0.571489	1.09929	-0.283814	0.0911781	0.739071	1.19166	-0.628497	-0.934257	0.222534	-0.818095	0.556488	-0.796022	-0.236756	0.53876	0.262651	-0.918936	0.510148	-1.56318	0.940331	0.0406059	-0.0455109	0.734185	-1.46258	0.241219	-0.303006	2.08403	-0.168928	-0.996837	1.78673	-0.36825	1.24923	-0.477716	0.374881
HV	M	-0.557031	-0.0529568	0.0033925	-0.0463026	-2.13007	-1.32429	-0.592905	0.832241	-1.22473	-0.0717145	0.33089	-0.584808	0.0725045	-0.478687	-0.290655	0.874966	-1.1522	-0.722124	-0.591542	-0.331761	1.21733	0.601056	-0.443835	2.12746	0.588301	0.445841	-0.861923	-1.48591	-0.387025	-0.744126	0.31594	-0.777112	-0.293879	-0.282452	-0.570808
HV	M	-0.970815	-0.774178	-1.00636	-0.69295	-0.54114	-0.651935	-1.40768	-1.48918	0.276894	-0.859662	-2.99808	-0.399824	-1.15519	-0.457988	-0.397463	-0.835714	0.0460303	-0.897959	-0.38915	-0.256956	-1.45408	-1.01126	-0.540852	-0.933621	-0.770773	0.888467	-0.780856	-0.620503	-0.438263	-0.264848	-0.0824456	-0.713227	-0.901055	-0.669975	-1.26945
HV	M	-1.84338	-0.723743	-0.844105	-0.648871	-0.69147	-0.892681	-0.33389	-1.39989	0.650293	-1.6466	-0.0580287	-0.441816	-1.04341	-0.692156	-0.394455	-0.861415	-1.62623	-0.990352	-0.509861	1.6621	-1.41556	-0.481417	-0.157027	-0.684916	-1.13875	-1.5725	-1.57129	-0.615829	-0.412091	-0.160278	-1.17332	-1.37284	-0.956261	-0.2434	-0.759056
HV	M	0.665473	-0.18661	0.134622	-0.409934	1.98509	-0.865087	-0.0748744	0.220984	-0.937656	0.506562	-0.381431	0.0244854	0.336291	-0.45537	6.01734	0.174037	0.35093	1.07546	0.950744	0.157352	-0.394421	0.132115	0.749368	0.402368	0.968548	-0.532701	0.064164	0.35449	0.061702	-0.199492	-0.676805	0.821603	-0.290014	1.28566	-0.734516
HV	M	-0.216846	-0.567394	-0.00731447	-0.594122	0.723106	-1.22621	0.310554	-0.587734	0.891196	-0.0965794	0.506608	0.957362	-0.812763	0.478307	-0.205495	-0.686692	-0.758985	-0.614552	0.0796119	0.954319	-0.433307	-0.784275	-0.326542	0.0263865	0.244853	0.446291	0.117829	-0.333591	-0.418849	1.0597	-0.695181	0.711402	-0.597269	-0.183319	-0.80336
HV	M	0.380688	0.297567	0.397629	0.358798	1.729	0.0190072	1.76799	1.77456	0.861083	0.309659	-0.508497	-0.256009	0.136264	0.0659579	-0.220685	-0.644193	0.847353	0.761576	0.767263	1.32259	0.350149	-0.775157	0.309904	-0.646669	-0.199177	0.548742	0.578449	0.271891	-1.32896	0.0575756	0.746319	-0.267631	0.322712	0.0630135	-0.593865
HV	M	1.73174	0.0479133	2.26174	1.53356	-0.305378	-1.74334	1.17021	1.18014	-1.06614	0.647015	0.655291	-0.654794	1.43017	-0.571082	0.208493	0.599773	-0.07096	1.62195	0.34236	1.80308	1.16384	1.19342	-0.782156	1.48959	2.00871	1.1956	0.7972	1.48469	-0.253709	-0.517558	-0.317223	1.58982	0.60281	-0.225375	-0.493071
HV	M	-0.442528	-0.44635	-0.37245	-0.174565	-1.18066	-1.04622	0.102603	1.42711	-1.25484	-0.189991	0.739366	-0.477495	-0.33944	-0.384671	0.529762	0.156915	-0.322209	-0.536598	-0.408866	-0.0123991	0.749571	0.216785	-0.4324	1.47722	0.355247	1.20869	-0.273078	-0.482809	-0.221763	-0.548058	1.79522	-0.692465	-0.743859	-0.177311	-0.110315
HV	M	-0.555157	-0.87757	-0.482265	-0.509943	-0.0416848	0.117358	-0.34865	-1.03351	3.13962	-0.337836	-3.0913	-0.305137	-0.920552	-0.363723	-0.351819	-0.953987	0.646797	-0.38174	-0.181929	0.255175	-0.95271	-0.801861	0.365662	-1.26222	-0.714349	-0.753115	-0.370853	-0.166606	-0.0342607	-0.565486	0.0189463	-0.242077	-0.0294417	-0.543805	-1.06457
HV	M	0.912768	-1.18775	0.289461	1.10481	0.718793	0.50793	1.59135	0.197221	-1.297	1.31971	0.692681	0.320349	1.07578	-0.113346	-0.202816	0.938796	0.525892	0.446373	-0.059206	-0.881295	0.543282	1.12862	2.47905	0.336857	-0.751147	0.729366	0.725262	1.39582	3.02315	-0.443488	2.53257	-0.414566	-0.371882	-0.429651	1.89652
HV	M	-0.379708	-0.0706091	-0.471283	0.194907	-0.797029	-0.588343	1.22342	0.539717	-0.981821	0.385934	1.23258	-0.410802	-0.213902	-0.309358	-0.140955	2.68492	0.769259	-0.247704	-0.216935	0.131458	0.460829	0.100852	1.62252	-0.810224	0.274291	1.29361	0.117019	-0.0440719	0.955962	-0.665699	0.702478	-0.0759772	-0.51203	-0.261424	0.474688
HV	M	0.883981	0.179044	0.946704	0.798189	0.098787	-1.0548	2.60979	0.368962	-1.1103	0.435327	0.231889	-0.572457	1.24322	-0.421579	0.142926	0.343451	0.592714	1.75085	0.815145	0.951442	0.647087	0.42618	1.85711	0.570158	2.85997	1.07567	0.609105	0.916201	0.0603505	-0.526273	-0.0260131	0.470237	0.964677	-0.030112	0.0369235
HV	M	1.19025	-0.421133	1.32804	0.479315	0.88966	0.167241	-0.226403	-0.341362	0.431474	2.58143	-0.100626	-0.652324	1.55429	-0.495271	0.644018	1.99169	1.41955	0.995206	1.42836	-0.0555562	0.67794	-0.594094	0.788977	-0.637033	0.713415	2.29553	1.84321	1.85532	1.04971	-0.687484	1.53535	0.874308	1.95622	-0.00307558	-0.521069
HV	M	-0.115498	-1.01374	0.158232	-0.538392	-0.144574	-1.09557	0.393043	-0.0226921	-0.174798	0.344604	-1.06566	-0.527721	-0.33994	-0.491655	-0.374862	0.427997	0.517343	1.32936	-0.478879	-1.08557	-0.349238	0.0340929	-0.469533	-0.979483	-1.45767	-0.142341	0.660697	0.196613	0.76121	-0.953266	-0.360131	0.586827	-0.159678	0.354407	-1.3989
HV	M	-0.0199407	-0.322784	0.154388	-0.139723	-0.801547	-0.368381	-0.278182	-0.308239	0.56397	0.476993	0.057896	-0.710509	0.252322	-0.561107	0.504078	1.47138	0.17754	0.0368311	-0.273267	-0.107345	0.4356	-0.897277	-0.308624	1.20691	0.438656	1.05515	0.0767119	0.825913	0.512641	-0.966337	-0.0459743	-0.441717	1.25389	-0.120234	-1.0756
HV	M	0.883824	-0.221914	1.26627	-0.220534	0.328799	-0.532181	0.506005	0.583793	-0.237031	1.35802	-0.946552	-0.536229	0.286032	-0.584798	-0.180728	0.148758	1.46988	2.04749	1.57603	-0.930206	0.283418	0.919872	-0.204888	1.22135	-1.51164	0.309726	1.76781	1.10884	1.71543	-0.831268	0.381886	0.893473	0.699347	-0.558825	-1.40747
HV	M	0.518712	0.118522	0.791316	-0.3237	0.743848	-0.387043	0.233182	0.366195	0.0600822	0.544195	-1.02587	0.272319	0.0773144	-0.188783	-0.227363	-0.101835	0.393689	-0.0910171	0.826814	0.283946	0.303109	-0.56511	-0.0328975	-0.00265088	0.0780352	-0.492294	0.332337	-0.098728	-0.474878	-0.317133	0.768518	0.292957	0.698653	-0.378582	-1.20967
MS	M	-0.0475708	-0.0679987	-0.531895	0.189986	-0.605237	-0.638313	0.70883	0.203204	-1.2002	-0.760258	-1.11645	-0.270078	-0.67862	-0.565619	-0.166772	2.67202	-0.0239527	-0.620578	-0.425796	0.0733202	-0.403817	-0.609586	-0.276345	0.560171	-0.153114	-0.205468	-0.257601	0.19757	-0.0936745	-0.466373	-0.121484	-0.758943	0.323097	-0.124535	-0.314073
MS	F	0.422127	-0.0540496	-0.547994	-0.660682	-0.584342	0.574103	1.67015	0.339314	0.971099	-0.290686	-0.0908135	-0.00489191	-0.449813	0.117454	3.28542	-1.14758	-0.382455	-0.67753	-0.492658	-0.468038	-0.292596	-0.856828	-0.967596	-0.244872	0.169914	1.06832	-0.283166	1.21929	-0.390051	0.00786114	-0.106125	-0.450028	-0.692096	-0.0387401	-0.188334
MS	M	1.48729	1.35946	1.58811	2.89574	-1.24255	-0.234771	0.855419	0.499054	-0.632817	1.19063	0.00733375	0.388969	1.44822	0.191201	0.246089	1.51482	2.59023	2.58476	0.492208	-0.40359	2.27356	0.630909	0.246791	1.53886	0.29943	0.44981	2.07322	-0.28551	1.788	-0.263461	0.0229809	1.67824	2.2311	-0.155516	-0.602152
MS	F	-1.14749	-0.809624	-1.36118	-0.870674	-0.653123	0.375943	0.18481	-1.84625	0.226319	-1.15301	1.56075	0.0831901	-1.09796	-0.388406	-0.50949	-0.042329	-1.3006	-0.558014	-0.772399	-0.843674	-2.01938	-0.774057	-0.589984	-1.38599	-0.974397	-0.683855	-1.43276	-1.71937	-1.05468	-0.328393	-0.188934	-1.16361	-1.0423	-0.261171	1.35542
MS	M	-0.0964585	-0.367903	1.23494	0.929693	-0.651237	0.0812613	1.57024	0.354089	-0.892317	-0.37008	1.1909	-0.331359	0.330601	-0.473626	-0.2366	1.4697	0.0733301	-0.557961	1.2994	-0.639284	0.873013	0.566085	1.01844	-0.182285	0.535606	-0.414236	-0.384456	0.122484	0.334729	-0.477967	0.011034	1.07623	-0.326467	-0.209535	-0.275496
MS	M	-0.469643	0.422543	0.176248	1.08943	-0.744251	0.0200875	0.91377	0.545332	0.894862	-0.674306	1.17489	-0.677575	0.556303	-0.613862	-0.212628	1.76267	-0.0458947	-0.719117	-0.288347	2.77643	0.0217617	1.95123	-0.161127	-0.775356	1.83838	-1.04903	-0.915296	0.0620266	-0.0717026	-0.446081	0.152671	0.322678	-0.178185	-0.126124	-0.854814
MS	F	-0.747839	-0.323731	-0.667929	-0.300231	-0.854823	0.467864	1.07412	-0.563876	1.46664	-0.688827	-1.70843	0.430973	-0.842479	0.579978	-0.26386	-0.492538	-0.106934	1.44686	-0.492658	0.0549067	-0.88846	-0.882008	-0.650155	-0.901962	-0.814407	-0.254222	-0.538829	0.0729297	-0.334194	-0.185195	-0.13162	-0.618224	-0.464517	-0.223834	0.319228
MS	M	-0.209099	-0.837522	-0.428461	-0.0168055	-0.599433	-0.292237	-0.977654	-0.31326	-0.236969	-0.565169	1.76608	-0.315373	-0.383441	-0.577853	-0.435741	0.708091	-0.560084	-0.311193	-0.640537	-0.156849	-0.151593	-0.755038	-0.697597	-0.239624	-0.284154	-0.123622	-0.000430475	-0.0191287	-0.0974829	-0.429269	-0.0727385	-0.793915	-0.528546	-0.169021	-0.17846
MS	F	-0.484877	0.854964	-0.313757	-0.535874	1.14578	-0.900267	0.0858507	-0.764802	0.172073	0.0119018	-1.15172	0.145412	-0.56894	0.0146093	-0.474387	-0.27257	-0.0831465	-0.390014	0.254	0.651505	0.370099	-0.175641	-1.04281	-1.35167	0.0434457	-0.738419	0.329867	0.417937	-0.704591	-0.0831593	-0.143993	-0.135283	-0.296251	-0.00537554	1.05667
MS	F	-0.536761	-1.26994	-0.507747	-0.505507	0.957718	-0.147581	-0.0921433	-0.883397	-0.182723	-0.42863	0.827565	1.79013	-0.771066	2.2042	-0.213198	-0.98467	-0.125222	-0.364186	-0.634019	-0.650332	-0.237758	-0.576639	-0.209451	-0.471646	-1.34466	-1.15996	0.466571	-1.30519	-1.04481	-0.019387	-0.151663	-0.780593	-0.172189	-0.25561	0.301453
MS	M	-1.03049	-0.658509	-1.29497	-0.806702	0.155272	-0.515646	-0.438264	-1.97775	-0.514063	-0.364225	-0.747454	-0.0903095	-0.851457	-0.384466	-0.524385	-0.23425	-0.316249	-1.00621	-0.228003	-0.624553	-1.68139	-0.814237	-1.05052	-2.27884	-0.540138	-1.0719	0.0778477	-1.75092	-0.655569	-0.327233	-0.201714	-1.12864	-1.07331	-0.210329	-0.555543
MS	F	-0.836143	-0.472521	-0.935168	-0.50943	-0.221282	-0.840947	0.477134	-1.0684	-1.00961	-0.907804	-0.274261	-0.161778	-0.999231	1.26208	-0.347982	0.164247	-0.370827	-0.574297	-0.384077	-0.654014	-1.54581	-0.996387	-0.712199	-1.4414	-0.895164	-0.00162636	-0.21519	-1.12711	-0.455186	0.388755	-0.144551	-1.14113	-1.06476	-0.250844	0.578868
MS	F	-1.85363	-1.19787	-1.13721	-0.808063	-2.23842	-0.183186	-2.5147	-1.92472	-0.0493081	-1.55771	-0.808591	-0.729452	-0.916449	-0.700603	-0.564043	-1.17156	-2.26711	-1.57789	-1.17227	-1.05543	-1.27783	-1.1472	-1.06243	-0.680986	-1.04906	-1.78612	-2.08422	-2.8386	-0.726954	-0.437385	-0.207933	-1.37011	-1.14909	-0.180937	-0.573713
MS	M	0.0894959	0.178435	-0.257412	0.803541	0.237258	-0.0536789	0.0524531	0.737542	-0.560978	-0.310124	0.776462	0.378312	0.397052	1.46287	0.0814505	1.33481	-0.0136383	0.0847212	-0.487443	0.0236037	0.181403	-0.36422	1.63172	0.189002	-0.256727	1.43618	-0.480538	1.67563	1.45578	-0.200848	0.238333	-0.355937	0.262665	-0.141217	-0.132904
MS	M	-0.575746	-0.0610241	0.183492	0.921836	-0.149019	-0.95882	0.859214	-0.501612	-0.841003	-0.406849	1.08226	-0.510815	-0.0373122	-0.252109	-0.278503	1.43573	-0.156166	1.38328	0.555159	-0.099767	-0.381831	-0.0184024	1.0375	-0.969439	-0.393861	0.469886	-0.13408	0.191069	0.343811	-0.145772	-0.0370094	-0.560771	0.0394824	-0.0673383	0.176373
MS	M	-1.44579	-0.542267	-0.977427	-0.185318	-0.512078	-1.60373	-1.03942	0.146776	1.72468	-1.32164	0.547998	-0.678985	-0.586196	-0.726176	-0.419834	0.268289	-1.18011	-0.99541	-0.624148	-1.13277	-0.124767	-0.492796	-0.160025	0.0461556	-0.896688	-0.735036	-1.18508	0.00691275	0.150165	-0.47159	-0.0933323	-0.698159	0.166022	-0.199208	-0.829271
MS	M	-0.332973	2.87758	-0.209719	0.0959818	-1.30001	0.139175	-0.111404	-0.408252	0.858209	-0.0510982	-0.984103	0.159361	-0.20245	-0.00101096	-0.17101	-0.544733	0.135436	0.16918	-0.381283	1.58323	0.294359	-0.247161	0.432318	-0.911939	1.4087	-0.402029	-0.293942	-1.26101	0.407383	-0.000835077	0.154062	1.67075	1.1482	0.848599	-0.0627277
MS	M	-0.118076	1.01073	-0.112121	0.05183	0.0256908	-0.634733	0.283675	0.136018	-0.977351	-0.330968	-2.51037	-0.563476	-0.636901	-0.476874	0.0535258	-0.642616	0.337499	0.309123	1.10589	-0.127387	-0.395331	-0.162247	-0.12994	-1.42631	-0.250632	0.131143	0.919906	-0.398928	-0.182929	-0.285491	-0.0142965	0.112016	-0.0989676	-0.0443009	-0.540797
MS	F	-0.921723	-0.528318	-0.0459147	0.105303	-0.780092	-0.340051	0.428366	-0.926417	-0.0639692	-0.560953	-0.684039	-0.37399	-0.589598	-0.226536	-0.44156	-0.532336	0.523692	-0.594618	-0.665122	0.892723	-0.302622	0.259644	0.105675	-0.426787	-0.179017	-0.43262	-0.539785	-0.0212025	-0.15461	-0.393324	-0.17862	-0.172753	-0.155003	-0.223834	0.687885
MS	M	-0.730751	-0.26561	-0.354608	-0.566278	-0.945515	-0.306044	0.97269	-0.72345	-0.0962234	-0.706392	0.376258	0.199327	-0.785447	-0.382116	-0.206177	-0.0338315	-0.785707	0.386501	-0.157789	0.200374	-0.916363	-0.5828	-0.627783	-0.491717	-0.687939	-0.605871	-1.24326	-0.970444	-0.0922097	-0.291289	-0.132053	-0.790584	-0.404805	-0.0379457	-0.659162
MS	F	-0.653234	-0.7887	-0.426448	-1.03017	-0.510917	-0.0490126	-0.995586	-0.534624	0.0621156	-0.22066	-1.86163	-0.470378	-0.949783	-0.419508	-0.230907	-0.511792	-0.0419935	-0.233001	-1.24062	0.0585894	-1.20868	-0.476188	-0.112803	-1.07353	-0.567565	0.125775	-0.423098	0.173873	-0.0440668	-0.278534	-0.131594	-0.711482	-0.607923	-0.0967309	0.167156
MS	M	2.34992	2.36844	2.13888	0.775161	2.96165	-0.547991	1.14736	1.17902	-0.245766	2.50825	-0.621549	-0.452355	1.58437	-0.494983	1.9679	0.755607	2.21041	2.59965	7.86083	3.26254	1.49147	4.17989	1.06219	-0.385601	4.26262	1.98689	2.74179	2.25152	6.46665	-0.228096	0.207446	2.62997	3.20145	0.0486433	0.269722
MS	M	0.531583	-0.309782	0.816776	0.606821	0.418207	-0.441368	2.14644	-0.196324	-0.814613	0.949407	-2.17201	-0.314433	-0.409661	-0.401814	-0.264177	-0.37048	1.17495	1.60186	1.39066	0.0107142	0.901841	0.930385	1.04329	-0.0803372	-0.867737	-0.532666	1.49092	-0.147039	0.492146	0.616017	-0.0722989	-0.419219	1.12966	-0.178554	-0.194786
MS	M	0.235629	0.727098	1.20999	1.07882	1.43701	0.194851	0.618599	-0.795334	-0.500868	0.366716	-0.782969	-0.213499	0.70144	-0.467682	-0.0250301	1.64562	0.624362	0.668039	-0.136929	-0.491975	0.480022	0.543852	1.51237	-0.538285	1.35232	-0.259112	-0.0958933	0.170683	1.3554	-0.487823	-0.0296615	-0.0370295	0.734131	-0.241311	-0.210586
MS	M	0.937654	0.824741	1.63902	1.72285	0.578116	-0.574838	-0.863988	0.784895	0.469692	0.884299	-0.300595	-0.54843	1.16069	-0.532997	-0.0938456	2.20573	0.997793	0.375908	0.195333	1.08606	1.42207	-0.117246	2.66432	0.407198	0.367997	-0.392948	0.485805	0.13507	0.89096	-0.208965	0.0232433	1.05542	1.63557	-0.00219796	-0.526709
MS	F	-1.12131	-1.47685	-0.981854	-0.458975	-0.853662	-0.247428	-2.26232	-0.836836	0.506345	-0.134005	-0.506071	0.192587	0.53722	0.290036	0.0410973	0.82348	-1.082	-1.33959	-0.155367	-0.282061	-1.90554	0.429472	-0.303896	-0.657487	2.28483	0.30329	-1.55851	-0.0329271	0.421933	-0.358539	-0.122829	-0.930471	-0.224868	-0.258787	-0.540929
MS	M	0.568261	-0.133094	0.691809	0.174355	-0.412244	-0.00580104	-0.349836	-0.140421	0.20726	0.874697	0.882474	-0.202371	0.353931	-0.256671	-0.0156376	-0.311051	0.694879	0.935417	-0.0542361	1.24995	-0.66724	-0.113495	1.712	-0.51607	1.42546	-0.232272	0.855314	-1.20928	-0.304117	-0.295347	-0.0912722	-0.0245397	-0.451168	0.0843911	-0.41598
MS	M	-0.584074	0.278403	-0.199456	-0.542807	-0.383368	0.164872	-0.508854	0.148691	1.07812	-0.0768603	0.418179	-0.478842	0.308897	-0.412942	0.771219	-0.627315	-0.107477	-0.485879	0.973281	-0.523278	-0.958323	-0.692893	-0.425395	-0.532821	1.97857	0.459774	0.14793	-0.22573	0.332678	-0.33419	-0.0833208	0.0737139	0.0637032	0.0462601	-1.13078
MS	M	0.744814	-0.367903	2.36849	1.21038	0.464932	-0.289297	-0.625556	0.278482	-0.219376	1.76044	-0.56091	-0.589179	1.61096	-0.66563	-0.333814	-0.43889	1.80784	0.393398	0.570432	0.633092	1.17275	0.728948	3.39944	-0.0108993	1.91152	-0.469315	0.38231	0.535942	0.330042	-0.330712	-0.0684413	2.47427	0.897361	-0.102292	-0.848889
MS	F	-0.628048	0.613181	1.44	-0.641296	-0.238986	-0.280348	0.41755	-0.899219	0.0210648	0.749634	2.39383	-0.301894	-0.259807	-0.720508	1.09996	-0.816036	-0.2493	0.196371	-0.386126	-0.0279542	-1.33996	-0.660213	-0.614394	-0.252842	1.29137	4.81928	-0.931717	-1.19083	-0.400988	-0.303463	13.6774	0.434255	-1.01664	0.622991	0.406652
MS	M	0.814797	0.427193	1.47642	1.77657	0.713792	-1.43594	0.681315	-0.0326952	-0.826342	0.406764	-0.542191	-0.406903	1.22578	-0.33491	0.12563	1.55561	0.461158	0.212523	-0.221112	0.156181	0.140025	2.16847	1.23449	0.153206	1.96942	1.19796	0.174171	1.2215	5.58055	-0.391005	0.187823	1.5675	0.78561	-0.0665439	0.903944
MS	F	-0.429975	2.66369	0.370237	-0.282688	-0.556917	-0.300803	0.595733	-0.780231	-0.764766	0.129705	0.150355	0.396336	0.153474	2.37865	0.0688639	-0.15468	-0.157812	0.513412	0.225505	0.905612	0.409344	1.13611	-0.803062	-1.6806	-0.206444	0.794473	1.1795	0.147122	0.139716	1.2607	-0.170269	0.959661	1.01175	-0.0975253	0.710663
MS	M	-0.4951	-0.535292	-0.512375	-0.27729	-0.303994	-0.546648	1.2153	0.149718	-0.807283	-0.807801	0.101602	-0.380729	-0.588717	-0.520417	-0.335712	1.23131	0.0591526	-0.948054	0.910702	-0.904439	-0.118503	0.492153	-0.0677297	-1.13078	-0.54928	-1.17482	-0.941866	-0.0370347	0.377306	-0.364337	0.000825686	-0.228541	0.142121	-0.0149083	-0.536979
MS	F	2.20506	0.0831162	1.32811	0.437316	4.06709	0.623515	-0.491586	0.843993	-0.0654353	4.23641	2.89898	6.31115	1.22624	3.66974	0.487007	1.82762	1.96352	2.55025	1.29064	-0.451466	1.37356	1.61077	0.155267	0.251312	-0.0434062	0.599676	2.3023	2.18625	1.77452	1.04967	0.174288	1.99132	1.71855	-0.196825	8.76516
MS	F	-1.26196	-0.421375	-0.647806	-0.86147	-1.43308	1.39148	-0.283231	-1.5504	-0.593232	-0.829816	0.600167	-0.736348	-0.65576	-0.767714	-0.486657	-0.43327	-0.464057	0.00194078	-0.514821	0.0806856	-1.34074	-0.0548324	1.20077	-1.2834	-0.732126	-1.51433	-1.01957	-1.77544	-0.669729	-0.384628	-0.203282	-1.14613	-1.08922	-0.149955	0.968591
MS	F	-1.62985	-1.00491	-1.46924	-0.745245	-1.45963	-0.611402	-0.0835092	-1.72443	1.10891	-0.987433	0.0882928	-0.669738	-1.22987	-0.668395	-0.466322	-0.979614	-1.01647	-1.15295	-0.574234	-0.665063	-1.4753	-1.0146	-1.02777	-1.40372	-1.0064	-1.51194	-1.24179	-2.15266	-0.558112	-0.346944	-0.20502	-1.301	-0.809363	-0.160283	-0.619268
MS	M	-0.123659	1.29901	-0.436913	0.978002	-1.67628	-1.18562	-2.45256	-1.49592	-1.03453	0.206288	-2.3655	-0.687762	1.34491	-0.476045	-0.267149	-1.03794	-1.43296	0.469518	0.300562	-0.433052	-0.183437	1.07637	-0.763058	-0.0570534	-0.0144556	-1.16434	-1.09173	-2.06632	-0.958196	-0.187514	0.0161119	-1.16611	-0.374429	-0.0903758	-1.11669
MS	M	0.722771	0.0180205	0.295982	0.247885	1.33993	-0.349384	1.00182	-0.00535817	0.150082	1.69042	-2.26262	-0.136231	0.136074	-0.383015	-0.300102	0.555189	0.537584	1.89983	0.279144	0.272186	-0.165582	-0.563245	0.854838	-1.06716	0.652933	0.745094	1.30626	0.164015	0.295765	-0.315638	0.215049	-0.51331	0.325096	-0.054628	-0.841253
MS	M	0.548218	0.664327	0.309666	0.549873	-0.514255	-0.345996	0.175322	-0.0112884	-0.950961	-0.152039	-0.925457	-0.611122	0.0938126	-0.554077	0.0774974	4.9769	-0.163235	-0.313946	0.944785	0.900088	-0.329835	4.07542	1.4069	0.0676199	0.928725	1.10086	-0.160031	0.293529	1.36311	-0.24143	-0.0504258	-0.0595113	0.138923	-0.1436	0.662869
MS	M	-1.68151	-0.586439	-0.998959	-0.879071	-0.566203	-0.987074	1.06823	-1.62029	-0.423164	-0.9516	-0.811723	-0.646072	-1.1192	-0.608679	-0.234702	-0.962458	-1.3303	-0.399454	-0.647428	-0.180787	-1.78217	-0.995316	-0.925994	-1.70732	-0.724508	-0.756472	-1.54414	-1.5693	-0.652542	-0.411296	-0.14438	-1.16528	-1.09674	-0.188881	-0.86798
MS	F	-0.103421	0.0505684	0.0951503	0.323823	0.567378	-0.262897	0.986068	-0.943019	0.608972	0.663682	-0.377818	1.09159	0.254609	1.19214	4.54146	1.12253	1.34079	-0.327817	1.52736	-0.309681	0.113694	1.2095	-0.709389	-1.08586	0.285717	-0.49678	0.174219	-0.239672	0.890765	0.3331	-0.145181	0.226923	0.0294104	-0.118974	0.75951
MS	F	0.181821	-0.335356	-0.917661	-0.970107	-0.414856	1.15529	-0.758767	-0.00520424	0.934446	-0.231199	-0.937663	0.932037	-1.10785	1.414	-0.429796	-0.351925	0.263957	0.114718	0.406163	0.761986	-1.03216	-1.21899	-0.528766	-1.82906	-0.671178	-0.0662644	0.521015	-1.14676	-0.616899	-0.0338807	-0.192686	-0.439203	-0.708324	-0.120563	-0.320129
MS	M	0.0793839	1.18044	1.27338	0.963459	1.03622	-0.361465	-0.265773	-0.557371	-0.170995	3.79143	-0.272874	-0.55752	0.574252	-0.617456	0.122563	-0.989295	0.53668	-0.116369	1.06547	1.61822	0.610227	1.38603	0.118734	0.323023	0.755022	2.02197	-0.291197	0.375346	-0.149727	-0.320276	-0.13986	0.177796	0.459229	0.418831	0.24023
MS	M	-0.0995179	-0.272585	0.316508	1.12797	-0.82464	-0.705687	0.572488	-0.957641	0.616302	0.486627	0.427858	-0.712839	1.58396	-0.640126	-0.294726	-0.690455	0.1069	-0.41537	-0.0622446	-0.596932	-0.197149	1.08307	-0.224825	-0.045555	-0.470047	0.177323	-0.0640176	-1.24427	0.108369	-0.318537	-0.0230943	0.290205	0.683851	-0.172198	-0.499323
MS	F	0.670914	1.76863	1.04477	1.19234	1.17552	1.7536	-0.300594	0.513862	0.1017	2.46445	-0.122557	-0.189989	1.86883	0.348854	8.8214	0.65326	0.802828	2.99095	2.52303	1.85391	0.313723	2.73796	0.217367	-1.08231	1.21061	0.725055	0.403119	0.753398	1.03646	0.933718	-0.119037	1.54169	1.29393	-0.092759	1.71894
MS	M	-0.896425	0.580633	0.692815	1.76365	-0.855258	-0.388696	-0.335984	-0.478761	-0.923105	0.167411	-0.544433	-0.273056	1.30926	-0.285216	-0.0903037	-0.314089	-0.907625	-0.225528	-0.069322	0.124878	0.572641	0.37697	-0.552019	0.975008	0.367997	-0.748236	-0.565978	0.478531	-0.0880106	-0.382889	-0.0865683	0.64575	1.38234	-0.16346	-1.05507
MS	F	1.1431	0.91076	1.19268	0.762003	-0.647899	0.359068	-1.15593	0.491004	1.12357	0.633002	0.805928	0.527988	1.48745	0.684274	-0.2545	1.91931	1.76349	-0.699372	-0.37253	0.620202	1.55113	0.279199	0.104243	1.41787	3.74151	0.344286	-0.307299	0.371693	0.674561	5.4401	-0.100306	0.264392	0.89864	-0.201591	0.0482645
MS	F	-0.38437	-0.216789	-0.114536	-0.932699	-1.18915	0.796425	0.885306	0.0728905	-0.283884	-0.804054	-0.367747	0.339913	-0.638902	0.36641	-0.42423	-0.0111086	-0.230831	-1.20856	1.78978	-0.0721467	-0.183181	-0.774593	-0.0782541	-0.596351	-0.506616	0.166587	0.116972	0.222112	-0.184687	-0.251286	-0.211646	-0.681506	-0.0742672	-0.199208	-1.00122
MS	M	1.01357	2.5614	0.0347801	0.148528	0.581453	-0.827971	0.763291	0.428396	-1.09904	1.0117	-0.774998	-0.534011	0.405113	-0.449159	0.625966	-0.148037	-0.184626	1.04754	0.712537	-0.121863	0.36036	1.45353	-0.87238	1.18115	0.517322	-0.147779	1.93877	2.30074	0.160028	-0.385788	-0.103757	1.10954	-0.419273	0.320326	-0.167137
MS	M	0.126961	-0.481821	-0.035853	0.0166167	0.88081	-0.588134	-0.800134	0.34611	-1.03306	0.0477345	0.275513	-0.623503	0.0726423	-0.548202	0.588617	-0.835452	-0.526143	0.457168	-0.285739	-0.224979	0.190085	0.0777621	0.713723	0.302148	-0.0891177	-0.743971	0.500882	0.303187	0.32555	-0.341147	-0.0813067	0.236915	-0.167393	0.182896	0.377554
MS	F	0.17035	0.152861	0.481721	-0.79166	0.452598	0.671776	-0.807535	-0.0884595	-0.467147	0.417303	1.08247	2.19387	-0.456357	2.078	-0.290583	-0.525291	-0.264524	-0.407792	-0.233777	-0.584043	0.166383	0.565817	-0.372718	0.0694815	2.34731	-0.174362	0.245925	-0.00873606	-0.596001	0.816609	0.0102336	0.311854	-0.729187	-0.196825	1.50367
MS	F	0.0331514	-0.170292	0.349309	-0.583256	2.1833	-0.607247	-1.11457	-1.10935	-0.96269	1.22131	-0.360807	1.38655	-0.164305	1.96769	-0.38745	-0.154222	0.139118	0.671421	0.54473	-1.11251	0.0807074	-0.162515	-0.609104	-0.924264	-0.375577	-0.336068	1.20751	-0.13092	-0.849606	4.82441	-0.133575	-0.0786624	-0.0738675	-0.179348	0.703816
MS	M	-0.819829	-0.816598	-1.03518	-1.05872	0.827991	-0.255034	0.220485	-0.603041	0.581116	-0.831221	0.714542	-0.797943	-0.824256	-0.787136	-0.335554	-0.851963	-0.947997	-0.315598	-0.827155	0.758304	-0.991659	-1.03844	-0.419554	-0.456053	-0.364911	-0.597929	-0.942301	-0.835148	-0.721973	-0.491881	-0.129599	-0.614061	-0.62503	-0.0999085	-1.07798
MS	F	0.188623	-0.811949	-0.387811	-0.76947	-0.0995371	-0.513856	-0.379533	-0.361797	-0.276554	0.144928	-0.160812	0.112342	-0.498221	1.32823	-0.42249	-0.344315	-0.105022	0.338071	0.0210071	-0.464355	0.0519137	-0.575299	-0.629161	-0.857293	-0.858595	-0.0859352	1.15396	0.0765986	-0.678909	2.53788	-0.220418	-0.667351	-0.19617	-0.201591	-0.529737
MS	M	0.367999	-0.063349	-0.33207	-0.228457	0.641673	0.137896	0.127977	0.441548	0.158878	0.336036	-0.429952	-0.0279311	-0.487704	-0.320396	-0.209529	-0.725118	1.11383	0.526025	0.261823	0.778559	-0.580491	-0.206445	0.251474	-0.620851	0.357331	0.358405	1.02178	0.216066	0.396836	-0.339408	-0.0883593	-0.20939	0.399516	-0.0760767	0.129106
MS	M	1.54921	-0.200515	0.30705	0.291389	0.82001	-0.524148	1.04537	1.27639	-0.68413	-0.423712	1.24204	-0.600464	0.0816348	-0.687333	-0.341278	-0.0503963	0.772617	-0.0700889	0.291063	-0.482769	1.03869	0.0726726	0.936885	0.236878	0.759593	2.45249	0.155275	3.3859	0.37877	-0.454198	0.0537895	-0.0611766	0.250195	-0.0633664	-0.712749
MS	F	-1.62305	-0.939815	-1.18933	-0.994366	-1.69006	6.35633	-2.06621	-1.1062	-0.122613	-1.43288	1.93935	-0.804996	-1.01175	-0.606743	-0.474829	-0.489176	-1.3417	-1.62375	-0.975965	-0.895232	-2.22659	-0.936921	-0.866319	-0.142337	-0.858595	-0.696871	-1.59057	-1.06998	-0.796971	-0.331871	-0.13721	-0.910487	-1.19458	-0.184909	1.35134
MS	M	1.35993	0.808467	1.01056	0.544038	0.593352	-0.0607104	-1.88622	4.32932	-0.742774	0.989924	0.240887	-0.591217	2.48106	-0.660446	-0.290204	-0.865112	0.956755	0.282875	0.213771	2.77643	4.04887	2.18642	-0.36875	2.95499	1.29746	1.21072	0.937207	1.21989	-0.192792	-0.375932	0.0523987	1.19614	0.746281	0.227382	-0.667062
MS	F	0.564079	-0.247012	0.825429	-0.0908281	0.205044	2.05512	1.66616	0.225168	0.976963	0.72434	-1.54121	2.90667	0.0975324	1.50288	-0.293904	-0.566058	1.20342	1.09786	0.340977	-0.374129	0.246632	-0.218767	0.0119474	-0.156997	-0.800694	0.4108	0.863664	0.541764	0.729442	0.253094	-0.182268	-0.0919849	1.06946	-0.15075	-0.308148
MS	F	1.0785	0.947958	-0.474543	0.723459	0.285289	0.361944	0.245723	0.618478	2.33457	1.29368	-0.0754402	-0.698733	-0.485393	-0.736612	0.140968	-0.312207	1.63427	1.45905	0.312109	1.77289	0.6262	-0.504582	1.39164	-0.623568	-0.881451	0.606405	0.96742	0.461215	1.62365	-0.412456	-0.2009	-0.188573	1.73438	-0.0728991	0.510666
MS	F	-0.276078	0.394645	1.42913	-0.383622	0.299944	-0.245638	2.41884	-0.245376	-0.192986	0.0917642	-0.106507	4.35391	-0.0633074	2.34444	1.62212	-0.505069	1.07285	0.59399	-0.211427	-0.926535	0.1543	-0.538333	-0.0675093	0.359998	-0.281106	1.26694	0.321101	-0.325517	0.303285	1.43288	-0.147005	0.952167	0.309428	-0.0117307	0.29408
MS	F	-0.432679	0.336524	-0.666722	-0.510963	0.605831	-0.722115	1.09926	-0.447523	-0.769164	-0.490693	1.02763	4.78868	-0.621162	6.77415	-0.364997	-1.24976	-0.314526	2.42266	-0.422257	-0.370446	-0.386569	-0.209124	-0.898168	-0.688554	-0.337484	1.39261	-0.113726	0.154803	-0.590044	4.86093	-0.0948084	-0.727302	-0.367714	-0.147572	0.578209
MS	M	0.532872	0.701525	0.759826	0.678374	0.0197414	-0.816976	0.588048	-0.327319	-0.373317	1.01592	0.258609	-0.395462	1.34892	-0.475216	-0.20545	0.705724	0.240169	-0.067729	0.0455916	4.37104	0.840198	-0.0976912	0.751412	1.20192	0.20496	0.547944	0.31996	-0.315188	0.220768	-0.133018	0.107626	2.19782	1.92207	0.266307	-0.210454
MS	M	1.3608	0.636429	3.12875	0.752906	0.998928	-0.850471	-1.32197	3.13309	-1.12983	0.97072	1.30542	-0.726161	2.85152	-0.679937	0.347858	-0.853361	0.442851	0.0140288	0.546406	0.476577	2.90448	0.386346	0.520095	2.2198	0.587413	1.54447	1.36133	2.01601	0.320862	-0.298246	0.176053	1.33602	1.33453	-0.144395	-1.17146
MS	M	0.155869	1.13627	0.455359	0.168396	0.841486	-0.527599	1.80308	0.760125	-0.728113	0.467188	0.634437	-0.373206	0.341335	-0.454896	0.267847	0.133672	1.9553	1.10491	0.398899	0.557596	0.27192	-0.121264	1.21768	1.45461	0.0114476	0.0088525	0.33874	0.758407	1.60637	-0.352162	-0.0804407	0.626598	1.73765	-0.0800487	0.0609042
MS	F	0.678768	0.0203454	-0.646598	-0.828513	-0.809984	-0.125144	-0.714553	0.713316	0.781972	-0.0471168	0.853614	0.903042	-0.542425	1.53654	-0.38239	-1.14685	-0.0134575	0.639562	-0.459693	0.445274	0.581241	0.663857	-0.868798	-0.220772	0.00382903	-0.236206	0.277346	0.24056	-1.08114	-0.146352	-0.0343851	0.0745466	-0.388258	0.092335	-1.19648
MS	F	1.62222	-0.723605	0.577307	-0.427072	1.8362	0.791822	1.18807	-0.0706865	0.0709122	1.87825	-0.385754	0.319068	0.125182	0.193551	-0.15874	0.00169148	2.58096	3.2127	0.0915942	1.13578	1.07124	0.430276	0.262164	0.0935762	0.826636	1.31489	3.41709	0.758686	-0.00773988	-0.0530124	0.355184	-0.0187111	0.799119	-0.114208	0.537394
MS	F	-0.238912	0.213307	-0.681613	-0.672173	-0.576941	-0.721604	0.604367	-0.0089163	-0.210579	0.649162	0.266687	0.737222	-0.302971	1.51608	-0.278882	1.7129	0.320686	0.0396207	-0.0747231	1.19839	-0.198817	-0.698518	0.31159	-0.448354	-0.619371	-0.516561	0.165965	-1.03723	-0.226678	0.283821	-0.187287	-0.437538	0.175934	-0.178554	0.423768
MS	F	0.0913985	-1.08628	-0.417795	-0.445028	-0.191535	0.60421	0.0676339	-0.604111	-0.845402	0.0826304	0.370137	0.610428	-0.456328	0.921065	-0.335649	-0.651652	-0.0360941	1.50554	-0.395997	-0.451466	-0.311576	-0.435472	0.270209	-0.360767	-0.334436	0.132944	-0.0557925	0.714818	-0.943548	-0.174759	-0.181363	-0.240198	-0.52383	-0.196825	1.23152
MS	F	0.228388	-0.456248	-0.4512	0.500899	-0.86411	1.84699	-0.280289	0.273279	0.494616	-0.516689	0.314017	-0.00598902	-0.0768215	0.0950602	-0.281697	0.382764	0.0774692	-0.717701	-0.66717	-0.258123	1.07519	-0.687268	0.444551	1.01296	-0.386243	0.106692	-0.00440286	-0.471756	-0.610649	-0.319696	-0.126745	-0.608232	0.353153	-0.207946	0.755691
MS	F	1.02213	1.70818	0.48816	0.727837	0.764724	-0.162091	0.488614	1.67247	3.32419	0.41098	-0.0229503	1.13406	0.785017	1.69226	0.0327484	0.544513	0.6397	2.20285	0.286593	1.19655	0.822033	-0.494403	-0.640071	0.584618	0.994245	0.0512459	0.772087	0.326732	0.312073	0.247877	-0.165578	0.535839	1.74637	-0.225423	-0.987399
MS	F	0.777624	0.408594	-0.0207605	0.682934	0.484376	0.00512969	-0.906684	-0.290377	0.757048	0.423861	0.752904	0.830006	0.933765	1.39257	-0.54219	-0.766826	-0.440764	-0.329968	0.0705485	-0.0150648	0.196641	-0.322432	-0.758926	-0.149109	1.00034	-0.62635	0.302495	-1.05937	-0.270817	-0.200268	-0.141185	0.032081	0.164743	-0.210329	-0.543957
MS	F	0.367058	-0.691057	0.240441	-0.570233	-0.689835	0.404709	-1.07206	0.608617	0.0327936	-0.238459	0.472661	2.00391	-0.0331012	1.52763	-0.309527	0.160187	0.470997	0.433831	-0.713918	-1.27823	0.74895	-0.472438	-0.455756	0.390446	0.849492	0.502793	0.197986	-0.0148217	0.162762	0.213672	-0.00730948	-0.762274	-0.667236	-0.107852	0.219295
MS	F	0.463238	1.63844	0.988831	1.1698	-0.692012	0.835737	-0.913326	0.906727	2.75974	1.68737	-0.329207	-0.431666	0.777158	-0.543779	-0.256935	-0.0133944	-0.0234199	-0.274221	-0.00525348	0.692015	1.16819	0.154104	0.265691	0.948296	-0.218634	0.500072	0.78152	0.492449	0.487653	-0.348104	-0.166345	0.541667	1.2494	-0.0649552	-0.47773
MS	M	1.47559	-0.235387	1.51747	0.167549	-0.588115	-0.0204393	-0.634665	0.567468	-0.604961	0.421519	-1.68074	0.735655	0.794089	0.17558	0.026961	0.315913	-0.598458	0.599024	0.20986	1.07502	1.66983	0.278127	-1.0503	2.28561	1.16033	0.27678	0.714328	0.0341905	-0.338002	-0.315058	-0.0063057	0.14782	0.227573	0.236915	-0.617293
MS	F	2.5711	-0.49112	0.0641603	-0.183169	1.20179	1.88068	1.10305	0.594821	3.16879	1.54147	-1.87992	1.70471	0.0702154	1.2916	0.850217	0.124745	2.02596	1.82935	-0.0659695	-0.274696	-0.0897237	-0.272073	0.358041	-0.359908	-0.62699	-0.113621	2.00743	-0.389157	0.233365	0.3331	-0.235501	-0.0961482	0.723819	-0.168226	-0.714724
MS	M	-0.968882	-0.777076	-1.04484	-1.05223	0.568394	-0.730681	-0.495381	-0.765236	-0.235503	-1.18135	0.790875	-0.778352	-0.50051	-0.745528	-0.164053	-0.197866	-1.3371	-0.701313	-0.981553	-0.779226	0.036883	-0.759324	-0.439556	2.00137	-0.995729	-1.08735	-1.34481	0.519487	-1.08016	-0.484924	-0.108369	-0.45086	-0.98994	-0.191264	-0.869429
MS	F	2.69881	0.476015	0.989233	0.940774	-0.511063	-0.82356	0.977339	2.19466	2.97086	1.47519	-0.127574	0.0317828	1.6741	0.141022	0.0513437	1.54378	2.0921	-0.569708	-0.279593	0.130402	1.27753	1.24942	0.314401	0.967167	1.40108	3.11144	1.30584	0.38802	1.55803	-0.0843188	0.0691479	1.19947	0.864027	-0.225423	0.784789
MS	M	-0.448506	-0.26561	-0.761503	-0.597238	0.65778	-1.25689	0.349236	-0.861152	-0.748639	-0.417857	-1.33224	-0.500157	-0.392723	-0.522906	-0.338906	-0.169523	-0.291328	0.481055	-0.361728	-0.0647813	-0.148954	0.353398	-0.538904	-0.860532	0.607221	0.235159	0.259775	-0.319734	-0.728907	-0.327233	-0.144295	-0.280998	-0.723911	0.0208395	0.351617
MS	F	-0.172156	2.45213	-0.177321	0.505256	-1.16782	4.52559	-1.62046	1.52349	1.16462	-0.826771	0.517892	-0.842298	-0.164356	-0.761701	-0.268161	-0.523893	-0.789523	-1.06909	-0.85323	-1.29296	0.777567	-0.789861	-0.859486	5.0405	-0.956113	-0.574177	-0.629101	1.01065	-1.00556	-0.491302	-0.0805391	-0.799744	0.0477958	-0.207152	-0.392281
MS	M	-1.43359	-0.498095	-1.54893	-0.947221	-0.687949	-0.563012	-1.66572	-0.655934	0.562056	-1.1577	-1.18015	-0.736975	-1.1785	-0.596238	-0.393206	-0.486568	-0.698424	-0.250989	-0.0968863	-0.9339	-1.74769	-1.27845	-0.941312	-1.18636	-0.636132	-0.694812	-0.769913	-0.747684	-0.809275	-0.259403	-0.178751	-1.18859	-0.818156	-0.213507	-1.28417
MS	M	0.00444598	-0.000578199	1.30416	0.189807	-0.0954741	-0.424748	0.393545	0.259503	1.34789	0.438615	-0.555323	-0.695285	-0.127866	-0.698806	-0.233026	2.00717	1.1042	0.426908	-0.125382	0.642298	0.939138	-0.101709	0.830979	1.04276	1.37365	0.135445	0.454683	0.670105	1.52033	-0.339408	-0.0707834	0.485047	1.43789	0.194812	-0.728549
MS	F	-0.95739	-0.798	-1.08811	-0.65369	-0.849163	0.396015	-1.19882	0.304429	-1.43917	-1.17386	0.457324	-0.619742	-0.905066	-0.637293	-0.524449	-0.747599	-1.49663	-0.133833	-1.13949	-1.18617	-0.605365	-0.712715	-0.885715	0.0205732	-1.46199	0.873083	-0.819708	-0.474324	-1.22743	-0.436226	-0.0980494	-0.893001	-1.14158	-0.144395	0.636536
MS	M	0.69355	-0.679433	-0.831935	0.155424	-0.321117	-1.30995	-0.239871	1.66498	-1.11223	-0.423946	-0.874924	-0.585418	-0.676287	-0.365736	-0.249819	0.171132	2.18484	0.127619	-0.330997	-1.0941	-0.440152	-0.526815	-0.16008	0.0187906	-1.07344	-0.231941	-0.230258	0.090078	-0.0273681	-0.480286	0.256388	-0.639041	-0.475548	-0.21589	-0.884043
MS	F	0.131003	0.292352	-0.932753	-1.06721	-0.199081	0.31087	-1.56221	0.354821	2.09853	-0.551351	-0.49963	2.55325	-0.906763	1.32491	-0.412149	-1.09543	-0.210545	0.385636	-0.646497	-0.224979	-0.32221	-0.928081	-1.05251	-0.207088	1.1649	0.398335	-0.517932	0.636455	-0.540339	1.00735	-0.102635	0.705701	-0.97747	0.536402	-1.03835
MS	F	-1.0061	-0.300483	-1.04645	-0.325779	-0.0932975	0.492857	0.536813	-0.981296	-0.0698336	-0.83005	0.670273	0.161712	-0.713507	-0.199374	-0.393649	-0.335602	-0.142816	-1.28544	-0.68058	-1.09778	-0.293317	-0.789058	0.253183	-0.389253	-0.608705	-1.2125	-1.24261	-0.750165	0.106221	-0.309261	-0.155094	-1.21024	-0.270511	-0.233367	0.316594
MS	F	-0.336743	-0.691057	-0.273108	-0.643604	-0.22491	1.52591	0.101031	-0.394694	1.78918	-0.323005	0.758029	-0.740267	-0.265448	-0.722582	-0.390518	-0.50324	0.604275	-0.133859	-0.507185	0.548389	-0.462147	0.218125	0.00147804	0.308259	-0.45481	-0.303859	-0.579026	-0.406768	-0.182734	-0.392745	-0.138148	0.121175	-0.349808	-0.216685	-0.652053
MS	M	1.07257	0.896811	1.53578	2.53707	1.57936	-0.720517	1.86693	1.03209	-0.750105	1.40867	0.530489	-0.59153	1.56879	-0.500858	0.375624	0.367194	2.8856	2.50368	3.58798	4.23294	1.24607	3.25548	1.48586	0.592209	0.646838	1.58502	2.76133	1.53348	2.57694	-0.215342	0.064772	0.760656	2.57475	0.0113067	-0.215325
MS	M	0.52368	-0.432999	-0.705962	-0.535608	0.310973	-0.557963	0.682928	0.997702	-0.600563	-0.619738	-0.39497	-0.537615	-0.584007	-0.619944	-0.0751554	0.629112	0.223603	-0.200776	-0.594534	-0.584043	-0.384057	-0.816916	-0.525239	0.055042	0.831208	-0.220727	-0.453572	-0.129356	0.460799	-0.359699	-0.0777377	-0.18441	-0.231103	-0.0371513	0.473669
MS	F	-0.0487695	0.376046	0.0631541	-0.622038	-0.49481	1.6783	-0.697	1.50604	0.169141	-0.122764	0.31537	1.84671	-0.177791	2.74828	-0.219586	0.078035	-0.00602619	-0.122086	-0.245883	-0.236027	0.512359	-0.157694	-0.950073	0.235114	-0.0525485	-0.411184	0.226382	0.863889	-0.421593	0.694862	-0.155593	0.500034	-0.229024	-0.0752823	-1.01413
MS	F	-0.328868	-0.767777	0.511504	-0.962353	0.766901	0.0195761	-1.58128	-0.215111	1.87275	-0.834265	-1.02456	-0.54937	-0.335676	-0.636118	0.148716	-0.460403	-0.80919	-0.570207	-0.246814	-1.02965	-1.42756	0.181427	-0.548217	-0.790828	-0.0373113	-0.408795	-0.669482	-0.800477	-0.15461	-0.366656	0.901861	-0.48833	-1.82264	-0.201591	-0.893655
MS	M	0.86144	0.00639633	0.831466	0.510557	0.7862	-0.353475	2.02462	1.11079	-0.0463759	0.537917	-1.06962	-0.660962	0.319196	-0.711938	0.235115	1.17059	0.051255	0.709075	0.0951329	0.469211	0.448264	-0.174033	1.44316	0.0902402	-0.433478	0.113568	1.13134	0.300986	1.02064	-0.319117	-0.0628123	0.386793	1.10687	-0.144395	-0.459298
MS	M	-0.422504	-1.43036	-0.886671	-0.362883	-0.718567	-0.796265	1.00315	-0.866878	-0.682664	-1.23147	0.991902	-0.61504	-0.938183	-0.68595	-0.351588	-0.69457	-0.621818	-0.423184	-0.710379	-0.795799	-1.28929	-1.10782	1.07574	0.00857454	-1.11153	-0.597451	-0.962801	-0.494232	0.388145	-0.51739	-0.157206	-1.40009	-0.619274	-0.257199	-0.658372
MS	M	2.93017	1.19439	1.7831	2.91169	-0.289773	0.393778	2.24588	4.70044	0.218989	1.09672	-0.404686	-0.629772	1.87191	-0.506663	0.081577	1.65124	2.92944	0.478485	1.15953	0.384509	1.5252	1.38844	0.907185	0.0219029	0.758069	1.32316	1.70133	1.57952	0.571537	-0.205486	0.10142	0.50503	1.5817	0.300466	-0.737897
MS	M	-0.0755862	-0.100546	-0.0322308	-0.410913	1.13286	-0.24519	0.587953	-0.694801	-1.4465	-0.460013	-0.921507	-0.459721	-0.128891	-0.398912	5.63252	-0.749105	-0.656777	0.299001	0.0468953	-0.346508	0.702813	0.00195557	-1.06838	0.848941	-0.439573	-0.00772984	-0.00236351	0.251647	-0.453623	-0.33535	-0.10833	-0.444199	-0.198888	-0.134862	-0.779766
MS	F	0.132516	-0.200515	-0.605547	-0.535136	-0.835959	-0.789042	0.754941	-0.886776	0.746785	-0.55908	0.98934	0.645849	-0.823252	0.671073	-0.131701	-0.123244	-0.159848	-0.111781	0.104073	0.460004	-0.384115	-1.06362	0.444386	-0.402658	-0.326818	-0.222491	-0.0903068	-1.41946	0.145185	0.26353	-0.242836	-0.330958	-0.116873	-0.10388	-0.0358684
MS	M	-0.527938	1.54777	1.10756	1.10345	-1.05435	0.621278	-0.568439	-0.646269	-0.933368	-0.586481	-2.31845	-0.453922	0.634159	-0.538733	-0.302285	1.39282	-0.0958016	-0.661666	-0.176413	-0.510389	-0.102348	1.01583	0.336331	0.528577	-0.665083	0.310754	0.0111774	0.80592	0.904241	-0.411296	-0.0659155	-0.230206	-0.217434	-0.188881	0.152937
MS	F	0.480284	0.245855	-0.162832	-0.312173	0.308941	0.424333	-0.667872	0.535665	0.271768	0.0758386	0.881941	-0.509091	-0.116757	-0.672473	-0.224741	-0.639067	-0.0248281	-0.658362	-0.212917	-0.981775	0.334479	0.0619579	-0.156168	0.125604	-0.0647382	-0.526525	0.886986	0.148502	0.0252668	-0.422891	0.0386673	0.711529	-0.150127	-0.244488	0.425743
MS	M	0.167187	-0.233063	0.140026	-0.410996	-0.328372	0.130481	-0.777363	0.357089	0.038658	-0.551585	-2.03226	-0.570529	0.599641	-0.522491	0.300136	-0.931157	-0.558733	0.0970452	-0.217015	-1.15855	0.0927018	0.191874	-0.938722	0.75831	-0.243013	0.913233	-0.101857	1.00557	-0.446397	-0.391005	-0.0529779	-0.559106	-0.296251	-0.0228522	-0.269176
MS	F	-1.7988	-1.34434	-1.36078	-1.0803	-0.132186	0.386363	-1.07348	-0.278095	1.12064	-1.6802	0.435616	-0.620525	-1.00825	-0.745736	-0.533683	-0.801972	-1.46665	-1.49144	-1.03556	-1.02965	-1.84588	-0.932635	0.212958	-1.38793	-1.25324	-0.881373	-1.8243	-1.12939	0.284926	-0.404919	-0.119581	-1.24188	-0.833424	-0.182526	1.80518
MS	M	-0.0908832	1.48035	-0.256607	-0.304175	1.28102	-0.720837	0.919557	0.123575	-0.333732	0.0664705	-0.0909915	-0.494515	-0.589981	-0.585663	-0.33198	1.68095	-0.00164923	-0.260455	-0.286298	1.01978	0.345586	0.0965129	0.396557	0.0867146	0.719976	0.0315383	1.09796	0.129886	-0.627543	-0.163164	-0.135419	1.22694	0.461387	0.57771	0.241678
MS	M	1.69917	0.315601	1.20315	0.778069	0.54271	-0.215083	0.388232	2.47814	1.21887	1.00843	1.04208	-0.531816	0.949901	-0.484754	0.0747145	-0.13037	0.121439	1.30506	0.3542	1.9736	1.67799	-0.0186702	-1.2771	0.816977	0.930249	0.850618	1.03474	0.716988	0.27643	-0.422312	0.0236304	3.06129	0.695281	-0.0991141	-0.636648
MS	M	0.92221	0.0900907	0.0973639	1.22344	0.522685	-1.20109	0.688241	1.00196	-0.666537	0.342827	-0.314901	-0.495925	0.522652	-0.448053	-0.0851172	1.02148	0.883126	0.430369	0.23519	0.793289	0.0908794	1.48755	1.11839	0.723968	1.11462	-0.124468	0.561647	-0.0717062	2.17461	-0.305203	0.0987166	-0.226875	0.708711	0.394999	-0.269044
MS	F	-0.47995	-0.900293	-0.238697	-0.919844	0.76516	-0.552146	-0.208181	-0.529494	0.100234	-0.434719	0.513408	2.31737	-0.727845	1.61029	-0.427013	-0.0579527	-0.636243	0.31809	-0.518174	-0.210248	-0.797622	-0.803255	-0.505182	0.463881	-0.288725	-0.484279	0.122104	-0.45917	-0.757812	0.328462	-0.0735455	-0.350109	-0.620633	-0.0919646	0.600197
MS	M	-0.80118	-1.19555	-0.481385	-1.05864	-0.322713	-0.141444	-1.64912	-0.283546	-0.248698	-1.30431	0.353411	-0.730863	-0.826416	-0.715601	-0.286852	-0.692795	-0.522385	-0.98479	-0.398418	-0.309681	-0.987619	-0.783968	1.5311	0.532798	-0.395385	0.391092	-1.08529	-0.129101	-0.892085	-0.366656	-0.0574654	-0.806405	-1.37044	0.0375218	-1.05534
MS	F	0.18102	-0.581789	-1.03639	-0.8403	-0.848438	-0.671617	-0.243192	0.334353	2.7744	-0.259537	0.730983	-0.176824	-0.987017	0.445547	-0.440896	-0.415441	0.737763	-1.1557	-0.40475	-0.204724	-1.03286	-0.659142	-0.3358	-1.22291	-0.751935	-0.805521	-0.307328	-1.06356	-0.811619	0.591087	-0.210557	-0.74229	-0.22151	-0.134862	-0.227175
MS	F	-0.73312	-0.593413	-0.627079	-1.05049	-0.428206	-0.281434	-1.01655	-1.17601	0.282031	-1.20664	-0.285436	1.26415	-1.00223	0.771291	-0.385964	-0.793152	-1.12467	-0.721319	-0.73366	-0.569312	-1.12055	-0.83647	-0.668283	-0.616464	-0.444144	0.0789322	-0.844422	-0.222069	-0.874214	0.376001	-0.132985	-0.217716	-1.47396	-0.0180859	-0.177406
MS	F	-0.719663	0.0156957	-0.792091	-0.271727	-0.591017	-1.11792	0.675242	-0.296694	-0.282418	-0.467507	-1.93757	0.596636	-0.865405	0.392397	-0.117975	-0.754026	-0.33565	-0.261425	-0.231169	0.309013	-0.873505	-0.987012	-0.181845	-0.910527	-0.873832	-0.611533	-0.243973	-0.792286	-0.521492	0.237441	-0.154759	-0.77976	0.315743	-0.092759	0.782682
MS	F	0.266648	0.494613	0.176248	-0.548887	0.592772	0.139878	1.38228	-0.369411	1.84929	0.593656	0.536432	1.57494	-0.371372	1.12254	-0.268351	-0.342621	1.55862	1.305	0.220104	0.261138	-0.0953982	-0.532976	0.588972	-0.332657	0.558462	0.438045	0.72899	-0.131143	0.652589	0.212512	-0.0659548	0.214433	1.01567	0.108223	0.627978
MS	F	-0.483755	-0.335356	-0.307921	-0.865534	-0.716825	-0.634989	-0.0336975	0.799867	0.918319	-0.745035	1.24054	-0.341547	-0.154843	-0.520694	-0.355857	-1.03547	-0.290596	-1.08215	-0.627314	-0.488293	0.548451	-0.701197	-0.845601	0.322025	-0.491379	0.617288	-0.519991	-1.08684	-0.919818	-0.235633	-0.173726	0.283544	-0.386259	-0.0172915	-1.09418
MS	M	5.59368	4.84905	5.91283	7.19857	-0.0188572	-0.165351	1.4135	4.39893	3.28314	4.35258	0.643369	-0.201117	7.37822	-0.329174	1.01413	1.84163	4.0114	0.774785	3.18048	3.69158	2.11019	2.05543	0.405484	2.36973	5.30789	5.06533	2.83123	5.45128	3.86186	-0.279114	0.12511	6.26952	5.7539	0.607897	0.0663024
MS	F	-0.0485186	-0.823573	-0.780822	-1.00186	-0.977439	0.976239	0.663288	-0.102404	1.59419	-0.473128	1.93729	0.00811664	-0.992492	0.39765	-0.112757	-0.863553	0.149042	-0.516925	-0.338447	-0.153166	-1.15271	-1.09577	-0.895137	-0.196682	-0.713842	-1.01333	-0.207439	-0.925468	-0.26193	-0.191572	-0.0911148	-0.814732	-0.793136	-0.147572	-0.74685
MS	F	-0.491595	0.0203454	-0.209317	0.117996	-0.746863	1.40081	0.713764	-0.654483	-0.335198	-0.576176	0.181885	-0.272429	-0.326612	0.269647	-0.234892	0.632957	-0.0974382	0.588641	-0.233591	0.307172	0.568568	-0.799504	-0.123548	1.07669	0.503608	-0.332869	-0.562064	-0.906469	0.74409	0.395133	-0.149583	-0.136116	0.504953	-0.092759	0.457211
MS	F	0.0998937	-0.260961	0.0933392	-0.0989469	-0.489732	-1.13806	-1.8829	0.0496793	0.0342597	0.187787	0.195408	0.251518	-0.00959061	0.0748784	-0.430144	-1.1095	-0.779427	0.970317	-0.261155	-0.368605	-0.0981794	-0.633962	-0.947594	-0.541563	-0.197302	-0.419273	0.0498284	-0.746583	-1.15917	0.42354	-0.142917	-0.542453	-0.157561	-0.0824318	-0.178328
MS	F	1.20369	-0.725929	0.0138518	-0.217163	-0.156564	0.463453	1.09575	1.12643	-1.15182	0.200433	-1.45413	-0.0114745	0.922165	1.19165	-0.121865	2.5317	-0.158478	-0.332563	-0.237688	-0.572995	1.3093	0.899848	-0.277392	1.54062	-0.988111	0.863008	0.248022	0.4422	-0.0529532	1.08619	-0.100962	1.7765	0.739007	-0.128507	-0.278655
MS	F	1.07984	-0.256311	-0.361047	0.0970944	0.0862007	0.0200236	0.463851	-0.00766213	-0.285351	0.306995	1.5563	-0.272429	-0.113557	0.0463335	-0.269079	0.572883	1.06846	0.220154	0.0634711	0.145133	0.396502	0.271966	-0.25221	-0.125425	-0.267393	0.80532	0.635508	-0.0953629	0.64507	0.605581	-0.0652528	-0.361766	0.116221	-0.142011	3.08034
MS	M	0.927207	1.0456	0.513516	1.2105	1.45224	-0.661645	0.763291	1.21872	-0.618156	0.656891	-2.30767	-0.374147	1.17466	-0.674615	0.224268	1.24561	0.93407	-0.699477	1.97174	1.8981	1.28928	-0.0342066	2.41885	0.966221	1.63421	3.39349	0.450865	1.25137	1.7254	-0.333031	0.0225151	1.4501	2.53182	-0.0363569	0.15399
MS	M	-0.277688	0.394645	0.800677	0.14395	-0.86469	-0.321322	-0.658954	0.115212	-0.64308	-0.429801	0.697674	-0.486992	0.4387	-0.463328	0.960493	-0.856588	-1.00638	0.731101	-0.512773	0.270345	1.12707	0.0994594	-0.188733	2.32565	-0.168351	-0.116636	-0.0898719	-0.464283	-0.528816	-0.427529	-0.0706391	0.427593	-0.0819411	0.0867743	-0.838488
MS	F	-1.155	-0.154018	-1.03257	-0.727278	-1.39143	-0.749027	-1.25224	-0.40963	-0.195918	-1.13709	0.541877	0.323456	-0.695645	0.662917	1.50925	-0.959285	-1.64097	-0.368854	-0.676296	-0.245234	-0.0378585	-0.803255	0.0424737	1.39289	-0.652893	-0.712682	-0.985804	-0.596316	-0.907319	-0.0889567	-0.208825	-0.784756	-0.670354	-0.136451	-0.554753
MS	F	-0.599678	-0.493445	-0.887274	-1.00388	-0.216349	-1.12444	-1.51344	-0.873835	0.499014	-0.639176	0.253058	-0.244845	-0.827947	-0.26614	-0.362846	-0.254418	-0.618935	-0.385189	-0.306413	-0.814212	-0.502772	-0.912812	-0.0482788	-0.253532	-1.07953	-0.543586	-0.666418	-0.770128	-0.203436	-0.331871	-0.247986	-0.800576	-0.746693	-0.225423	-0.381353
MS	M	0.533374	0.294677	0.0895158	0.447416	-0.544002	-0.762131	-0.484091	0.903856	-0.478876	-0.131663	1.00785	-0.723653	0.310955	-0.569421	-0.230307	-0.847149	-0.79213	-0.631354	-0.229307	-0.913645	1.00966	0.657696	-0.35255	1.89017	0.436565	-0.60815	-1.52239	-0.442811	-1.12089	-0.309261	-0.173031	0.116179	0.275375	0.0534097	-0.493135
MS	F	-1.81857	-1.65354	-0.94523	-1.29734	-1.61228	0.2139	-1.7661	-1.09891	-0.709054	-1.67341	0.567179	-0.74058	-1.30675	-0.705095	-0.531754	-1.19773	-2.09971	-1.5986	-1.17227	-0.990982	-1.40924	-0.998262	-1.43012	-1.42423	-0.342055	-1.33553	-2.0818	-1.02027	-1.25067	-0.377671	-0.225417	-1.32765	-2.02536	-0.122152	-0.773709
MS	F	0.400015	0.722448	0.197176	-0.101572	0.169493	-1.29454	1.49272	-0.914141	0.512209	1.66559	0.469672	1.55284	-0.066695	0.20143	-0.353896	-0.557372	0.92799	0.547211	0.541936	3.6345	0.249983	-0.143764	0.302003	-0.32877	-0.0449299	-0.566161	2.4829	0.00987981	-0.00481029	0.95227	-0.237574	0.864738	0.862669	-0.0768711	0.46906
MS	F	-1.78075	-1.4629	-1.45999	-0.985342	-1.80034	3.75392	-2.95314	0.0266625	-0.97002	-1.98583	-0.0604583	-0.250487	-0.967479	-0.639919	-0.528718	-1.43655	-2.1625	-1.69581	-1.37919	-1.37214	-1.23722	-1.21229	-0.798764	0.570742	-1.29743	-1.28527	-2.31636	-1.18436	-1.04765	-0.476808	-0.128569	-1.19859	-1.69514	-0.243694	-0.224542
MS	M	-0.0356538	-0.746853	-0.0451098	-0.611122	1.09804	-0.489885	-0.14613	-0.914148	0.677879	0.365779	1.44104	0.550244	-0.0476915	0.263012	-0.239351	-0.984535	0.0574779	-0.0277154	0.398899	-0.366763	0.705972	0.151961	1.35676	-0.0025052	-0.754982	-0.4713	0.251395	-0.689547	0.146259	-0.201428	-0.10072	-0.609898	-0.117273	-0.13089	-0.645601
MS	F	-0.51706	-0.267935	-0.724275	-0.983692	-0.399475	2.40752	-0.400502	0.367804	-0.275088	-0.957923	1.51182	-0.793241	-0.799178	-0.750228	-0.508763	-1.17046	-0.972328	-0.438864	-0.85174	-0.313364	-0.154923	-0.850667	-0.451072	0.457533	0.608745	-0.668266	-0.714039	-0.257697	0.505329	8.46464	-0.00284826	-0.351774	-1.26796	13.5105	0.114228
MS	F	0.897401	0.257479	-0.432485	2.08184	-0.210109	0.836121	0.787105	-0.100492	1.45784	1.5246	-1.33054	-0.85609	0.357543	-0.801097	-0.392162	-0.591792	1.32211	0.399979	0.430934	0.0143969	1.55101	0.0166883	-0.610757	-1.27445	-1.06125	0.298216	2.23773	-0.373173	0.756492	-0.38057	-0.176875	0.784803	2.28658	-0.22304	0.670637
MS	F	0.489964	-0.0261515	0.330594	-0.00711948	-0.128268	2.69422	0.868133	0.387831	1.43585	0.400207	1.34072	1.13688	-0.430297	0.689665	-0.183945	-0.802107	0.3626	3.73563	0.31751	-0.0924016	0.275607	0.0997273	0.994962	0.192949	-0.395385	1.2697	0.532961	-0.775895	1.64377	-0.12664	-0.113132	0.123673	1.46883	-0.0673383	1.5433
MS	M	-0.884432	-0.27026	-0.864736	-0.947814	-0.398604	-1.21668	-0.203152	-0.712715	-0.90991	-0.700537	-0.211487	-0.517867	-0.72359	-0.510741	-0.168638	-0.856131	-1.24814	-1.03915	-0.476641	-0.151325	-0.999219	-0.779682	0.507918	-0.632004	-0.709271	0.0372741	-0.796328	-1.02348	-0.296793	-0.346365	-0.183528	-0.574926	-0.715358	-0.102292	0.173476
MS	F	-1.32527	-0.133094	-1.36239	-0.578434	-0.605383	-0.712079	0.252364	-0.785205	-0.914308	-1.43944	0.43647	-0.217417	-0.489431	-0.60937	-0.527959	-0.705703	-0.710404	-1.19574	-0.546483	-0.477244	-0.844221	-0.378417	-0.0679501	-0.366401	-0.765648	-1.34976	-1.36704	-1.62705	-0.70215	-0.286651	-0.0272866	-0.43504	-1.1455	0.216261	0.0377314
MS	F	-1.36665	-0.960739	-1.26539	-0.872789	-0.278165	-0.00893324	1.10362	-0.463578	-0.462749	-0.814124	-0.00782606	0.758537	-0.778983	-0.440312	-0.167089	-0.344933	-0.00120201	-0.0825703	-0.877069	-0.766337	-1.19621	-0.495207	0.146781	-1.11292	-0.489855	-1.21188	-0.970204	-0.830028	-0.369642	-0.375932	-0.230567	-1.11782	-0.923193	-0.211918	2.19675
MS	M	1.23753	-0.0238266	1.40981	0.0430051	0.838149	1.15759	0.35417	0.865536	-0.0654353	0.915682	-0.179175	-0.707353	1.70928	-0.739308	-0.0894814	-0.903755	0.658873	1.4884	0.356808	0.627568	1.62392	1.53094	1.09795	1.39233	0.424375	0.884665	0.974234	0.737869	-0.126291	-0.420572	-0.0390366	-0.101144	0.214783	-0.0864038	-0.959881
MS	M	0.87496	0.599231	1.00694	0.713901	-0.292095	-0.313971	1.08446	1.65954	0.26737	0.39927	1.22079	-0.695285	0.513688	-0.692447	0.541907	1.07843	0.871442	0.579018	0.619787	-0.328095	1.42722	1.15272	0.766345	1.10077	-0.131782	0.849	1.13852	1.4055	-0.0597889	-0.454198	0.314298	2.54005	1.09632	-0.178554	-0.00624411
MS	M	0.6921	0.885187	0.192346	0.370145	0.882552	0.00947641	-0.0423315	-0.395837	-0.22524	0.223853	-0.666459	-0.357533	0.658984	-0.579926	-0.154976	0.255193	0.820555	-0.651623	-0.0482762	0.233518	1.06804	0.0367784	1.15321	2.1551	-0.308533	-0.456409	-0.16845	1.1835	0.222428	-0.251866	-0.124043	1.15617	0.234607	0.117756	0.172555
MS	F	0.0999703	0.947958	0.205225	-0.493427	-1.35443	-0.27485	-0.359609	0.829882	0.789302	0.360861	0.504511	1.064	0.135626	0.9512	0.918053	-0.816036	0.00695247	-0.80528	-0.50197	0.187484	0.747948	0.133746	1.39202	1.76588	0.755022	-0.724778	-0.47383	-0.526192	0.261099	0.054241	-0.197876	0.866404	0.525177	-0.0149083	-0.934075
MS	F	-0.134997	-0.293508	-0.60937	-0.72362	-1.20584	-0.744105	-0.240535	-0.57906	0.44037	-0.198176	0.301989	-0.421636	-0.420957	-0.693553	-0.435014	-0.981389	-0.882942	-0.674541	-0.399163	1.01241	-0.458382	-0.139746	-0.047838	0.308675	-0.418241	-0.322537	-0.346849	-1.61569	-0.651859	-0.374772	-0.182524	-0.420052	-0.554286	-0.185703	-0.354889
MS	F	0.123533	-0.41905	-0.484806	-0.361071	-0.176444	0.529357	0.180541	-0.453617	-1.32628	-0.123232	0.800056	2.13995	-0.250395	2.64537	-0.37363	-0.300563	-0.391371	-0.369903	-0.421885	-0.366763	-0.0616983	-0.351094	-0.668118	0.515104	-0.753458	-0.543071	-0.614052	-0.0756224	-0.817185	0.159175	-0.142215	-0.880511	-0.483222	-0.223834	0.525939
MS	F	-0.907471	-0.488795	-1.29256	-0.512585	-0.157	1.85025	0.437854	-0.995682	-0.908444	-1.04622	1.22731	-0.712212	-0.615304	-0.791283	-0.382359	2.75253	-1.29174	-0.7354	-0.782456	-0.55274	-1.44816	-0.279573	0.298586	-0.301648	-0.278059	-1.36421	-1.03331	-0.89709	-0.981242	-0.348684	-0.136731	-0.490828	-0.769795	-0.0482729	2.82439
MS	M	0.233295	-0.502744	1.54182	0.277932	-0.0393174	0.0754443	0.356068	0.00482667	-1.14302	0.158511	-2.12048	-0.78227	0.484486	-0.794462	-0.0230694	-0.605668	-1.12036	-0.0398821	0.982966	-1.04806	1.56599	0.746628	-0.205594	1.25913	0.20496	-1.34156	-0.15429	-0.708474	-0.845211	-0.461735	0.0415212	-0.531628	0.751077	-0.161871	-0.864689
MS	M	0.787736	-0.251661	-0.434498	0.889419	0.357552	-0.673087	-0.24414	0.234329	-0.214978	-0.287407	-0.100137	0.297596	-0.252244	0.353139	-0.222495	0.431382	0.486754	0.125102	-0.00301853	-0.155008	0.179258	-0.556549	0.584454	0.130802	0.439612	0.616516	1.18442	0.357536	0.0324931	1.02242	0.138336	-0.168589	0.273537	-0.0276186	-0.276154
MS	F	-1.04779	-0.688732	-1.17665	-1.06451	-1.18001	0.261203	-0.860383	-0.430096	-0.343995	-1.0584	-0.415326	0.466707	-1.06262	0.847802	-0.454115	-1.0054	-0.824548	-0.535594	-0.862728	-0.793957	-1.87048	-1.15121	-0.560394	-0.993878	-0.517282	-0.809675	-1.4476	-1.22403	-0.581842	-0.095334	-0.181776	-1.18943	-1.16444	-0.0999085	0.313039
MS	F	-1.61873	-0.0842726	-1.13781	-0.852108	0.0246751	-0.196098	-1.16741	-1.66226	-0.204715	-1.45209	-0.0384304	-0.135134	-1.03814	-0.373892	-0.456614	-0.493963	-1.46541	-1.17959	-0.832184	-0.635601	-0.951482	-0.717537	-0.118203	-0.540694	-0.256727	-1.65607	-1.7307	-1.22916	-0.0647692	-0.199689	-0.134047	-0.996251	-0.804087	0.0256059	-0.178855
MS	M	-0.397855	-1.33271	-0.43168	-0.778715	-0.528185	-0.161132	1.02383	-0.156226	-0.90258	-0.915767	0.538959	-0.291707	-0.784241	-0.471069	-0.321481	-0.716835	-1.12358	-0.911607	-0.704419	-0.326253	-0.121411	-0.366095	-0.0499319	0.746343	-0.726032	0.361604	-0.837743	-0.350498	-0.717481	-0.455357	-0.147497	-0.612396	-0.975871	-0.216685	-1.11261
MS	F	-0.12676	-0.412076	-0.571136	-0.413194	0.000151874	-0.843184	-1.12339	-0.166347	0.109031	-0.345957	-0.0540884	0.405583	-0.34386	0.414169	-0.0636756	-0.196387	-0.279025	-0.0566375	-0.357444	0.0770029	0.510146	-0.6795	-1.02815	0.367065	-0.32377	0.0904406	-0.0678257	0.580248	-0.769726	-0.289549	-0.0965732	0.097861	-0.591616	-0.0935534	0.921719
MS	F	-0.211552	-0.56319	0.283707	-0.867291	1.24416	0.794891	-0.981544	-0.831983	1.95485	0.725043	0.686073	-0.211775	-0.408642	0.0145401	-0.38666	1.14515	-0.537733	-0.362429	0.380834	-0.197359	-0.693653	0.0378498	-0.36313	-0.395741	0.649885	-0.0303789	0.204452	0.280312	-0.166231	-0.144033	-0.167625	0.148653	-0.464038	-0.151544	-0.264304
MS	M	0.526551	-1.27227	-0.278743	-0.53897	0.107822	0.443573	-0.607719	0.307417	0.095836	-0.00542909	0.397005	-0.79089	-0.57456	-0.764051	-0.0975774	-0.759673	-0.721794	-0.153525	-0.184049	-0.00585798	-0.674157	-0.69584	-0.844003	-0.691497	0.758069	-0.255325	-0.161964	0.383872	-0.729688	-0.304043	-0.0471652	-0.600739	-0.912801	-0.19603	-1.22202
MS	M	0.3356	-1.10488	0.0287431	-0.0220825	-0.223024	0.201116	2.15992	0.0968612	-1.26324	-0.0204179	-0.229031	-0.37493	-0.199134	-0.560643	0.205451	-0.45758	0.999972	0.760337	0.395547	-0.188152	0.126408	0.331969	-0.238545	-0.329895	-0.713842	0.119377	0.547739	-0.292983	-0.300992	0.356869	-0.0484445	-0.288492	-0.824631	-0.182526	-0.115656
MS	M	-0.133882	-0.179591	-0.200664	0.330471	0.550545	0.135851	0.172666	-1.06515	-0.865927	-0.0293176	-0.189139	-0.737759	0.134066	-0.625128	0.0113068	0.393789	-0.0842502	-0.139628	-0.340496	-0.293109	-0.0212575	-0.407078	0.0815408	-0.518763	-0.332912	-0.223631	-0.1139	-0.234105	0.0916708	-0.457097	0.0305059	-0.620722	0.843084	-0.167432	-0.798594
MS	F	-1.12047	-1.08163	-0.168064	0.376472	-0.452874	0.297575	-0.79207	-0.952046	-0.31174	-0.509897	1.65587	-0.026834	0.107522	-0.551451	-0.405445	-0.746792	-0.932221	-1.05053	-0.377931	-1.11988	-0.269517	0.0343676	-0.40126	-0.409143	-1.07496	-0.716836	-1.10487	-0.190771	-0.470322	-0.366656	-0.0842065	-0.443366	0.0688191	-0.219068	-0.207689
MS	M	0.445418	0.457416	1.2935	2.26816	0.514123	-0.411133	0.906274	-0.403342	-0.959758	1.34146	0.943434	-0.638236	0.980844	-0.577369	-0.371511	0.112724	0.53255	1.7622	1.92593	-0.252599	1.90208	1.48969	-0.306596	0.454313	-0.910401	-0.404676	1.27489	-0.419234	-0.106858	-0.443762	-0.110639	-0.578257	0.941246	-0.15075	-0.705771
MS	F	-0.505916	-1.44896	-1.16296	-0.886987	-0.82464	0.270152	-0.0210785	0.354727	0.724794	-1.2303	-1.37708	1.14817	-0.895301	1.23831	-0.498358	-1.03342	-0.968531	-1.06049	-0.894204	-1.21931	-0.963836	-0.927277	-0.976908	-0.912442	-1.38732	-0.0320702	-0.549827	-0.544521	-0.85234	0.266429	-0.155389	-1.20691	-0.913281	-0.0856094	-0.075894
MS	F	-0.0241828	-0.600388	-0.414978	-0.653183	0.566362	-1.33219	-0.780305	0.593203	0.365599	-0.00121348	-0.759126	0.0853843	-0.397439	0.0234561	-0.389822	-1.28752	-0.0525933	1.26313	-0.346083	-0.473562	0.410884	-0.586818	-0.499121	-0.289491	-0.424336	-0.935973	0.303945	-0.623514	-0.570709	0.182945	-0.137059	0.311854	0.262905	-0.134862	0.296186
MS	M	0.478535	2.42888	-0.118158	2.19247	-0.155549	0.693702	0.0735164	-0.14273	-0.958291	1.13513	-1.87063	-0.0838836	2.07209	-0.300974	-0.254436	1.63685	-0.56271	-0.675091	0.141508	0.143292	0.542552	0.944582	0.104463	-0.0275768	1.16643	-0.200541	0.0459527	0.379589	-0.37013	-0.130699	-0.165821	0.444246	0.821981	0.160653	0.581764
MS	M	-0.0844508	-0.186566	1.09911	0.82056	0.930873	-0.527727	-0.276779	-0.409411	-1.12249	0.623166	0.171636	-0.672873	1.35474	-0.697147	-0.289002	0.404357	0.40676	-0.575057	-0.302129	-0.363081	0.634844	1.11548	-0.502262	-0.0527748	1.83991	0.437971	-0.25156	0.785772	-0.0430902	-0.462894	-0.0868897	1.96468	0.33181	-0.220657	-0.610184
MS	M	0.0151574	-0.688732	0.979172	-0.132603	4.28489	-0.995128	-0.284179	0.172551	-0.223774	0.211909	-0.907414	-0.531816	0.178104	-0.70551	3.27037	-0.190687	0.626979	-0.397382	0.52983	-0.847357	-0.645975	-0.55762	0.615531	0.118377	0.084586	-0.389197	0.0659402	0.208609	-0.427843	-0.404919	-0.0776918	-0.0253723	-1.00585	-0.198413	-1.20464
MS	M	0.53283	-0.779401	1.31684	0.18526	1.13983	-0.544283	0.383962	-0.0243601	-1.41278	0.457352	0.133665	-0.118051	0.218054	0.022212	-0.297446	-0.431442	0.978592	0.985604	1.05784	0.0291277	0.667848	-0.607175	0.333576	1.11801	-0.686415	0.164932	0.912821	0.54698	-0.0623279	-0.332451	-0.110036	0.43925	0.312146	-0.172993	-0.593594
MS	M	0.873009	-0.391152	-0.403709	0.0362849	0.789538	-0.756122	1.17915	1.77653	-0.890851	-0.197474	0.736036	-0.427435	-0.2682	-0.432087	-0.386438	1.11853	0.865875	-0.038571	-0.0585197	2.10986	-0.501477	-0.794951	0.331372	-0.304391	0.669693	0.0524225	0.178327	-0.227205	-0.409777	-0.0390984	-0.132001	-0.0370295	-0.652048	-0.157899	-0.841779
MS	F	0.157451	0.83869	2.1574	1.38013	0.790699	0.809337	-0.899853	0.153685	0.139819	0.801392	-0.906027	-0.667387	1.80585	-0.570043	-0.290299	-0.622986	0.0674593	-0.472742	-0.129107	1.03819	1.44293	1.90649	-0.527719	-0.0838154	0.305525	-0.079317	0.624587	1.05113	-0.465732	-0.10461	-0.0979378	2.01214	0.48377	-0.189675	-0.738292
MS	F	-0.641972	0.308626	0.281493	-0.533132	1.57617	0.452906	0.000174519	0.0700742	-0.741308	-0.139392	-0.559593	-0.670365	-0.216224	-0.708551	-0.437417	0.328686	-0.383445	-0.10145	0.480661	-0.197359	-0.664377	-0.289752	0.0302962	1.70836	0.927202	0.236593	-0.0314557	0.567144	-0.178535	-0.317957	0.0802026	-0.1561	-0.794735	-0.100703	0.99782
MS	F	0.674016	0.687576	0.361584	1.10461	1.0146	-0.328673	-0.593012	0.259203	-0.0830285	0.32292	0.622373	-0.823177	0.993976	-0.654019	-0.290457	-0.333612	-0.411733	-0.440831	-0.252774	-0.854722	0.492201	0.0410643	1.48123	-0.115928	-0.497474	0.0240744	-0.269586	0.57973	-0.468271	-0.432747	-0.127126	0.248572	0.678815	-0.219862	0.724751
MS	F	-0.57254	-0.832872	-0.75607	-0.815375	0.00856812	-0.0509942	-0.0817065	-0.553041	-0.415834	-0.651355	0.638352	0.472193	-1.02404	0.549774	-0.465026	0.210446	-0.841142	-0.614783	-0.535681	0.082527	-1.24311	-0.703072	-0.0165402	-1.15828	-0.517282	-0.354304	-0.956064	-0.782683	-0.921088	-0.0234452	-0.244915	-0.837213	-1.00641	-0.084815	0.160968
MS	M	-1.36988	0.0133709	-0.802756	-0.150932	0.5697	-0.898605	0.473434	-0.59945	-1.1914	-1.27784	-1.4452	-0.103005	-0.685005	-0.451647	-0.433939	-0.0106246	-0.21652	0.0121408	-0.577214	-0.101608	-1.18885	-0.579317	-0.581112	-0.564101	-0.572136	-0.638631	-0.947704	-0.303551	-0.33849	-0.390426	-0.146834	-1.07785	-0.915279	-0.144395	0.155965
MS	F	-0.554964	-0.656184	-0.804165	-0.759502	-0.297174	-0.168292	-0.281048	-0.761883	-0.0287827	-0.0670239	1.77505	-0.342644	-0.908063	-0.221353	-0.398835	0.50025	0.0333855	-0.365838	-0.202301	-0.646649	-0.277967	-0.790397	0.317486	0.344742	-0.776314	-0.2861	-0.252856	-0.0218485	-0.588189	-0.263461	-0.173726	-0.671514	-0.426627	-0.159488	0.0453679
MS	F	-0.643081	0.183084	0.464616	-0.305787	3.66296	1.83798	0.880182	-1.03841	2.65418	0.287088	0.340707	-0.340293	-0.0544666	-0.689337	-0.462021	0.148274	0.677466	1.54071	-0.226513	0.110147	-0.644103	-0.16948	1.02758	-0.359503	0.800733	1.82236	0.00932168	0.676781	-0.423839	-0.119683	-0.0219331	-0.0861563	0.0435592	-0.0315906	0.447336
MS	F	-0.668009	-0.556216	-0.601924	-0.446364	-0.929698	-0.239182	-0.837422	-0.80537	-1.08584	-0.567277	-0.173552	-0.677732	-0.383492	-0.622709	-0.489725	-0.480195	-0.926112	-0.729317	-0.598446	-0.771861	-0.848336	-0.730662	-1.00573	-0.951513	-0.832692	-1.06187	-0.835317	-0.496992	-0.929681	-0.146352	0.0915459	-0.375921	-0.989061	-0.226217	0.40257
MS	F	-1.40545	-0.823573	-0.746612	-0.688173	-1.47298	0.0735906	0.125416	-0.847033	-1.14009	-1.41274	0.549635	-0.597956	-0.934059	-0.6977	-0.454242	-0.398097	-1.67684	-1.89889	-0.777241	-0.926535	-1.56638	-0.44458	-0.641008	-0.399627	-0.611753	-0.285475	-1.5807	-0.601732	-0.982609	-0.348104	-0.17635	-0.944626	-1.02479	-0.180937	0.635878
MS	F	-0.579488	-0.87007	-1.03216	-0.325138	-0.749039	-0.787444	-0.885906	0.337035	-0.955359	-0.707797	-0.742578	0.43975	-0.732994	0.348716	-0.316547	1.47306	-0.896777	-0.906101	-0.698087	-0.258123	-1.09974	-0.633962	-0.987598	-0.290497	-0.800694	-0.809087	-0.534035	0.460306	-0.463974	-0.121423	-0.133221	-0.347611	-1.07835	-0.208741	0.323441
MS	F	-0.686191	-0.679433	-1.05712	-1.00296	-0.942903	0.239661	-0.548229	-1.03779	-0.393842	-1.02561	-0.17316	-0.677732	-1.01261	-0.531476	-0.453325	-1.15384	-0.861895	-1.50214	-0.687657	-0.366763	-1.59237	-0.726109	-1.34774	-1.13187	-0.895164	-1.23942	-0.816683	-0.993248	-1.10878	-0.364337	-0.175314	-1.00291	-1.34646	-0.134068	0.0257501
MS	F	-0.499184	-0.353954	-0.988495	-0.927742	-0.351589	-0.515454	0.538806	-0.612648	1.4124	-0.488585	0.272666	-0.527741	-0.632863	-0.127493	-0.418095	-1.25584	0.572818	0.671185	-0.322243	-0.712938	-0.338495	-0.489046	-1.34074	-0.996245	-0.706223	-0.629329	0.378792	-0.516756	-0.463877	0.582391	-0.125998	-0.492493	-0.885703	-0.0474785	0.040233
MS	F	0.342597	0.959582	0.92021	0.533181	-0.195308	1.17977	-0.673375	-0.0419085	-0.48474	1.28549	-0.566248	0.0579566	1.04177	1.20603	-0.0214565	0.860186	-0.136251	-0.241209	-0.0475312	-0.4441	0.375262	1.157	-0.543202	-0.674004	1.36603	0.242072	0.292695	0.960127	0.302601	2.40048	-0.0636061	0.630762	0.210227	0.1114	1.61558
MS	F	-0.349037	-0.0610241	-0.793902	-0.749489	1.0323	0.307546	-0.562271	-0.755783	-0.291215	-0.383897	0.0647702	-0.634004	-0.526051	-0.673993	1.72322	-0.281067	-0.816898	-0.705718	3.59301	0.537341	-0.858834	0.0241886	-1.23043	-1.05675	-0.325294	-0.909611	-0.472313	-0.473184	-0.430284	-0.137076	-0.177774	-0.371758	-0.526628	0.0184563	0.00033905
MS	F	-0.899136	-0.34233	-1.01627	-0.620836	-1.44048	-0.779965	-1.84267	-0.842418	-0.339596	-0.950897	-1.66071	-0.783054	-0.720824	-0.753477	-0.497378	-1.31209	-1.44749	-1.31662	-0.785622	-0.596932	-1.36157	-0.948439	-1.20437	-0.262771	-0.275011	-1.32417	-1.1458	-1.45738	-1.40984	-0.202008	-0.247533	-0.86136	-0.740218	0.027989	-0.212429
MS	M	0.582324	3.40067	2.38701	1.46934	1.57225	0.164488	-0.237689	0.39399	0.342141	0.779846	-0.51753	-0.414113	1.29024	-0.446602	0.315727	-1.00527	0.0252977	-0.00057646	3.84426	2.27926	0.56669	3.73817	-0.0313075	0.668243	-0.209491	0.00936725	1.03116	1.672	-0.0274658	0.150479	-0.0887333	1.79398	0.416943	0.963786	-0.190046
MS	F	-0.999713	-1.1909	-0.699322	-1.09776	-1.52087	1.23142	-1.06997	-0.94063	0.695472	-1.11109	-0.473581	-0.78133	-0.916146	-0.763844	-0.463792	-0.803021	-1.22496	-1.15638	-0.827155	-0.915487	-0.875461	-0.761735	-0.908361	-0.563209	-0.770219	-1.5318	-1.35633	-0.944036	1.02611	-0.364337	-0.218017	-0.322631	-1.25677	-0.0736935	-0.453241
MS	F	-0.694923	-0.874719	-0.358029	-0.674502	2.53301	0.357598	0.163367	-0.30409	0.189667	-0.0937228	0.241563	-0.328852	-0.308937	-0.638606	1.89102	-0.572001	-0.385443	-0.61924	-0.483718	-0.0831948	-0.00162786	-0.636105	-0.0577012	-1.22256	0.35276	-0.874497	-0.358341	0.0668121	-0.992277	-0.329552	-0.202468	0.558321	-0.658283	-0.111824	0.723829
MS	F	-1.00262	-0.965388	-0.433492	-0.761331	-0.865561	0.0300594	-0.762562	-0.306982	-0.408503	-0.14876	0.303306	1.33624	-0.730784	2.16654	-0.196563	-0.0794117	-0.140608	-0.547499	-0.444421	-0.676111	-0.438686	-0.396899	-0.480937	-1.50355	-0.803741	-0.444496	-0.197629	0.53449	-0.0836162	0.742981	-0.0970193	-0.465848	-0.364117	-0.157899	1.16674
MS	M	1.11663	1.75933	2.36225	1.39981	0.337672	-0.522741	-0.00637217	1.23648	0.053319	1.48011	-2.00565	-0.595919	2.37258	-0.699635	0.254659	0.835527	0.615656	1.36306	-0.230797	-0.370446	2.67298	1.36165	0.156424	2.44321	1.83838	0.993057	0.826018	1.96445	1.13763	-0.488983	0.30161	3.06628	1.67842	-0.138039	-0.849679
MS	F	-0.849161	2.00576	-0.737959	0.38963	-0.293256	0.233652	0.987586	-0.499828	0.416912	-0.798667	0.539528	-0.105982	-0.395829	-0.119545	-0.401998	2.20944	0.132219	-0.115373	-0.637371	-0.011382	-0.188058	0.195088	-0.0926908	-1.12223	-0.157685	-0.567228	-0.727348	0.844116	0.700537	-0.289549	-0.105863	0.278548	-0.476348	0.159064	1.4439
MS	F	-1.1398	-1.71864	-0.982659	-1.08154	-0.839877	0.600247	-0.141291	-0.272175	0.326014	-1.08463	0.456968	-0.706413	-1.03567	-0.728526	-0.319868	-0.693064	-0.907225	-0.947897	-0.971309	-1.22483	-0.669159	-0.812362	-1.25782	-0.584212	-0.965255	-0.424862	-0.660078	-0.109241	-0.345521	-0.455357	-0.12544	-0.114467	-0.993697	-0.256404	-0.00993069
MS	M	1.32638	-0.0563744	0.435035	0.654951	0.491922	-0.397581	1.6507	1.86417	-0.587368	1.04871	0.877492	1.63293	0.620963	0.498214	-0.0759776	0.333096	0.680387	-0.0809183	0.363699	-0.236027	0.876469	0.960922	0.261779	1.28052	0.339047	0.443817	0.74456	1.02859	0.0510472	-0.466373	0.0763187	0.889718	0.778096	-0.283414	0.0322016
MS	M	0.637853	0.238881	0.616548	1.81288	1.44876	-0.918804	0.651902	0.377583	-0.783825	1.24684	-1.71259	-0.562535	1.18007	-0.648628	0.503989	1.59985	0.872117	1.51808	1.24427	-0.366763	0.488705	2.99591	6.25701	0.423549	-0.0129319	2.5326	1.71449	1.02064	1.30462	-0.462314	0.285064	0.244409	1.03525	0.674626	-0.858369
MS	F	-0.326617	-1.23042	-0.0267975	-0.897334	-0.134073	0.102547	0.714902	-0.01468	0.262972	0.159917	0.353945	0.698823	-0.257821	1.80762	-0.121802	-0.148629	-0.608668	0.71057	-0.22372	0.340316	0.237504	-0.927009	-1.16706	0.189695	-0.572136	0.504374	0.232838	0.85415	0.581303	-0.348104	-0.167664	0.161143	-0.25988	-0.250844	-0.172535
MS	M	-0.529548	-0.0470751	-0.186175	0.108458	-0.856709	-0.635692	0.0821504	-0.0290614	-0.213512	-0.335886	0.861621	-0.367407	-0.33005	-0.534724	-0.258674	-0.686529	-0.786173	-0.916301	0.121021	-0.571154	-0.638217	0.617783	-0.691371	0.0377563	-0.284154	0.206296	-0.274718	0.306561	-0.55235	-0.371874	-0.144289	-0.241031	-0.165075	-0.126918	-1.00057
MS	F	-0.585719	-0.739878	-0.0758986	0.561271	-0.559238	0.843088	-0.17782	0.205755	-0.968554	-0.52231	1.5537	-0.865493	0.0449424	-0.805452	-0.341373	0.986036	-0.261936	-0.545611	-0.363404	-0.519596	0.677532	-0.682982	-0.00177296	0.248434	-0.387766	-0.368056	-0.640023	0.369444	0.337659	-0.49536	-0.14318	-0.205226	-0.0903345	-0.269909	0.714744
MS	F	-0.465148	-0.479496	-0.46589	0.00112325	0.423431	0.220868	-0.274881	-0.39085	-1.39372	-0.552756	1.20834	-0.725064	0.505613	-0.698322	-0.390929	0.488042	-0.547781	-1.44896	-0.424306	-1.28744	-0.0896499	0.641624	-0.620675	1.04264	-0.732126	-0.0125097	-1.20255	0.522773	-0.282242	-0.47159	-0.131135	0.0512322	-0.195851	-0.173787	0.601645
MS	M	-1.11113	-1.28622	-1.62842	-0.653673	-0.852936	-1.1137	-0.808104	-0.584504	-1.06678	-1.33218	-0.0687144	-0.707824	-0.899533	-0.603288	-0.44526	-0.701938	-1.38988	-1.33026	-0.658975	-0.849198	-0.538834	-0.427972	-1.0076	-0.200892	-1.16639	-1.2599	-1.31767	-0.462496	0.0999713	-0.299405	-0.188251	-1.27186	-1.12575	-0.175376	-0.864162
MS	M	2.85541	3.47041	0.637074	0.852511	0.846565	-0.426602	-0.330101	0.963897	1.01655	1.42085	0.0430269	-0.337942	1.00276	-0.516063	-0.190523	1.90928	1.55589	1.43905	-0.266929	0.233518	0.845801	1.42219	4.79312	-0.259875	1.3188	1.34202	1.45801	2.46617	0.6979	-0.280273	0.316378	0.34516	-0.351967	0.933599	-1.08233
MS	F	-0.896105	-0.456248	-0.66974	-0.703177	0.0780747	0.404581	-1.303	-0.76023	-0.895249	-0.646436	0.274374	-0.518181	-0.577904	-0.706616	-0.459966	-0.70374	-0.206577	-0.421952	-0.373088	-0.775544	-0.428865	-1.02933	-0.155948	0.631744	-1.00487	-0.562705	-0.881555	-0.13797	-1.20907	-0.427529	-0.200362	-0.563269	-0.424229	-0.145189	0.138322
MS	F	-0.437327	-0.393477	-0.252381	-0.327928	-0.222443	-0.955752	-0.655348	-0.526801	-0.695859	-0.606622	0.657212	1.03987	-0.209492	1.24024	-0.430238	0.805651	-0.515753	-0.593884	-0.47124	-0.508547	-0.235229	-0.296717	-1.04061	-0.941805	-0.678796	-0.375556	-0.654173	0.824591	-0.501278	-0.236213	0.0063038	0.109518	-0.44837	-0.17061	0.601777
MS	M	-0.183425	-0.672458	-0.557049	-0.255345	-0.337514	-1.54863	1.05097	0.185128	-1.04333	-0.412236	-1.17186	-0.639176	-0.428361	-0.305259	-0.281887	-0.812729	0.113075	-1.29297	-0.742041	-0.094243	-0.554877	-0.913348	0.72827	0.604924	-0.665083	0.90941	-0.43315	0.643673	-0.538288	-0.217661	-0.0238094	-0.45086	-0.679866	-0.104675	0.0495811
MS	F	-0.422713	0.436492	0.512711	-0.311215	-1.24908	-0.000431559	-1.21495	0.94432	1.86249	-0.768923	0.586111	-0.110057	-0.335474	-0.492978	-0.149221	0.0792182	-0.814747	-0.837611	-0.665494	-0.4441	0.43808	-0.564852	0.20012	1.21393	-1.21362	0.0747774	-0.314993	0.373719	-0.287809	-0.413036	-0.0823432	-0.54162	-0.166594	-0.233367	-0.647839
MS	F	0.582805	-0.260961	-0.162832	-0.304957	0.391362	1.08376	1.45259	0.394884	-1.14155	0.614032	0.380101	-0.0147659	-0.0852506	0.152357	-0.343492	0.392068	0.670796	0.266854	-0.179766	-0.385177	0.669743	0.12571	-0.257169	-0.294207	-0.140924	0.267258	1.05895	-0.113859	-0.398449	-0.14983	-0.0803882	-0.265178	-0.489058	-0.27547	1.24745
MS	F	0.976527	0.108689	0.29075	0.160566	0.137569	1.19581	0.975631	0.38747	-0.509664	0.335801	-0.303549	-0.272899	-0.263491	-0.00577996	-0.437133	-0.356658	-0.226892	-0.640611	0.529271	-0.59325	0.0894012	0.881633	-0.311665	0.388727	-0.91802	-0.386293	1.04269	0.431393	-0.316811	-0.332451	0.365386	0.00876663	-0.67467	-0.209535	0.901838

## Sheet: Figure 4
diagnosis	predicted_age	observed_age	predicted_age - observed_age
PP-MS	52.4042	50.7945	1.60972
PP-MS	44.6519	60.4493	-15.7974
RR-MS	61.0816	67.863	-6.7814
RR-MS	39.2949	33.6329	5.662
RR-MS	45.917	51.3205	-5.40359
RR-MS	45.4786	56.1397	-10.6611
PP-MS	35.2627	49.9973	-14.7346
SP-MS	44.5651	50.2575	-5.69239
SP-MS	50.4708	57.6712	-7.20041
PP-MS	38.5215	50.3315	-11.81
PP-MS	51.7754	65.7808	-14.0054
RR-MS	41.915	51.2301	-9.3151
RR-MS	38.4878	24.1288	14.359
PP-MS	54.4587	51.1014	3.3573
SP-MS	50.4583	52.5178	-2.05955
PP-MS	45.4758	51.2192	-5.74341
PP-MS	57.0488	60.8658	-3.81692
SP-MS	33.4292	32.3288	1.10044
PP-MS	44.4796	65.5562	-21.0766
SP-MS	35.9963	28.9123	7.08402
PP-MS	46.8489	42.2329	4.61605
PP-MS	65.7764	62.3589	3.4175
RR-MS	44.7044	59.9616	-15.2572
RR-MS	48.2302	39.811	8.41925
RR-MS	44.0364	38.9562	5.08019
PP-MS	60.9254	57.3178	3.60764
RR-MS	28.4717	27.9397	0.532002
PP-MS	49.8958	54.4384	-4.54257
PP-MS	41.7597	42.2438	-0.484139
RR-MS	32.4651	26.2877	6.17741
SP-MS	59.3601	63.8274	-4.46728
PP-MS	48.5174	47.6959	0.821487
RR-MS	46.5732	40.5589	6.01433
PP-MS	39.8282	47.074	-7.24581
RR-MS	34.1352	29.8055	4.32972
RR-MS	36.6467	29.0685	7.57821
RR-MS	44.4523	48.9644	-4.51206
PP-MS	49.4269	54.0137	-4.58679
PP-MS	74.7713	61.2192	13.5521
RR-MS	27.2449	39.6301	-12.3853
PP-MS	57.3131	43.7205	13.5926
SP-MS	41.452	61.2	-19.748
PP-MS	56.8432	59.2986	-2.45547
PP-MS	49.6816	57.5014	-7.81975
PP-MS	49.3029	60.2027	-10.8998
RR-MS	36.0158	37.5315	-1.51571
SP-MS	66.975	61.3507	5.62427
SP-MS	47.9359	58.9479	-11.012
SP-MS	52.2815	54.4849	-2.20342
PP-MS	34.1442	36.9151	-2.77088
PP-MS	54.2125	48.0986	6.11384
PP-MS	62.726	56.8575	5.86842
PP-MS	43.0713	55.7096	-12.6383
PP-MS	45.5515	63.5644	-18.0129
PP-MS	54.2687	61.1342	-6.86559
PP-MS	48.2752	47.3205	0.95465
SP-MS	43.9716	43.0959	0.875713
PP-MS	55.5677	64.6712	-9.10354
PP-MS	46.0173	61.5781	-15.5607
SP-MS	53.7883	53.7781	0.0102143
PP-MS	47.6428	54.8411	-7.19833
PP-MS	43.4568	62.4438	-18.987
SP-MS	52.104	48.8055	3.29848
RR-MS	47.2189	44.1123	3.10654
PP-MS	54.2791	53.7233	0.555824
SP-MS	41.0103	60.3205	-19.3103
PP-MS	57.9382	61.6767	-3.7385
PP-MS	59.2147	64.8959	-5.68114
SP-MS	61.7874	52.9507	8.83668
PP-MS	47.5361	60.4493	-12.9132
PP-MS	55.5476	62.3699	-6.82228
PP-MS	49.3039	60.0986	-10.7947
PP-MS	68.2232	65.2658	2.95741
PP-MS	52.7833	54.8685	-2.08516
PP-MS	62.6519	65.7288	-3.07685
PP-MS	51.359	55.5397	-4.18069
PP-MS	46.2344	41.4822	4.75224
SP-MS	65.936	57.3836	8.55239
RR-MS	44.1662	47.6438	-3.47766
SP-MS	42.7515	44.2904	-1.5389
PP-MS	44.9487	60.0164	-15.0677
PP-MS	58.3604	70.4822	-12.1218
SP-MS	48.8316	47.8137	1.01785
PP-MS	46.5655	47.663	-1.09754
SP-MS	52.974	54	-1.02602
RR-MS	37.7943	28.2959	9.49841
SP-MS	42.6819	47.8384	-5.15648
PP-MS	59.1004	60.0411	-0.940669
PP-MS	49.8763	50.0603	-0.183992
PP-MS	57.7612	56.0959	1.66527
PP-MS	48.3171	46.4986	1.81842
RR-MS	43.0792	46.611	-3.53179
PP-MS	40.3002	46.1836	-5.88339
PP-MS	62.5009	62.7644	-0.263508
PP-MS	51.2104	57.5808	-6.37043
SP-MS	55.4785	62.9808	-7.50231
PP-MS	51.0624	49.4548	1.60764
SP-MS	53.8375	48.0247	5.81284
SP-MS	60.5574	65.1151	-4.55763
PP-MS	35.1948	29.811	5.38381
RR-MS	51.2304	49.9479	1.28245
PP-MS	47.299	58.7671	-11.4681
PP-MS	61.3561	65.8466	-4.49049
PP-MS	50.3658	47.526	2.83973
SP-MS	54.4279	51.5014	2.92654
PP-MS	38.5613	59.9699	-21.4085
PP-MS	41.9504	51.4849	-9.53457
SP-MS	49.2139	65.1534	-15.9395
SP-MS	42.7001	55.3041	-12.6041
RR-MS	43.6716	40.4548	3.21685
PP-MS	66.5134	64.5315	1.98189
SP-MS	50.4066	43.5507	6.85591
PP-MS	53.2566	57.1863	-3.92967
PP-MS	56.8277	59.4712	-2.64357
SP-MS	52.4091	54.3452	-1.93615
RR-MS	61.9789	64.7534	-2.77452
SP-MS	54.9845	49.874	5.11056
PP-MS	42.3651	56.1918	-13.8267
PP-MS	50.8822	60.5041	-9.62191
SP-MS	46.7847	59.3534	-12.5687
PP-MS	55.4108	60.2712	-4.86044
RR-MS	32.378	34.4219	-2.0439
PP-MS	43.1646	54.4438	-11.2793
SP-MS	41.995	32.0548	9.94021
SP-MS	37.0728	53.1781	-16.1053
SP-MS	57.6277	38.4137	19.214
SP-MS	49.3711	56.0795	-6.70836
PP-MS	45.3831	65.189	-19.806
PP-MS	40.7393	52.5918	-11.8525
RR-MS	32.133	33.3315	-1.19855
RR-MS	32.2858	30.4137	1.87215
PP-MS	44.2915	64.6685	-20.377
SP-MS	49.4255	59.9233	-10.4978
PP-MS	59.9766	54.4192	5.55742
PP-MS	41.1938	50.2137	-9.0199
PP-MS	38.4089	43.5479	-5.13905
SP-MS	45.8117	42.6164	3.19525
RR-MS	38.6034	36.5288	2.07465
PP-MS	47.1375	50.9562	-3.81863
PP-MS	43.1606	62.4795	-19.3189
PP-MS	42.9382	52.1808	-9.24265
RR-MS	34.6504	23.326	11.3244
PP-MS	44.2043	58.9014	-14.6971
SP-MS	48.8102	54.326	-5.51579
PP-MS	42.3477	60.063	-17.7153
PP-MS	39.2146	25.3096	13.905
RR-MS	43.9838	52.4932	-8.5094
SP-MS	47.1882	49.0795	-1.89126
RR-MS	34.7366	31.2466	3.49007
RR-MS	49.7378	42.5616	7.17619
SP-MS	38.9817	60.5151	-21.5334
RR-MS	41.9084	36.7589	5.14946
RR-MS	44.1963	41.0877	3.10861
RR-MS	32.7933	36.0411	-3.24784
RR-MS	40.7011	28.5836	12.1176
RR-MS	45.0367	28.6986	16.3381
RR-MS	40.6177	34.6877	5.93007
RR-MS	39.1808	41.4027	-2.22189
RR-MS	52.3632	42.0712	10.292
RR-MS	36.7099	36.9808	-0.270927
RR-MS	44.9028	52.4192	-7.51638
RR-MS	40.8843	35.4247	5.45961
RR-MS	50.0633	54.0548	-3.99152
RR-MS	38.9829	27.9096	11.0733
RR-MS	39.5586	39.5507	0.00788674
RR-MS	40.2886	41.8438	-1.55528
PP-MS	38.6922	58.2877	-19.5955
RR-MS	33.9854	22.6027	11.3827
PP-MS	44.4572	52.7644	-8.30715
PP-MS	61.1811	51.674	9.50715
RR-MS	51.4536	48.1397	3.31388
RR-MS	40.5955	47.126	-6.53053
PP-MS	57.0346	56.3534	0.681195
RR-MS	41.2741	44.0877	-2.81361
PP-MS	46.5844	52.0822	-5.4978
SP-MS	39.0378	60.3808	-21.343
PP-MS	46.5292	38.0493	8.47989
PP-MS	42.4329	57.2986	-14.8657
SP-MS	45.2525	49.2521	-3.99954
SP-MS	57.3462	63.5205	-6.17437
PP-MS	66.3266	67.9425	-1.61584
SP-MS	43.2491	62.126	-18.8769
PP-MS	49.5239	48.0877	1.43618
SP-MS	49.6571	44.4904	5.16672
RR-MS	42.1257	37.4027	4.72298
RR-MS	36.2022	36.5753	-0.373106
PP-MS	52.3515	55.4356	-3.08413
RR-MS	39.3761	31.7753	7.6008
SP-MS	47.7953	59.337	-11.5417
PP-MS	41.6536	61.4904	-19.8368
SP-MS	42.5683	40.7068	1.86141
PP-MS	39.9914	57.4575	-17.4662
RR-MS	35.4316	53.7836	-18.3519
PP-MS	48.3991	46.6986	1.70044
PP-MS	41.3616	59.5753	-18.2137
RR-MS	41.8279	40.0027	1.82515
PP-MS	53.469	59.8356	-6.36662
RR-MS	48.6624	39.8055	8.85694
PP-MS	55.7905	49.5753	6.21513
RR-MS	42.5507	30.3726	12.1781
RR-MS	38.18	37.8	0.380017
RR-MS	24.8354	27.7068	-2.87141
SP-MS	50.8156	69.1671	-18.3515
PP-MS	56.9453	40.6247	16.3206
SP-MS	39.8638	45.8904	-6.02661
SP-MS	49.1849	37.5205	11.6643
SP-MS	50.5769	64.0767	-13.4998
PP-MS	48.9794	19.1918	29.7876
RR-MS	49.3232	53.6	-4.27684
SP-MS	49.723	59.9781	-10.255
RR-MS	39.2881	43.1753	-3.88722
RR-MS	42.5661	32.0356	10.5305
SP-MS	40.2205	33.0466	7.1739
RR-MS	43.0373	27.389	15.6483
SP-MS	59.2079	66.1288	-6.92086
RR-MS	39.9683	45.8301	-5.86187
RR-MS	45.6178	39.4685	6.14926
RR-MS	42.0586	32.2301	9.82848
PP-MS	46.0437	64.4055	-18.3618
PP-MS	55.6995	67.1288	-11.4293
RR-MS	42.5248	48.7342	-6.20941
SP-MS	38.6203	22.0301	16.5902
PP-MS	48.0139	65.6027	-17.5889
PP-MS	44.0272	28.6164	15.4107
SP-MS	50.6657	56.611	-5.94526
RR-MS	34.4739	45.8959	-11.422
RR-MS	65.6883	65.0055	0.682865
HD	29.9899	28.9391	1.05077
HD	38.6842	39.9617	-1.27745
HD	41.9999	44.6188	-2.61886
HD	36.8625	35.5099	1.35253
HD	37.8461	37.8946	-0.0485256
HD	41.3801	42.4367	-1.05657
HD	42.871	44.3696	-1.49861
HD	46.6679	45.3854	1.28254
HD	35.3656	33.6838	1.68179
HD	38.4777	34.7023	3.77543
HD	54.0735	56.2218	-2.14825
HD	54.0724	57.295	-3.22261
HD	56.8015	60.783	-3.98153
HD	35.5666	33.1143	2.45234
HD	46.5765	46.2368	0.339691
HD	51.9408	50.2697	1.67114
HD	35.9062	32.4189	3.48735
HD	33.5708	35.447	-1.87617
HD	44.6881	43.1704	1.51767
HD	44.2268	46.653	-2.42621
HD	37.6363	37.9795	-0.343146
HD	37.5657	41.18	-3.61427
HD	51.4921	57.3689	-5.87679
HD	57.5149	60.3203	-2.80543
HD	44.4391	46.4586	-2.0195
HD	45.8032	47.3402	-1.53695
HD	45.8938	48.5667	-2.67294
HD	50.6478	52.6708	-2.02299
HD	51.6729	54.6064	-2.93354
HD	34.4806	31.7645	2.71603
HD	35.4573	33.7769	1.68042
HD	33.3002	33.1307	0.169487
HD	36.948	35.7755	1.17252
HD	27.9242	23.1485	4.77563
HD	27.3445	24.5092	2.83527
HD	49.3676	48.0986	1.26904
HD	49.0795	50.4422	-1.36268
HD	26.2806	19.3867	6.89389
HD	27.8019	24.449	3.35284
HD	32.0678	30.872	1.19581
HD	65.5465	71.3183	-5.7718
HD	30.7684	24.3258	6.44262

## Sheet: Figure 5 - FEA
source	outcome	termID	description	cluster	genes_mapped	enrichment_score	direction	string_q	gprofiler_q
REACTOME_pathway	BVD severity	HSA-174577	Activation of C3 and C5	4	6	6.08	bottom of list	0.0033	8.39e-06
GO:Biological_Processes	BVD severity	GO:0006956	complement activation	4	26	3.66	bottom of list	0.0037	6e-15
GO:Biological_Processes	BVD severity	GO:0006957	complement activation, alternative pathway	4	10	5.52	bottom of list	0.00065	1.61e-08
GO:Biological_Processes	BVD severity	GO:0006958	complement activation, classical pathway	4	16	4.38	bottom of list	0.00059	0.000255
KEGG_Pathway	BVD severity	hsa04610	Complement and coagulation cascades	4	47	4.06	bottom of list	2.01e-07	1.24e-18
KEGG_Pathway	MSDSS last	hsa04610	Complement and coagulation cascades	4	47	1.16	bottom of list	0.0068	1.91e-15
REACTOME_pathway	BVD severity	HSA-166658	Complement cascade	4	31	3.66	bottom of list	0.002	1.81e-08
REACTOME_pathway	MSDSS last	HSA-166658	Complement cascade	4	31	1.27	bottom of list	0.0092	0.000434
REACTOME_pathway	BVD severity	HSA-166663	Initial triggering of complement	4	14	4.06	bottom of list	0.0032	NA
GO:Biological_Processes	BVD severity	GO:0030449	regulation of complement activation	4	26	4.16	bottom of list	0.00065	8.99e-11
GO:Biological_Processes	MSDSS last	GO:0030449	regulation of complement activation	4	26	1.32	bottom of list	0.0085	1.2e-05
REACTOME_pathway	BVD severity	HSA-977606	Regulation of Complement cascade	4	24	4.1	bottom of list	0.002	3.51e-06
REACTOME_pathway	MSDSS last	HSA-977606	Regulation of Complement cascade	4	24	1.37	bottom of list	0.0092	NA
GO:Biological_Processes	BVD severity	GO:0002920	regulation of humoral immune response	4	35	3.62	bottom of list	0.00081	1.06e-12
GO:Biological_Processes	MSDSS baseline	GO:0002920	regulation of humoral immune response	4	35	1.43	bottom of list	0.004	4.13e-10
REACTOME_pathway	BVD severity	HSA-173736	Alternative complement activation	4	4	7.67	bottom of list	0.0022	0.00441
REACTOME_pathway	MSDSS baseline	HSA-2122948	Activated NOTCH1 Transmits Signal to the Nucleus	5	9	5.23	top of list	0.0016	8.16e-05
REACTOME_pathway	MSDSS baseline	HSA-2691232	Constitutive Signaling by NOTCH1 HD Domain Mutants	5	8	5.88	top of list	0.00069	2.41e-07
REACTOME_pathway	MSDSS last	HSA-2691232	Constitutive Signaling by NOTCH1 HD Domain Mutants	5	8	5.6	top of list	0.0092	4.73e-06
REACTOME_pathway	MSDSS baseline	HSA-2894862	Constitutive Signaling by NOTCH1 HD+PEST Domain Mutants	5	12	4.05	top of list	0.0076	0.00386
REACTOME_pathway	MSDSS baseline	HSA-2644606	Constitutive Signaling by NOTCH1 PEST Domain Mutants	5	12	4.05	top of list	0.0076	0.00386
REACTOME_pathway	MSDSS baseline	HSA-9013507	NOTCH3 Activation and Transmission of Signal to the Nucleus	5	10	5.3	top of list	0.00069	4.81e-07
REACTOME_pathway	MSDSS last	HSA-9013507	NOTCH3 Activation and Transmission of Signal to the Nucleus	5	10	5.04	top of list	0.0092	5.18e-06
REACTOME_pathway	MSDSS baseline	HSA-2691230	Signaling by NOTCH1 HD Domain Mutants in Cancer	5	8	5.88	top of list	0.00069	2.41e-07
REACTOME_pathway	MSDSS last	HSA-2691230	Signaling by NOTCH1 HD Domain Mutants in Cancer	5	8	5.6	top of list	0.0092	4.73e-06
REACTOME_pathway	MSDSS baseline	HSA-2894858	Signaling by NOTCH1 HD+PEST Domain Mutants in Cancer	5	12	4.05	top of list	0.0076	0.00386
REACTOME_pathway	MSDSS baseline	HSA-2644603	Signaling by NOTCH1 in Cancer	5	12	4.05	top of list	0.0076	0.00386
REACTOME_pathway	MSDSS baseline	HSA-2644602	Signaling by NOTCH1 PEST Domain Mutants in Cancer	5	12	4.05	top of list	0.0076	0.00386
REACTOME_pathway	MSDSS baseline	HSA-9012852	Signaling by NOTCH3	5	12	5.11	top of list	0.00055	7.55e-06
REACTOME_pathway	MSDSS last	HSA-9012852	Signaling by NOTCH3	5	12	5.19	top of list	0.0023	1.76e-05
	BVD severity			5	0			NA	NA
GO:Molecular_Function	MSDSS baseline	GO:0005003	ephrin receptor activity	3	13	4.36	top of list	0.002	6.74e-11
GO:Molecular_Function	MSDSS last	GO:0005003	ephrin receptor activity	3	13	4.95	top of list	0.0024	6.17e-10
GO:Biological_Processes	MSDSS baseline	GO:0008038	neuron recognition	3	14	4.05	top of list	0.0076	1.17e-11
GO:Biological_Processes	MSDSS last	GO:0008038	neuron recognition	3	14	4.73	top of list	0.0064	1.53e-11
GO:Biological_Processes	BVD severity	GO:0008038	neuron recognition	3	14	4.59	top of list	0.006	3.2e-09
GO:Biological_Processes	MSDSS last	GO:0031290	retinal ganglion cell axon guidance	3	6	7.24	top of list	0.0063	3.66e-07
GO:Biological_Processes	MSDSS baseline	GO:0031290	retinal ganglion cell axon guidance	3	6	6.49	top of list	0.0027	1.53e-06
GO:Biological_Processes	BVD severity	GO:0072378	blood coagulation, fibrin clot formation	1	16	5.37	bottom of list	4.18e-05	1.56e-10
GO:Biological_Processes	BVD severity	GO:0007597	blood coagulation, intrinsic pathway	1	10	5.4	bottom of list	0.00075	7.5e-06
GO:Biological_Processes	BVD severity	GO:0042730	fibrinolysis	1	16	4.18	bottom of list	0.00081	6.73e-14
REACTOME_pathway	BVD severity	HSA-140877	Formation of Fibrin Clot (Clotting Cascade)	1	26	4.14	bottom of list	0.0033	3.07e-13
REACTOME_pathway	BVD severity	HSA-140837	Intrinsic Pathway of Fibrin Clot Formation	1	16	3.93	bottom of list	0.0022	1.72e-08
	MSDSS baseline			1	0			NA	NA
	MSDSS last			1	0			NA	NA
GO:Biological_Processes	MSDSS baseline	GO:0045087	innate immune response	2	179	0.6	bottom of list	0.0064	3.95e-58
GO:Biological_Processes	BVD severity	GO:0031640	killing of cells of other organism	2	46	2.4	bottom of list	0.0033	3.39e-08
GO:Biological_Processes	MSDSS baseline	GO:0031640	killing of cells of other organism	2	46	1.42	bottom of list	0.004	6.57e-08
GO:Biological_Processes	MSDSS baseline	GO:0019730	antimicrobial humoral response	2	66	1.4	bottom of list	0.00039	2.1e-19
GO:Biological_Processes	BVD severity	GO:0006959	humoral immune response	2	108	2	bottom of list	0.0054	7.71e-34
GO:Biological_Processes	MSDSS baseline	GO:0006959	humoral immune response	2	108	1.15	bottom of list	5.07e-05	1.37e-33
GO:Biological_Processes	MSDSS baseline	GO:0001906	cell killing	2	58	1.36	bottom of list	0.00082	3.35e-31
	MSDSS last			2	0			NA	NA

## Sheet: Figure 5 - pos associations
source	tool	termID	description	cluster	q_value
GO:CC	string_q	GO:0031093	platelet alpha granule lumen	4	4.14e-10
GO:CC	string_q	GO:0030141	secretory granule	4	4.14e-10
GO:CC	string_q	GO:0034774	secretory granule lumen	4	4.14e-10
REAC	string_q	HSA-114608	Platelet degranulation	4	1.02e-06
REAC	string_q	HSA-76005	Response to elevated platelet cytosolic Ca2+	4	1.02e-06
REAC	string_q	HSA-76002	Platelet activation, signaling and aggregation	4	5.43e-06
GO:CC	string_q	GO:0005577	fibrinogen complex	4	0.00012
GO:BP	string_q	GO:0002576	platelet degranulation	4	4.98e-08
REAC	string_q	HSA-140877	Formation of Fibrin Clot (Clotting Cascade)	4	2.16e-05
REAC	string_q	HSA-109582	Hemostasis	4	0.00017
REAC	string_q	HSA-6798695	Neutrophil degranulation	4	0.0007
REAC	string_q	HSA-140875	Common Pathway of Fibrin Clot Formation	4	0.00046
REAC	string_q	HSA-76009	Platelet Aggregation (Plug Formation)	4	0.00093
KEGG	string_q	KEGG:04610	Complement and coagulation cascades	1	NA
WP	string_q	WP:WP2806	Human Complement System	1	NA
REAC	string_q	HSA-168249	Innate Immune System	1	1.02e-06
REAC	string_q	HSA-166658	Complement cascade	1	1.02e-06
REAC	string_q	HSA-173736	Alternative complement activation	1	5.82e-05
REAC	string_q	HSA-174577	Activation of C3 and C5	1	9.13e-05
REAC	string_q	HSA-977606	Regulation of Complement cascade	1	3.3e-05
GO:BP	string_q	GO:0006957	complement activation, alternative pathway	1	8.78e-06
REAC	string_q	HSA-166663	Initial triggering of complement	1	0.00045
GO:CC	gprofiler_q_whole	GO:0031093	platelet alpha granule lumen	4	1.66e-10
GO:CC	gprofiler_q_whole	GO:0030141	secretory granule	4	1.66e-10
GO:CC	gprofiler_q_whole	GO:0034774	secretory granule lumen	4	1.66e-10
REAC	gprofiler_q_whole	HSA-114608	Platelet degranulation	4	1.95e-07
REAC	gprofiler_q_whole	HSA-76005	Response to elevated platelet cytosolic Ca2+	4	1.95e-07
REAC	gprofiler_q_whole	HSA-76002	Platelet activation, signaling and aggregation	4	5.74e-06
GO:CC	gprofiler_q_whole	GO:0005577	fibrinogen complex	4	7.93e-05
GO:BP	gprofiler_q_whole	GO:0002576	platelet degranulation	4	2.13e-07
REAC	gprofiler_q_whole	HSA-140877	Formation of Fibrin Clot (Clotting Cascade)	4	0.000123
REAC	gprofiler_q_whole	HSA-109582	Hemostasis	4	0.000493
REAC	gprofiler_q_whole	HSA-6798695	Neutrophil degranulation	4	0.000914
REAC	gprofiler_q_whole	HSA-140875	Common Pathway of Fibrin Clot Formation	4	0.00141
REAC	gprofiler_q_whole	HSA-76009	Platelet Aggregation (Plug Formation)	4	0.00347
KEGG	gprofiler_q_whole	KEGG:04610	Complement and coagulation cascades	1	3.81e-08
WP	gprofiler_q_whole	WP:WP2806	Human Complement System	1	1.27e-07
REAC	gprofiler_q_whole	HSA-168249	Innate Immune System	1	9.97e-06
REAC	gprofiler_q_whole	HSA-166658	Complement cascade	1	9.01e-05
REAC	gprofiler_q_whole	HSA-173736	Alternative complement activation	1	0.000123
REAC	gprofiler_q_whole	HSA-174577	Activation of C3 and C5	1	0.000212
REAC	gprofiler_q_whole	HSA-977606	Regulation of Complement cascade	1	0.00111
GO:BP	gprofiler_q_whole	GO:0006957	complement activation, alternative pathway	1	1.86e-05
REAC	gprofiler_q_whole	HSA-166663	Initial triggering of complement	1	0.0103
GO:CC	gprofiler_1_soma	GO:0031093	platelet alpha granule lumen	4	5.08e-05
GO:CC	gprofiler_1_soma	GO:0030141	secretory granule	4	8.66e-05
GO:CC	gprofiler_1_soma	GO:0034774	secretory granule lumen	4	9.33e-05
REAC	gprofiler_1_soma	HSA-114608	Platelet degranulation	4	0.000826
REAC	gprofiler_1_soma	HSA-76005	Response to elevated platelet cytosolic Ca2+	4	0.000826
REAC	gprofiler_1_soma	HSA-76002	Platelet activation, signaling and aggregation	4	0.00491
GO:CC	gprofiler_1_soma	GO:0005577	fibrinogen complex	4	0.0072
GO:BP	gprofiler_1_soma	GO:0002576	platelet degranulation	4	0.00785
REAC	gprofiler_1_soma	HSA-140877	Formation of Fibrin Clot (Clotting Cascade)	4	0.0198
REAC	gprofiler_1_soma	HSA-109582	Hemostasis	4	0.0416
REAC	gprofiler_1_soma	HSA-6798695	Neutrophil degranulation	4	0.0416
REAC	gprofiler_1_soma	HSA-140875	Common Pathway of Fibrin Clot Formation	4	0.0416
REAC	gprofiler_1_soma	HSA-76009	Platelet Aggregation (Plug Formation)	4	0.0468
KEGG	gprofiler_1_soma	KEGG:04610	Complement and coagulation cascades	1	0.000312
WP	gprofiler_1_soma	WP:WP2806	Human Complement System	1	0.000633
REAC	gprofiler_1_soma	HSA-168249	Innate Immune System	1	0.00491
REAC	gprofiler_1_soma	HSA-166658	Complement cascade	1	0.00491
REAC	gprofiler_1_soma	HSA-173736	Alternative complement activation	1	0.00894
REAC	gprofiler_1_soma	HSA-174577	Activation of C3 and C5	1	0.0171
REAC	gprofiler_1_soma	HSA-977606	Regulation of Complement cascade	1	0.0187
GO:BP	gprofiler_1_soma	GO:0006957	complement activation, alternative pathway	1	0.0301
REAC	gprofiler_1_soma	HSA-166663	Initial triggering of complement	1	0.0424

## Sheet: Figure 5 - neg associations
source	tool	termID	description	cluster	q_value
GO:BP	string_q	GO:0030182	neuron differentiation	5	7.26e-16
GO:BP	string_q	GO:0048699	generation of neurons	5	3.35e-20
GO:BP	string_q	GO:0061564	axon development	5	1.53e-15
GO:BP	string_q	GO:0031175	neuron projection development	5	1.38e-13
GO:BP	string_q	GO:0007399	nervous system development	5	1.71e-16
GO:BP	string_q	GO:0048667	cell morphogenesis involved in neuron differentiation	5	4.74e-14
GO:BP	string_q	GO:0048666	neuron development	5	9.27e-13
GO:BP	string_q	GO:0007409	axonogenesis	5	4.73e-14
GO:BP	string_q	GO:0050767	regulation of neurogenesis	5	1.62e-16
GO:BP	string_q	GO:0051960	regulation of nervous system development	5	3.18e-17
GO:BP	string_q	GO:0060560	developmental growth involved in morphogenesis	5	2.02e-05
GO:BP	string_q	GO:0045664	regulation of neuron differentiation	5	5.29e-13
GO:BP	string_q	GO:0051961	negative regulation of nervous system development	5	2.45e-11
GO:BP	string_q	GO:0060840	artery development	5	1.15e-08
GO:BP	string_q	GO:0048589	developmental growth	5	0.00034
GO:BP	string_q	GO:0007417	central nervous system development	5	1.05e-11
GO:BP	string_q	GO:0048638	regulation of developmental growth	5	6.97e-11
GO:BP	string_q	GO:0050768	negative regulation of neurogenesis	5	1.35e-09
GO:BP	string_q	GO:0045665	negative regulation of neuron differentiation	5	1.24e-07
GO:BP	string_q	GO:0090287	regulation of cellular response to growth factor stimulus	5	1.02e-09
GO:BP	string_q	GO:0003231	cardiac ventricle development	5	3.56e-06
GO:BP	string_q	GO:0003007	heart morphogenesis	5	4.58e-08
GO:BP	string_q	GO:0048869	cellular developmental process	5	2.89e-14
GO:BP	string_q	GO:0061311	cell surface receptor signaling pathway involved in heart development	5	2.71e-06
GO:BP	string_q	GO:0031290	retinal ganglion cell axon guidance	5	3.36e-05
GO:CC	string_q	GO:0043235	receptor complex	5	4.37e-06
GO:CC	string_q	GO:0016021	integral component of membrane	5	1.7e-05
GO:BP	string_q	GO:0003179	heart valve morphogenesis	5	5.04e-05
GO:BP	string_q	GO:0030154	cell differentiation	5	6.01e-14
GO:BP	string_q	GO:0048731	system development	5	6.24e-15
GO:CC	string_q	GO:0009986	cell surface	5	4.16e-16
GO:BP	string_q	GO:0048844	artery morphogenesis	5	2.46e-08
GO:BP	string_q	GO:0003180	aortic valve morphogenesis	5	0.00095
GO:BP	string_q	GO:0016043	cellular component organization	5	9.38e-09
GO:CC	string_q	GO:0030054	cell junction	5	0.0078
GO:BP	string_q	GO:0000122	negative regulation of transcription by RNA polymerase II	5	1.84e-05
GO:BP	string_q	GO:0048663	neuron fate commitment	5	0.0022
GO:BP	string_q	GO:0007423	sensory organ development	5	2.89e-06
GO:BP	string_q	GO:0006357	regulation of transcription by RNA polymerase II	5	0.00049
GO:BP	string_q	GO:0060322	head development	5	1.78e-08
REAC	string_q	HSA-2691230	Signaling by NOTCH1 HD Domain Mutants in Cancer	5	6.71e-06
REAC	string_q	HSA-2691232	Constitutive Signaling by NOTCH1 HD Domain Mutants	5	6.71e-06
REAC	string_q	HSA-9012852	Signaling by NOTCH3	5	2.18e-05
GO:BP	string_q	GO:0051093	negative regulation of developmental process	5	4.79e-12
GO:BP	string_q	GO:0007420	brain development	5	4.28e-08
GO:BP	string_q	GO:0010975	regulation of neuron projection development	5	1.15e-08
GO:BP	string_q	GO:0045595	regulation of cell differentiation	5	2.32e-16
GO:BP	string_q	GO:0003197	endocardial cushion development	5	1.75e-06
GO:BP	string_q	GO:0072132	mesenchyme morphogenesis	5	5.54e-05
GO:BP	string_q	GO:0042491	inner ear auditory receptor cell differentiation	5	0.00012
GO:BP	string_q	GO:0003183	mitral valve morphogenesis	5	0.00027
GO:BP	string_q	GO:0040008	regulation of growth	5	1.49e-09
GO:BP	string_q	GO:0045944	positive regulation of transcription by RNA polymerase II	5	1.32e-05
GO:BP	string_q	GO:0007275	multicellular organism development	5	7.6e-14
REAC	string_q	HSA-2122948	Activated NOTCH1 Transmits Signal to the Nucleus	5	4.61e-05
GO:MF	string_q	GO:0042802	identical protein binding	5	3.92e-09
GO:BP	string_q	GO:0045596	negative regulation of cell differentiation	5	8.37e-08
GO:BP	string_q	GO:0045667	regulation of osteoblast differentiation	5	1.75e-06
GO:BP	string_q	GO:0006928	movement of cell or subcellular component	5	1.33e-13
GO:BP	string_q	GO:0003222	ventricular trabecula myocardium morphogenesis	5	2.76e-05
GO:BP	string_q	GO:0060411	cardiac septum morphogenesis	5	2.73e-05
GO:BP	string_q	GO:0051241	negative regulation of multicellular organismal process	5	6.84e-16
GO:BP	string_q	GO:0003206	cardiac chamber morphogenesis	5	4.19e-06
GO:BP	string_q	GO:0007507	heart development	5	1.52e-06
REAC	string_q	HSA-9013507	NOTCH3 Activation and Transmission of Signal to the Nucleus	5	2.33e-05
GO:BP	string_q	GO:0030900	forebrain development	5	3.42e-06
GO:BP	string_q	GO:0071363	cellular response to growth factor stimulus	5	6.63e-12
GO:BP	string_q	GO:0050769	positive regulation of neurogenesis	5	6.86e-09
GO:BP	string_q	GO:0051129	negative regulation of cellular component organization	5	0.00011
GO:BP	string_q	GO:0016198	axon choice point recognition	5	0.00013
GO:BP	string_q	GO:0003209	cardiac atrium morphogenesis	5	0.00021
GO:BP	string_q	GO:0061314	Notch signaling involved in heart development	5	0.00022
GO:BP	string_q	GO:2000826	regulation of heart morphogenesis	5	0.00047
GO:BP	string_q	GO:0060412	ventricular septum morphogenesis	5	0.00058
GO:BP	string_q	GO:0003215	cardiac right ventricle morphogenesis	5	0.0011
GO:BP	string_q	GO:0035239	tube morphogenesis	5	9.98e-13
GO:BP	string_q	GO:0003208	cardiac ventricle morphogenesis	5	2.39e-05
GO:BP	string_q	GO:0030326	embryonic limb morphogenesis	5	0.00033
GO:CC	string_q	GO:0043005	neuron projection	3	4.84e-07
GO:CC	string_q	GO:0030424	axon	3	3.34e-08
GO:BP	string_q	GO:0007411	axon guidance	3	1.12e-12
GO:CC	string_q	GO:0120025	plasma membrane bounded cell projection	3	2.25e-05
GO:BP	string_q	GO:0048675	axon extension	3	0.0041
GO:BP	string_q	GO:0048588	developmental cell growth	3	0.0043
GO:CC	string_q	GO:0030425	dendrite	3	4.27e-06
GO:BP	string_q	GO:0008038	neuron recognition	3	6.3e-07
GO:BP	string_q	GO:0050770	regulation of axonogenesis	3	1.78e-07
REAC	string_q	HSA-422475	Axon guidance	3	7.34e-12
GO:CC	string_q	GO:0044295	axonal growth cone	3	4.92e-06
GO:CC	string_q	GO:0043025	neuronal cell body	3	1.05e-06
GO:CC	string_q	GO:0005886	plasma membrane	3	7.53e-12
GO:BP	string_q	GO:0006935	chemotaxis	3	1.93e-14
GO:BP	string_q	GO:0030516	regulation of axon extension	3	3.43e-06
GO:BP	string_q	GO:0090066	regulation of anatomical structure size	3	5.63e-06
GO:MF	string_q	GO:0019199	transmembrane receptor protein kinase activity	3	1.51e-13
GO:BP	string_q	GO:0035904	aorta development	3	0.00086
GO:BP	string_q	GO:0008361	regulation of cell size	3	1.71e-05
GO:BP	string_q	GO:0010769	regulation of cell morphogenesis involved in differentiation	3	1.24e-06
GO:CC	string_q	GO:0036477	somatodendritic compartment	3	5.2e-06
GO:MF	string_q	GO:0005003	ephrin receptor activity	3	2.36e-09
GO:BP	string_q	GO:0043010	camera-type eye development	3	0.00013
GO:CC	string_q	GO:0030426	growth cone	3	0.0013
GO:BP	string_q	GO:0040011	locomotion	3	2.65e-16
GO:CC	string_q	GO:0044304	main axon	3	0.0032
GO:BP	string_q	GO:0021953	central nervous system neuron differentiation	3	2.46e-05
GO:BP	string_q	GO:0008037	cell recognition	3	6.17e-07
GO:BP	string_q	GO:0001707	mesoderm formation	3	0.002
GO:BP	string_q	GO:0019226	transmission of nerve impulse	3	0.01
GO:BP	gprofiler_q_whole	GO:0030182	neuron differentiation	5	6.05e-24
GO:BP	gprofiler_q_whole	GO:0048699	generation of neurons	5	6.05e-24
GO:BP	gprofiler_q_whole	GO:0061564	axon development	5	5.97e-21
GO:BP	gprofiler_q_whole	GO:0031175	neuron projection development	5	4.2e-21
GO:BP	gprofiler_q_whole	GO:0007399	nervous system development	5	6.82e-20
GO:BP	gprofiler_q_whole	GO:0048667	cell morphogenesis involved in neuron differentiation	5	2.38e-18
GO:BP	gprofiler_q_whole	GO:0048666	neuron development	5	1.47e-19
GO:BP	gprofiler_q_whole	GO:0007409	axonogenesis	5	1.38e-18
GO:BP	gprofiler_q_whole	GO:0050767	regulation of neurogenesis	5	9e-16
GO:BP	gprofiler_q_whole	GO:0051960	regulation of nervous system development	5	3.47e-16
GO:BP	gprofiler_q_whole	GO:0060560	developmental growth involved in morphogenesis	5	3.29e-13
GO:BP	gprofiler_q_whole	GO:0045664	regulation of neuron differentiation	5	1.75e-12
GO:BP	gprofiler_q_whole	GO:0051961	negative regulation of nervous system development	5	2.83e-11
GO:BP	gprofiler_q_whole	GO:0060840	artery development	5	3.3e-09
GO:BP	gprofiler_q_whole	GO:0048589	developmental growth	5	4.22e-14
GO:BP	gprofiler_q_whole	GO:0007417	central nervous system development	5	3.63e-11
GO:BP	gprofiler_q_whole	GO:0048638	regulation of developmental growth	5	1.19e-11
GO:BP	gprofiler_q_whole	GO:0050768	negative regulation of neurogenesis	5	9.92e-10
GO:BP	gprofiler_q_whole	GO:0045665	negative regulation of neuron differentiation	5	4.52e-08
GO:BP	gprofiler_q_whole	GO:0090287	regulation of cellular response to growth factor stimulus	5	1.42e-10
GO:BP	gprofiler_q_whole	GO:0003231	cardiac ventricle development	5	4.43e-07
GO:BP	gprofiler_q_whole	GO:0003007	heart morphogenesis	5	1.67e-07
GO:BP	gprofiler_q_whole	GO:0048869	cellular developmental process	5	9.95e-16
GO:BP	gprofiler_q_whole	GO:0061311	cell surface receptor signaling pathway involved in heart development	5	1.07e-05
GO:BP	gprofiler_q_whole	GO:0031290	retinal ganglion cell axon guidance	5	9.37e-07
GO:CC	gprofiler_q_whole	GO:0043235	receptor complex	5	1.84e-11
GO:CC	gprofiler_q_whole	GO:0016021	integral component of membrane	5	0.000391
GO:BP	gprofiler_q_whole	GO:0003179	heart valve morphogenesis	5	4.4e-06
GO:BP	gprofiler_q_whole	GO:0030154	cell differentiation	5	2.18e-15
GO:BP	gprofiler_q_whole	GO:0048731	system development	5	1.14e-16
GO:CC	gprofiler_q_whole	GO:0009986	cell surface	5	3.18e-19
GO:BP	gprofiler_q_whole	GO:0048844	artery morphogenesis	5	1.14e-07
GO:BP	gprofiler_q_whole	GO:0003180	aortic valve morphogenesis	5	0.000137
GO:BP	gprofiler_q_whole	GO:0016043	cellular component organization	5	1.52e-08
GO:CC	gprofiler_q_whole	GO:0030054	cell junction	5	6.09e-07
GO:BP	gprofiler_q_whole	GO:0000122	negative regulation of transcription by RNA polymerase II	5	0.000971
GO:BP	gprofiler_q_whole	GO:0048663	neuron fate commitment	5	0.00027
GO:BP	gprofiler_q_whole	GO:0007423	sensory organ development	5	2.63e-06
GO:BP	gprofiler_q_whole	GO:0006357	regulation of transcription by RNA polymerase II	5	0.000405
GO:BP	gprofiler_q_whole	GO:0060322	head development	5	3.73e-07
REAC	gprofiler_q_whole	HSA-2691230	Signaling by NOTCH1 HD Domain Mutants in Cancer	5	1.43e-05
REAC	gprofiler_q_whole	HSA-2691232	Constitutive Signaling by NOTCH1 HD Domain Mutants	5	1.43e-05
REAC	gprofiler_q_whole	HSA-9012852	Signaling by NOTCH3	5	0.000203
GO:BP	gprofiler_q_whole	GO:0051093	negative regulation of developmental process	5	8.27e-11
GO:BP	gprofiler_q_whole	GO:0007420	brain development	5	8.32e-07
GO:BP	gprofiler_q_whole	GO:0010975	regulation of neuron projection development	5	2.21e-08
GO:BP	gprofiler_q_whole	GO:0045595	regulation of cell differentiation	5	7.21e-15
GO:BP	gprofiler_q_whole	GO:0003197	endocardial cushion development	5	1.94e-06
GO:BP	gprofiler_q_whole	GO:0072132	mesenchyme morphogenesis	5	4.86e-06
GO:BP	gprofiler_q_whole	GO:0042491	inner ear auditory receptor cell differentiation	5	0.00035
GO:BP	gprofiler_q_whole	GO:0003183	mitral valve morphogenesis	5	0.000171
GO:BP	gprofiler_q_whole	GO:0040008	regulation of growth	5	1.47e-10
GO:BP	gprofiler_q_whole	GO:0045944	positive regulation of transcription by RNA polymerase II	5	9.49e-05
GO:BP	gprofiler_q_whole	GO:0007275	multicellular organism development	5	3.03e-14
REAC	gprofiler_q_whole	HSA-2122948	Activated NOTCH1 Transmits Signal to the Nucleus	5	0.000365
GO:MF	gprofiler_q_whole	GO:0042802	identical protein binding	5	4.71e-09
GO:BP	gprofiler_q_whole	GO:0045596	negative regulation of cell differentiation	5	3.06e-08
GO:BP	gprofiler_q_whole	GO:0045667	regulation of osteoblast differentiation	5	4.6e-06
GO:BP	gprofiler_q_whole	GO:0006928	movement of cell or subcellular component	5	1.25e-15
GO:BP	gprofiler_q_whole	GO:0003222	ventricular trabecula myocardium morphogenesis	5	1.73e-05
GO:BP	gprofiler_q_whole	GO:0060411	cardiac septum morphogenesis	5	3.21e-05
GO:BP	gprofiler_q_whole	GO:0051241	negative regulation of multicellular organismal process	5	6.28e-13
GO:BP	gprofiler_q_whole	GO:0003206	cardiac chamber morphogenesis	5	5.05e-06
GO:BP	gprofiler_q_whole	GO:0007507	heart development	5	7.81e-07
REAC	gprofiler_q_whole	HSA-9013507	NOTCH3 Activation and Transmission of Signal to the Nucleus	5	0.000158
GO:BP	gprofiler_q_whole	GO:0030900	forebrain development	5	1.4e-05
GO:BP	gprofiler_q_whole	GO:0071363	cellular response to growth factor stimulus	5	6.04e-12
GO:BP	gprofiler_q_whole	GO:0050769	positive regulation of neurogenesis	5	8.62e-08
GO:BP	gprofiler_q_whole	GO:0051129	negative regulation of cellular component organization	5	1.34e-05
GO:BP	gprofiler_q_whole	GO:0016198	axon choice point recognition	5	6.11e-05
GO:BP	gprofiler_q_whole	GO:0003209	cardiac atrium morphogenesis	5	0.000174
GO:BP	gprofiler_q_whole	GO:0061314	Notch signaling involved in heart development	5	0.000221
GO:BP	gprofiler_q_whole	GO:2000826	regulation of heart morphogenesis	5	3.25e-05
GO:BP	gprofiler_q_whole	GO:0060412	ventricular septum morphogenesis	5	0.000591
GO:BP	gprofiler_q_whole	GO:0003215	cardiac right ventricle morphogenesis	5	0.000947
GO:BP	gprofiler_q_whole	GO:0035239	tube morphogenesis	5	3.29e-11
GO:BP	gprofiler_q_whole	GO:0003208	cardiac ventricle morphogenesis	5	2.58e-05
GO:BP	gprofiler_q_whole	GO:0030326	embryonic limb morphogenesis	5	0.000431
GO:CC	gprofiler_q_whole	GO:0043005	neuron projection	3	1.53e-09
GO:CC	gprofiler_q_whole	GO:0030424	axon	3	2.09e-10
GO:BP	gprofiler_q_whole	GO:0007411	axon guidance	3	1.25e-15
GO:CC	gprofiler_q_whole	GO:0120025	plasma membrane bounded cell projection	3	1.7e-07
GO:BP	gprofiler_q_whole	GO:0048675	axon extension	3	1.37e-09
GO:BP	gprofiler_q_whole	GO:0048588	developmental cell growth	3	6.69e-10
GO:CC	gprofiler_q_whole	GO:0030425	dendrite	3	5.13e-06
GO:BP	gprofiler_q_whole	GO:0008038	neuron recognition	3	4.79e-09
GO:BP	gprofiler_q_whole	GO:0050770	regulation of axonogenesis	3	6.1e-09
REAC	gprofiler_q_whole	HSA-422475	Axon guidance	3	5.82e-08
GO:CC	gprofiler_q_whole	GO:0044295	axonal growth cone	3	5.13e-06
GO:CC	gprofiler_q_whole	GO:0043025	neuronal cell body	3	1.6e-07
GO:CC	gprofiler_q_whole	GO:0005886	plasma membrane	3	5.01e-12
GO:BP	gprofiler_q_whole	GO:0006935	chemotaxis	3	1.11e-19
GO:BP	gprofiler_q_whole	GO:0030516	regulation of axon extension	3	7.45e-07
GO:BP	gprofiler_q_whole	GO:0090066	regulation of anatomical structure size	3	1.64e-07
GO:MF	gprofiler_q_whole	GO:0019199	transmembrane receptor protein kinase activity	3	7.58e-14
GO:BP	gprofiler_q_whole	GO:0035904	aorta development	3	9.64e-06
GO:BP	gprofiler_q_whole	GO:0008361	regulation of cell size	3	6.73e-07
GO:BP	gprofiler_q_whole	GO:0010769	regulation of cell morphogenesis involved in differentiation	3	1.24e-07
GO:CC	gprofiler_q_whole	GO:0036477	somatodendritic compartment	3	1.09e-05
GO:MF	gprofiler_q_whole	GO:0005003	ephrin receptor activity	3	2.7e-08
GO:BP	gprofiler_q_whole	GO:0043010	camera-type eye development	3	7.03e-05
GO:CC	gprofiler_q_whole	GO:0030426	growth cone	3	0.000388
GO:BP	gprofiler_q_whole	GO:0040011	locomotion	3	8.93e-17
GO:CC	gprofiler_q_whole	GO:0044304	main axon	3	0.00316
GO:BP	gprofiler_q_whole	GO:0021953	central nervous system neuron differentiation	3	9.1e-05
GO:BP	gprofiler_q_whole	GO:0008037	cell recognition	3	3.06e-06
GO:BP	gprofiler_q_whole	GO:0001707	mesoderm formation	3	0.000412
GO:BP	gprofiler_q_whole	GO:0019226	transmission of nerve impulse	3	0.00276
GO:BP	gprofiler_1_soma	GO:0030182	neuron differentiation	5	4.83e-10
GO:BP	gprofiler_1_soma	GO:0048699	generation of neurons	5	5.3e-10
GO:BP	gprofiler_1_soma	GO:0061564	axon development	5	5.23e-08
GO:BP	gprofiler_1_soma	GO:0031175	neuron projection development	5	5.65e-08
GO:BP	gprofiler_1_soma	GO:0007399	nervous system development	5	6.12e-08
GO:BP	gprofiler_1_soma	GO:0048667	cell morphogenesis involved in neuron differentiation	5	6.12e-08
GO:BP	gprofiler_1_soma	GO:0048666	neuron development	5	2.02e-07
GO:BP	gprofiler_1_soma	GO:0007409	axonogenesis	5	2.1e-07
GO:BP	gprofiler_1_soma	GO:0050767	regulation of neurogenesis	5	8.29e-06
GO:BP	gprofiler_1_soma	GO:0051960	regulation of nervous system development	5	1.03e-05
GO:BP	gprofiler_1_soma	GO:0060560	developmental growth involved in morphogenesis	5	1.14e-05
GO:BP	gprofiler_1_soma	GO:0045664	regulation of neuron differentiation	5	0.000136
GO:BP	gprofiler_1_soma	GO:0051961	negative regulation of nervous system development	5	0.000217
GO:BP	gprofiler_1_soma	GO:0060840	artery development	5	0.000594
GO:BP	gprofiler_1_soma	GO:0048589	developmental growth	5	0.000624
GO:BP	gprofiler_1_soma	GO:0007417	central nervous system development	5	0.000831
GO:BP	gprofiler_1_soma	GO:0048638	regulation of developmental growth	5	0.00109
GO:BP	gprofiler_1_soma	GO:0050768	negative regulation of neurogenesis	5	0.00111
GO:BP	gprofiler_1_soma	GO:0045665	negative regulation of neuron differentiation	5	0.00135
GO:BP	gprofiler_1_soma	GO:0090287	regulation of cellular response to growth factor stimulus	5	0.00169
GO:BP	gprofiler_1_soma	GO:0003231	cardiac ventricle development	5	0.00176
GO:BP	gprofiler_1_soma	GO:0003007	heart morphogenesis	5	0.00201
GO:BP	gprofiler_1_soma	GO:0048869	cellular developmental process	5	0.00267
GO:BP	gprofiler_1_soma	GO:0061311	cell surface receptor signaling pathway involved in heart development	5	0.00273
GO:BP	gprofiler_1_soma	GO:0031290	retinal ganglion cell axon guidance	5	0.00273
GO:CC	gprofiler_1_soma	GO:0043235	receptor complex	5	0.00294
GO:CC	gprofiler_1_soma	GO:0016021	integral component of membrane	5	0.00318
GO:BP	gprofiler_1_soma	GO:0003179	heart valve morphogenesis	5	0.00334
GO:BP	gprofiler_1_soma	GO:0030154	cell differentiation	5	0.00395
GO:BP	gprofiler_1_soma	GO:0048731	system development	5	0.00477
GO:CC	gprofiler_1_soma	GO:0009986	cell surface	5	0.0048
GO:BP	gprofiler_1_soma	GO:0048844	artery morphogenesis	5	0.00543
GO:BP	gprofiler_1_soma	GO:0003180	aortic valve morphogenesis	5	0.00832
GO:BP	gprofiler_1_soma	GO:0016043	cellular component organization	5	0.00956
GO:CC	gprofiler_1_soma	GO:0030054	cell junction	5	0.0101
GO:BP	gprofiler_1_soma	GO:0000122	negative regulation of transcription by RNA polymerase II	5	0.0113
GO:BP	gprofiler_1_soma	GO:0048663	neuron fate commitment	5	0.0113
GO:BP	gprofiler_1_soma	GO:0007423	sensory organ development	5	0.012
GO:BP	gprofiler_1_soma	GO:0006357	regulation of transcription by RNA polymerase II	5	0.012
GO:BP	gprofiler_1_soma	GO:0060322	head development	5	0.0131
REAC	gprofiler_1_soma	HSA-2691230	Signaling by NOTCH1 HD Domain Mutants in Cancer	5	0.0138
REAC	gprofiler_1_soma	HSA-2691232	Constitutive Signaling by NOTCH1 HD Domain Mutants	5	0.0138
REAC	gprofiler_1_soma	HSA-9012852	Signaling by NOTCH3	5	0.0138
GO:BP	gprofiler_1_soma	GO:0051093	negative regulation of developmental process	5	0.0142
GO:BP	gprofiler_1_soma	GO:0007420	brain development	5	0.0161
GO:BP	gprofiler_1_soma	GO:0010975	regulation of neuron projection development	5	0.0164
GO:BP	gprofiler_1_soma	GO:0045595	regulation of cell differentiation	5	0.0168
GO:BP	gprofiler_1_soma	GO:0003197	endocardial cushion development	5	0.0168
GO:BP	gprofiler_1_soma	GO:0072132	mesenchyme morphogenesis	5	0.0168
GO:BP	gprofiler_1_soma	GO:0042491	inner ear auditory receptor cell differentiation	5	0.0168
GO:BP	gprofiler_1_soma	GO:0003183	mitral valve morphogenesis	5	0.0171
GO:BP	gprofiler_1_soma	GO:0040008	regulation of growth	5	0.0177
GO:BP	gprofiler_1_soma	GO:0045944	positive regulation of transcription by RNA polymerase II	5	0.0185
GO:BP	gprofiler_1_soma	GO:0007275	multicellular organism development	5	0.0211
REAC	gprofiler_1_soma	HSA-2122948	Activated NOTCH1 Transmits Signal to the Nucleus	5	0.0218
GO:MF	gprofiler_1_soma	GO:0042802	identical protein binding	5	0.0218
GO:BP	gprofiler_1_soma	GO:0045596	negative regulation of cell differentiation	5	0.0218
GO:BP	gprofiler_1_soma	GO:0045667	regulation of osteoblast differentiation	5	0.0218
GO:BP	gprofiler_1_soma	GO:0006928	movement of cell or subcellular component	5	0.0218
GO:BP	gprofiler_1_soma	GO:0003222	ventricular trabecula myocardium morphogenesis	5	0.0218
GO:BP	gprofiler_1_soma	GO:0060411	cardiac septum morphogenesis	5	0.0218
GO:BP	gprofiler_1_soma	GO:0051241	negative regulation of multicellular organismal process	5	0.0218
GO:BP	gprofiler_1_soma	GO:0003206	cardiac chamber morphogenesis	5	0.0218
GO:BP	gprofiler_1_soma	GO:0007507	heart development	5	0.0218
REAC	gprofiler_1_soma	HSA-9013507	NOTCH3 Activation and Transmission of Signal to the Nucleus	5	0.0218
GO:BP	gprofiler_1_soma	GO:0030900	forebrain development	5	0.0218
GO:BP	gprofiler_1_soma	GO:0071363	cellular response to growth factor stimulus	5	0.0218
GO:BP	gprofiler_1_soma	GO:0050769	positive regulation of neurogenesis	5	0.0218
GO:BP	gprofiler_1_soma	GO:0051129	negative regulation of cellular component organization	5	0.0218
GO:BP	gprofiler_1_soma	GO:0016198	axon choice point recognition	5	0.0218
GO:BP	gprofiler_1_soma	GO:0003209	cardiac atrium morphogenesis	5	0.0218
GO:BP	gprofiler_1_soma	GO:0061314	Notch signaling involved in heart development	5	0.0218
GO:BP	gprofiler_1_soma	GO:2000826	regulation of heart morphogenesis	5	0.0218
GO:BP	gprofiler_1_soma	GO:0060412	ventricular septum morphogenesis	5	0.0218
GO:BP	gprofiler_1_soma	GO:0003215	cardiac right ventricle morphogenesis	5	0.0218
GO:BP	gprofiler_1_soma	GO:0035239	tube morphogenesis	5	0.0218
GO:BP	gprofiler_1_soma	GO:0003208	cardiac ventricle morphogenesis	5	0.0218
GO:BP	gprofiler_1_soma	GO:0030326	embryonic limb morphogenesis	5	0.0218
GO:CC	gprofiler_1_soma	GO:0043005	neuron projection	3	1.07e-05
GO:CC	gprofiler_1_soma	GO:0030424	axon	3	2.12e-05
GO:BP	gprofiler_1_soma	GO:0007411	axon guidance	3	3.23e-05
GO:CC	gprofiler_1_soma	GO:0120025	plasma membrane bounded cell projection	3	8.74e-05
GO:BP	gprofiler_1_soma	GO:0048675	axon extension	3	0.000174
GO:BP	gprofiler_1_soma	GO:0048588	developmental cell growth	3	0.000532
GO:CC	gprofiler_1_soma	GO:0030425	dendrite	3	0.000806
GO:BP	gprofiler_1_soma	GO:0008038	neuron recognition	3	0.00193
GO:BP	gprofiler_1_soma	GO:0050770	regulation of axonogenesis	3	0.00255
REAC	gprofiler_1_soma	HSA-422475	Axon guidance	3	0.00264
GO:CC	gprofiler_1_soma	GO:0044295	axonal growth cone	3	0.00294
GO:CC	gprofiler_1_soma	GO:0043025	neuronal cell body	3	0.00318
GO:CC	gprofiler_1_soma	GO:0005886	plasma membrane	3	0.00403
GO:BP	gprofiler_1_soma	GO:0006935	chemotaxis	3	0.00492
GO:BP	gprofiler_1_soma	GO:0030516	regulation of axon extension	3	0.00997
GO:BP	gprofiler_1_soma	GO:0090066	regulation of anatomical structure size	3	0.0113
GO:MF	gprofiler_1_soma	GO:0019199	transmembrane receptor protein kinase activity	3	0.0113
GO:BP	gprofiler_1_soma	GO:0035904	aorta development	3	0.0131
GO:BP	gprofiler_1_soma	GO:0008361	regulation of cell size	3	0.0142
GO:BP	gprofiler_1_soma	GO:0010769	regulation of cell morphogenesis involved in differentiation	3	0.0161
GO:CC	gprofiler_1_soma	GO:0036477	somatodendritic compartment	3	0.0179
GO:MF	gprofiler_1_soma	GO:0005003	ephrin receptor activity	3	0.019
GO:BP	gprofiler_1_soma	GO:0043010	camera-type eye development	3	0.0211
GO:CC	gprofiler_1_soma	GO:0030426	growth cone	3	0.0218
GO:BP	gprofiler_1_soma	GO:0040011	locomotion	3	0.0218
GO:CC	gprofiler_1_soma	GO:0044304	main axon	3	0.0218
GO:BP	gprofiler_1_soma	GO:0021953	central nervous system neuron differentiation	3	0.0218
GO:BP	gprofiler_1_soma	GO:0008037	cell recognition	3	0.0218
GO:BP	gprofiler_1_soma	GO:0001707	mesoderm formation	3	0.0218
GO:BP	gprofiler_1_soma	GO:0019226	transmission of nerve impulse	3	0.0218

[truncated: 5 more sheets: Figure 6, Figure 7a, Figure 7b, Figure 8a, Figure 8b]
